# Supplementary material for: A Multi-Omics Framework for Decoding Disease Mechanisms: Insights From Methylmalonic Aciduria
Source: Mol Cell Proteomics. 2025 May 26;24(7):100998. doi: 10.1016/j.mcpro.2025.100998 (PMC12226375; doi:10.1016/j.mcpro.2025.100998)
Supplement: Table S1 [file mmc1.xlsx]

## Sheet: Sheet 1
Supplemental Table S1 Patient sample annotation.
sample_id	cCSS (clinical severity score)	gender	Class
MMA001	1	Female	mut-
MMA002	2	Female	mut0
MMA003	5	Female	mut0
MMA004	2	Male	mut0
MMA005	1	Male	mut0
MMA006	0	Male	mut-
MMA007	0	Female	mut0
MMA008	1	Female	mut-
MMA009	1	Female	mut0
MMA010	0	Female	mut-
MMA011	1	Male	mut0
MMA012	0	Female	mut-
MMA013	0	Female	mut-
MMA014	2	Female	mut0
MMA015	0	Male	mut-
MMA016	2	Male	mut-
MMA017	1	Female	mut0
MMA018	1	Female	mut0
MMA019	1	Female	mut0
MMA020	1	Male	mut0
MMA021	0	Male	mut0
MMA022	4	Male	mut-
MMA023	0	Female	mut-
MMA024	1	Female	mut0
MMA025	1	Male	mut0
MMA026	0	Female	mut-
MMA027	1	Male	mut0
MMA028	0	Male	mut0
MMA029	3	Female	mut0
MMA030	0	Male	mut0
MMA031	0	Male	mut-
MMA032	1	Female	mut0
MMA033	1	Male	mut0
MMA034	0	Female	mut0
MMA035	0	Male	mut-
MMA036	0	Male	mut0
MMA037	0	Female	mut0
MMA038	1	Male	mut0
MMA039	1	Male	mut0
MMA040	1	Female	mut0
MMA041	0	Female	mut0
MMA042	0	Male	mut0
MMA043	0	Male	mut0
MMA044	0	Male	mut-
MMA045	0	Male	mut-
MMA046	0	Male	mut0
MMA047	1	Female	mut-
MMA048	0	Female	mut-
MMA049	0	Female	mut-
MMA050	1	Male	mut0
MMA051	0	Male	mut-
MMA052	0	Male	mut-
MMA053	0	Male	mut-
MMA054	1	Female	mut-
MMA055	0	Male	mut-
MMA056	0	Female	mut-
MMA057	1	Female	mut0
MMA058	0	Male	mut0
MMA059	1	Male	mut0
MMA060	0	Male	mut0
MMA061	1	Female	mut0
MMA062	1	Male	mut0
MMA063	1	Female	mut0
MMA064	0	Male	mut0
MMA065	0	Female	mut0
MMA066	1	Male	mut0
MMA067	0	Female	mut0
MMA068	1	Male	mut0
MMA069	3	Female	mut0
MMA070	0	Male	mut0
MMA071	1	Male	mut0
MMA072	0	Male	mut-
MMA073	1	Male	mut0
MMA074	0	Female	mut0
MMA075	0	Female	mut0
MMA076	2	Female	mut0
MMA077	2	Female	mut0
MMA078	2	Female	mut0
MMA079	1	Female	mut0
MMA080	1	Female	mut0
MMA081	0	Female	mut0
MMA082	1	Female	mut0
MMA083	4	Male	mut0
MMA084	1	Male	mut0
MMA085	1	Female	mut0
MMA086	1	Male	mut0
MMA087	1	Female	mut0
MMA088	2	Female	mut0
MMA089	1	Female	mut0
MMA090	0	Female	mut0
MMA091	2	Female	mut0
MMA092	0	Male	mut-
MMA093	3	Male	mut0
MMA094	0	Female	mut0
MMA095	0	Male	mut-
MMA096	0	Female	mut0
MMA097	0	Female	mut0
MMA098	0	Female	mut0
MMA099	0	Female	mut0
MMA100	1	Female	mut0
MMA101	2	Female	mut0
MMA102	0	Male	mut0
MMA103	0	Female	mut0
MMA104	0	Female	mut0
MMA105	1	Female	mut0
MMA106	1	Male	mut0
MMA107	1	Female	mut0
MMA108	1	Female	mut0
MMA109	3	Female	mut0
MMA110	3	Female	mut0
MMA111	0	Female	mut0
MMA112	2	Male	mut0
MMA113	4	Female	mut0
MMA114	0	Male	mut0
MMA115	1	Male	mut0
MMA116	1	Female	mut0
MMA117	0	Female	mut0
MMA118	3	Female	mut0
MMA119	2	Male	mut0
MMA120	2	Female	mut0
MMA121	1	Female	mut0
MMA122	2	Male	mut0
MMA123	2	Male	mut0
MMA124	0	Female	mut-
MMA125	1	Female	mut0
MMA126	1	Female	mut0
MMA127	1	Male	mut0
MMA128	0	Male	mut0
MMA129	0	Female	mut0
MMA130	0	Female	mut0
MMA131	0	Female	mut0
MMA132	0	Male	mut0
MMA133	0	Female	mut0
MMA134	1	Male	mut0
MMA135	1	Male	mut0
MMA136	0	Male	mut0
MMA137	1	Male	mut0
MMA138	0	Female	mut0
MMA139	0	Male	mut0
MMA140	1	Female	mut0
MMA141	0	Male	mut-
MMA142	1	Female	mut0
MMA143	0	Male	mut0
MMA144	0	Female	mut0
MMA145	2	Female	mut0
MMA146	0	Male	mut-
MMA147	1	Female	mut0
MMA148	1	Female	mut0
MMA149	1	Female	mut0
MMA150	0	Male	mut0
MMA151	0	Female	Other_MMA
MMA152	1	Female	Other_MMA
MMA153	0	Female	Other_MMA
MMA154	0	Male	Other_MMA
MMA155	1	Male	Other_MMA
MMA156	1	Female	Other_MMA
MMA157	1	Female	Other_MMA
MMA158	0	Male	Other_MMA
MMA159	0	Male	Other_MMA
MMA160	1	Male	Other_MMA
MMA161	0	Female	Other_MMA
MMA162	1	Female	Other_MMA
MMA163	0	Female	Other_MMA
MMA164	1	Male	Other_MMA
MMA165	0	Male	Other_MMA
MMA166	1	Male	Other_MMA
MMA167	0	Female	Other_MMA
MMA168	0	Female	Other_MMA
MMA169	0	Female	Other_MMA
MMA170	0	Male	Other_MMA
MMA171	2	Male	Other_MMA
MMA172	0	Female	Other_MMA
MMA173	0	Male	Other_MMA
MMA174	0	Female	Other_MMA
MMA175	1	Female	Other_MMA
MMA176	0	Female	Other_MMA
MMA177	0	Female	Other_MMA
MMA178	0	Female	Other_MMA
MMA179	1	Male	Other_MMA
MMA180	0	Female	Other_MMA
MMA181	0	Male	Other_MMA
MMA182	0	Male	Other_MMA
MMA183	0	Female	Other_MMA
MMA184	1	Female	Other_MMA
MMA185	1	Female	Other_MMA
MMA186	1	Female	Other_MMA
MMA187	1	Male	Other_MMA
MMA188	1	Female	Other_MMA
MMA189	0	Male	Other_MMA
MMA190	1	Female	Other_MMA
MMA191	0	Female	Other_MMA
MMA192	0	Male	Other_MMA
MMA193	0	Female	Other_MMA
MMA194	0	Male	Other_MMA
MMA195	0	Female	Other_MMA
MMA196	0	Male	Other_MMA
MMA197	0	Male	Other_MMA
MMA198	0	Female	Other_MMA
MMA199	1	Female	Other_MMA
MMA200	3	Male	Other_MMA
MMA201	0	Male	Other_MMA
MMA202	0	Male	Other_MMA
MMA203	0	Female	Other_MMA
MMA204	1	Male	Other_MMA
MMA205	0	Male	Other_MMA
MMA206	0	Male	Other_MMA
MMA207	0	Male	Other_MMA
MMA208	0	Female	Other_MMA
MMA209	0	Female	Other_MMA
MMA210	0	Female	Other_MMA
MMA211	0	Female	control
MMA212	1	Female	control
MMA213	0	Male	control
MMA214	0	Female	control
MMA215	0	Male	control
MMA216	0	Male	control
MMA217	0	Male	control
MMA218	0	Female	control
MMA219	0	Female	control
MMA220	0	Male	control
MMA221	0	Female	control
MMA222	0	Female	control
MMA223	0	Male	control
MMA224	0	Male	control
MMA225	0	Female	control
MMA226	0	Male	control
MMA227	1	Male	control
MMA228	0	Male	control
MMA229	0	Female	control
MMA230	0	Male	control
