# Supplementary material for: A Multi-Omics Framework for Decoding Disease Mechanisms: Insights From Methylmalonic Aciduria
Source: Mol Cell Proteomics. 2025 May 26;24(7):100998. doi: 10.1016/j.mcpro.2025.100998 (PMC12226375; doi:10.1016/j.mcpro.2025.100998)
Supplement: Table S2 [file mmc2.xlsx]

## Sheet: Source Data transcriptomics
Supplemental Table S2 Transcriptomics source data.
	MMA001	MMA002	MMA003	MMA004	MMA005	MMA006	MMA007	MMA008	MMA009	MMA010	MMA011	MMA012	MMA013	MMA014	MMA015	MMA016	MMA017	MMA018	MMA019	MMA020	MMA021	MMA023	MMA024	MMA025	MMA026	MMA027	MMA028	MMA029	MMA030	MMA031	MMA032	MMA033	MMA034	MMA035	MMA036	MMA037	MMA038	MMA039	MMA040	MMA041	MMA042	MMA043	MMA044	MMA045	MMA046	MMA047	MMA048	MMA049	MMA050
ENSG00000187634	1.87362	1.50527	0.986076	1.1234	5.80686	1.43133	1.25173	9.40324	1.35301	1.17457	1.60785	8.27628	0.958645	1.66399	5.84855	5.38257	1.46754	0.973811	2.55397	1.91935	2.53693	2.02765	1.39782	0.895541	1.96444	2.65398	4.39736	1.59978	6.04352	6.61682	2.90194	1.3963	4.10178	4.97046	1.57817	5.61747	1.56672	1.49142	1.5789	10.6125	1.55276	2.05457	1.22477	1.48019	2.48213	1.75342	1.09026	2.263	3.80786
ENSG00000188976	13.6276	7.9544	7.07251	7.72272	11.0795	6.17151	6.46671	12.3377	11.0943	5.95029	7.42841	10.7836	6.41541	6.54088	10.4458	11.2585	7.26139	6.84781	8.42332	8.95044	7.30019	7.77047	6.97815	7.31706	9.03184	9.32759	12.4387	9.75254	14.8562	18.638	8.49185	8.32305	7.42983	10.8012	6.80946	11.3616	8.00154	7.65428	8.52541	15.8622	7.66469	8.65481	8.48723	6.96404	8.38152	10.7262	5.30106	11.6744	12.6013
ENSG00000187961	1.03799	0.552903	0.436914	0.738782	1.69129	0.438173	0.606665	0.985185	1.48602	0.152516	0.677311	1.11216	0.491454	0.510698	0.804843	0.450648	0.529448	0.478775	0.534921	0.396672	0.473423	0.322145	0.396913	0.408912	0.447138	0.812198	0.518791	0.532034	0.70058	0.661289	0.406329	0.267988	0.454396	0.543939	0.231609	0.408013	0.802679	0.495558	0.299683	1.00061	0.340045	0.469773	0.675045	0.290128	0.188872	0.725005	0.797859	0.370469	0.664301
ENSG00000187583	0.698824	0.0411282	0.0240471	0.0617507	0.238684	0.0370821	0.0192179	0.483886	0.058053	0.0304682	0.0632249	0.248974	0.0151626	0.0304471	0.395231	0.149162	0.0104557	0.0437263	0.0268196	0.0566085	0.0136452	0.0629457	0.0775825	0.010371	0.0497838	0.314975	0.357181	0.19949	0.283055	0.73989	0.0431142	0.0515121	0.0573183	0.0936923	0.0689194	0.141087	0.0888721	0.0361838	0.0268052	0.24389	0.0661696	0.285695	0.057758	0.036871	0.026264	0.0817319	0	0.234238	0.196576
ENSG00000187642	0.166474	0.403885	0.0335544	0.0836127	0.0695467	0.0421026	0.0419076	0.117374	0.019715	0.00744926	0.0204014	0.0738866	0	0.0139982	0.0818238	0.102381	0	0.0163842	0	0.0119719	0	0.0631761	0	0	0.031128	0.274867	0.124484	0.051837	0.06445	0.0997203	0	0.0918325	0.0135152	0.0112664	0	0.0149467	0.0629217	0.0110904	0	0.0521531	0.00871067	0.0131752	0.0695886	0	0.0126609	0.0256261	0	0.0904683	0.0186369
ENSG00000188290	0.804503	6.34475	0.638905	1.5372	6.85564	3.88891	0.565657	0.347626	0.714345	0.731233	2.60289	0.571739	1.81185	0.550045	1.32621	0.0703445	1.47509	1.33396	1.3585	1.30506	0.892979	0.991952	0.776245	1.17888	4.64876	2.38804	1.96664	6.31822	0.187085	0.200449	0.20218	1.40073	1.32809	1.41017	2.2861	0.707648	0.57398	0.14874	0.431878	1.97949	0.212903	0.584868	0.30497	0.313138	0.411348	0.848824	0.561889	0.593649	0.996594
ENSG00000187608	26.1209	29.9542	33.4362	61.7731	17.1913	10.9831	6.72611	5.82907	13.5991	15.53	18.5621	6.26019	17.3695	19.8964	30.9131	5.04297	20.288	12.0254	23.2708	10.1065	21.8826	14.3679	15.2054	20.1263	22.4971	19.7812	20.2628	10.8829	13.2766	40.0386	19.3151	19.2221	23.4359	37.4832	7.67867	12.5769	12.2905	20.4942	26.256	21.8228	12.5588	30.9491	19.032	27.1562	21.5515	28.8425	9.09083	10.5079	283.374
ENSG00000188157	13.4775	5.25698	3.47845	13.7777	11.2435	8.1964	5.78226	2.46424	2.56994	2.23164	7.19014	4.08032	5.92747	3.55483	3.57104	1.21578	5.58577	10.5212	5.14136	4.90687	3.47	7.22635	9.57271	6.53916	2.40861	6.38872	4.55831	8.54773	3.70181	13.9128	2.93238	3.71965	10.9165	2.15806	7.19229	7.96898	4.57375	3.87347	8.31388	3.4716	8.02579	4.12201	6.84054	6.57739	1.99392	3.36724	7.28285	6.55826	17.4787
ENSG00000131591	0.862992	0.540422	0.577269	0.755439	0.777652	0.565521	0.493316	0.935892	0.720188	0.395975	0.638464	0.549579	0.633538	0.633755	0.65948	0.589608	0.422149	0.569389	0.757634	0.637467	0.549679	0.734846	0.396122	0.692117	0.610659	0.61512	0.802689	0.421794	0.762018	0.874706	0.440365	0.447059	0.602196	0.476037	0.438406	0.623084	0.577317	0.541513	0.505578	0.836532	0.561613	0.650778	0.720645	0.531229	0.645687	0.722625	0.506067	0.615473	0.68991
ENSG00000186891	0.0964611	0.0827651	0.0290234	0	0	0	0.0706846	0	0.0240093	0	0.139881	0.0347163	0.0313546	0.0944416	0	0.0549093	0.0399272	0.0197906	0.0602825	0.0292649	0	0	0	0	0.0388637	0	0	0	0.0636554	0.0197972	0.0297183	0	0	0.0253372	0	0.0336136	0.0207625	0	0.0260521	0	0.0205401	0	0.0849076	0.121345	0.096338	0.167353	0.104219	0.139424	0.043061
ENSG00000078808	40.9546	32.0959	60.5852	69.6743	60.6448	49.3947	54.4235	59.992	36.9028	59.1791	41.1613	48.3714	56.9558	61.3586	58.7555	52.3437	60.6594	59.0561	54.3028	45.018	48.4455	49.5336	43.0758	55.2364	48.9158	39.2766	48.6516	32.791	38.8473	41.7389	46.3193	40.2125	32.9883	51.663	39.3822	37.4916	45.7689	42.0189	47.9657	40.6541	45.8984	42.9163	64.3132	36.7179	40.0904	48.3976	16.1707	43.4496	46.2444
ENSG00000176022	12.2784	12.3595	8.0239	13.3989	14.0611	10.3157	6.11756	10.6287	8.28867	10.8302	12.9191	11.0995	13.5126	11.2589	12.2457	10.1899	13.9909	11.0874	11.1904	11.6426	15.637	11.0037	9.96292	9.75306	14.2257	14.8795	12.9505	11.289	8.65687	11.6042	8.71894	10.7002	10.9787	9.48278	11.3823	12.139	10.58	8.22402	10.0049	9.91951	10.7189	10.7869	11.904	10.8155	10.733	15.0596	11.8273	11.169	8.76463
ENSG00000184163	0.106725	0.169441	0.0144285	0.0451086	0.0927541	0.0430276	0.0654942	0.403661	0.0183349	0.0525947	0.0854566	0.12372	0.0620951	0.144242	0.147108	0.367063	0.115578	0.0536381	0.315647	0.0151969	0.13216	0.160908	0.0644814	0.163774	0.110529	0.0378975	0.429148	0.101742	0.192948	0.312743	0.987017	0.144155	0.165792	0.422039	0.0223021	0.0441026	0.105386	0.264239	0.576809	0.62809	0.19797	0.337973	0.256315	0.416996	0.140841	1.3469	0.298452	0.586905	0.414364
ENSG00000160087	9.63351	9.13695	9.14525	9.22412	8.09951	8.12594	7.12315	10.6992	10.2803	8.9437	9.2165	9.79151	8.6867	9.78605	10.513	10.7584	8.64625	7.70577	9.8762	9.7661	11.7456	9.86217	6.64602	9.43399	10.8335	8.5602	10.6311	8.32362	11.4665	12.2247	11.6781	7.47099	8.75067	8.07475	7.88896	8.25799	10.5978	9.89347	9.71859	13.4261	8.20477	11.4681	9.53908	8.61522	11.3482	12.1263	8.15515	10.8334	11.4841
ENSG00000162572	0.084342	0.0426503	0.0434007	0.117685	0.603787	0.0567397	0.0877356	0.0700845	0.149986	0.0281245	0.164418	0.0399314	0.108857	0.0581474	0	0.0318573	0.0958668	0.0775136	0.164561	0.0679586	0.158341	0.0307367	0.168125	0.0218989	0.04345	0.0305757	0.0135926	0.0395916	0.066848	0.0851439	0.0373592	0.0564678	0.0593277	0.0409931	0.0793904	0.0760455	0.0657331	0.0667261	0.113359	0.0177775	0.0572444	0.0785087	0.0598494	0.124092	0.0492591	0.0682242	0.0741389	0.0391068	0.146372
ENSG00000131584	2.16277	1.34354	1.15022	1.54252	3.62519	1.22931	1.32759	1.68636	0.610918	1.13859	1.45115	1.61581	1.39711	1.65592	2.35459	1.74269	1.30552	1.82025	2.1113	1.45096	1.52631	1.42616	1.71528	1.89605	1.01223	1.18078	1.85314	1.77562	1.81414	2.0148	1.85088	1.27969	1.20117	1.26435	1.06687	1.27295	1.41384	1.5599	1.7402	1.56174	1.73793	1.09456	1.69949	1.28521	1.12341	2.13385	1.26883	2.2173	2.4768
ENSG00000169972	4.90824	4.51347	2.92665	3.06582	5.5056	3.26825	2.97068	4.96906	4.096	3.18631	4.77436	4.44493	4.56176	5.33099	6.40132	4.85209	3.6475	3.5797	6.09587	3.88048	4.35797	3.61466	3.48575	4.6969	5.14171	4.85246	5.17418	3.61692	3.69212	5.10263	5.55291	3.86307	3.04234	3.91263	3.39523	4.72047	3.69208	4.03476	4.26235	6.40457	4.10425	5.88636	3.27733	4.88288	5.62383	5.87269	3.51368	4.42308	4.33587
ENSG00000127054	6.04368	4.63853	5.15296	4.83913	5.94439	3.76197	5.28947	5.75217	6.82948	3.94226	5.34635	4.36517	4.39327	4.69995	5.38764	4.85975	4.64929	4.79472	5.50271	6.06045	5.42165	4.69833	5.13037	4.85034	5.32006	4.47028	5.12208	5.19148	6.09969	7.5949	6.41382	4.62203	3.9829	6.34618	3.62062	5.29037	4.38552	5.99295	5.67675	6.78804	5.63978	6.16516	4.43699	6.24153	6.34582	8.23799	4.30997	5.61736	5.44062
ENSG00000224051	6.85637	5.97368	5.49399	7.95667	6.99107	4.9633	5.22601	8.66163	4.96802	4.58202	7.33661	7.6249	6.45924	7.20261	8.30736	6.58976	7.45711	6.5291	6.3373	5.35315	9.66864	6.95409	5.51912	6.08097	6.43775	6.70995	6.95783	5.38032	6.5966	8.20452	6.39459	4.81549	5.53742	7.63787	5.24796	6.13661	6.68368	5.24214	7.68545	7.26688	5.48396	7.43126	6.41485	5.87934	5.85366	8.47538	5.94744	5.98855	8.44074
ENSG00000169962	0.0071745	0.0113134	0.110263	0.0951674	0.0744626	0.129811	0.0335797	0.0210873	0.0512922	0.0809064	0.232517	0.0321404	0.0819147	0.143636	0.201852	0.0628326	0.231169	0.195801	0.0102642	0.111103	0.0214698	0.0993824	0.0629334	0.0256752	0.0102707	0.0164305	0	0.0106336	0	0.0401716	0	0.00882632	0.00899392	0.0202225	0.00351972	0	0.0147484	0.016174	0.033033	0	0.0761456	0.0730246	0.0338839	0.0484248	0.00931233	0.0203126	0.0415903	0.0294754	0.0493761
ENSG00000107404	16.1863	6.23296	5.76793	9.83632	20.492	7.6046	6.19441	9.95839	6.77713	5.56689	7.50738	7.5773	7.04012	6.36305	11.3671	5.49343	10.501	8.36099	8.54444	6.69066	7.74827	7.86435	8.31873	5.98456	5.87311	8.76455	8.28657	9.35102	9.38879	7.79538	7.02914	6.15639	5.27916	4.75861	7.15995	9.03608	4.40454	6.03088	8.48789	7.49416	8.16879	5.14707	6.88623	6.09643	4.31093	10.9718	6.7126	7.91887	8.35003
ENSG00000162576	108.307	59.3176	99.0298	145.653	269.72	158.482	118.446	136.998	22.661	158.731	160.694	104.435	125.493	132.922	257.273	118.905	123.923	120.446	155.108	191.353	172.99	145.085	116.406	150.263	133.076	109.633	160.514	140.548	116.002	119.628	144.024	108.972	114.204	193.145	127.596	161.45	133.746	141.47	141.268	174.375	119.905	166.905	133.83	102.318	96.2724	118.564	96.2808	110.528	96.301
ENSG00000175756	27.1131	28.506	21.8264	25.5904	24.5254	19.2309	17.1147	39.4726	33.4496	23.9487	23.9721	25.3383	21.9764	25.4201	33.7881	33.9323	23.556	18.6075	25.324	22.3121	27.4968	22.9927	15.8431	21.683	29.1867	28.1436	32.177	22.5935	35.9083	42.0799	29.8347	24.6559	22.8796	28.4338	16.4436	22.8726	21.7155	22.6168	24.1801	44.8864	20.519	34.1381	20.0892	24.9789	36.5189	37.7383	17.1895	27.6261	31.6766
ENSG00000221978	2.91287	2.06476	1.31744	1.51119	11.6623	1.39356	2.65992	2.03613	1.66887	1.41242	2.29015	1.32386	1.4529	2.21333	1.76342	1.43869	1.33183	2.22211	1.86013	1.58869	3.0189	1.57721	3.13573	1.86566	1.82523	1.68601	1.79835	1.98246	2.76751	2.49029	1.77702	1.49911	2.01238	2.11867	1.56166	1.84942	2.48888	1.90964	1.88253	1.73609	2.12762	2.40886	2.58468	1.90334	2.02071	2.49184	2.08521	2.29739	3.20862
ENSG00000242485	11.9082	16.336	13.9499	13.5836	12.1853	11.899	10.9424	17.0994	15.6482	13.4428	14.5419	11.3968	10.3548	13.4005	16.1373	18.3243	13.4094	11.7096	13.4296	14.5413	12.4457	13.2336	9.00074	11.8256	14.3152	13.6408	14.0016	11.1021	18.339	22.5905	13.8006	13.2905	11.1341	15.2262	11.1746	10.2398	12.185	13.835	10.7067	18.979	12.7311	15.1057	13.0975	12.4105	17.9274	18.6174	10.3239	12.668	15.8726
ENSG00000235098	0.189107	0.176273	0.632785	0.995636	0.343732	0.948351	0.278517	0.133341	0.0124405	0.391827	0.721981	0.0677563	0.231567	0.663331	0.0353632	0.139024	0.363579	0.563416	0.936921	0.546463	0.963748	0.623793	0.326945	0.499166	0.586823	0.0791605	0.419954	0.0842789	0.767932	0.478763	0.829536	0.169741	0.359548	0.445339	0.126456	0.279253	0.962167	1.13377	1.49669	0.174141	0.752145	0.731357	0.649215	0.291636	0.320239	0.131667	1.04807	0.643816	0.896074
ENSG00000179403	1.04971	2.25572	2.37988	4.72873	2.29571	1.15754	0.999073	0.484711	0.223517	0.564426	0.743046	0.382208	1.24985	1.30254	0.824561	0.667085	2.35203	0.835924	1.34502	0.609507	1.04082	1.69401	2.10389	1.05151	0.553382	0.649748	1.01561	0.783023	0.357061	1.90967	0.905649	1.92518	1.81848	0.993676	0.835311	2.27537	1.0054	0.644593	1.06581	0.482434	1.43066	0.831761	1.74419	0.799503	0.480302	1.81192	0.429899	1.32277	1.06015
ENSG00000160072	1.41659	0.191701	0.148723	0.203189	1.1688	0.136151	0.291612	0.583812	0.505072	0.246337	0.219455	0.342561	0.282338	0.190478	0.240259	0.753845	0.348414	0.23542	0.37455	0.118415	0.161093	0.205077	0.411075	0.321486	0.174914	0.23751	0.499808	0.262596	0.893777	1.50967	0.322852	0.329334	0.294864	0.196575	0.247057	0.503668	0.383019	0.189827	0.363606	0.944476	0.293272	0.470197	0.474532	0.28042	0.533938	0.852809	0.12491	1.11896	1.29312
ENSG00000197785	8.01219	2.76044	2.66408	3.77403	5.53778	2.80647	3.33553	6.72945	6.81033	2.1132	4.20667	5.14729	3.30233	3.24505	6.08215	10.6862	4.39465	4.13809	5.31581	2.91421	2.49843	4.318	4.47377	4.17754	4.12454	5.41081	7.70449	6.10224	9.54303	9.412	4.53681	4.3205	3.79494	4.22291	3.29111	6.30473	3.6436	3.41453	4.70479	9.49411	3.74463	5.81427	4.49233	2.97554	5.36506	9.57115	2.42752	7.48616	7.49252
ENSG00000205090	1.26291	2.39756	4.01543	4.17277	2.47359	3.36148	3.61414	2.23365	1.84644	3.70038	4.92876	1.4417	3.80949	4.5688	2.45639	1.38921	3.49118	3.57924	4.32191	4.34872	3.96781	3.83992	2.90399	3.24583	2.34124	2.10284	1.87167	1.49584	1.51537	2.31955	3.95845	3.13034	3.47567	1.77244	3.14841	2.75581	3.28467	3.07301	4.44998	1.24472	4.23071	2.41192	1.8729	3.06036	2.23586	3.50119	2.65735	2.13346	2.25573
ENSG00000160075	18.3813	20.3238	15.0348	16.0148	15.1066	13.4789	13.6518	19.1938	19.8736	15.5927	16.9775	16.1232	12.8692	17.5378	21.5526	17.7341	16.7591	14.4188	17.2755	19.8256	19.021	17.1873	13.6334	14.9776	18.682	20.0178	15.4889	16.2205	18.064	17.9435	20.7032	15.8844	15.7253	16.9266	12.4781	13.8778	13.8226	15.9275	14.6829	20.0157	16.6089	18.2158	17.031	18.0944	19.979	18.4144	14.4876	17.1263	17.4564
ENSG00000228594	6.39931	6.88991	5.92379	8.87409	6.78185	4.00958	5.83407	9.5393	3.67113	4.15099	7.97099	5.18914	2.8081	7.70234	11.2069	3.71018	2.63963	6.02371	7.8963	6.41503	4.0224	4.57645	9.43247	4.43754	4.64987	11.1845	8.10742	8.61209	7.96752	3.46669	8.99949	5.55081	4.83053	4.70043	2.47823	5.44853	3.99203	5.12282	5.14351	3.54449	4.25314	4.50442	7.66762	4.56672	5.29419	10.5485	2.38173	7.78204	6.70302
ENSG00000197530	1.61707	1.4516	1.45108	2.68236	3.79264	2.02629	1.59404	1.93712	1.01121	1.76833	2.25513	1.96901	2.34645	2.04535	1.90281	1.08939	2.5504	2.64915	2.53712	1.93159	2.63064	2.50215	1.8747	2.12249	1.97116	2.03956	1.3865	1.50277	1.99288	1.47085	2.10522	1.85572	2.25296	1.34227	1.94895	1.95007	1.82356	2.14812	2.73679	1.22087	2.28439	1.67302	1.88098	2.08605	1.25511	1.95459	1.67695	1.98679	1.93449
ENSG00000248333	4.04387	1.62899	1.93624	2.29474	4.97009	1.93692	3.19893	2.11278	1.7385	1.82311	2.23842	1.65336	2.46211	2.3108	1.76677	2.91761	2.14879	3.51442	3.00522	2.6386	1.86941	2.76531	3.03299	1.67331	1.62425	1.48057	2.42535	3.21679	3.78166	3.73968	1.98754	1.68744	2.08635	2.02211	2.18222	3.25879	2.39501	2.48292	3.00616	2.93699	3.18468	2.09018	2.34097	1.85448	1.18609	2.44595	1.36928	2.51691	2.64348
ENSG00000189339	8.37493	4.44513	4.51001	6.80238	6.04212	5.13422	4.26726	6.1149	3.31544	5.21018	5.22152	5.45961	7.75338	11.8475	6.28046	2.95399	6.7361	5.84127	7.9177	5.10887	5.62548	7.48456	5.33685	7.82024	6.40245	3.01638	3.76141	3.0459	6.51592	6.97225	6.05088	5.54223	6.40685	3.59719	5.6939	5.32365	7.33842	7.27793	6.76015	4.14525	11.5571	3.63261	8.31508	2.95671	1.74403	5.14876	7.67212	6.89164	9.69642
ENSG00000008128	1.98142	0.787832	1.17359	0.748234	2.56728	0.968526	1.57879	1.12994	0.792039	0.961676	1.42164	0.917126	1.2062	1.28268	1.02533	0.840771	1.1155	2.0052	1.65666	0.644511	1.08852	1.56043	1.71108	0.933636	0.915891	0.775632	1.16515	1.47963	1.95454	1.53908	0.803659	0.577613	1.03095	1.21366	1.08938	1.25622	1.23448	1.19499	1.37399	1.20417	1.05765	0.893005	1.77301	0.87699	0.660148	1.00677	1.0447	1.81607	1.91528
ENSG00000215790	0.858355	0.18861	0.331562	1.12532	0.563585	0.989376	0.520014	0.588595	0.181103	1.19834	0.875921	0.848231	1.28092	1.40324	0.545067	0.194599	1.20725	0.99502	0.826051	0.476595	0.731762	1.09803	0.761899	0.55131	0.273505	0.243419	0.88673	0.796319	0.616039	0.159994	0.268247	0.244343	0.906405	0.422139	1.11263	0.714308	2.03182	0.800109	0.815801	0.762067	0.813478	0.231297	1.69567	0.738908	0.618802	0.845475	1.77109	0.805129	1.24411
ENSG00000008130	6.38344	5.67453	7.15968	7.61483	7.18756	7.24085	6.40954	8.15072	4.15532	8.68861	7.35132	8.83413	7.82327	7.61403	8.29924	5.51793	5.55495	6.78145	6.96691	8.25724	6.95599	7.83872	6.35509	8.06508	8.46829	7.21764	8.67625	7.00905	7.49155	6.83884	9.22438	6.92651	6.86444	6.32742	7.36943	6.87521	7.37813	8.05702	7.25259	7.56675	6.94614	6.30202	8.67583	8.07749	7.05828	11.0486	7.92285	8.0158	10.0844
ENSG00000078369	83.6807	65.7872	58.9606	63.0989	66.8149	60.4476	50.0251	74.1777	57.8635	44.1652	56.7531	81.4091	52.7151	50.3827	94.2273	61.7298	60.1784	51.0874	50.9184	61.3231	49.1503	52.9423	50.6487	59.9643	74.3586	89.4094	84.4187	72.941	80.9487	85.8253	57.8507	70.2268	59.1338	69.0014	59.0588	66.5796	72.6358	51.5208	54.5629	83.6375	45.9746	70.4819	71.6896	50.8614	62.5505	79.7567	62.4425	79.1094	91.3155
ENSG00000178821	0.192563	0.139151	0.149004	0.0857986	0.0197053	0.0544437	0.0341559	0.0428422	0.0658957	0	0.0343038	0.098796	0.0689879	0.156347	0.0946092	0.0518288	0.127198	0.0293594	0.0518111	0.0503049	0.0242514	0.0156951	0.0919244	0.073729	0.216334	0.0485915	0.100845	0.041032	0	0.151406	0.0604007	0	0.0790802	0	0.163152	0.14445	0.180827	0.0214363	0.0167373	0.0913548	0.17428	0.172804	0.162817	0.495092	0.138	0.224563	0.0671798	0.180599	0.121639
ENSG00000067606	0.481057	0.5989	0.4899	0.493567	0.551894	0.361989	0.425668	0.639213	0.386535	0.308609	0.549063	0.449576	0.430271	0.355852	0.60516	0.249175	0.3252	0.403408	0.674871	0.428404	0.648091	0.393674	0.609949	0.512268	0.532789	0.529498	0.621985	0.373565	0.921396	0.694856	0.652184	0.381933	0.654679	0.633684	0.35203	0.524544	0.438807	0.471264	0.649522	0.420704	0.425251	0.4677	0.565546	0.520377	0.493353	0.667093	0.480504	0.310636	0.461747
ENSG00000162585	3.14754	3.15875	2.03619	3.03568	3.64498	3.10554	2.2173	3.86538	2.94783	2.7864	3.61915	3.00759	3.58118	3.97861	3.36295	2.00068	2.21464	2.92761	4.08233	2.71731	3.66978	3.08444	2.646	3.81892	4.09635	4.18657	3.84653	3.31468	3.31585	3.90611	4.66019	3.44674	4.09955	4.80466	3.01087	3.35274	4.06445	3.2013	3.56165	3.99703	2.68829	4.3534	4.5498	3.4921	3.96873	4.97292	3.4017	3.2443	4.0094
ENSG00000157933	10.7674	8.3731	6.13452	11.4958	27.0324	16.3171	8.62376	13.0594	1.73887	10.7312	13.5279	16.1731	15.4352	12.6038	11.7541	12.2329	9.89352	15.8598	13.2333	12.601	16.1863	15.2751	18.8361	10.8312	9.22528	12.4742	13.6919	12.8142	14.1693	10.2786	10.8487	11.1497	17.5219	9.12823	17.7885	25.7141	16.6121	12.7896	17.951	8.53174	15.2818	10.7637	19.3624	11.242	7.33744	11.0624	16.7	17.5297	21.3584
ENSG00000116151	0.152639	0.0704394	0.234063	0.226509	0.40311	0.305288	0.176329	0.175036	0.260242	0.224804	0.20622	0.220567	0.360561	0.168388	0.102797	0.127835	0.224437	0.25666	0.161506	0.315829	0.225432	0.204807	0.178568	0.229876	0.121843	0.0949903	0.194809	0.214753	0.199058	0.229798	0.219348	0.140566	0.211611	0.230091	0.328631	0.161876	0.260847	0.247846	0.270954	0.343085	0.225257	0.157385	0.228732	0.19605	0.256749	0.196485	0.238799	0.206508	0.646344
ENSG00000157916	27.8425	24.2573	25.5072	25.1457	23.2416	23.7647	23.5805	35.0301	33.0233	27.6013	26.0146	26.5155	24.3929	25.0063	33.9912	35.1032	26.549	22.9641	25.1321	25.0497	27.1812	25.4229	20.9578	23.3653	29.39	24.8525	25.943	21.2934	29.4273	31.6813	31.3197	24.9415	22.7132	25.3237	22.8437	23.7764	23.9658	26.9938	24.7826	29.9912	22.5349	29.8065	22.7507	28.1462	30.291	31.9436	22.0293	24.4521	29.8222
ENSG00000157911	10.0451	8.93077	9.59984	11.8851	9.04476	8.10162	8.87714	11.6543	11.1589	10.7787	11.3035	9.52731	9.46242	10.0634	8.26769	8.96101	10.166	9.36965	12.1233	10.0992	13.7075	10.7336	9.27723	8.94641	12.6857	10.718	10.4769	8.66963	12.1748	11.1993	14.6928	10.8179	9.85062	10.9222	9.84038	10.1099	10.3583	11.7864	10.6158	11.5463	9.99152	11.3061	11.5186	11.2509	11.6957	16.2158	11.2278	9.94301	12.2073
ENSG00000157881	3.29982	3.57937	2.76836	2.7622	2.63229	2.33621	2.68011	3.03906	3.12123	2.52151	2.91745	2.59913	2.44556	2.59785	3.40583	3.34055	3.16078	2.4773	2.55767	3.09606	2.88274	2.43964	2.28083	2.93133	2.49735	2.55136	3.4152	2.72369	2.79495	3.6399	2.67491	2.81404	1.98374	2.76918	1.90423	2.17509	2.12764	2.65605	2.68136	4.05823	2.55092	2.62678	1.98504	2.09585	2.40714	3.03611	1.65417	2.29251	2.69696
ENSG00000157873	2.368	1.36792	5.24164	7.99952	2.54402	1.58097	3.76553	0.907417	3.45881	6.15785	2.25743	0.805266	2.94646	2.94559	0.944996	0.555613	4.33503	4.01412	2.80497	3.45591	2.65538	2.33812	2.51528	2.77569	2.06143	0.691515	0.574543	1.38732	0.759898	1.69268	1.64879	1.41647	0.949605	1.30469	1.42563	0.868184	1.74984	3.67141	2.45779	0.397495	2.23236	1.99294	2.8477	2.94852	2.08556	1.5811	1.26725	1.5407	2.0283
ENSG00000157870	7.93884	3.26508	3.07692	4.67056	2.42626	1.63146	4.4794	5.53838	3.10799	2.73304	3.05557	4.61395	3.91926	4.83085	6.07987	3.70418	2.79736	4.00654	4.6656	1.16618	2.44519	2.11706	4.93183	4.9796	3.6273	4.03068	8.35973	4.04347	5.60611	9.82309	4.21735	4.44007	3.7505	4.56114	3.73299	5.51899	4.67604	3.66726	4.45927	7.26128	2.48537	5.00201	7.09997	3.67892	3.29882	10.2758	3.43738	5.35755	8.07231
ENSG00000142606	0.955004	0.447798	0.278731	0.549867	0.312498	0.127574	0.606901	0.763238	0.334789	0.400501	0.283828	0.584079	0.494308	0.574321	0.665699	0.358204	0.496784	0.491228	0.577539	0.0812772	0.307921	0.356614	0.639718	0.537827	0.542944	0.501153	1.27858	0.498421	0.585502	1.30679	0.537982	0.766795	0.423424	0.550392	0.48891	0.83032	0.527542	0.367792	0.574655	0.852319	0.234982	0.611236	0.929807	0.64	0.459811	1.42473	0.276457	0.589067	1.07631
ENSG00000215912	0	0	0	0.00459489	0.0508902	0.00766366	0	0.00874988	0	0.00540282	0	0	0	0	0.00639013	0	0.00425071	0.0171104	0.0069989	0.0191178	0.0103522	0	0.0112792	0	0	0.00379252	0	0	0	0	0	0	0.00989034	0	0.0263569	0	0	0.00579145	0.012871	0	0.00993342	0	0.0250405	0.0183148	0	0.0200494	0	0.00615118	0.0149984
ENSG00000142611	0.104493	0.51189	0.00298452	0.141197	1.06206	0.0459092	0.223509	0.26123	0.0142524	0.0915001	0.37315	0.21556	0.00378116	0.0256509	0.0404159	0	0.149478	0.0191961	0.201662	0.123281	0.279315	0.0479497	0.214242	0.0377713	0.0505252	0.2348	0.03891	0.0824691	0.532477	0.0947513	0.151094	0.252445	0.235544	0.13784	0.123613	0.545472	0.208815	0.150256	0.524483	0.196664	0.0322673	0.157066	0.197695	0.0127617	0.0208939	0.166235	0.144286	0.0731194	0.108346
ENSG00000162591	2.11238	2.2772	8.85894	6.35943	21.153	37.422	2.58477	0.815006	0.198008	6.15535	2.28894	23.4155	12.2553	4.57145	34.5835	3.75668	1.97547	3.78818	2.96884	5.58187	2.10187	3.23949	1.08682	8.96802	7.69447	11.9302	8.96421	24.2939	1.94635	0.450421	3.71836	1.96758	4.26039	2.06352	10.5649	4.38948	14.1727	1.92386	8.09935	1.28589	4.40879	2.69923	12.9982	4.34072	8.71356	3.60424	9.92865	3.92592	1.67471
ENSG00000158109	37.3227	41.6301	40.0264	32.8076	35.1923	37.9371	28.6547	43.3986	33.1934	43.7843	34.8705	40.1143	36.1377	42.4051	57.2045	44.4356	37.0132	30.3275	31.9158	40.2797	29.1032	29.3627	27.4627	33.2329	31.7116	33.8925	30.646	35.7952	36.8383	32.1138	37.8973	34.648	25.8701	29.7794	25.4769	28.2645	29.1852	36.9313	35.1771	24.1487	26.1838	28.0155	32.2768	33.6028	34.5935	33.0282	25.9884	22.6854	28.0456
ENSG00000116213	1.78753	0.776582	1.1913	1.74469	2.2797	1.3177	1.43439	1.62274	1.20289	1.86449	1.64332	1.22355	1.65637	1.51379	1.66366	1.5536	1.38767	1.35888	1.60152	1.73455	2.32725	1.23588	1.13192	1.4418	1.58831	1.332	1.41269	1.06926	0.871039	1.39066	1.68852	1.23993	1.0484	1.15308	1.35228	1.53146	1.17732	1.9045	1.35385	1.56941	1.35152	1.43339	1.34974	1.43036	1.27093	1.96371	1.35728	1.12591	1.07518
ENSG00000078900	0.025768	0.00574283	0.0422478	0.0358975	0.02119	0	0.0424472	0.00481416	0.00873294	0.0476052	0.0357304	0.0180034	0.0317579	0.017909	0.0158147	0.00425544	0.0237681	0.0256319	0.0687716	0.0347905	0.0691093	0.0345927	0.042384	0.0130331	0.00479648	0.0212512	0.0391272	0	0.05011	0.024504	0	0.0165516	0.0376963	0.014166	0.0366843	0.034046	0.0246466	0.0295735	0.0180032	0.0129353	0.0368153	0.0123754	0.0262204	0.0285692	0.0276341	0.0295306	0.0616276	0.0217033	0.0424712
ENSG00000235169	0.414788	0.122134	0.972238	1.73451	0.350506	0.345605	0.434335	0.338946	0.313234	0.423017	0.913587	0.3237	0.542847	0.931926	0.118559	0.108423	0.875162	1.10349	0.666526	0.282136	0.767959	0.30864	1.01498	0.172583	0.104226	0.0541264	0	0.272192	0.327295	0.170399	0.532956	0.399423	0.431039	0.509399	0.800649	0.564398	0.217061	0.80684	0.371106	0.791761	0.635255	0.545738	0.310792	0.793432	0.380915	0.29026	0.18708	0.190638	0.378861
ENSG00000130764	12.9121	14.7869	12.0289	11.5791	13.3561	11.3709	8.98714	11.6307	9.59019	11.3916	12.8886	13.2027	10.9961	13.2503	13.4201	13.2006	12.3312	10.9812	13.2121	14.7453	13.2098	12.6559	11.3186	13.6543	12.5146	12.9843	13.7166	14.4163	14.8637	16.4363	14.6227	11.9405	12.3241	13.9371	11.4334	16.7381	13.0484	11.935	12.9151	14.1679	12.259	11.9638	14.0173	11.6109	11.461	13.2262	11.9513	12.2699	18.4683
ENSG00000116198	3.22875	1.16449	1.45683	1.4446	3.60018	1.53735	2.07847	1.3728	1.16454	0.975414	1.04719	1.77391	1.57234	1.15846	1.39574	1.05645	1.67023	2.14552	1.37215	1.38359	0.999419	1.54569	1.84734	1.6854	1.47217	1.50747	2.12953	2.00438	1.96005	3.09551	0.967373	1.48565	1.54446	1.50496	1.27007	2.71095	1.66218	1.03301	1.64855	1.78944	1.31105	1.30283	1.71317	0.860806	1.06555	1.28799	1.38643	1.9063	2.51243
ENSG00000169598	1.0744	0.462224	0.705143	0.702425	1.0898	0.488114	0.598345	0.377983	0.407282	0.987144	0.521035	0.746317	0.709725	0.993881	0.436602	0.792772	0.515414	0.536421	0.634035	0.975501	0.53263	0.637466	0.624997	1.07277	0.843975	0.480457	0.759512	0.862291	0.805507	1.53722	0.706288	0.547042	0.839202	1.06483	0.828362	1.13533	0.79601	0.911105	0.660811	0.915186	0.721349	1.16216	0.711775	1.0085	0.965308	0.781967	0.741684	0.902804	0.948396
ENSG00000198912	3.41142	3.98237	2.77225	2.9749	2.86511	3.3884	2.86399	3.83775	2.49267	4.54457	3.99688	2.90444	3.46549	4.23235	3.96799	5.99573	2.8913	3.14691	3.46886	3.90258	3.87472	3.11575	3.14424	3.79478	3.91584	2.37277	3.62546	2.64961	3.30925	3.54788	4.93871	2.58057	4.25661	3.44405	2.01055	3.57815	3.47295	3.57174	3.08448	3.39068	3.20606	3.51832	3.34923	3.76286	4.42313	3.88617	3.12441	3.55549	3.6729
ENSG00000196581	0.488289	0.505995	0.0093168	0.00256594	0.0209344	0.0133166	0.0337853	0.0626336	0	0.0112037	0.00308966	0.452575	0	0.0444969	0.0290957	0.141232	0.233097	0.0676394	0.026253	0.01616	0	0.0530565	0.0400002	0.18542	0.0471282	0.122765	0.0980046	0.00326157	0	1.25007	0.0218586	4.11184	0.101136	0.0615608	0.133182	0.0888703	0.133194	0.016527	0.0669504	0.107221	0.0284833	0.0713644	0.256357	0	0.0035465	0.0828563	0.00575491	0.122728	0.0302589
ENSG00000131697	0.660163	0.300499	0.539348	0.851744	1.18912	0.671753	0.697256	0.751844	0.287397	0.821252	0.90678	1.05709	0.85975	0.590925	0.76882	1.14625	0.970219	0.709899	0.769108	0.66801	0.694084	0.704981	1.08837	0.646773	0.637903	0.475604	1.05744	0.937348	0.562539	0.541478	0.704064	0.575516	0.63545	0.48757	0.89392	1.20289	0.438728	0.89518	1.0971	0.762264	0.761559	0.752097	0.812421	0.772864	0.363908	0.771701	0.624332	0.783476	0.885335
ENSG00000069424	0.828027	0.240613	0.502512	0.582007	1.11262	0.242146	0.47926	0.380034	0.1904	0.473108	0.563436	0.413957	0.325348	0.286694	0.515354	0.211559	0.576768	0.55023	0.82899	0.507116	0.555196	0.653944	0.863784	0.357327	0.357401	0.388394	0.473466	0.469051	0.753443	1.03555	0.410089	0.402361	0.5924	0.544923	0.574511	0.998459	0.600806	0.671585	0.881143	0.455609	0.755608	0.651325	0.789868	0.423491	0.239093	0.647312	0.320801	0.571989	0.650849
ENSG00000116251	60.5143	48.6359	61.6264	46.2081	39.2247	68.4805	71.1319	67.5994	73.8822	74.5099	84.1634	47.7897	86.1863	82.8855	48.7837	58.0657	64.2922	67.7164	85.1715	70.1404	89.792	66.7817	80.4467	71.5936	75.7455	53.4428	54.2564	56.4581	53.832	45.0084	88.1377	55.1266	59.3047	55.0799	90.1765	69.8668	51.0417	70.435	60.927	60.337	76.1326	56.6168	52.8579	90.4831	74.9663	64.9071	64.3509	49.2686	37.6889
ENSG00000158286	0.296111	0.117033	0.0855999	0.0823391	0.261407	0.16214	0.0497777	0.130067	0.0459568	0.122954	0.164172	0.0998492	0.0496473	0.0678465	0.111988	0.0610174	0.0641937	0.0671279	0.110496	0.107255	0.0878845	0.0846979	0.0763309	0.0948909	0.135118	0.168153	0.16474	0.0826599	0.117199	0.209704	0.146988	0.0994988	0.239562	0.179284	0.0679086	0.11425	0.180284	0.0545305	0.0518946	0.120913	0.0799625	0.168246	0.213468	0.0550222	0.0967186	0.169296	0.134555	0.173048	0.175744
ENSG00000116237	22.9536	30.9897	23.9271	20.68	19.9496	33.8525	20.2066	34.778	21.3378	41.2585	31.6227	37.5373	29.5609	40.0897	39.6	36.1741	20.0397	26.7832	27.8212	26.9696	19.5788	29.9498	21.5261	41.7809	32.603	25.289	41.0793	27.3401	38.6962	27.3162	34.3995	32.3221	20.0059	22.6734	21.1235	23.9212	28.0838	22.4811	23.129	29.3733	21.7079	16.7053	34.5087	21.9076	27.1238	35.6939	29.5683	30.817	37.5831
ENSG00000158292	3.40167	1.47624	2.92457	6.25143	6.00995	2.42984	5.36351	5.02214	0.539449	11.1985	11.1836	1.84761	8.35135	14.0851	3.45195	4.5177	7.66102	10.3668	13.3506	4.712	11.1444	12.8907	11.7275	7.30457	5.42798	1.2867	1.68958	3.44994	5.96187	1.57441	9.57145	3.35697	5.04625	1.75359	8.22559	9.59975	2.79527	10.4329	12.0157	1.32112	12.7589	6.6051	6.11196	5.61641	2.62387	6.98403	5.60626	4.718	4.76004
ENSG00000097021	10.0124	5.18036	2.05442	1.84438	4.70977	2.67171	3.11825	9.73641	14.2547	1.18003	5.39973	6.46524	2.48296	3.10894	14.5363	6.93806	2.85845	1.9497	4.06649	1.61608	1.37017	2.76089	2.86102	4.1551	4.86428	6.41799	12.7751	6.13203	13.5307	15.7972	5.04569	5.6324	3.96277	5.43528	2.75033	6.39433	4.41527	2.28732	4.12506	14.4559	2.97176	5.31839	5.77747	2.55349	3.43998	14.92	2.41742	7.99269	10.9622
ENSG00000215788	0.348924	0.0226014	0.00845712	0.0103273	0.195878	0.00582892	0.187129	0.00923847	0.00642316	0	0.017543	0.00809279	0.0219274	0.0110077	0	0.0218182	0	0.0265733	0.038223	0	0.0295994	0.0105254	0.0795703	0.0133982	0	0.0131793	0.0426112	0.0116466	0	0.132758	0.0103916	0	0.089506	0.0411085	0.0306355	0	0.0423015	0.00872117	0.13225	0.0192242	0.032401	0.0469956	0.0172859	0.0212152	0	0.0417012	0.100215	0	0.0669416
ENSG00000171680	1.55275	0.25483	0.262761	0.339212	0.876529	0.310521	0.539747	0.759652	0.0476042	0.095529	0.112766	0.409733	0.297893	0.136112	0.763664	0.191291	0.314497	0.226217	0.524407	0.338883	0.214935	0.409177	0.636184	0.403419	0.402347	0.863468	1.1795	0.166809	0.388191	2.51269	0.0752518	0.213116	0.973214	0.912736	0.251902	0.525621	0.573729	0.373134	0.573176	0.879315	0.387093	0.555323	1.0235	0.405288	0.108396	1.01496	0.456481	0.177883	0.950515
ENSG00000162408	1.20305	0.900317	0.759873	0.708629	1.4541	2.15801	1.39938	0.925618	0.977477	2.30632	0.803151	2.33433	2.60908	3.0345	0.696422	1.34806	2.38078	1.19436	0.731026	0.832404	1.15967	0.967903	0.845278	3.88487	0.939197	0.767784	2.90547	2.5664	1.68496	1.49309	1.01002	1.87471	2.6724	2.67227	1.9831	2.03096	3.46605	0.709239	0.877437	1.08414	0.91198	1.06523	3.85787	0.902608	1.03839	0.97706	2.52351	1.43168	6.22208
ENSG00000173662	0.0241036	0	0.0639785	0.0249975	0.012828	0	0.0223232	0	0	0	0.0397586	0	0.116252	0.353125	0.0574478	0.0147794	0	0.0843654	0.0364578	0	0	0.0304203	0	0.0801916	0.0731522	0	0.00663324	0.0394462	0.0514965	0.118736	0	0.0775449	0	0	0	0	0.0196712	0	0.0131292	0	0.0547226	0.0289401	0.0134075	0.100596	0.0912746	0.0749602	0.0732329	0.0738235	0.0203989
ENSG00000204859	1.13502	0.948195	1.2607	0.827254	1.5113	0.999909	1.20081	0.662473	1.08761	0.798634	1.47492	0.829544	0.749988	1.15823	1.33326	1.14328	0.91832	0.907147	1.08219	1.56267	1.64046	0.80435	1.04319	1.04294	0.936785	0.851458	0.864978	0.778161	1.00389	1.06407	1.32045	0.606696	1.20133	1.33122	0.57637	0.889927	0.705687	0.910914	1.34691	0.933826	1.12893	1.08564	1.00848	1.24162	1.09372	1.03313	0.956038	0.810594	0.858016
ENSG00000162413	11.8425	11.4365	6.45062	6.35933	15.2489	9.28924	9.0084	7.4961	11.3902	10.2828	6.51589	7.19158	7.73509	7.68624	7.87176	5.42011	10.9992	8.73564	5.76596	7.2253	5.12992	4.86469	9.58958	7.42711	7.94983	3.895	8.18169	5.82255	8.78012	6.44843	4.88231	6.19319	4.9677	9.99043	7.12946	11.3447	5.3463	4.6567	6.46615	6.69848	5.91222	6.50034	8.06651	4.66279	7.9216	5.36498	3.28846	6.60539	7.57444
ENSG00000116273	7.47334	11.3653	9.60382	6.81964	8.60771	6.93928	6.34088	7.03474	5.30205	6.41682	6.48043	7.87699	8.228	11.4771	10.6984	10.0431	9.56917	7.25227	8.64882	13.4104	11.1812	14.2226	5.98934	9.86955	8.72677	7.51145	11.6894	6.91165	14.0852	8.82752	12.5306	7.23327	10.7325	11.2392	7.44133	7.32278	10.4879	9.35513	8.05777	10.0748	14.9148	8.68408	16.743	8.4479	8.4839	12.1262	12.6813	20.6975	20.9604
ENSG00000041988	6.08647	5.35063	4.68559	4.58969	5.17155	3.47603	5.1889	5.56545	4.53371	4.42995	5.93462	4.26571	4.81913	4.92096	5.46006	6.13436	4.67954	4.75556	6.11159	5.57276	9.4209	4.22081	4.49378	5.3505	5.31786	4.41613	4.8536	4.51374	5.42682	7.37438	5.61954	3.80973	4.77503	5.52065	3.66936	5.52221	4.35081	5.03898	6.09775	6.35083	5.10954	5.49807	4.81693	5.44948	5.6504	6.8485	4.0732	4.90753	5.79519
ENSG00000007923	8.55427	6.91817	6.2009	5.64251	7.84608	4.6036	5.98739	6.24787	4.71735	4.30062	6.45186	5.98767	5.65429	4.45514	5.42151	6.59347	4.5108	6.89599	7.56113	6.83089	5.46938	6.78189	6.62654	5.89107	6.39247	6.07104	6.35359	6.67837	8.77404	10.9458	5.84089	5.2109	7.00994	7.35954	6.0993	7.94379	6.86427	5.81528	7.00334	9.88246	6.3706	7.48733	6.84248	5.6453	5.4453	6.8512	4.92175	8.45359	9.53135
ENSG00000171735	2.42742	2.03422	1.81385	1.49679	1.30619	1.48475	1.27037	2.65503	2.22652	1.65191	1.80002	1.80199	1.79099	1.80798	2.53387	2.66952	2.15862	1.23526	1.54621	1.4387	2.23315	1.45363	1.4112	1.54253	1.79924	2.08473	2.16042	1.59899	2.01269	2.61893	1.86135	2.18656	1.97652	1.73635	1.65457	1.23729	1.67723	1.37208	1.50209	2.31295	1.5957	2.11554	1.74141	1.72105	2.659	2.25921	1.52885	2.10521	2.33046
ENSG00000049245	45.074	55.2302	57.9226	36.0514	35.925	47.6397	43.8895	49.9766	57.5809	34.0904	54.8211	51.7252	42.399	61.6273	75.7587	36.8096	44.0759	37.0561	44.1504	42.4707	43.8623	49.1505	43.6334	53.4252	53.9548	60.3436	56.8354	51.8253	68.3482	64.0084	56.0178	66.8768	48.2344	68.2401	49.306	49.6004	60.2569	50.4067	45.349	43.1017	47.2334	43.382	69.1196	53.0427	53.484	66.3985	58.3874	58.587	63.1547
ENSG00000049246	0.669096	1.15704	1.22296	1.85703	2.43431	2.71892	2.02426	0.673187	0.353392	2.82998	1.88571	1.59858	3.00864	3.48417	1.38191	0.755452	2.82852	2.32283	1.42294	2.19781	2.06313	1.39166	2.0735	3.48179	0.964768	1.1069	2.57052	2.77247	1.02236	1.23912	1.61312	1.4384	1.5464	1.11446	4.06797	2.36828	2.10564	2.38127	1.64995	0.455769	2.21326	0.347072	2.88925	0.939892	1.11022	1.13298	3.39538	0.920818	4.25527
ENSG00000049247	0.357274	0.604596	0.901297	1.03926	1.45355	1.85157	1.4671	0.713762	0.278809	1.90081	1.2332	1.25376	2.08152	2.80109	0.945082	0.658829	1.95869	1.28123	1.25054	1.42027	1.82754	0.915934	1.40854	2.26904	0.539843	1.05114	1.85588	1.30046	0.631613	0.739444	1.37517	0.830718	0.833855	0.406293	2.9949	1.50738	1.5876	1.77081	0.857358	0.320348	1.0969	0.180982	1.92087	0.787142	0.592358	1.0131	2.35897	0.685418	2.07005
ENSG00000116288	71.4924	78.1276	64.9824	59.9572	55.3163	61.0163	63.7239	85.2282	75.106	75.2314	80.0621	55.9011	64.3459	80.9553	87.9125	98.0532	56.8166	58.5875	67.9092	71.3129	88.6622	63.2394	64.3605	62.8398	79.6119	67.9205	77.5409	66.9914	81.1231	104.321	82.3039	70.4366	70.2253	78.9399	65.3297	58.7621	68.8777	77.6522	68.6099	93.8333	62.4706	86.8321	64.209	88.6865	95.2045	100.835	59.781	70.1538	80.2378
ENSG00000116285	17.7104	18.5414	14.3595	6.52245	10.5789	4.926	7.16274	9.16195	16.8246	13.9058	10.3614	15.9256	3.0767	5.97631	9.55858	6.9079	8.16947	9.59771	20.451	11.4177	5.26723	9.53586	10.5458	6.31316	8.87831	6.69911	14.3161	15.7564	13.0315	12.0341	7.78364	11.8768	14.4329	4.97352	6.46703	10.4397	4.73906	6.77824	5.80949	14.6291	11.8915	3.1501	9.36476	4.26683	3.41384	9.59764	9.4361	16.7658	18.506
ENSG00000162426	0.522521	1.3659	0.378606	0.473836	0.692086	0.180772	0.162542	0.20045	0.258533	0.349667	0.674614	0.138592	0.204489	0.398596	0.461661	0	0.556797	0.0529749	0.796266	0.313915	0.1774	0.157072	0.668724	0.276784	0.255655	0.519517	0.174206	0.370007	0.633524	0.57014	0.2078	0.426069	0.497541	0.117229	0.0344038	0.415929	0.121297	0.270534	0.366525	0.242114	0.437212	0.186766	0.381211	0.420106	0.226573	0.653111	0.207149	0.567685	0.399282
ENSG00000142599	5.02868	4.07117	2.95246	5.25787	9.50268	3.70806	5.38256	2.35077	0.941366	2.50891	3.84505	2.29647	4.23938	3.00857	1.73247	1.74307	3.56744	5.68991	3.53341	4.63154	3.85399	3.52324	7.50215	3.36209	1.38168	2.83363	2.85841	3.66216	6.81643	4.46972	1.86378	2.04676	4.50861	2.7165	3.6069	5.59747	4.73603	3.40027	4.54765	2.33276	4.64684	2.76802	4.7164	2.16077	1.63322	2.25164	2.74951	3.90093	5.59341
ENSG00000074800	445.071	890.385	495.854	511.64	369.193	312.361	361.525	807.735	450.883	183.761	309.226	562.268	184.476	184.372	613.286	1359.69	379.496	169.682	228.812	516.354	635.604	284.267	206.322	184.348	468.662	615.899	476.028	536.531	590.228	704.657	404.336	500.843	474.564	507.488	281.093	329.711	440.301	339.717	378.46	958.209	222.366	699.735	234.113	308.092	745.177	652.175	408.314	544.395	518.614
ENSG00000142583	0.0138594	1.95608	1.61425	0.842234	0.385174	0.0166601	0.46746	0.145128	0.139237	0.389932	0.0525082	0.102546	0.0247348	0.00436275	0.0790866	0.54475	0.217217	0.0794549	0.0421731	0.0435208	0.133281	0.0120334	0.0390812	0.0164895	0.264212	2.95511	0.0885177	0.0264047	0.0266022	0.0817247	0.0249488	1.13532	0.225283	0.0506447	0.081173	0.0293394	0.108151	0.109511	0.16346	0.0266307	0.00804876	0.260503	0.042429	0.0121274	0.00616203	0.170067	0.0649498	0.00922943	0.0434088
ENSG00000180758	0.48445	0.12165	0.179117	0.435509	0.512182	0.103451	0.296565	0.122137	0.201481	0.0809059	0.0879434	0.194911	0.0552003	0.0672162	0.18928	0.0975408	0.284765	0.0914644	0.0792253	0.0452775	0.084097	0.104767	0.130495	0.108977	0.132015	0.104677	0.324914	0.241835	0.0758376	0.392736	0.116918	0.0864082	0.151547	0.0811581	0.124468	0.286655	0.210518	0.11656	0.172837	0.163432	0.175805	0.0791498	0.10205	0.0429634	0.125087	0.0473429	0.139537	0.233396	0.25976
ENSG00000049239	7.80427	3.36698	13.8591	29.486	15.5012	16.826	18.1333	4.06595	2.22122	17.8762	10.3812	10.3522	29.5016	22.0308	5.9487	4.57447	17.3459	32.4212	11.796	14.6556	8.84556	20.68	18.5873	14.4038	8.4027	4.62925	5.97792	8.74306	7.25629	9.7325	9.73129	14.7122	10.8988	8.03459	15.9012	10.9589	15.9364	13.5251	18.3348	3.39668	22.0822	8.0342	24.2277	9.55294	5.63926	5.91452	17.7342	12.6258	10.1151
ENSG00000171621	10.3032	6.20424	10.8281	9.97258	6.3335	3.68632	6.55877	5.64573	7.66103	10.7705	6.04871	3.85077	5.10379	4.34405	2.67657	3.80942	11.6805	4.57167	5.94289	6.21602	4.41331	6.64046	5.64143	3.32141	4.74381	6.95051	4.31023	4.25771	12.3013	3.98269	6.80935	5.08943	6.0866	3.73885	3.67081	7.47671	4.99091	6.57862	5.93467	3.71038	8.32607	5.97773	8.16573	3.32686	4.72792	5.33004	3.93432	7.76218	5.2745
ENSG00000171612	2.98516	2.15469	1.48411	1.07393	2.38295	2.14659	1.38709	2.63996	3.46345	1.87066	1.56104	2.3035	1.47771	1.44935	2.32799	1.80592	1.91981	1.49254	1.59411	2.07311	1.64603	1.88384	2.06864	2.29266	2.80631	2.35542	2.63877	2.37843	2.03397	1.68034	2.11776	1.54845	2.76511	1.84805	2.17944	2.73257	2.05438	1.80634	1.89135	3.61162	1.41634	2.19902	2.08603	1.5986	2.29051	1.255	0.963854	2.8301	1.68384
ENSG00000188807	2.67175	0.805026	0.821917	1.53393	1.61366	1.2732	1.10776	1.67598	2.92016	0.91725	1.41488	1.41128	1.67511	1.38805	1.02011	1.59335	1.37241	1.34836	1.71146	1.03461	1.03464	0.92832	1.5855	1.39664	1.19088	0.963188	2.1509	1.53352	1.52306	1.69607	1.0705	0.989499	1.67682	1.00077	1.42323	2.3417	1.18602	1.12142	1.32189	2.07397	1.23938	1.17728	1.4833	0.882718	0.794624	1.57553	0.868437	1.55046	1.69749
ENSG00000171608	12.1031	0.962059	2.25128	1.86104	4.6233	1.82546	2.3114	1.85418	2.03423	0.530467	0.727747	2.85204	2.40022	1.0457	1.80845	1.06862	1.74782	2.04293	1.65254	1.15357	1.41549	1.46909	2.59185	1.74742	2.08243	1.72777	1.92234	3.13211	1.24232	4.7405	0.956212	1.4338	3.85037	1.53911	1.87729	3.77027	2.01219	1.44952	1.7985	2.25621	0.977854	4.83037	1.69304	1.94346	1.35705	1.64877	2.25392	2.65208	2.73006
ENSG00000171603	31.4036	24.0839	26.2981	31.6256	49.4023	28.4209	33.4549	21.1948	5.27376	21.2506	21.5278	25.31	28.2198	21.0098	24.1585	21.5244	31.3478	37.6637	24.0113	30.0579	24.5915	23.7057	37.7298	25.4553	18.8103	24.6446	28.5443	30.259	23.0187	32.0633	18.3873	21.2747	31.8476	22.2191	33.3504	34.1774	27.3338	25.2367	34.8562	19.9989	27.6866	27.0692	35.1705	18.9501	16.1964	16.4733	21.718	27.9248	32.0715
ENSG00000178585	5.78856	5.36177	5.22531	6.1892	5.32923	5.63915	5.22559	6.96239	2.78213	5.92257	7.65257	6.01137	5.04921	4.77502	7.78522	5.98201	4.87862	4.03876	7.67476	8.18712	8.66862	6.79042	6.71431	6.17315	7.16876	5.99964	6.2155	5.39354	7.55713	7.10777	8.91727	5.50534	6.72174	6.08199	6.61311	7.18548	5.95301	8.34761	8.00945	8.50954	6.19844	10.2521	6.38986	6.93184	7.96807	9.93858	6.12238	6.06742	5.72658
ENSG00000162441	5.87266	5.30609	6.00847	4.79044	6.35015	7.94655	6.73597	5.19631	5.08823	6.70482	6.29013	7.16372	7.40836	7.13248	4.56687	6.82727	6.30391	7.45592	6.22452	7.59492	4.49723	5.53126	7.61907	9.19092	5.7122	4.51567	5.58284	6.82104	6.44323	5.46978	7.1056	6.25168	7.76912	7.06303	9.88529	8.39689	6.46313	6.67924	7.09664	6.91259	5.90613	4.9778	6.87837	6.11393	6.78539	5.88546	7.82523	7.12237	8.53741
ENSG00000173614	1.83863	0.90025	1.0586	1.11348	3.26654	1.43244	1.87759	1.32188	0.796221	0.5288	1.27387	1.31993	1.25663	1.05086	1.35863	1.17138	0.96024	1.86391	1.50119	1.09692	0.726254	1.35194	1.77825	1.15709	0.94746	0.992588	1.0839	1.31626	1.92363	1.78132	0.968363	0.99993	1.39122	1.25155	1.46302	1.31652	1.31988	1.21473	1.76635	1.19146	1.20519	0.745704	1.33609	1.06464	0.891286	1.02217	0.836476	1.21156	1.17633
ENSG00000162444	0.108218	0	0	0.0469947	0	0.123782	0	0.0375556	0	0	0.212187	0.0184132	0.0498905	0	0.131365	0	0.0674301	0	0.14388	0.112689	0.0317276	0.0749259	0.0895699	0.0944105	0.145242	0.151331	0.0655078	0.124016	0.057657	0	0.047287	0.0239398	0.340184	0.190828	0	0.633263	0.39644	0	0	0.0446188	0.221162	0.226815	0.072355	0.14481	0.15329	0.121322	0	0.220413	0.167411
ENSG00000130939	7.56072	4.48718	4.53905	5.67564	7.09204	6.09542	6.69047	4.713	4.44812	5.15447	6.09738	5.40226	6.6584	6.07583	5.6782	4.39871	5.15752	7.50988	7.09388	7.81256	3.78684	5.95447	8.00821	7.26326	5.89557	5.28346	4.75256	5.9321	7.09784	7.19432	5.67031	5.31049	5.68184	7.28622	5.504	6.51419	6.35124	6.49473	5.87294	5.39969	8.45312	5.55747	7.39989	7.24553	4.00639	6.35378	5.80624	6.81546	6.66644
ENSG00000054523	2.01106	3.49221	2.24891	2.58941	2.70496	2.68513	2.89886	1.65714	1.39221	2.2106	1.87677	3.2209	2.81846	2.59004	2.21581	2.10725	2.47425	2.88286	1.86466	2.22128	1.88633	3.07491	2.53578	3.70391	2.8327	2.30536	3.49497	2.90799	3.50009	3.03801	2.58302	2.78968	3.38239	2.89971	1.63192	3.24596	4.49385	1.95153	2.34862	2.50979	3.28786	2.27731	4.17879	2.10425	2.95052	2.98576	4.2658	4.36077	4.28406
ENSG00000142657	72.3986	26.2109	40.5243	77.8472	27.4134	27.1606	44.2258	38.9866	99.538	40.2699	75.5502	27.0892	35.0368	34.7133	29.1423	36.9927	98.3414	31.1222	65.6889	55.0939	41.315	46.077	49.8038	28.7082	35.7598	22.9351	32.8619	23.8129	74.1983	57.5335	34.6253	21.5892	46.3985	43.8554	44.3309	36.0267	47.8814	84.9875	71.6597	49.8542	41.0311	70.9136	36.0939	39.5532	52.4099	48.3778	33.294	35.8868	36.7651
ENSG00000251503	2.3773	1.61253	2.30397	1.69129	1.51562	1.69007	1.83751	3.21958	3.70628	1.56684	2.68363	2.30006	1.85582	3.13225	4.23225	3.05258	1.72077	2.42471	2.18579	2.78049	2.14492	1.86272	1.57814	2.14689	2.88045	1.45534	4.07626	2.50649	4.88474	4.94572	2.58163	2.06259	1.96311	1.97695	2.03207	1.98967	2.03105	1.92326	2.04989	4.71901	2.32675	1.96226	2.21843	1.91297	2.90889	4.96425	2.17255	3.53491	4.07102
ENSG00000175279	2.63079	1.52576	2.72284	1.72668	1.6696	2.00806	2.25649	3.62705	3.80563	2.08611	2.95866	2.64561	1.6948	3.40675	4.29578	2.98704	2.07063	2.65149	2.56114	3.1297	2.13551	2.37743	1.88637	2.73876	3.23051	1.72542	3.87763	2.50151	5.0432	4.65128	3.02903	2.12443	2.6778	2.30367	2.17557	1.90205	2.21559	2.44217	2.71338	4.52991	2.49899	2.26777	2.39317	2.41197	3.51763	4.87272	2.14431	3.85206	4.07105
ENSG00000241563	0.20172	0.206223	0.135078	0.0358075	0.218652	0.133388	0.148732	0.262076	0.0807281	0.108468	0.11108	0.229121	0.250385	0.136836	0.49551	0.281668	0.147144	0.139601	0.109629	0.0354805	0.425716	0	0.124176	0.0698557	0.313888	0.144992	0.246443	0.0879818	0.467942	0.31583	0.0948595	0.14167	0.381283	0.0262131	0.127265	0.114108	0.302066	0	0.185328	0.133311	0.263561	0.284744	0.234242	0	0.242706	0.289324	0.115372	0.38968	0.280853
ENSG00000160049	3.93947	2.39385	2.59156	2.72597	5.52608	2.39446	3.7248	2.99041	2.72631	1.71213	2.11777	2.4469	2.47188	1.83574	2.23207	3.00942	2.36132	3.42741	2.53058	2.34538	1.81532	2.00116	2.98565	2.08817	2.16469	2.17853	2.88722	2.21688	3.7171	3.89961	1.65858	2.49751	2.43166	2.95177	2.34997	3.15082	2.7754	2.18745	2.75722	4.21216	2.15287	2.79483	2.49839	1.84733	2.58668	2.85295	2.03782	2.95531	3.48673
ENSG00000142655	6.57168	4.76843	5.70254	6.43687	5.86801	3.92536	4.76726	5.26487	5.67877	4.14413	4.13523	4.97188	4.43685	4.38032	7.00308	5.04703	4.93953	4.58484	5.27185	5.61266	5.00741	4.69437	4.12178	4.25398	4.60828	4.94677	5.65006	4.20883	6.84809	8.72095	5.10765	4.57273	4.26512	6.25362	3.40875	5.26292	5.14451	4.88914	5.16822	6.87623	4.75561	5.39795	5.60892	4.80006	4.71992	5.99494	3.52195	5.96343	6.35162
ENSG00000130940	0.0256765	0.189696	0.011879	0.00356937	0.0221416	0.00713175	0	0.00921725	0	0	0.0225852	0.00545334	0.00378932	0	0.187392	0	0	0.00231929	0	0.00840301	0	0.0109135	0.0168263	0	0.0217727	0.042091	0.0572016	0.0272785	0.0170205	0.0291163	0.00359158	0.00156373	0	0.0122484	0	0	0.00250923	0	0.00334946	0.012735	0	0	0	0.00580687	0	0.0234788	0.015744	0.0329567	0.00924441
ENSG00000120948	20.8716	16.6529	18.3151	16.678	16.1807	19.2862	17.184	19.8879	15.3937	22.3943	21.1715	20.7704	22.0996	22.543	20.6329	29.308	15.9249	19.9241	18.407	19.7774	16.3095	17.9082	18.9741	24.566	19.7757	16.5391	22.5636	17.4058	26.2956	30.6012	19.9183	18.7731	21.4519	21.9649	19.7351	22.59	22.7749	17.1153	16.7287	22.7875	17.206	16.5615	21.4335	17.4404	20.8969	19.9709	19.1669	27.3127	35.5985
ENSG00000009724	0.0294738	0	0.0137186	0	0.197119	0.032019	0.0759334	0	0.023213	0.0228958	0.0315562	0.0355144	0.0163025	0.0854133	0	0.017562	0.0217729	0.0639783	0.062028	0.0635171	0.0745067	0.0194018	0.0793637	0.11989	0	0.00362383	0.0382348	0.0512127	0.0222658	0.0279604	0.0287326	0.0553406	0	0	0.0944108	0.0915019	0.023018	0.0148971	0.0045255	0.0087927	0.045595	0.00656276	0.104712	0.0391066	0	0.024302	0.0811646	0.0370813	0.119815
ENSG00000116649	66.5873	40.2079	23.8897	34.7971	37.6499	31.2171	34.8871	70.6021	62.4708	26.4223	49.334	44.595	34.8195	42.9722	67.057	98.6557	40.6438	35.743	54.6526	34.0977	47.4574	40.821	43.2442	41.1688	44.6717	60.0203	81.0441	50.8187	58.7968	72.901	49.1286	39.5604	45.638	43.4022	37.359	53.5777	37.4974	41.7994	49.1175	106.873	41.788	63.6718	38.2099	44.3508	42.5132	71.2714	30.0451	62.9148	63.7479
ENSG00000171824	9.45614	5.14358	5.96051	4.90171	7.23952	4.83311	5.81208	5.87785	5.69201	4.31441	5.30256	5.96486	5.48502	4.89873	5.49442	7.77147	4.38278	5.66405	6.05508	5.13433	5.17449	4.96867	5.49523	5.37119	5.42138	4.78478	6.75497	7.45317	8.44549	8.6623	5.77053	5.06398	4.76158	6.56147	6.45442	7.57069	5.13978	5.59828	5.48078	9.67128	6.27907	6.11114	5.36451	5.26903	4.74991	6.08926	4.07787	5.76933	7.62728
ENSG00000198793	3.44732	2.78224	1.72848	2.54428	4.20387	2.17643	2.30841	2.04213	1.27048	1.75286	2.17992	2.62806	2.40055	1.9332	2.88973	2.29435	1.96744	3.62154	2.24034	2.71345	1.60814	3.16513	2.40706	2.56595	2.68149	2.38909	2.85818	2.88518	3.15053	3.99275	2.11589	2.21747	2.25606	2.20879	1.87326	2.37272	2.7463	2.06605	2.92608	2.21113	2.75496	2.00755	2.81907	2.07524	1.19376	2.52203	1.94374	3.1768	3.96903
ENSG00000120942	4.36964	3.8551	3.26841	4.06945	2.9149	2.86115	3.60663	3.23998	6.13307	3.43403	3.33469	3.12564	4.00469	3.81691	3.39849	4.04265	4.88217	3.46999	3.12129	4.47959	4.56669	3.41964	3.23406	4.13299	4.40264	3.00602	4.00298	3.24615	3.56915	3.49809	4.37738	3.19017	3.06523	2.92595	4.14097	3.94684	3.44973	4.16913	4.21816	4.42687	4.02996	4.20064	3.19139	4.29914	3.87289	4.17772	3.72731	3.37143	4.20999
ENSG00000204624	0.011342	0	0.00646957	0.00430125	0	0	0	0	0.00973396	0	0	0	0	0	0	0	0	0	0.00671876	0.0195703	0.00628975	0	0.00539562	0.00478051	0	0	0.0183235	0.0035143	0	0	0	0.00335375	0	0.0112958	0	0	0.0124245	0	0.0123558	0.0185871	0.00454415	0.00907852	0.0377272	0.00676221	0	0	0	0.0050257	0.00479935
ENSG00000116661	0.414222	0.164367	0.897575	0.195352	0.180892	0.127257	0.126436	0.0698172	0.438516	0.211053	0.0980223	0.0715427	0.0484706	0.184862	0.526239	0.0842747	0.623654	0.123963	0.15986	0.133357	0.194306	0.22705	0.411878	0.244812	0.127264	0.141638	0.0891283	0.0682613	0.293012	0.474906	0.453969	0.0707391	0.565796	0.257401	0.0490907	0.0896142	0.212987	0.260249	0.316728	0.300672	0.0602703	0.276897	0.397883	0.156243	0.0188574	0.665299	0.510073	0.124748	0.368084
ENSG00000132879	3.80392	3.39676	5.11478	5.24092	5.19808	2.97238	4.4806	1.81622	4.49702	3.9859	4.79679	2.12073	3.44363	4.96249	3.39321	1.49209	5.43334	3.5747	4.58768	4.1864	6.68823	4.00406	4.71827	3.36196	3.96489	2.60413	1.32524	2.28794	2.29835	3.19107	3.67764	3.06139	2.88679	2.94055	3.27134	3.10493	2.52116	4.86467	4.39812	2.45354	4.68449	3.08046	3.12875	3.6399	3.88615	4.92029	2.86008	2.85107	2.54754
ENSG00000116663	2.20374	4.03039	4.49919	4.85321	3.80462	4.23668	5.38568	2.36469	2.00974	5.00438	5.21174	2.02381	3.87827	4.37496	4.21895	1.58158	2.51211	3.55695	5.31367	5.6241	5.87344	5.74201	4.60168	4.66469	6.08526	3.25865	2.50865	2.39205	4.88502	3.56914	4.67667	3.38498	5.26118	5.83864	3.18152	4.1656	4.21143	6.24965	5.49543	3.72166	3.34697	7.86999	5.29777	3.99784	4.38394	5.11836	2.76406	3.63255	3.34222
ENSG00000116670	6.07388	6.39397	5.37793	7.08249	6.35025	4.87034	5.65303	8.6473	8.75022	6.44361	8.3848	6.7288	6.44154	6.0432	7.34465	7.8793	5.83608	4.83849	8.55434	6.53726	9.79952	6.15538	7.10221	7.12705	8.7399	6.80494	10.6813	6.3701	14.0134	11.0437	10.7516	7.66141	6.74046	6.87131	7.52094	7.88081	7.57202	8.58928	9.71448	16.1579	8.08764	10.2132	6.99631	7.60369	9.57354	15.8332	6.69309	8.41385	8.76173
ENSG00000162490	0.102889	0	0.00829954	0	0.0726554	0.0124355	0	0.034163	0	0.00665362	0.00667831	0.0381561	0	0	0.0706887	0.0906118	0	0.00357902	0.0202364	0	0.00410459	0	0.034994	0.0117321	0	0	0.0162722	0	0.0473045	0.00469334	0.00554235	0	0	0	0.0123091	0.0495367	0	0.00365914	0.00913143	0.0966199	0	0	0.0791747	0	0.010221	0.0331986	0.0242954	0.0201827	0.0112162
ENSG00000177674	23.9903	9.44764	24.3631	33.5228	20.0632	17.8373	17.9017	17.1284	26.1472	25.2799	19.1758	11.906	14.8027	10.3909	24.254	17.315	22.0253	10.807	12.7336	21.7095	22.4508	19.36	12.8233	12.3577	16.7007	16.4513	11.8198	9.20008	13.9175	17.5162	16.9342	12.2674	13.1174	13.0405	14.2086	14.4604	11.8743	23.9198	19.7741	19.5799	13.1525	32.2019	9.51688	14.9639	13.181	11.5637	10.1546	8.48416	10.9951
ENSG00000215910	0.1738	0.223912	0.183159	0.299252	0.586544	0.318742	0.433219	0.135332	0.0254043	0.833743	0.625802	0.160189	0.364381	0.351329	0.29598	0.117106	0.18109	0.495004	0.392501	0.560661	0.426633	0.503181	0.466537	0.353875	0.489031	0.153676	0.158786	0.196637	0.278233	0.306329	0.486459	0.233145	0.197848	0.242816	0.128415	0.226678	0.33204	0.737282	0.450996	0.127936	0.549179	0.337325	0.421614	0.357969	0.233916	0.293102	0.183631	0.19595	0.353608
ENSG00000177000	1.06268	0.741249	0.688786	1.60331	2.21511	1.67336	1.78396	0.510422	0.372076	2.21763	1.97706	0.711626	1.85359	1.66494	0.942109	0.552328	1.10129	1.97696	1.05129	1.77287	1.11334	1.64358	1.93581	1.81622	1.32057	0.562547	0.608417	0.87709	0.988767	1.3467	1.57563	1.0261	1.08123	0.982155	0.721047	1.0633	1.343	2.36007	1.59865	0.569999	2.37651	1.06589	1.58297	1.39612	1.01343	1.18784	1.44357	0.931371	1.30704
ENSG00000011021	2.56124	0.918115	2.05098	3.37618	2.91279	3.00184	2.24689	1.10858	1.68273	2.86437	2.60509	1.25868	3.32219	2.24044	0.936641	1.42935	2.14484	3.24035	2.23835	3.69174	1.82991	1.82945	3.4058	3.01387	1.917	1.29992	0.942807	1.63626	1.67049	1.55659	1.89879	1.43393	2.54076	2.01888	2.68872	3.39773	2.39208	2.84609	2.82364	0.928893	2.26919	2.25321	1.98107	2.38912	1.72787	1.27541	1.74097	1.59452	1.5356
ENSG00000116685	14.0601	14.091	19.2184	20.4476	16.7967	14.4215	11.2028	13.4221	7.917	15.1291	12.8782	15.7249	14.1418	14.1913	18.1772	12.7697	14.8971	13.9951	13.7494	17.1721	19.3359	13.956	10.9015	14.22	13.794	12.923	14.0222	12.6196	14.261	15.7717	14.3373	14.2741	12.5762	12.9166	12.6333	14.089	12.9887	13.6661	13.6143	12.9786	14.2402	12.4319	14.9362	12.3201	13.6528	16.5155	15.5938	14.3956	18.6825
ENSG00000083444	71.6552	102.14	102.324	131.095	109.579	79.1027	115.194	90.4647	50.4826	49.3093	59.312	101.083	73.0401	51.3981	92.0913	81.2824	94.3157	68.7192	81.0488	70.9396	83.6957	75.0241	76.3385	56.9609	71.114	103.16	95.7835	71.5134	66.5081	76.5064	60.4255	84.7698	78.6682	63.0057	69.6335	70.0137	65.4862	59.6422	71.5961	78.5202	82.2419	90.7763	75.8885	44.4017	64.1232	78.2888	74.1059	87.593	57.2423
ENSG00000116688	18.6308	18.7379	18.4106	23.818	22.0619	21.6048	16.7964	18.9147	18.7941	21.9116	20.1703	24.1793	19.9967	20.3952	24.143	18.7801	16.2782	21.2429	18.3855	23.3673	16.1263	23.2366	17.9708	24.0375	19.7546	20.1237	23.0875	21.8396	30.4927	29.1946	18.7536	22.7525	19.202	23.4796	17.809	22.1494	22.5502	20.4215	18.8995	25.304	21.073	17.2479	23.9979	15.0417	19.055	22.329	19.502	20.8038	28.3903
ENSG00000116691	4.44624	2.77997	2.31546	3.80047	3.82625	2.26951	2.58272	2.80976	3.01727	2.99071	3.55643	1.83265	2.00456	2.11187	2.76823	2.62032	2.01776	2.19087	3.47272	3.02673	3.35094	3.2734	3.38373	2.19003	3.46448	3.64098	2.51549	2.45911	2.87369	3.35232	4.4392	2.58839	3.01887	2.18395	3.14166	4.58118	2.19271	3.06857	3.57486	3.84845	2.34183	4.2801	2.15511	3.3836	2.61	3.90673	1.67514	2.65655	2.71945
ENSG00000120949	0.172097	0.0103902	0.100762	0.161792	0.0194525	0.0477364	0.03719	0.02905	0.102237	0.0306429	0.0160637	0	0.0229833	0.0230756	0.021248	0.0304156	0.0158486	0	0.0401372	0.0107258	0.0310247	0.105395	0.0206313	0	0.028298	0.0370616	0.0150889	0	0.0503775	0.0718669	0.0136149	0.09006	0.0327371	0.0185724	0.0251891	0.0369588	0.0297281	0.0253514	0.0203154	0.0410015	0.0559122	0.121057	0	0.0333552	0	0	0	0.00991587	0.00789106
ENSG00000028137	8.25793	0.856391	6.46051	4.36795	0.511391	1.31263	3.08266	1.54895	5.08477	6.66134	1.8878	0.89531	2.46511	0.76199	1.45081	3.71573	6.10336	2.59516	1.2763	1.85794	1.58299	2.29001	3.56444	1.68764	0.878552	0.548658	2.13476	0.663646	2.81217	7.44042	1.55124	2.28965	1.70213	0.62226	0.678395	1.27682	1.26938	3.35781	1.90257	1.121	2.51103	3.22001	1.46697	2.47074	1.44165	1.44731	1.10855	0.988827	2.77155
ENSG00000048707	1.55251	1.30124	2.34146	3.65562	3.1343	2.56263	3.17569	1.78094	0.491409	1.80389	1.91716	2.21523	2.27183	1.34909	1.55752	1.30876	1.98418	3.24364	1.89708	2.86213	1.57882	3.32287	1.66634	1.89146	2.15297	1.38438	1.40963	1.28854	2.03756	1.55223	1.71687	1.59745	1.24617	1.39098	1.40367	1.6394	1.86428	2.19611	2.25636	0.991612	2.55459	1.11942	1.98342	1.40132	1.25544	1.45983	2.11777	1.86179	1.82336
ENSG00000162496	10.607	18.74	30.7706	90.6979	41.6638	37.9204	41.6218	87.5651	43.6851	22.709	28.5944	43.4569	14.3637	28.4692	23.8413	49.5694	45.9132	19.3716	32.5541	49.4158	115.405	35.8622	15.6516	15.2884	62.551	24.8041	13.986	11.834	30.7579	1.46473	33.9306	16.6288	23.0758	30.1807	22.2995	29.5001	49.716	58.1911	42.3925	31.2343	17.0628	36.493	43.9061	19.0901	41.5829	14.3271	17.759	14.6221	11.4589
ENSG00000204518	0	0	0.0252457	0.12143	0.0675235	0.0827474	0	0	0	0.0339908	0.0486695	0	0.109094	0.0547662	0	0	0.0348557	0.016693	0.0262181	0.0254559	0.189316	0.0785495	0	0.0186546	0.108054	0	0	0	0	0	0.115292	0	0.0269778	0	0	0.0292385	0.199744	0	0	0	0.0797953	0	0	0.0263877	0.146182	0.0187764	0	0.0873883	0
ENSG00000157330	0	0.0627443	0.0208002	0.0804953	0.0307657	0.330432	0.0266697	0.263697	0.0239883	0.071311	0.185164	0.0257095	0.10131	0.389825	0.00719289	0.101471	0.0855413	0.0114073	0.0849222	0.0595889	0.0267645	0.283353	0.00889911	0.0839457	0.319095	0.0334472	0.0260338	0	0	0	0.304877	0.0505829	0	0.0400553	0.0500752	0	0.0865219	0.11536	0.0137869	0.017383	0.39967	0.0275571	0.143178	0.243739	0.0947037	0.0309401	0.0666872	0.109095	0.00680747
ENSG00000179172	0.0157283	0	0.0211385	0.0182592	0	0.0331848	0.0291329	0.0196405	0.0148433	0	0	0.00715423	0.0387687	0	0.0340269	0.0192879	0.0133669	0.0118644	0.0186342	0.0355787	0.0348888	0	0.0174007	0.0132586	0	0.0116509	0.0381784	0.0102959	0	0.0311167	0	0	0	0	0.0142033	0	0.025672	0.0308389	0	0.0732059	0.0429649	0	0	0	0.0798634	0	0	0	0.0133108
ENSG00000162493	20.9841	0.0181922	71.5833	64.6429	14.6599	19.9535	38.7394	4.12993	22.2383	54.3669	18.2474	2.71885	86.4669	39.3663	1.41617	24.8856	30.9628	65.674	10.8073	17.1508	13.3029	18.4936	53.7716	27.199	10.5096	2.53557	2.18888	2.97368	0.585228	0.861732	8.7394	4.9954	11.9677	8.92929	22.2743	28.2131	22.9051	37.0319	32.8001	15.9179	22.6059	50.86	56.0659	15.6207	12.8365	9.44073	6.09228	10.1862	15.528
ENSG00000116731	2.36941	1.18199	2.57333	2.94138	3.71473	2.04357	4.53851	0.948426	1.10734	2.24349	2.26403	1.42698	5.03306	4.91335	1.00942	1.9771	2.26324	5.40607	3.42103	2.27779	3.29421	2.51394	4.07451	3.7975	2.66133	0.774821	1.98095	1.83884	2.23526	1.75484	2.28942	2.88571	2.76568	2.32919	2.47554	3.22174	3.9527	2.65873	3.40609	1.77674	4.88082	2.43423	6.23672	2.07762	1.43901	1.98353	2.60065	3.99266	3.72066
ENSG00000189337	1.03403	1.83981	0.990225	1.07133	1.45352	0.900807	1.37881	0.890493	0.526417	2.37001	1.52929	0.758525	0.975355	1.08663	1.85531	0.445493	1.59236	1.22567	1.1949	2.15553	0.68668	1.42585	1.60922	0.799092	1.11764	1.24844	1.13402	1.39991	0.865024	0.506338	0.858687	0.766147	0.881046	0.816236	0.74759	0.881643	0.969466	1.00162	1.01047	0.9891	0.960139	0.527448	0.916047	0.998356	0.875307	1.04138	1.41593	1.23114	1.2041
ENSG00000171729	5.59732	0.0943227	0.752416	0.252815	0.390332	0.10678	0.430186	0.113329	0.229956	0.0390868	0.0935993	0.383767	1.67437	0.837678	0.217234	0.535331	0.181782	0.59167	0.384459	0.0140803	0.0517725	0.283883	0.586319	1.13143	0.0472223	0.131992	0.219086	0.185378	0.890661	1.92052	0.018176	0.241727	0.842597	0.139467	0.0741852	0.622324	0.213504	0.236191	0.112779	0.226849	0.48195	0.37862	0.33625	0.160552	0.191821	0.415929	0.0729832	0.110314	1.03724
ENSG00000142621	0.0396801	0.0609608	0.018331	0.0100759	0.116336	0.0053505	0.00814332	0.0585999	0.0461004	0.0307191	0.0251225	0.0426133	0.00677631	0.0202085	0.0477762	0.0421467	0.00335494	0.125871	0.136391	0.019915	0.00523273	0	0.0909595	0.032519	0.0552181	0.0199689	0.208681	0.0408622	0.0782483	0.05814	0.0907413	0	0.106245	0.0362525	0.0719286	0.137296	0.00574431	0.120513	0.1648	0.0980477	0.0346061	0.107868	0.0756002	0.0064913	0.00343572	0.0976911	0.023469	0.0692527	0.0121297
ENSG00000142634	17.5289	9.50149	9.82499	11.2594	9.48107	5.31962	8.90778	20.1939	16.1003	9.92398	9.82735	12.0619	7.06812	10.0909	15.9858	10.7765	9.54337	7.7445	13.5626	7.37891	6.29511	10.8411	9.78641	7.23014	9.66462	8.10095	11.8324	8.24266	22.007	20.0908	11.9523	10.4662	9.83129	11.9323	8.61117	11.0124	10.8833	11.7512	12.0526	15.2696	13.295	12.0205	12.6664	9.80972	11.3859	18.5168	7.71364	14.6868	13.3791
ENSG00000132906	1.13317	1.03932	0.81722	1.09265	1.72237	1.52005	1.11897	1.54239	0.915546	1.52516	1.77555	1.67449	0.759269	1.68406	2.17218	1.35551	0.938016	1.27513	1.36453	1.20349	1.5082	1.33607	1.3364	1.38062	1.6051	1.41354	1.36662	1.59573	1.43385	1.76437	1.39215	1.16945	1.57271	1.00287	1.06836	1.41176	1.62884	1.53505	1.5676	1.02084	1.30133	1.14833	1.62254	1.53538	1.25689	1.00539	1.40444	1.75728	1.20698
ENSG00000116138	3.63489	1.60625	2.31407	2.55351	2.18584	3.12277	2.70931	2.21997	2.707	3.31417	2.69578	3.38746	3.37787	3.02323	2.4967	2.09122	3.15257	2.36841	1.83454	3.16525	1.76552	2.39914	2.50466	4.50204	2.30812	1.78613	2.70184	2.23591	2.35988	2.75808	2.42728	1.98844	3.14018	3.16613	2.75626	2.59958	4.10096	1.99724	2.01512	1.74357	2.63133	2.01784	3.08295	1.95943	2.03242	1.56843	3.90702	2.23274	3.00015
ENSG00000116771	0.325767	0.144161	0.0318096	0.0780116	0.0811686	0.266471	0.0721335	0.205024	0.315726	0.163718	0.122647	0.166564	0.120276	0.160935	0.225603	0.188065	0.044849	0.0736161	0.125312	0.0886622	0.0309254	0.0678487	0.0720666	0.143771	0.201233	0.323406	0.480998	0.219138	0.337967	0.736435	0.214645	0.110371	0.233857	0.168654	0.144036	0.285605	0.134303	0.307981	0.365019	0.23279	0.175787	0.566969	0.26581	0.063172	0.142776	0.292097	0.141828	0.322124	0.388758
ENSG00000197312	1.59623	1.79762	2.03486	3.46973	2.77964	2.34196	2.94903	1.54084	0.869461	4.78649	2.1205	2.23398	2.75035	1.90469	1.21557	1.74379	2.86264	3.19523	1.50601	2.41999	1.35009	2.60666	2.90439	2.60419	2.20678	1.17252	1.74697	1.89227	1.69036	1.73812	1.54497	1.19811	2.09265	1.29886	2.3589	2.54451	2.14941	2.0695	1.90783	1.34561	2.23125	1.60837	2.10527	1.59406	1.88073	1.04486	2.12159	1.79034	1.9802
ENSG00000215695	3.29898	2.85941	3.35646	5.71068	4.1134	4.12282	4.67216	3.18357	2.31763	6.6608	2.83874	3.32765	4.13569	2.73764	2.32443	3.06108	3.84149	5.62587	2.1817	4.25494	1.38933	4.21856	4.44906	4.07379	4.03879	1.69252	2.96645	3.25363	3.57579	3.90209	2.39738	1.88878	3.60239	2.57056	3.37867	4.7574	3.60214	3.24447	2.93212	3.48621	3.85536	3.81876	3.42139	2.86581	3.29756	1.69676	2.98075	3.23239	4.39336
ENSG00000116786	25.998	14.8398	25.8967	36.3492	32.921	20.4842	28.4004	18.6269	15.6175	34.5637	20.0472	20.022	29.3326	22.6903	21.2669	16.8898	28.7008	33.6968	24.3102	27.888	17.0794	26.3236	32.1986	20.8294	18.5428	17.5185	15.0376	18.0635	20.0677	17.6505	18.8209	18.1796	17.2891	15.8314	19.8435	22.2333	17.8475	26.2388	23.6882	12.9796	22.5523	18.0318	27.4559	16.29	18.2187	20.4449	15.9181	19.0965	20.3873
ENSG00000162461	0.0419628	0	0	0.0894951	0.247769	0.0499404	0.116185	0.0113291	0.0411803	0.0679769	0.0552616	0.0213699	0.0651619	0.0674935	0.0236005	0.0392414	0.091042	0.0931516	0.0387732	0.0250973	0.0725949	0.00800246	0.0561602	0.0496933	0	0.0205545	0.0248323	0.0931195	0.136789	0.036143	0.0509723	0.051611	0.0212423	0	0.090222	0.0110502	0.00890284	0.0213894	0.011884	0.020667	0.102114	0.0781793	0.048544	0.013008	0.0112912	0	0	0.0209593	0.00738573
ENSG00000162458	27.5158	81.3929	12.3805	18.8925	19.7929	16.0348	8.76578	16.8395	7.32975	6.79753	10.8482	14.6053	8.97623	7.38035	11.8773	3.92984	10.5419	7.02722	13.6353	14.1181	12.2292	12.173	11.7935	8.88525	16.2303	53.6899	20.6542	20.4651	19.1367	30.2612	12.8586	24.0589	26.423	24.5013	10.6713	16.3985	23.663	10.3902	11.2839	19.8786	6.50229	22.6483	17.662	10.6005	15.621	19.4664	12.6157	12.9233	14.5451
ENSG00000233954	18.2154	14.7059	16.5649	10.7478	11.248	9.02329	12.3891	18.836	20.1843	10.7648	12.845	11.1503	10.7585	9.93687	18.8225	13.9649	10.5381	5.20735	15.4855	13.001	8.65499	7.89432	12.9558	7.33973	13.4585	13.9166	9.36583	9.07451	9.77835	18.7772	16.469	8.00281	7.64338	8.15685	11.894	10.424	5.27527	9.31331	10.9785	17.8907	13.3455	17.6293	10.069	20.557	17.3941	20.3446	6.54919	12.838	13.2098
ENSG00000065526	3.62766	0.756388	1.26709	1.49821	3.84397	1.4999	2.2166	0.553808	0.232093	0.583947	1.53954	0.841068	1.33522	0.738098	0.216195	0.928709	1.58221	3.55246	1.16473	1.21364	0.836727	1.64635	2.4212	1.1917	0.251215	0.432457	0.610442	1.96881	2.28523	2.1718	0.573931	0.387696	1.7584	0.618098	1.65906	2.41554	1.27629	1.16617	2.29686	0.689207	1.95456	0.933337	1.26571	0.66451	0.301576	0.46907	0.822995	1.70051	2.58117
ENSG00000116809	5.04064	1.83296	3.20184	3.96052	4.39446	1.73713	3.37907	1.98741	2.86186	2.08877	2.92888	2.11448	2.59073	2.26608	2.82041	3.36221	2.66353	2.74771	2.62384	2.72113	2.82271	2.1799	2.75201	2.46563	2.28863	2.05603	2.06063	1.7875	2.75098	3.55295	2.69935	1.45096	2.54055	2.16443	1.92467	2.77139	1.99437	2.36459	2.73354	2.74157	2.41009	2.84797	2.06293	1.99555	2.15338	2.90842	2.14382	2.36336	3.07739
ENSG00000173641	1.72974	180.404	91.046	6.02296	95.7076	36.1315	6.727	81.9484	0.871898	20.4764	66.3643	38.4884	14.7462	120.477	578.758	47.7556	60.5997	20.3878	8.19586	33.7276	10.2076	83.811	2.50098	42.2927	15.2856	83.1151	71.4822	46.2565	131.577	29.6783	40.6012	110.927	13.9602	93.1648	12.6164	3.18737	50.9945	34.3072	30.8665	41.7534	17.1448	18.689	101.516	46.6687	24.0865	108.228	26.4269	16.38	11.6716
ENSG00000186510	0	0.0220488	0.0439258	0.0116405	0.0265728	0.043976	0.0185727	0.193468	0	0.00770321	0.0492818	0.0182437	0	0.22077	0.414573	0.0834112	0.0249967	0	0.0237592	0.0230685	0.0111211	0.141962	0	0.0253576	0	0.061649	0.0567917	0.0122524	0.0858083	0.00737152	0.256584	0.0622633	0	0.149792	0	0.00812555	0.00818314	0.00635682	0.03277	0.0244856	0.00913025	0.0561818	0.0334647	0.115898	0.0126566	0.151778	0.0205379	0	0.0447487
ENSG00000184908	0.00994221	0.0995588	0.102317	0.0837732	0.00853432	0.015761	0	0.0124901	0	0.0109995	0.10307	0.0202187	0.0296451	0.0892926	0.0390288	0	0.0176765	0.0172373	0.0566159	0.0788578	0.0190305	0.25206	0.0133057	0.127135	0.0311925	0.0764393	0.0842572	0.0438784	0.0647358	0.209069	0.0561962	0.0587819	0.0146619	0.0479115	0.0345152	0	0.105069	0.163477	0.0838526	0.0345674	0.0547563	0.0394696	0.12791	0.173145	0.121447	0.119118	0.0615853	0.0366648	0.146467
ENSG00000185519	0.455681	0.268819	0.145552	0.317324	0.145513	0.165856	0.0189767	0.364162	0.267143	0.283793	0.103047	0.247049	0	0	0.429592	0	0.270845	0.030913	0.157794	0.138274	0.0563603	0.135118	0.127248	0.103522	0.116357	0.204292	0.296602	0.0844634	0.305615	0.417515	0.27144	0.230235	0.185305	0.192504	0.186286	0.455543	0.112931	0.239716	0.133931	0.174906	0.205576	0.156248	0.301458	0.0874702	0.0748326	0.860237	0.0419693	0.162992	0.136877
ENSG00000142627	10.7907	2.4045	1.68282	2.06596	7.66675	3.35304	1.71166	6.72915	1.27984	1.62944	2.13752	7.29268	0.479317	0.469971	2.95526	0.497947	2.2482	1.29588	2.01061	3.53361	2.27051	2.75902	2.69505	3.05671	2.33081	6.7695	5.84349	4.68508	3.90891	3.67141	2.03366	1.7477	6.09741	4.33952	1.7114	5.38483	1.65664	0.937763	2.30445	7.51015	1.47808	1.70107	2.81646	1.55715	1.73493	3.13064	3.41818	4.20682	3.57281
ENSG00000142632	1.59446	1.47819	0.994225	1.26096	1.27504	1.13618	0.702039	2.98145	0.82632	1.34606	2.47969	2.7936	1.21387	0.499123	1.97705	2.98263	1.6001	0.600129	1.6683	3.41916	2.4871	1.34175	0.99306	1.32056	2.13336	1.5552	2.19698	1.17818	2.00155	3.33403	1.40977	0.876392	3.09167	2.14766	0.638159	1.63734	1.42135	2.67285	2.14938	3.17541	1.28684	4.16615	1.25014	1.66678	1.75475	2.76831	1.04567	2.03658	1.46635
ENSG00000204377	0.694569	0.145887	0.31411	0.388568	0.698068	0.989613	0.556813	1.05225	0.261054	0.453481	0.562332	0.341571	0.656771	0.684691	1.05587	0.698351	0.148208	0.541123	1.24845	0.502254	1.03419	0.654579	0.34106	0.510693	1.01943	1.24948	0.677266	0.399212	1.69365	0.804116	0	0.428405	0.411854	0.432431	0.0956304	0.292108	0.279079	0.251539	1.42811	0.149445	0.546914	0.521847	0.291426	1.41078	0.479535	0.347587	0.146143	0.557051	0.117051
ENSG00000132881	1.4409	1.02466	1.32313	1.55649	1.94798	2.67516	1.07664	1.72271	0.980276	1.06592	2.18512	1.95353	1.67031	1.8754	2.46147	0.773466	0.808422	1.52309	1.20668	2.16427	1.06577	1.24601	1.87718	1.95124	1.50225	1.87306	1.55976	1.55847	1.51332	1.39665	1.73985	1.48721	2.04926	1.72114	1.09811	1.17438	1.49394	1.39896	2.17921	1.5616	1.2346	1.20831	1.10941	2.88926	1.24593	1.91456	1.72069	2.00938	1.81925
ENSG00000037637	2.32141	3.69708	3.39625	3.65983	3.51891	3.56164	2.70164	2.55914	1.78817	3.69176	3.43145	3.0872	2.5652	3.25598	3.99565	3.02221	3.09927	2.5247	2.56215	4.94319	3.69145	3.40767	2.33095	3.33584	3.76838	2.99138	3.18454	2.91073	2.7845	2.78681	3.70178	2.0797	3.92429	3.61109	1.78726	3.07956	4.01205	2.39134	2.70011	3.26538	2.96882	2.40391	3.27871	2.4456	3.34567	2.91041	4.14045	2.65723	2.98363
ENSG00000055070	40.0323	31.489	37.7928	40.0338	34.6865	35.0429	36.1232	39.6304	31.2547	44.0438	36.1788	41.012	35.8382	32.085	51.4434	41.7907	32.7529	34.3803	37.6943	46.0138	32.8577	39.8605	35.1604	41.0227	39.0476	30.4147	44.29	32.304	52.0238	43.923	39.6408	36.4374	33.4248	38.7302	34.7889	37.6269	36.2463	41.8476	35.5247	50.0506	37.924	36.2736	40.1997	29.608	46.5826	42.9442	32.3731	42.0492	47.7665
ENSG00000187144	10.6711	8.85349	9.90303	10.555	8.45743	9.98198	9.46616	10.857	8.51047	11.5798	10.2892	10.8885	9.791	8.37129	12.8845	10.7704	8.68669	8.9528	9.81749	11.4526	8.38764	10.1718	9.56736	10.1254	10.8157	7.89224	11.617	8.73379	14.3777	11.9379	10.1331	9.20064	9.06691	9.71627	9.50391	9.71037	9.32457	10.565	9.39367	12.7522	9.81398	9.77193	10.353	8.13314	12.2965	11.1276	8.17865	11.265	12.499
ENSG00000157191	15.1731	10.6204	16.9812	15.6789	14.6879	12.6313	11.9692	18.9254	9.60023	13.4266	13.073	15.7499	12.0138	11.9049	17.6272	14.343	11.6435	11.2013	12.5355	15.2334	12.0553	13.5923	11.6535	12.483	14.548	12.1909	12.962	10.8818	16.7801	16.9099	16.2788	13.2486	16.2954	19.5288	10.207	13.5624	15.4407	16.0584	13.9451	16.7022	11.4397	20.5599	16.0295	13.9383	15.9659	19.1924	11.2597	14.6001	16.2519
ENSG00000219481	1.55084	0.342937	0.522098	1.88216	2.45548	2.87665	2.8964	1.27869	0.655405	2.14356	1.83725	1.74806	2.68604	2.32034	1.76112	1.73438	1.37473	3.76665	1.87119	0.867082	1.76464	2.24968	3.11989	2.20455	1.47845	0.820571	2.5017	2.1405	0.880685	1.05124	2.6864	1.32048	2.42932	1.01129	2.00017	3.28752	1.88391	1.64381	2.23384	1.52407	2.92658	1.65063	3.01885	1.17908	0.801475	1.22548	1.63625	1.99479	3.12415
ENSG00000058453	0.892626	0.439529	0.391222	0.887471	2.76894	1.50348	0.444493	0.670916	0.159631	0.368635	1.32437	0.558107	1.00227	0.654384	0.445428	0.372339	0.58369	1.74449	1.62273	0.839396	0.988637	0.935817	1.53567	0.617659	0.811956	0.802973	0.575612	0.783767	0.627112	0.919299	0.569383	0.411829	1.37469	0.623791	1.83091	2.14098	0.89256	0.682976	1.74829	0.779036	0.868923	1.17188	0.871451	0.697704	0.4788	0.980836	0.831894	1.00609	0.718224
ENSG00000117122	32.111	10.4166	28.5949	54.5861	75.3865	64.9523	50.0032	53.5158	17.0416	53.4475	56.7563	27.2328	43.2543	30.9434	30.3443	31.0433	41.7256	37.6255	59.0572	80.0175	83.9033	38.069	54.047	35.041	47.6995	40.7237	25.7691	49.0871	19.7298	12.0788	50.0488	27.6633	53.3515	46.5345	70.7757	52.1067	27.9217	51.5813	43.6215	59.7417	36.899	73.4256	31.335	34.7587	50.9221	42.2768	40.1902	20.4706	16.2723
ENSG00000159363	6.4436	3.17972	1.22467	1.77835	6.50866	3.33659	2.02646	6.16822	3.10101	1.48721	3.58975	5.60511	1.77401	1.68599	7.67223	2.04252	1.38611	1.45782	2.26253	2.21818	2.23718	4.70486	2.78396	1.79018	5.50124	7.97496	5.84123	5.25762	4.86219	4.38218	3.40977	2.97266	3.48833	5.48771	1.74362	4.51032	4.98399	1.44245	2.29905	7.42722	2.51609	5.86661	3.34615	2.26605	2.3975	4.50326	3.18178	4.29806	3.41065
ENSG00000117118	24.9711	21.3793	17.1535	17.7816	17.7824	16.8205	17.2598	23.8621	24.3763	19.1605	15.6586	21.2887	15.3167	15.9538	23.4619	20.8209	16.2164	14.9516	18.1102	19.0881	16.3595	16.2194	14.2662	18.3305	21.1206	19.6787	19.8577	20.3759	20.2177	23.0548	19.2759	19.2581	19.8004	18.6178	14.6668	16.0584	15.4074	19.1202	17.2752	30.0089	15.5683	23.2275	16.3592	17.9362	22.244	25.333	15.3749	18.1925	20.2217
ENSG00000117115	0	43.6128	0	0	2.0062	2.10778	0	0.00603071	0	0	4.23313	0.0735383	0	0	1.38589	0	0	0.533285	0.0393992	0.207563	0.00531673	0	0	0	0.448729	2.51291	1.83576	21.6488	0	0	0.0603954	0.139842	0.0471483	0.19928	0.183985	0.0579022	0.00783545	0	0.0126523	0.431596	0.0052877	0.021222	0.0384601	0	0.0146599	0.31604	0.292957	0.0554863	0.0115205
ENSG00000142623	0.0404845	0.191262	0	0	0.111605	0.199501	0	0.00715201	0	0	0	0.0897577	0.0264813	0	0.110649	0	0	0.00779237	0	0.00670725	0.00580501	0.0407414	0	0.0214412	0.0456365	0.246909	0.0581742	0.12366	0	0.013443	0.00681116	0.00814548	0.0119217	0.0393232	0	0	0.0209077	0	0	0.17482	0	0.00933434	0	0.0246358	0.00723422	0.00584328	0	0	0.0116565
ENSG00000179051	16.1761	12.2617	10.9907	17.3767	20.2547	28.0775	19.6105	18.7055	7.30425	28.0646	18.1847	25.8871	24.5248	18.6492	11.7111	21.4581	17.7334	17.7493	17.5394	18.6233	24.254	16.0315	21.9219	22.2554	17.8194	18.3469	27.6836	27.4306	13.6344	12.6705	16.8612	15.7692	27.7718	17.5459	23.8222	27.561	19.8477	14.4255	19.3238	23.0046	13.7776	17.1915	16.7193	11.142	14.1517	12.5904	22.8339	17.418	28.7794
ENSG00000074964	3.0816	3.44787	3.18743	4.52734	5.03581	2.31191	2.89977	1.54604	1.31339	3.40597	2.61626	1.58599	3.68687	2.27365	2.66793	1.79814	2.92326	4.36077	2.142	2.7686	1.85708	2.94459	2.43536	2.34358	1.59748	1.45602	2.06526	1.98049	2.00946	1.58442	1.75729	1.90133	1.16871	1.23485	2.36768	2.18776	1.68413	2.65248	2.61528	1.48728	2.82324	1.67775	2.71504	1.82168	1.725	2.04904	2.02905	1.73417	1.91285
ENSG00000255275	2.70169	4.20793	1.27322	1.41146	2.91079	1.36169	1.18494	1.75765	1.39664	1.45265	1.67462	1.96758	1.1061	1.16474	2.57391	0.755421	1.24619	1.57766	1.53991	1.43774	0.657871	2.08654	1.90692	2.26521	2.76127	2.42929	2.14723	2.42909	3.14652	2.82459	1.95938	3.11887	3.02886	2.89736	0.810104	2.08945	2.73739	1.51539	2.04795	2.77222	1.45271	1.90845	2.85474	1.90592	2.00252	3.21116	1.64582	3.40201	3.15995
ENSG00000159423	3.87557	8.03867	2.22464	2.54791	3.22913	2.10245	2.01608	4.16868	3.28383	2.71897	4.02591	3.78361	1.50434	1.91702	4.73297	1.68046	2.39342	1.97043	3.53337	2.17071	1.42391	3.48629	3.27951	4.37759	5.38751	5.0007	4.84419	3.93963	6.24036	5.81916	4.35595	6.86976	5.75013	7.71761	1.37686	3.47114	5.89119	3.04015	3.56087	4.61531	2.42865	4.05879	5.46072	4.14857	3.88651	7.681	3.16348	6.33984	4.48081
ENSG00000169991	3.21123	3.93691	1.67899	1.74706	5.82433	2.11611	1.58722	1.42987	0.613172	2.1774	1.42031	2.16721	2.06017	1.84956	1.95552	1.5238	1.36499	2.94911	1.65427	2.13865	1.49605	2.61335	2.38613	2.08134	2.29761	2.10168	2.52194	2.96374	2.27532	2.82237	1.41967	1.94477	2.71321	1.40792	1.93453	3.02384	2.06851	1.6869	1.84154	2.90962	2.01168	1.71562	2.80673	1.16716	1.81614	1.70827	2.08133	3.42063	4.35845
ENSG00000127481	3.6599	3.74574	3.33981	4.26035	6.87304	3.28153	5.3838	4.29085	1.91595	2.18348	3.26341	4.23917	2.22734	1.99799	4.03782	4.26089	2.6565	5.39789	3.17664	5.5172	2.66699	4.65261	2.81735	2.57743	2.96347	3.11947	2.93318	2.84141	3.34219	3.9793	3.07807	2.64985	1.97853	3.65037	1.89547	2.45114	1.98067	2.83737	4.11792	2.03207	3.95877	2.39009	2.29575	2.41388	1.91777	2.72602	2.5952	2.83114	3.74693
ENSG00000127463	8.96636	7.29829	10.2944	13.7897	8.62222	10.5301	11.3548	13.8364	8.60015	9.00463	10.781	15.5721	10.981	10.7354	10.1741	12.5245	10.342	9.54368	10.1514	11.4398	9.80895	10.1444	9.20816	13.953	12.2897	9.62773	13.7714	11.4762	12.1866	13.3643	11.9447	11.1894	11.7205	15.9063	11.3631	8.90214	15.1343	11.1133	12.6505	14.2836	10.9553	13.9171	15.7621	10.003	12.616	13.1484	13.3232	16.2737	16.7736
ENSG00000053372	18.7363	8.58276	8.63814	8.19423	9.27038	7.47553	9.5653	13.7011	16.3912	7.56002	9.52359	12.0637	7.53799	8.68131	6.80399	17.9423	9.49142	8.363	10.5018	8.64949	8.67977	8.68185	8.55665	7.67347	11.5126	8.18128	12.2894	10.6811	15.3359	18.247	10.4399	8.59461	9.80368	9.28718	10.541	15.6044	8.67674	10.7468	10.0815	21.0455	10.685	13.4231	8.75203	9.11747	12.4613	14.3724	7.00434	11.7389	11.9655
ENSG00000162482	0.0529942	0.0227127	0.0232526	0.0473245	0.206972	0.020014	0.151014	0	0.0384711	0	0	0.0185424	0	0	0	0.0471578	0.0463082	0.0442804	0.0431448	0.0656493	0	0	0.0450993	0.0815566	0.0206195	0	0	0.0110724	0	0.0552443	0.0238094	0.0723233	0	0.0387041	0	0.0807906	0.0499028	0.0567494	0.0222044	0.0143373	0.0185595	0.0111328	0	0.0243044	0.076497	0.0321669	0.0626225	0	0.0455389
ENSG00000053371	20.9052	29.0193	26.6931	23.8707	17.6073	17.274	26.4943	33.7441	17.6197	45.5057	28.8247	27.0601	31.0031	41.5445	33.8773	30.1714	15.024	26.3369	32.0542	23.2858	27.1104	24.1959	25.6352	29.3595	27.9629	23.979	27.7594	21.4304	33.4565	32.7137	33.9339	26.7042	26.8282	30.4119	19.1961	23.2651	24.5964	28.3599	28.1231	29.2543	28.3489	32.2841	25.2292	36.8792	36.6996	51.0315	20.0019	30.5314	30.4351
ENSG00000040487	8.09748	3.16606	5.17404	6.03226	6.33101	3.5869	5.47807	5.20849	6.76197	4.26112	3.95984	3.43484	5.17518	4.10481	5.10345	5.06807	5.6181	5.0013	3.39255	4.70521	3.94288	4.45221	4.87799	5.02824	4.46835	3.96185	4.33737	3.13436	4.97327	4.35315	4.1359	2.65846	4.2949	4.30376	2.71602	4.79314	3.6168	4.0157	4.96132	5.36189	4.45303	5.33826	3.08986	3.12277	6.14264	3.96705	2.64236	2.92791	3.38545
ENSG00000077549	74.4541	85.4496	76.8159	62.4649	75.2043	61.7212	66.9156	79.5745	46.6664	47.75	52.4576	91.6387	53.2011	56.5395	112.87	108.132	57.5211	56.9475	57.3268	65.1402	44.8892	52.4778	54.7937	61.8197	64.3076	80.6176	86.1446	81.8333	91.6449	104.635	54.7153	104.95	61.9638	90.1965	50.0942	60.3184	79.9452	53.8344	53.5739	101.781	64.097	90.1452	78.9318	67.0693	86.9886	113.104	57.4129	90.8955	92.2416
ENSG00000270136	54.0406	50.9235	81.4443	48.8854	79.6726	65.4101	74.7342	93.4536	40.6694	102.09	55.0347	149.486	80.3921	113.545	166.054	163.12	70.5662	54.8357	54.2697	59.2847	41.1171	59.8793	51.6182	50.2199	42.303	49.6039	79.4419	66.4592	72.6577	50.268	41.818	108.191	32.2627	35.6193	74.7918	66.4398	55.8701	47.4348	53.282	48.6067	57.6179	40.399	82.7229	63.2337	74.0392	111.975	53.9527	67.409	107.062
ENSG00000173436	10.3647	8.18252	8.343	5.47466	6.79124	5.97114	6.30558	9.74442	8.55592	7.32026	8.01416	8.47674	7.0948	8.78774	10.915	9.78013	6.07137	6.0125	7.85563	6.68472	5.69799	7.3346	5.99265	6.13384	7.39718	7.75297	9.247	8.16605	12.2614	13.2396	7.70177	8.0236	7.09085	7.00889	6.52397	6.49732	7.40606	6.86325	7.26018	8.21615	5.64099	8.17217	7.45096	9.43189	11.7642	11.7948	5.8056	9.61875	9.03887
ENSG00000158747	33.1367	33.8302	58.9893	36.723	59.5131	50.9527	57.661	71.3386	24.3378	80.398	39.3377	121.495	62.4453	91.7128	130.326	134.123	56.0343	40.9836	38.0445	42.6626	30.0928	42.3491	37.6692	37.2064	27.4053	33.1666	59.039	47.0739	45.3316	25.6629	26.6335	85.3997	17.9828	22.2965	58.2673	49.7379	39.5083	32.3174	38.6629	32.1676	43.8829	23.911	63.1895	41.5509	49.1491	84.0942	39.7963	45.1643	82.5642
ENSG00000162542	2.26138	2.21318	2.73798	3.17246	2.69834	1.94576	2.89004	2.86181	2.60713	1.99169	2.79392	2.57307	2.20862	2.4585	4.13263	1.90082	3.17896	2.25953	2.84498	3.00583	2.44133	2.88974	1.78522	3.07755	3.01427	2.70473	3.13157	2.16766	6.89551	7.5771	3.70076	2.95898	2.16773	4.61779	1.47482	2.05908	3.57217	4.2418	4.29151	2.38662	3.51548	3.28165	4.9725	3.31341	2.03904	4.21756	2.35212	3.04708	7.86779
ENSG00000169914	0.691279	0.363974	0.215994	0.329181	1.08268	0.521228	0.618489	0.318603	0.338926	0.613212	0.543928	0.662958	0.498093	0.633855	0.354669	0.91892	0.496477	0.413222	0.476622	0.342009	0.509867	0.577797	0.704188	0.624835	0.345224	0.27943	0.714807	0.504912	1.31421	0.757396	0.363627	0.264972	0.541203	0.50395	0.646802	0.748547	0.618052	0.19369	0.410738	0.371501	0.662747	0.257271	0.969495	0.159314	0.25149	0.463859	0.52752	0.57598	1.67558
ENSG00000188257	0	3.56352	0.426045	1.6382	0.898177	0.599244	8.20948	7.8081	0	369.721	11.5033	0	0.0519416	0	0.119046	3.91962	0.356564	0.180999	0.430368	2.08592	0.882163	0.639271	1.0521	0.157504	0.0213176	0.0952186	0.511914	0	0.0168077	0	0.0795903	0.275886	0.0256893	0	0.365428	0.027842	0.0946456	2.3173	3.19653	0.0200369	0.129966	0.319779	0.0234429	0	0	0.21086	0	0.284699	0.28688
ENSG00000127472	0.0534773	0.0297957	0.027657	0.281215	1.00244	0.00876015	0.114433	0	0	2.88717	0.410122	0.0486499	0	0.0158816	0	0.0163951	0.0100657	0.0403398	0.0949312	0.015379	0.223874	0	0.127522	0.01127	0.0135249	0.0277881	0.12981	0	0.0178995	0	0.0468517	0.0691551	0	0	0	0.0151912	0	0.314549	0.0582578	0	0.0486947	0.175573	0	0	0	0.0711444	0.0993121	0.0142177	0
ENSG00000162545	16.7662	5.69829	65.0532	34.3271	16.9344	15.8083	38.0618	12.1688	53.0908	34.8574	35.67	20.2078	55.3966	51.2936	16.026	21.2873	66.3439	57.7733	26.3186	23.5286	20.1343	24.5046	36.5495	39.5207	18.4541	5.00896	6.7131	19.8554	43.8072	9.01486	16.3314	25.7434	6.3972	8.04995	27.2352	18.1472	24.4794	23.5935	23.4158	7.72493	45.4785	6.72509	49.2492	21.3128	25.5325	38.9861	20.8387	17.5038	33.4185
ENSG00000090432	15.6222	17.7383	22.9292	22.8524	17.1135	19.2102	18.9736	22.3714	18.5042	20.9576	20.5787	20.0478	21.7324	21.1256	25.8484	24.264	26.3962	18.0681	19.8912	23.8225	21.9091	19.2673	14.3094	21.2142	22.4562	17.4774	19.5985	17.2784	19.4471	17.6004	20.6499	14.708	16.0851	20.494	15.3651	15.4284	16.5374	18.872	16.9345	18.198	16.0433	17.0911	20.0054	18.1169	25.328	16.6388	16.1622	16.4846	20.0161
ENSG00000183114	0.299429	0	0.0251626	0.0682474	0.354185	0.0703742	0.02028	0.0488041	0.0127442	0.0386982	0.0399954	0.11346	0.114907	0.205198	0.082678	0	0	0.0101865	0.0994923	0.0299286	0	0.28314	0.023605	0.0227671	0.0390708	0.0316768	0	0.102005	0.0192339	0	0.0788728	0	0.0272182	0	0	0.050196	0	0.0132389	0.0140246	0.0145913	0.228275	0.0495778	0	0.032205	0.0511364	0.313626	0.0386857	0.177443	0.247746
ENSG00000158825	1.62822	0.767095	4.88577	1.77524	2.60837	2.47008	2.7432	4.51882	0.98963	0.327042	0.761235	2.78718	0.493011	1.48441	3.66336	1.46734	2.27153	0.350371	0.596604	0.241407	0.433514	1.8451	0.221829	1.10298	0.156464	1.02879	0.447301	0.342749	6.74596	5.89643	1.89147	0.415096	0.509437	0.832173	0.585539	0.311468	1.42725	0.749388	0.701262	1.79129	0.958583	2.16814	0.555881	2.82757	0.725777	0.715726	1.13217	1.67157	4.82624
ENSG00000158828	18.849	24.1108	27.4689	19.4862	25.8166	22.4871	17.4942	26.2671	11.1191	20.0535	15.4874	26.3282	25.2542	23.0557	40.8246	18.7422	15.6451	20.3641	19.1907	19.5203	17.0301	20.5977	17.0208	17.429	19.8882	22.1431	24.1868	20.2749	30.405	28.9016	16.0993	22.5416	15.8686	17.9672	15.0495	14.5224	23.2641	18.8978	20.0725	13.4151	17.312	20.2725	22.5181	18.1343	17.5576	24.1066	18.034	16.1817	18.0895
ENSG00000244038	163.867	82.3989	111.121	121.436	89.2312	83.7873	112.132	161.076	141.329	107.704	93.9142	108.941	92.2586	108.738	116.635	152.228	101.498	97.2298	129.607	97.6702	92.5372	90.7548	96.8653	113.154	121.842	96.0666	114.28	87.1383	115.959	137.454	124.629	101.945	137.462	139.452	78.5954	134.987	133.494	105.824	100.051	150.54	117.295	173.156	144.299	114.549	136.064	138.499	88.88	122.01	93.0327
ENSG00000117245	0.425804	0.0969086	0.174495	0.096434	0.170569	0.0464588	0.0651854	0.087005	0.31812	0.0414973	0.0491061	0.120384	0.069377	0.096484	0.0712846	0.00956195	0.061937	0.0897998	0.180023	0.0326484	0.0149323	0.0611131	0.285638	0.0956142	0.0314994	0.0717593	0.10515	0.0792761	0.156665	0.459825	0.0591901	0.108914	0.128072	0.098208	0.0574011	0.275459	0.152277	0.0917303	0.0712641	0.169143	0.157772	0.0895824	0.194075	0.051881	0.141801	0.108007	0.0481787	0.0716987	0.164787
ENSG00000189410	2.44724	0.140064	0.827234	0.82409	1.0498	0.738603	0.538185	0.461238	4.11125	0.140197	0.0296936	0.631825	0.335765	0.154975	0.241382	0.0386542	0.785198	0.332366	0.354783	0.304428	0.0262199	0.251776	0.551756	0.563704	0.470316	0.367068	0.273513	0.164554	0.828095	1.36367	0.0701416	0.327634	0.677138	0.128132	0.163851	1.95373	0.378523	0.161056	0.277953	0.675573	0.196551	0.64903	1.03715	0.146828	0.44379	0.622384	0.0697272	0.246776	0.324553
ENSG00000127483	14.8624	15.8422	15.9276	13.4447	18.9062	12.9391	11.9336	10.024	6.99354	14.4346	13.3243	13.5491	16.1348	13.7057	14.1103	6.70578	13.2642	15.324	16.5343	16.3349	10.6875	14.817	14.4115	17.5817	15.1331	10.5498	14.524	14.2298	20.0601	16.8144	14.6013	15.959	13.1351	14.327	19.1237	19.9311	17.999	14.998	12.5021	11.4573	13.7755	12.7738	22.5472	12.7204	17.5968	14.3741	16.614	18.5094	19.1408
ENSG00000075151	11.5532	3.21032	6.04871	5.65917	14.8102	7.13486	8.66525	4.31804	2.08306	3.98544	4.35806	6.52603	7.00177	4.30045	3.66487	4.21339	6.37464	11.8232	5.90887	5.15191	3.56505	6.74305	8.45683	5.52258	3.5996	3.77626	4.98975	5.84472	7.91971	8.11881	2.74194	3.90759	5.33609	3.891	8.18689	8.5414	5.69467	4.61962	6.45543	3.78391	7.1743	3.45034	7.79501	3.22622	2.80999	3.5054	5.2093	6.58509	7.04583
ENSG00000117298	17.0283	6.05419	15.7376	15.149	16.0745	8.12367	12.6235	14.147	2.46396	8.51189	9.13054	11.5886	14.2295	13.5517	12.0581	9.29218	16.6375	19.5318	11.754	5.84794	5.1072	14.2978	15.6648	8.69413	6.63874	7.1074	9.3944	8.15742	22.5691	25.5729	7.52979	6.71596	8.54123	6.70454	9.53771	12.7227	11.3943	10.2283	14.3603	7.33323	15.9421	9.66212	17.1314	8.05086	3.97327	9.08246	9.9568	12.6596	17.9859
ENSG00000142794	1.0067	0.891862	2.36285	2.00659	1.55161	2.14605	1.48195	1.49085	0.518871	1.02788	1.50466	1.32407	2.08667	3.38981	0.539441	0.190745	0.656382	1.7655	1.25968	1.53706	0.906096	1.50333	1.54024	1.79641	2.79467	1.15925	0.491953	0.868837	1.63917	2.07702	1.81668	1.38447	1.85404	0.939627	2.76941	2.03859	1.74198	2.61618	2.40966	0.926837	2.66821	2.61045	2.24628	1.97668	2.59951	2.86878	1.41148	2.05467	2.7482
ENSG00000162551	4.09289	64.7307	1.03426	0.202536	5.28835	3.81602	0.908046	0.106644	0.0545667	1.12447	8.63087	0.101328	3.64396	3.05527	0.188994	0.309806	0.31131	9.76069	5.12359	1.72671	1.62746	1.7847	13.9661	2.31633	3.02332	1.27192	1.18759	0.959483	1.84723	0.475257	1.10846	2.63919	0.770737	1.24293	6.41234	1.46122	0.18402	1.42991	1.31967	3.14283	5.03407	2.10351	2.1098	0.139822	0.368583	10.9303	0.526441	0.607073	0.643627
ENSG00000076864	1.41148	0.0659915	0.207185	0.0280253	0.153732	0.119699	0.116948	0.0384386	0.0237915	0.00485202	0.216753	0.0252538	0.268378	0.0967907	0	0.168182	0.203371	0.278135	0.122137	0.0996027	0.0136838	0.212865	0.251924	0.12864	0.124562	0.0483699	0.0481166	0.0569652	0.114853	0.0109839	0.216439	0.149004	0.279408	0.0851517	0.390073	0.2393	0.203727	0.161184	0.221319	0.0835953	0.318779	0.341001	0.067522	0.149716	0.233018	0.336652	0.106788	0.0918241	0.0837631
ENSG00000090686	5.44886	3.00563	4.38742	3.33682	5.12178	3.99408	4.69235	3.40651	2.32477	4.20265	4.33465	3.75994	5.18305	4.48556	3.85012	3.58032	4.3125	5.92226	4.75439	4.0168	3.64607	3.59852	5.37397	5.02791	4.1056	3.53601	4.05409	3.92564	4.83587	4.70519	3.63	4.041	4.22536	4.07017	5.35909	5.5497	4.83622	3.89005	3.58823	3.7305	4.72909	3.02135	4.80677	3.81912	2.47315	4.05622	4.22778	5.60359	6.24892
ENSG00000187942	12.7668	12.2431	9.29001	14.2667	44.0513	14.1958	19.9431	14.607	1.55274	6.63944	27.5229	9.59595	7.63058	5.90193	7.41132	16.874	11.6425	14.8415	16.1427	14.7952	23.214	23.0014	15.4674	5.95785	3.53376	12.6988	7.24296	13.2507	16.7314	13.8996	5.34025	6.68356	12.1784	4.59311	10.8636	12.5029	14.9007	13.1879	26.0202	6.37423	18.1751	11.9417	10.6714	10.2687	3.78784	7.85994	11.1321	12.901	15.4556
ENSG00000142798	22.8837	24.5175	13.672	29.8363	62.4597	33.632	37.462	18.5695	2.48596	7.77735	49.3615	20.0018	12.0837	8.21238	12.3772	13.5805	16.1791	29.5424	18.1205	32.3419	21.813	49.8458	29.3011	15.2866	6.74851	17.8458	12.5211	27.8011	32.4969	20.3534	10.3898	10.5882	23.9599	8.75908	18.6168	21.6778	32.7818	23.1561	50.1674	12.9716	38.7796	22.3819	18.2725	20.669	7.5798	10.2679	25.7831	28.9778	33.1525
ENSG00000070831	79.9121	116.739	75.7759	59.7822	48.3074	74.8875	61.1563	99.9056	80.3004	77.5711	91.1112	91.5042	63.1239	69.987	96.7847	108.834	56.7265	55.0491	73.2453	77.1083	73.7648	76.5127	69.0486	76.8668	103.688	85.7938	84.9844	71.0721	114.502	110.643	109.146	90.7694	91.7799	137.591	63.9734	72.3741	96.9401	78.5779	73.377	103.981	60.3892	93.2546	83.6659	87.6365	125.172	102.044	74.7774	101.269	107.149
ENSG00000162552	0.0145292	0.0465573	1.21528	0.110459	1.67355	2.59806	0.297201	0.130542	0	2.65619	9.91016	0.647499	13.9876	1.82956	0.316028	0.0662168	0.0390847	0.234808	0.92562	7.88739	5.94401	1.28506	0.970668	0.0296817	4.88896	1.15035	0.0753774	0.186198	0	0	1.39889	0.14652	0.615381	1.54794	1.96038	0.231358	0.350778	0.656522	0.340136	0.525944	2.13695	0.0537794	0.147533	0.267951	0.645329	0.708039	0.93072	0.607343	0.0506925
ENSG00000184677	2.15618	1.07539	0.980922	1.85713	2.86397	1.70581	1.46263	0.950925	0.706443	1.51089	1.62092	1.36924	1.98189	1.71279	1.4427	1.34312	1.03486	2.19062	0.708688	1.74786	1.35657	1.32754	1.53482	1.74143	1.26152	0.81651	1.05278	1.09953	0.821073	1.61827	1.22478	0.880921	1.42181	1.5291	0.787552	1.35578	1.56569	1.63928	1.90627	0.841846	1.83937	1.10394	1.4193	1.3309	0.981058	1.18308	1.22859	1.12885	1.34063
ENSG00000133216	6.81324	0.295348	1.10276	0.532756	2.55102	1.71533	2.9713	1.76171	0.623812	2.24501	1.714	0.789925	1.53426	0.308103	0.885386	1.71372	3.61736	1.66656	2.75414	2.54119	1.61488	1.49489	6.64759	1.34336	1.12877	0.334563	3.10531	0.191993	10.8339	5.16944	2.39126	2.58514	4.32951	1.12381	1.54728	3.5208	1.42616	2.07595	5.59395	2.4252	2.2464	1.60514	1.20235	0.981282	2.29424	1.5632	2.39683	1.26006	9.07224
ENSG00000004487	16.6279	9.7247	10.9796	11.6288	11.8226	9.34582	11.7409	11.173	7.26205	10.0254	9.85264	11.0326	13.3928	11.4963	9.64158	12.5361	9.01427	12.1716	14.8526	12.9938	12.351	10.7064	13.1361	13.7205	12.4985	10.0348	12.1332	12.8279	16.6296	18.7532	11.8604	10.9737	11.8405	13.1704	12.0633	15.067	12.5606	12.4113	11.5407	18.1178	12.9519	15.3281	14.0594	11.8165	11.6783	15.0466	11.4684	14.5399	16.7775
ENSG00000169641	7.60392	4.89517	5.99798	6.71699	9.25997	6.94029	6.01626	3.56809	1.36735	3.9566	4.33265	5.69092	4.69123	4.0005	4.63071	3.17706	3.18657	7.44645	5.72165	8.83968	3.75119	8.73046	5.1228	4.43262	5.49447	3.85251	3.62545	7.46626	5.92264	6.29024	5.07945	4.6166	6.75327	7.40465	4.06252	5.18005	7.11042	5.24638	5.37232	4.67196	6.18504	4.92701	7.41947	3.21991	3.7347	3.78947	4.64204	7.96502	5.75668
ENSG00000179546	0.0360487	0.0797042	0	0	0.0540833	0.0229793	0	0	0.04144	0	0.0134529	0.0470315	0	0	0.074636	0.0450073	0	0.00676743	0	0.0140726	0	0.118693	0.0712245	0	0.0247521	0.0557629	0.0607774	0.342542	0	0	0.0360693	0.0419622	0.0322143	0.0974711	0.00524291	0.0161638	0.0679582	0.0959482	0.0187471	0	0	0.00685462	0.0408296	0	0	0.0502395	0.0125289	0.02602	0
ENSG00000125944	12.0239	7.82726	7.95692	9.03717	9.02145	9.8415	7.6574	7.44237	8.09262	12.5843	10.8654	9.63989	14.2723	9.98427	8.36198	10.2316	9.75435	10.8818	10.6926	11.4216	10.2601	9.37857	12.5217	13.2445	9.45441	6.94817	12.2197	10.7567	15.8098	15.1855	10.5624	9.42345	12.1992	9.01037	12.7927	14.0453	11.1365	11.1926	10.0353	10.5432	10.0047	7.57496	11.9848	9.25371	10.9835	10.5442	12.4337	14.9189	18.1608
ENSG00000125945	2.21481	3.62796	4.56993	6.42219	6.07379	6.49441	11.8139	2.48532	1.46983	26.9118	12.4646	2.31927	24.9975	21.099	4.26863	3.81314	2.52275	9.9776	23.4273	11.5946	27.1806	18.3783	26.5109	11.9776	4.9076	1.17666	2.2381	1.95028	4.40987	3.40071	15.3398	3.05279	5.32522	5.82643	5.35632	5.5863	6.79235	22.2018	11.6132	2.02258	15.5685	4.88212	20.7588	9.08723	5.33876	7.38019	8.51454	6.62854	6.7171
ENSG00000204219	1.98355	2.20042	8.61089	6.97156	0.357584	1.43783	7.23152	1.77933	1.65374	6.32341	8.27389	0.777926	5.01816	6.75096	1.81849	2.97403	8.08165	5.6531	7.41679	3.40703	8.24552	4.09694	4.08741	4.2024	2.47027	0.995259	1.63552	1.59958	3.78265	2.40712	7.0356	3.76942	1.8365	2.92214	4.12312	1.09813	3.8423	14.1181	10.1945	1.53063	10.4375	2.05525	6.79459	6.73476	2.62895	8.40888	3.66487	4.12506	5.3066
ENSG00000088280	4.40305	2.15106	7.04798	8.49232	14.4788	7.9144	17.128	4.67069	1.31516	23.5607	16.846	3.72578	8.38696	7.9611	3.64195	4.25621	6.87344	11.4921	12.4236	14.4611	13.7708	11.0787	19.2059	7.88672	6.09607	1.91317	2.63483	2.16596	3.11264	2.91585	11.48	5.0027	6.2344	5.46862	6.63547	9.55312	5.36513	18.3172	15.3662	3.15098	9.85739	6.29552	7.85755	6.766	3.37634	5.63739	4.22373	4.81267	4.39453
ENSG00000007968	0.199864	0.0284689	0.00728642	0.061244	0.0203951	0.00837006	0.114676	0.153223	0.558122	0.057168	0.121273	0.141666	0.112645	0.0798376	0.0887101	0.628064	0	0.0772328	0.15435	0.00734707	0.00708389	0.038255	0.114975	0.285239	0.160958	0.0248232	0.945028	0.0625477	0.578655	0.237885	0.0985548	0.050938	0.103195	0.0254439	0.0684552	0.376421	0.121856	0.024128	0.0664252	0.605109	0.0960916	0.0628824	0.157649	0.0199032	0.144089	0.477006	0.0704397	0.358723	0.801093
ENSG00000117318	29.8244	69.2869	120.366	86.0096	129.821	79.7445	78.8973	223.535	6.61794	83.4312	40.549	112.773	16.9211	16.362	271.489	168.536	26.2581	39.8599	30.8621	117.5	41.3908	57.4962	55.8584	13.179	70.3744	174.49	188.485	2.93274	170.012	109.67	16.1815	142.128	56.6017	117.937	37.3019	87.5491	23.0081	62.3959	42.6843	182.214	6.53081	50.369	44.2067	6.71021	25.107	7.10599	5.38188	71.1368	148.731
ENSG00000142676	471.233	331.999	481.765	394.369	274.174	363.477	459.036	566.775	490.299	513.431	548.988	282.443	551.179	533.077	324.947	501.595	386.934	426.182	632.072	475.76	866.715	438.09	505.112	388.421	499.259	356.62	325.126	360.96	380.902	374.912	635.22	371.139	442.717	335.195	534.927	437.599	323.743	574.364	447.981	480.032	584.074	533.398	319.607	794.239	608.236	665.467	395.029	369.365	278.054
ENSG00000011007	9.91909	8.72623	11.8029	10.6168	11.456	10.897	10.4414	9.84004	9.84259	8.72611	7.19215	12.1944	9.86586	9.67511	8.3963	11.7043	12.8431	10.7685	7.26763	9.40727	7.28055	10.92	7.60283	10.7564	9.00919	8.41035	10.332	12.1787	11.4506	11.9565	7.4755	8.32186	9.76641	9.65843	9.10221	9.2502	11.2252	9.34126	9.33603	11.6029	9.85739	9.02951	17.427	7.42257	7.78926	7.29048	9.18763	12.1586	15.2681
ENSG00000057757	12.814	13.2277	11.6349	15.2146	13.541	14.2503	16.0154	16.7523	18.6245	21.5973	16.1715	17.021	14.7762	17.9268	19.1965	32.809	17.356	14.2419	15.9667	16.3261	16.3082	15.5811	14.4954	14.3559	15.8963	13.2835	20.1793	12.5887	21.4443	17.4866	15.892	12.6704	11.98	13.6059	14.9556	18.3318	15.8551	11.3461	13.1888	18.6321	11.8005	14.8611	13.4999	11.1996	15.744	16.1646	13.467	12.3145	19.0437
ENSG00000011009	14.586	9.11272	10.6542	12.1146	11.142	6.75764	8.26378	13.7548	9.19939	9.68136	9.75152	10.1569	7.92144	12.0347	16.4497	12.9524	8.67757	7.99519	9.6042	10.5711	7.84369	8.26812	7.95436	10.073	8.56589	11.0751	9.69283	8.72305	11.6179	16.8581	8.35607	9.22445	7.86103	10.2327	4.51162	6.60931	8.12035	9.4026	6.25007	11.6316	8.3476	8.52895	8.61975	6.69073	10.7316	13.4059	5.99927	10.0695	11.4082
ENSG00000117308	4.00684	1.95667	2.67548	2.62605	1.91228	1.21455	1.5358	3.02996	5.31905	0.963633	1.56919	2.8376	1.4226	1.52949	2.89412	3.91694	2.14654	1.87297	1.63067	1.8005	1.12321	1.34501	1.32881	1.92242	1.853	2.71146	3.92775	2.1029	4.12568	6.64539	2.24049	1.68474	2.51995	2.47039	1.50511	1.92781	1.42677	0.968592	1.5061	5.87174	1.49617	2.2949	1.4674	1.67343	2.39357	4.53489	1.47742	3.07284	4.65092
ENSG00000117305	6.15219	5.57633	7.1816	6.26575	6.02423	5.86202	6.91078	5.89182	5.43086	5.90001	6.7831	4.61814	5.71382	6.59959	7.69292	4.78197	5.36989	5.44188	6.29609	6.74655	6.514	5.18245	6.44139	7.14842	7.15584	5.0179	5.21349	5.26922	6.80214	7.4318	6.85389	5.86667	6.02462	8.39951	4.96015	5.73986	6.74507	7.02191	7.12475	6.11516	5.81131	7.29756	6.39345	8.34915	6.13634	7.85506	5.04937	5.42204	6.79685
ENSG00000179163	3.31704	6.83643	13.5744	7.41624	10.4137	11.048	8.95225	3.9255	4.51693	12.6337	8.09718	5.16579	2.91647	8.86668	19.7028	1.3986	2.95254	7.74541	5.76689	14.5357	4.16752	5.90768	3.91912	6.88348	5.84437	5.75885	4.45437	7.09605	1.10778	3.07587	3.71259	3.76655	4.33913	10.5394	3.95373	1.7782	3.8939	3.39629	3.28496	3.75929	3.87607	2.23204	6.39781	3.67479	5.18454	5.17978	4.38483	3.83743	3.70929
ENSG00000189266	13.757	12.6701	20.0663	14.6941	11.4083	17.7276	20.2059	21.3477	24.6037	27.9915	20.7383	15.9737	15.16	26.7507	14.4956	30.7768	19.1116	17.6268	16.6273	18.5209	25.3086	19.51	17.632	20.6753	21.8613	9.5683	16.8296	11.2797	25.7782	13.7998	20.9986	18.0843	14.9877	14.4952	15.5411	17.021	14.0576	15.7124	15.3512	12.6189	19.2989	14.6221	14.5856	15.7782	22.74	13.7071	15.7672	22.5461	22.8299
ENSG00000188529	6.69737	5.00675	4.00228	3.44726	4.75664	6.7521	4.62088	4.99595	5.04092	7.18949	6.61332	7.2679	5.89511	5.77788	5.20584	9.0452	5.09543	4.27578	4.62642	4.54884	4.80671	5.53912	5.72188	7.1475	7.24004	4.88691	6.82282	5.24408	5.8391	7.30982	6.30133	5.65332	7.32328	6.22212	4.75311	6.24439	6.2523	5.02244	5.38338	6.12	4.15191	4.28275	5.44594	5.27725	6.03739	4.91416	6.94657	7.50247	7.29027
ENSG00000142661	0.016819	0	0.0122767	0	0.00395888	0.00731119	0.0155007	0.0283257	0	0	0.0271302	0.0237189	0	0	0.00804648	0.047861	0	0	0	0.00427841	0	0.0393125	0.00411481	0.00940593	0.00722216	0.0236941	0.00902821	0.0531416	0.00529748	0.0183957	0	0	0.022671	0	0	0.0196567	0.0119796	0.00182315	0	0.0111187	0.00519294	0.0050412	0.00250115	0.00443502	0.00469473	0.0184087	0	0	0.0333394
ENSG00000001460	1.12333	0.999361	0.46949	0.740688	0.643216	0.847289	0.347622	0.506213	0.460215	0.385903	0.695361	0.785929	0.303321	0.478065	1.30231	0.617903	0.335619	0.452859	0.663278	0.812488	0.433715	0.685463	0.539556	0.856732	1.00111	0.750204	1.40735	0.910171	1.03058	1.57316	0.833334	0.619092	1.10709	1.28477	0.595313	0.819571	0.676864	0.497012	0.61625	1.02692	0.869428	0.534534	0.592806	0.720966	0.50521	0.919077	0.94798	0.942743	1.51599
ENSG00000001461	4.37371	6.55046	3.00676	3.486	3.56369	5.22328	1.96361	3.09971	1.8634	2.44947	3.03629	10.3481	3.09581	3.06529	9.62769	1.38985	1.30554	3.54137	3.87461	2.62161	1.32312	5.34596	2.62427	6.4882	5.33407	4.28022	9.00809	5.66421	7.25281	10.5602	3.01062	4.32696	3.19281	4.68632	2.64079	2.89174	5.29126	1.71234	2.47994	3.95622	5.91724	1.68587	7.42354	3.74153	3.99393	5.56408	6.76075	5.87804	13.7201
ENSG00000117602	0.734201	1.30064	0.212088	0.264875	0.857682	2.24038	0.34474	1.10695	0.301054	0.228943	0.436875	4.09048	1.36442	1.13773	1.10124	1.09345	0.164008	0.534063	1.15565	0.34017	0.199009	0.943695	0.749894	3.21996	0.977913	1.11769	3.77061	2.35363	1.45799	2.12674	0.633845	1.4315	1.73826	3.26761	1.18537	1.60812	2.43008	0.25072	0.513089	1.40004	0.96756	0.685344	2.48879	0.823504	1.05954	1.38481	1.90226	1.69504	3.56903
ENSG00000133226	5.29781	1.27859	2.72567	2.59852	5.91607	3.30926	3.58611	1.35322	1.036	2.37622	2.12709	2.48328	3.71248	2.73097	0.990478	2.16005	3.42879	5.40008	3.22716	2.12952	1.08703	2.56086	4.32591	3.76563	0.879295	1.74879	3.79899	4.94921	4.78516	5.91865	1.00806	2.28042	3.79366	3.26617	6.04379	6.14951	4.45256	2.36689	3.2806	2.78464	2.75214	2.20769	5.88824	1.31393	1.07742	1.07777	2.36981	3.36115	7.30932
ENSG00000169504	131.207	344.451	94.4045	86.7413	101.197	242.795	99.4722	215.579	109.532	166.092	184.318	438.002	130.652	128.916	270.259	163.437	127.266	79.9844	151.448	130.946	102.333	175.45	175.646	213.173	254.324	303.548	320.268	255.11	259.118	181.219	196.52	347.641	306.337	329.151	153.597	190.529	260.203	126.153	158.82	197.394	101.637	142.219	179.134	156.168	223.29	129.628	302.594	269.139	189.519
ENSG00000020633	1.35668	0.306133	2.96194	3.59652	0.600424	1.05119	0.676713	0.792676	0.641739	0.0636613	1.22911	1.72914	2.39396	1.83253	1.12097	0.378691	0.379717	1.87101	1.89258	1.11243	0.88316	0.264816	1.48493	1.85363	2.58061	0.509557	1.57219	3.84889	0.818477	1.61015	0.364026	0.0598893	0.555441	0.544542	1.71188	0.810738	1.99881	0.385656	0.988187	1.25195	4.111	0.419271	1.14258	0.783137	0.441595	1.90589	1.47109	2.85579	2.07211
ENSG00000117614	13.8776	7.92096	14.4662	10.7273	9.96072	10.3128	12.7939	9.29675	12.5358	10.4608	12.3727	7.90624	12.0574	13.4196	12.6151	10.2476	13.7304	11.4364	12.0937	9.92812	11.8837	8.44706	13.5571	11.1516	10.3732	8.13871	8.42473	9.52092	10.4352	9.45127	10.816	9.32155	10.3706	10.3714	12.9213	12.1345	9.81973	11.868	11.0103	7.42787	15.0524	9.03982	11.7547	13.2265	11.7985	10.6512	12.0551	9.04974	9.13081
ENSG00000187010	0.0281147	0	0.170118	0.116322	0	0.0842157	0.094233	0.140987	0.0492831	0.0998191	0.158863	0.121884	0.0824958	0.11176	0	0.111821	0.0887252	0.101988	0	0.38403	0	0.0677116	0.011639	0.0146624	0.148031	0.0161359	0	0.0108291	0.21851	0.067308	0.0345736	0.116971	0.0348378	0.0559869	0	0.0517553	0.0380945	0.0500218	0.143128	0.247957	0.0993709	0.0341045	0.0319543	0.0501788	0.0211163	0.041835	0	0.0510914	0
ENSG00000117616	0.513953	0.227505	1.19656	0.932228	3.27564	2.20823	2.1106	1.87381	0.492957	1.61833	1.51782	1.28372	1.34782	1.55439	0.792541	0.910005	0.916908	0.938316	0.430763	1.72434	1.07872	0.761841	1.60959	1.39021	1.0151	0.436305	0.626535	0.527558	0.630966	0.873309	0.560746	0.692968	0.577967	0.926438	0.631992	0.861606	0.849467	0.78007	0.647255	0.717931	0.726573	0.485349	0.702074	0.858826	0.758049	0.540293	0.802351	0.544187	0.49884
ENSG00000183726	44.9135	66.3201	88.3543	58.2113	36.9793	73.3133	46.4385	125.419	55.473	83.1536	62.1208	96.7831	70.744	74.2673	88.6568	80.3928	46.3646	48.1172	49.8462	68.7346	42.6792	72.5875	40.409	48.9328	86.5874	53.2455	53.1101	48.6069	70.6705	74.8183	54.0003	64.4961	49.1493	91.3813	40.554	43.4614	63.0779	57.1214	41.0712	72.903	43.681	52.0148	58.6109	64.3175	67.5721	58.5939	57.9312	50.1593	56.8392
ENSG00000188672	0.0803795	0.446642	0.309524	0.236599	0.179482	0.478263	0.308969	0.425701	0.33631	0.597106	0.503284	0.901301	0.363406	0.458282	0.700135	1.06076	0.365873	0.216748	0.810741	0.383663	0.64431	0.879266	0.251221	0.229931	0.751435	0.790885	0.583946	0.226306	0.363832	0.310418	0.651514	0.441079	0.763565	1.07816	0.318827	0.120093	0.805866	0.504855	0.408601	0.379763	0.246506	0.334478	0.337591	1.02474	0.594448	0.462994	0.820121	0.50299	0.858318
ENSG00000204178	8.94817	5.39763	5.99941	5.37322	6.64551	5.47946	7.18604	6.55768	8.87242	5.40254	6.16899	7.16405	5.70784	5.21185	6.84295	10.3764	9.07269	4.8524	6.0848	5.67086	6.75593	5.93478	5.89573	7.37089	6.43191	5.27618	7.45174	5.96067	7.74676	6.17814	5.07438	4.9137	7.85731	8.51327	6.03379	8.80456	7.00434	5.09543	5.48539	7.37993	5.11051	5.69756	6.90676	4.85177	6.43906	4.61868	7.04924	5.89858	7.99036
ENSG00000157978	3.44906	6.5287	7.57514	5.96603	5.50367	4.75168	4.32484	4.34901	1.26848	5.50426	6.42375	5.79125	6.11922	6.71693	8.16493	5.87585	5.94959	6.44969	5.25094	8.39772	4.25247	8.9216	3.62437	7.81798	7.38223	5.33904	5.0628	4.95209	6.08535	4.52832	4.40774	5.5043	3.87489	5.31034	4.16116	3.32162	6.20003	5.1403	4.56907	4.7315	6.73837	3.88118	5.20213	6.57436	7.08566	7.31084	5.80142	4.83039	7.32848
ENSG00000117643	0.0385187	3.25695	2.73765	5.24682	8.76878	3.02681	4.72286	0.71784	0.12466	11.3797	5.41076	0.535377	8.56018	5.84537	0.562875	0.685144	2.20809	7.17158	5.67575	7.55955	4.22797	7.96324	3.90226	3.87915	2.85327	1.50762	0.253853	0.330356	0.990146	0.344357	3.68281	4.80362	0.934725	1.32966	3.33977	0.970218	1.85497	7.43006	4.61648	0.0484366	4.65571	0.497417	5.42925	2.15758	0.861146	0.762736	1.28347	0.647057	1.59525
ENSG00000162430	56.3576	29.6204	46.0189	43.6064	49.6089	35.0722	50.0369	25.3134	15.1785	33.1619	44.158	23.9545	55.5424	42.2555	23.1903	21.8683	24.2995	56.7477	40.8535	39.927	34.8561	45.9588	75.2725	49.726	25.184	32.4436	36.2012	33.8395	56.0565	52.3935	42.6012	43.2956	39.4808	43.4444	45.0647	55.6944	59.4678	50.0516	51.3485	30.1007	61.2813	40.6893	75.8505	42.938	32.3363	45.8664	34.311	59.5619	62.6247
ENSG00000255054	34.5796	24.2703	32.273	31.7901	32.8355	25.2189	31.2654	18.4584	14.3915	25.3153	31.8781	19.8569	37.0087	27.572	20.9189	13.7627	18.4757	35.8186	27.2766	28.049	18.4538	31.8713	44.7494	31.4045	21.8712	21.9584	22.9472	25.3917	38.1136	34.0417	30.5049	25.3884	25.0964	24.1619	26.2031	32.279	35.7019	31.6779	30.3003	22.8196	38.18	26.1731	42.1926	28.1808	24.1931	31.5417	24.2569	39.1541	39.3787
ENSG00000117640	8.48497	12.0572	11.3049	10.2042	8.16936	10.2625	9.61599	10.3055	7.60181	10.2224	11.2704	10.6592	9.05617	11.7283	12.2055	10.1306	8.59761	8.36981	10.1669	11.6593	11.2974	10.3703	7.48196	11.2836	10.7787	8.30723	8.35874	9.87294	10.93	9.2625	11.4685	9.01345	7.7162	10.502	8.95591	7.09763	10.0319	10.0611	8.11717	9.53776	9.65931	9.06876	9.5213	9.12654	11.1726	11.579	9.97001	8.20043	10.6414
ENSG00000127423	2.97639	3.50595	3.23481	2.92272	2.49734	3.01995	2.89615	3.63091	2.85119	2.32802	2.86958	3.68525	2.89868	3.82964	4.08285	4.08416	2.51479	2.72404	2.87505	3.53841	3.05341	3.03744	2.09528	3.23433	3.48385	2.46663	3.47341	3.45361	3.92541	4.28576	4.05169	3.05867	2.39475	3.6375	2.97651	2.70005	3.14391	3.42325	2.26049	4.94151	2.77913	3.51418	3.99504	3.01528	3.41207	3.81339	3.27605	3.04625	4.4076
ENSG00000182749	5.62288	5.73358	8.22217	7.21805	8.263	6.64689	6.23329	5.61822	4.17229	4.42632	5.90364	5.68438	5.10201	6.46129	10.9732	5.73538	5.73645	4.90484	4.57089	7.76937	7.63925	6.16797	4.5397	5.05802	6.531	6.66322	5.01684	4.52086	6.51748	8.41843	5.4759	4.40724	5.3001	7.58086	3.33614	5.21	6.49038	5.45172	5.48703	5.15122	5.86284	6.74581	4.51527	6.80965	7.72356	6.31095	4.9212	5.26696	5.75983
ENSG00000117632	31.6799	3.46328	4.37022	6.3892	2.90711	3.1313	6.28063	14.905	30.9614	3.63663	8.77783	12.9254	8.87092	8.66265	11.6039	14.0626	2.84305	4.50021	15.4802	2.48079	3.0885	4.02354	11.0502	15.7663	8.89142	6.493	36.3643	6.08655	47.0035	46.755	12.6757	9.25523	15.3106	14.2356	7.69744	29.8807	11.0632	5.06126	7.61036	45.1695	5.60457	11.2753	18.4815	4.70464	15.0431	35.7975	6.21985	29.1258	44.3757
ENSG00000158006	3.05598	2.13393	4.66859	3.31327	3.87819	3.88146	3.20398	2.66923	3.86694	4.0978	4.13906	3.96282	3.56876	4.11427	4.18013	3.71001	3.51005	3.16889	2.52042	4.63079	2.76173	3.35637	2.71098	4.36385	3.63061	2.72859	2.92148	3.82982	3.22751	2.85284	3.42424	2.14691	2.61269	3.04574	3.21248	3.04826	2.6537	3.34034	3.32184	3.50894	3.19899	1.91446	2.18264	3.65668	2.77252	3.41078	2.39438	2.20721	3.51922
ENSG00000158008	0.571582	1.45441	0.0175279	0.0209878	11.8859	0.515343	0.044443	0.0127117	0	0.00702593	0.161914	0.776899	0.0473394	0.301713	2.53298	0.0111165	0	0.1814	0.189719	0.101785	0.0163545	0.519138	0.246519	0.0581964	0.524656	3.72406	1.34771	0.768292	0.620921	0.156681	0.135086	0.202793	0.605759	0.745171	0.237544	0.575576	0.109089	0.0150626	0.0418443	1.10281	0.215572	0.374799	0.231755	0.0423819	0.145646	0.428155	0.095186	0.181311	0.179542
ENSG00000175087	0.730748	1.3195	0.700406	0.636607	0.634153	1.29088	0.93506	0.647105	0.696123	1.92694	1.38566	1.222	1.12544	1.7273	0.817198	1.12828	1.15468	1.15648	1.30196	0.907768	1.18929	0.907717	1.19473	1.54164	1.05571	0.689511	1.24126	1.04839	0.840533	0.633015	1.72216	0.788427	1.49425	1.18957	1.33567	1.54674	1.42783	1.32444	1.12531	0.800043	0.955184	0.573522	1.39357	1.05609	1.01965	0.651548	1.54687	1.09416	1.38041
ENSG00000142684	6.3806	7.30073	4.78178	5.238	4.81235	6.00932	5.0871	9.88205	7.55278	5.25411	6.67482	5.32412	4.578	4.31083	5.98897	4.87496	5.83175	4.92963	8.66819	6.05596	7.64735	6.75758	4.21778	6.70096	7.58785	6.25119	4.9738	5.66754	5.61864	7.85259	8.90498	7.23448	6.7605	7.99062	6.00695	5.93026	6.62422	6.50945	6.48097	7.53613	4.48876	9.02792	5.36336	6.11185	7.29927	10.0028	5.33399	5.58596	5.79953
ENSG00000142675	0.00862079	0	0	0	0.0570137	0	0	0	0.0201766	0	0.0152943	0.0117639	0	0	0.0093252	0	0.014653	0.0130059	0.0102136	0.0198333	0	0	0.00953744	0.0290685	0.0362797	0.00638593	0.0069753	0.00564326	0.0341347	0.0170553	0	0	0.0303375	0	0	0	0.00703551	0.0144803	0.00939142	0.00931492	0.039249	0.0138008	0.0479526	0	0	0	0	0	0.0204768
ENSG00000130695	1.00549	0.80568	0.365511	0.552651	0.882252	0.412373	0.697463	0.727318	0.698867	0.640605	0.818393	1.13013	0.543903	0.77406	1.04173	0.881048	0.360755	0.371742	0.623253	0.653654	0.367986	0.608546	0.869417	1.44678	0.900808	0.634238	2.09277	0.919375	1.93198	1.55176	1.1175	0.4507	0.763675	0.978917	0.40052	1.21178	0.698268	0.487635	0.590415	1.971	0.763273	0.809148	0.559839	0.517001	0.756975	1.38835	0.69337	0.816669	1.27802
ENSG00000142669	209.764	94.9942	95.196	58.7581	95.4901	52.8937	74.6831	185.116	79.2246	60.0317	120.829	159.644	50.8993	94.1298	312.928	157.839	61.9898	66.7335	135.232	60.0623	63.885	105.946	103.747	78.5163	78.0823	143.926	217.962	171.506	350.462	411.205	140.601	114.539	124.264	196.125	56.7855	95.251	127.536	102.366	122.5	215.687	117.305	164.705	145.477	98.9794	125.792	275.98	85.0585	234.67	240.434
ENSG00000158062	11.9736	5.55435	5.99345	3.45455	7.40552	3.16721	4.73504	11.5458	4.71674	4.0088	7.74062	8.55799	3.29665	6.14701	17.4048	9.67351	4.44914	4.35334	8.98958	4.3707	4.35397	6.69419	6.43623	4.52513	4.4252	7.81682	11.927	10.0877	21.9425	23.6802	8.44763	6.55317	6.92534	10.4942	3.48605	5.40531	7.33203	6.48798	7.3032	11.6531	6.87507	9.19676	8.43742	6.28707	7.61324	16.0368	5.34847	13.7323	14.2848
ENSG00000117682	4.83569	6.65685	5.6453	5.86278	6.41596	5.74624	5.08797	5.00125	5.62797	5.14377	4.98902	5.64063	4.9941	4.82769	6.84989	6.9991	4.79725	5.31972	4.81485	5.69024	4.63836	4.51481	4.36379	6.34282	6.24387	5.44038	6.62039	5.05067	6.67567	8.53819	6.27081	5.63938	5.457	6.85005	3.42717	5.44731	5.58517	5.41967	5.53769	7.78911	4.65184	8.1188	7.1743	4.53678	6.96381	7.29487	4.46448	5.76801	7.85808
ENSG00000198830	28.5802	42.9429	19.406	21.8276	29.5051	34.3356	25.0494	54.8312	27.4986	36.6009	45.9548	42.7362	37.6539	36.8678	40.0037	44.0335	21.4181	28.2247	42.9951	37.3258	51.3092	38.0982	31.6296	51.4837	48.5836	41.7158	85.2178	36.1458	101.255	110.67	55.016	49.07	44.5785	62.7892	46.5431	56.0898	72.3379	38.7221	41.1098	97.1931	46.2154	48.7914	49.1402	47.1329	70.2235	60.8786	33.4541	66.1731	100.534
ENSG00000117676	0.962921	0.1468	0.397259	0.223171	0.180194	0.0965136	0.293314	0.23753	0.230265	0.134776	0.0884141	0.1404	0.11348	0.0535093	0.174674	0.231086	0.339305	0.142354	0.210722	0.0976559	0.16146	0.080365	0.399528	0.117178	0.12616	0.274345	0.346267	0.170967	0.307974	1.13128	0.110804	0.0926944	0.479034	0.634706	0.0976904	0.280779	0.338591	0.192556	0.144935	0.508399	0.0764011	0.590585	0.186712	0.0978505	0.264435	0.413657	0.189798	0.340285	0.51663
ENSG00000117713	5.20064	2.24818	2.64049	3.04431	4.65066	2.37141	3.15908	1.46266	0.704774	1.60331	2.50504	2.41716	2.44798	2.43988	1.42593	2.456	2.78725	4.87221	1.86308	2.21368	2.46486	2.5275	3.67895	2.41455	1.10488	1.95695	2.42961	2.67619	4.21872	4.35927	1.51049	1.4877	2.52885	1.76745	2.45936	3.7959	3.01599	2.20862	3.59041	1.69231	3.66981	2.01586	3.63908	1.49675	1.02226	1.97055	2.52919	4.34679	7.02919
ENSG00000060642	6.83207	2.73749	7.0018	6.5031	3.64823	4.71588	3.34776	4.46241	5.46388	6.41662	5.81891	4.30133	4.32502	6.0965	5.43012	3.31767	6.06879	5.15704	4.31988	6.98298	7.32061	5.02812	4.31604	5.91054	5.40485	4.17799	3.26196	3.59732	4.53906	4.72186	6.63532	3.50049	4.95886	4.60171	3.91902	3.65444	4.09242	6.8749	5.39464	3.55337	5.73914	4.51987	3.8859	7.63841	5.13746	4.23378	6.02955	3.70742	5.5816
ENSG00000204160	5.67066	4.06195	3.89275	4.64935	4.29108	2.85936	4.01401	3.56277	5.68613	3.02001	3.62813	3.98515	3.87586	4.71155	3.28318	3.94143	4.82305	4.23994	4.64471	3.49073	3.85955	3.93729	4.68832	4.34561	3.84882	4.10521	4.56056	3.2704	4.92247	4.91905	3.72821	4.18282	3.76275	4.03541	3.75099	6.13249	4.26884	3.91749	3.87523	4.6019	4.31079	4.93714	5.02159	3.74874	3.79794	4.98315	3.09722	4.61694	4.86444
ENSG00000175793	0.0265048	0.389869	0.0302373	0	0	0	0.024547	0	0.0250135	0	0	0	0	0	0.0573411	0	0.0225255	0.039987	0	0	0	0.0284331	2.24823	0.0446859	0	0.0140054	0.483387	0	0.0795617	0.0398521	0.0462356	0.0156746	0.0646237	0	0.0152129	0.0350195	0	0.119504	0.637213	2.19045	0.0241344	1.33428	0	0	0.0301102	0.130585	0	0.0176637	0.217017
ENSG00000142751	2.46025	1.86026	2.03467	2.37998	3.8674	2.2222	3.10706	2.4391	2.08953	1.70624	1.98459	1.63322	2.36263	2.25131	1.77022	2.14635	1.9003	3.07325	2.45808	1.91823	1.83659	2.40647	2.43935	2.45941	2.23809	1.6017	2.35983	2.00799	2.81629	2.90346	2.0618	1.98262	2.30063	2.29066	2.06655	2.83316	2.61493	1.83095	1.91016	2.90508	2.53568	2.53111	2.7939	1.79515	1.69751	2.14754	1.75369	2.44206	3.0146
ENSG00000198746	4.24263	4.74133	3.53239	3.6756	4.65743	2.78646	5.01492	3.18564	4.30113	3.35458	4.24489	2.62146	3.39007	4.10084	4.23993	4.53979	2.12128	4.0011	4.36165	4.2135	5.57862	3.27978	4.6335	5.20181	4.40459	2.77894	3.67899	3.91248	4.98265	4.95881	4.84879	3.41864	3.92096	5.15095	2.34316	3.90309	4.04951	4.07961	4.59811	5.81049	4.713	6.19534	4.55908	4.45487	6.26584	5.08953	3.1373	3.69588	3.84417
ENSG00000090273	35.5677	17.3058	17.6185	20.8876	24.9648	15.1047	19.0807	23.1568	26.5098	18.6201	20.6409	18.0839	17.9241	20.7286	22.772	29.0387	22.2443	20.6611	24.0198	20.9572	22.9862	17.5454	24.1789	16.5448	17.3372	17.2725	23.6081	20.9677	34.2729	41.4722	19.8906	16.9272	17.7222	16.7464	20.3872	27.1552	17.8922	18.9863	20.411	31.7098	19.9549	22.8621	17.2658	18.9538	20.8799	30.2986	13.9884	25.3059	24.139
ENSG00000253368	11.2076	22.1526	16.7084	10.1014	5.63087	9.59128	11.4357	86.9225	13.6719	10.5283	18.1597	32.4321	13.5904	24.8129	19.1615	36.8594	20.7534	17.7988	25.6772	8.72523	19.7334	22.3115	16.6916	33.1213	21.3201	7.73961	32.849	8.64384	244.418	69.3827	41.9843	23.3422	13.6974	24.8799	16.8734	13.5398	29.8065	13.4076	18.1386	32.4888	24.3013	13.5767	25.1002	25.4982	23.1592	42.3428	23.9497	37.9435	147.026
ENSG00000158246	0.345439	14.6761	0.482559	0.232241	0.174285	0.310895	0.363778	0.123082	0.842948	0.159563	0.777357	0.568349	0.638242	0.759603	1.39126	0.211131	0.180629	0.546258	1.64424	0.246066	0.048974	0.750291	0.645812	1.10315	2.77657	3.34	2.11117	0.682962	1.1745	7.32553	1.30176	2.53939	1.15299	8.29459	0.388912	0.509119	2.6796	0.076766	0.617865	2.41673	1.51327	1.2195	1.79371	1.56977	1.37892	1.96501	1.67962	2.99211	5.30454
ENSG00000090020	13.866	6.3676	6.94826	10.0995	11.7118	8.48683	7.02878	6.41582	7.39441	4.42961	7.05177	6.79569	6.00697	5.49806	5.10111	4.58977	13.4414	8.10595	5.55158	8.31743	8.38756	9.25606	7.90735	6.10876	5.0669	12.3967	7.36787	7.40549	10.0649	8.13556	5.95829	4.97833	7.73356	5.56592	8.30798	12.1231	7.7844	7.5132	9.07492	4.50335	7.50377	10.1804	7.44216	5.78665	5.81112	4.22145	7.22996	6.91118	9.55697
ENSG00000142784	7.6192	9.59728	9.8923	11.2757	11.4045	11.1708	8.3709	7.41453	5.54413	9.10442	10.355	8.90536	10.2646	9.94488	13.0281	4.23003	7.19717	12.1522	9.98974	12.2832	8.81096	10.6225	10.5468	10.5966	9.22052	8.99813	8.91642	8.20265	10.3549	9.64826	7.89194	9.04137	8.44187	7.97448	8.06986	7.97744	10.9061	9.33109	9.08844	7.59528	12.2092	7.89312	10.8946	10.0118	6.86292	10.6038	9.36666	9.67402	9.90569
ENSG00000186501	10.3	10.4622	12.1229	13.6771	12.6122	8.59362	11.1316	18.0313	12.4802	10.7577	12.4894	9.8397	8.91938	10.854	15.2248	12.6896	12.4376	9.78119	10.4118	13.7656	15.8901	10.7978	9.16543	9.3101	11.6555	9.68645	10.6259	8.3191	9.95746	11.1568	11.606	9.8835	6.62864	11.513	9.4967	10.8268	9.64629	13.7209	12.0715	11.5968	9.93627	12.9983	9.44314	12.2303	13.4065	12.1415	8.87458	8.00633	9.68804
ENSG00000142733	3.28635	3.40424	3.60624	4.03958	6.34646	2.97093	2.19752	3.24765	1.00016	4.35868	4.63733	3.27872	3.08824	3.20203	4.44208	4.47098	2.20628	6.44909	5.21608	4.54159	1.77379	3.97366	4.27242	3.76581	3.63689	1.38154	3.86071	2.90061	5.12485	4.41365	4.81728	5.06657	2.57038	3.45699	3.23201	3.01616	3.65935	4.0337	4.17867	3.37226	6.48176	2.78965	6.51098	3.40967	2.48221	6.31227	2.72388	4.10111	4.54205
ENSG00000142748	0.0321678	0.0358456	0	0.0186721	0.0543152	0	0.0297917	0	0	0.01471	0	0.0380062	0	0.0199023	0	0.019724	0.0273383	0.0100048	0.0500442	0.0173915	0	0	0.0711765	0.0459506	0	0	0	0.0508361	0.0913284	0.085334	0	0	0.0183006	0	0	0	0.0131262	0.0447815	0.0161008	0	0.0463508	0	0.0715727	0	0	0.048219	0.0126948	0.0342091	0.0117062
ENSG00000181773	1.97571	0.0703933	0.429309	0.473885	0.614838	0.126408	0.139292	0.846317	1.29858	0.0428036	0.163561	0.409325	0.47586	0.195178	0.482796	1.24753	0.442472	0.591899	1.01666	0.157086	0.0706728	0.382959	0.388261	0.378275	0.146039	0.220256	0.578839	0.458931	0.507615	0.65477	0.573853	0.18055	0.359341	0.421739	0.723226	1.37157	0.383336	0.169851	0.269527	0.898465	0.359798	0.187747	0.694702	0.108721	0.05966	0.49949	0.033754	0.975856	0.743218
ENSG00000158195	28.6633	35.1861	20.0869	29.2998	39.2469	31.3095	29.4205	27.2281	15.3775	33.5658	36.5654	30.4885	31.7458	28.284	24.2964	26.6083	28.7184	34.7206	36.3092	41.2539	25.6903	35.5606	42.5263	34.5274	31.2585	26.3727	32.3851	37.4195	31.9424	29.5734	31.4543	34.2238	27.0913	35.242	38.0085	44.3068	37.9032	34.6676	37.7911	30.0507	38.1147	25.959	35.0099	31.3346	22.7421	33.1324	30.5588	36.9524	43.3182
ENSG00000126705	3.28502	2.70033	1.95114	2.78659	4.0677	1.04007	2.18051	0.703762	0.264161	0.996029	1.70776	0.92925	1.74437	1.67088	1.10223	0.849206	1.74929	4.343	1.69364	1.36192	1.43803	1.92057	3.07172	2.31546	0.648567	0.799494	1.10403	1.81691	1.8043	2.5151	1.02361	0.617859	1.57861	1.33707	1.33081	1.99689	1.28532	1.40049	2.55772	1.15967	3.22173	1.51988	1.10928	1.27494	1.36745	1.44554	1.03872	1.88263	1.88551
ENSG00000000938	0	0	0.161612	0.0788905	0.010679	0.0262956	0.00929168	0	0.00946828	0.0488553	0	0	0.0865545	0	0.00817559	0	0.13847	0.0302723	0.00602246	0.0208505	0.111126	0.0118706	0	0.0338296	0	0	0	0	0	0.00992438	0.0209391	0	0	0.0199838	0	0	0.00818785	0.102379	0.0765074	0	0.0274065	0	0.0223227	0.0239266	0	0	0	0.0106694	0.00849072
ENSG00000126709	10.447	25.973	188.548	744.518	27.7029	18.208	15.8125	19.2794	10.0025	41.2048	23.5808	9.87483	25.4201	46.2201	50.6694	20.645	29.0239	25.5534	67.6945	21.373	27.5033	18.8286	19.7389	31.0968	22.9058	15.461	13.378	23.3223	14.0088	13.8251	28.4234	17.3155	20.8804	28.0498	10.8402	11.1327	13.9535	23.3102	21.0905	16.5966	24.886	28.8997	32.7151	24.6845	16.9109	25.8007	12.7604	14.519	1476.45
ENSG00000009780	1.66851	2.41058	1.36549	1.43691	1.0731	1.66981	1.81583	0.797156	1.05834	1.43138	1.02726	1.14861	1.26875	1.47014	1.5129	1.1764	1.18724	0.98791	1.53805	1.55198	1.2247	1.2222	1.25821	2.04981	1.61614	1.13867	1.37132	1.13218	1.60273	1.90338	1.86629	1.0949	1.55045	1.24317	1.16382	2.07949	1.39054	2.08142	1.9092	1.16683	1.41707	1.65423	1.63547	1.0381	1.88721	1.58343	1.07158	1.28077	1.34683
ENSG00000117758	18.3955	58.8643	20.2575	17.1601	16.735	27.7158	14.6508	17.1138	24.7315	18.9528	19.1919	22.1474	15.5582	17.2114	19.8301	18.9437	15.6349	12.086	17.6857	18.4072	18.3914	25.3264	16.7527	17.2642	28.986	32.6922	22.4917	18.9966	17.903	20.657	19.8272	28.6435	26.9923	37.4168	14.9107	19.9911	19.9088	16.9742	15.0746	23.7305	13.599	22.4261	20.1303	15.6949	23.8194	17.9954	22.1967	22.9929	21.8297
ENSG00000117751	16.1898	17.0684	14.5658	12.6941	14.9085	16.0057	12.7463	16.4497	11.1587	18.1601	16.0021	18.33	16.3276	15.7495	16.5914	18.8463	12.3532	13.2779	15.4506	17.0394	15.7933	15.5634	14.0017	16.5306	19.1057	13.6308	18.178	16.6625	18.7099	19.3838	19.952	15.5442	15.2162	16.5835	17.4127	17.0291	16.9662	17.0506	14.8923	18.1455	15.7624	17.2387	16.305	17.4096	20.1657	16.554	16.8989	16.289	15.8089
ENSG00000268552	20.6233	27.2152	17.6016	12.6567	19.6544	23.1821	15.1262	20.1262	17.6511	21.1673	24.5435	23.322	23.4451	21.2425	21.6489	30.4768	15.5155	14.0781	18.9989	22.1087	19.595	21.2447	19.1499	24.1825	28.1308	19.8935	28.9873	22.7047	22.2818	28.2948	26.1988	24.1461	21.393	23.4843	24.6845	25.8352	22.0391	23.9944	21.537	21.66	21.6626	20.6243	20.8764	20.953	28.0996	23.2917	25.6451	17.8939	22.409
ENSG00000130775	2.06674	0.147957	1.9409	1.79473	0.334852	0.245037	0.772732	0.27614	2.34519	0.376733	0.262954	0.14439	0.357951	0.141264	0.221301	0.328292	1.29387	0.393208	0.436434	0.265133	0.0952196	0.0968777	0.583838	0.288638	0.29174	0.18985	0.386682	0.83414	0.778051	1.16497	0.356756	0.284344	0.366389	0.396958	0.123556	0.506581	0.237675	0.400234	0.614778	0.484052	0.359945	0.4618	0.56236	0.390854	0.418387	0.512887	0.257333	0.317324	0.984409
ENSG00000117748	16.0845	10.5368	14.7774	13.9089	13.5075	21.9423	18.7379	19.4223	36.8769	25.3514	21.2325	16.6763	15.8771	20.1179	23.8296	35.9166	15.2587	14.5763	19.7845	32.6906	20.1235	25.6195	24.2547	16.6072	16.0141	11.1597	26.7514	12.7878	21.4824	14.0283	18.9877	12.7807	11.0738	11.7807	15.7185	18.6045	12.5401	14.1994	14.8473	28.9088	25.0465	11.2564	14.5198	15.3379	13.8202	19.3489	13.178	13.0612	17.7777
ENSG00000158156	5.61625	3.79509	4.0335	4.57089	2.90134	2.51681	2.82562	4.93946	3.3325	4.20489	3.31448	4.03212	2.65732	3.86531	7.08414	4.3042	3.54827	2.11746	3.07973	3.61451	2.39437	2.36966	2.04658	3.40192	3.92317	3.44168	4.61856	3.02105	4.68367	6.52577	3.70979	2.66176	2.81283	4.63055	2.03375	2.54008	3.49211	2.63744	2.41599	3.79029	2.89733	3.59118	3.87119	2.58876	3.87004	4.30832	2.97484	2.82348	4.06939
ENSG00000158161	2.81507	1.84742	1.50469	1.75776	2.08575	1.45309	2.3423	2.15937	1.80547	2.18388	1.94404	2.54308	2.09861	3.1391	1.82138	1.78953	2.20945	1.99929	1.27767	1.77539	2.10237	1.30876	1.9654	3.44322	2.00358	1.29897	1.92858	1.74412	2.75624	3.13045	1.81489	2.18801	3.59506	2.91686	0.868378	2.72383	2.02063	1.88891	1.84653	1.89319	2.31862	2.19048	2.59212	2.35533	2.13045	2.09065	1.85728	1.88349	2.31402
ENSG00000169403	0	0	0.0279387	0.00756629	0.0157665	0.00485289	0.0391888	0	0.00531205	0	0.0162887	0	0.0182557	0.0274936	0.00688225	0.0245226	0.018883	0.0270029	0.00924263	0.0159031	0.00629768	0.0151307	0.00819377	0.0368732	0.0149848	0.00464503	0.00399506	0.00484821	0.0260204	0.0144083	0	0.00723129	0.0361157	0	0.0118177	0.00978552	0.00523841	0.00416288	0	0.0080026	0.00674389	0.0110265	0.00823937	0.0117752	0.0495671	0.00485968	0.0227549	0	0.0218123
ENSG00000215902	18.7938	11.0612	13.7147	15.2265	15.1201	6.51798	11.0639	15.4368	12.3254	15.0348	13.0985	8.90507	16.5033	10.2703	15.3244	15.0716	10.9942	14.3393	14.9083	14.6918	18.1014	6.8763	10.0933	7.51131	7.37218	7.90257	12.7741	9.54052	23.405	12.4882	14.271	7.23658	15.7047	7.61364	10.3057	7.11992	11.8657	14.749	13.9156	18.959	9.62661	15.3774	7.53908	14.9497	19.1026	16.2087	11.1139	7.75142	16.3622
ENSG00000269804	46.8437	36.1338	41.2583	40.9701	36.7648	38.7167	43.5875	43.9211	40.3841	46.3658	34.6876	31.9219	42.067	43.6382	39.4781	49.7843	35.5801	41.0286	39.8209	46.8851	51.308	27.2636	37.0549	38.7278	31.9314	31.7293	31.4944	34.3012	51.9285	51.5139	45.1952	37.3249	49.7678	37.7473	42.1537	38.8025	38.7855	42.6196	42.5407	40.3437	36.6289	45.7178	36.1262	37.4791	48.3484	51.6396	26.9435	33.5442	46.9794
ENSG00000126698	42.3261	29.2279	36.3741	37.1469	32.2472	35.715	37.4977	33.4822	34.1228	39.0046	30.1424	28.1132	35.4722	36.0122	30.944	36.4427	28.3076	34.8177	30.603	39.3812	33.5754	24.717	35.3308	36.0734	27.7794	26.2922	27.9959	29.1415	41.1613	42.5658	33.8229	32.0059	38.2945	31.8462	38.0219	35.9751	33.5671	36.0849	33.8051	32.8039	32.5797	33.8611	33.8195	28.8057	42.0543	40.208	23.4535	29.5716	39.3244
ENSG00000130770	13.2776	17.4869	12.0591	8.15918	15.8805	9.28868	10.2142	13.0531	6.64307	10.6218	11.672	10.9405	9.63313	12.827	25.9761	15.4897	7.84407	10.1565	14.5191	11.9473	13.4865	10.1307	10.0914	12.2099	11.8167	15.1334	16.0864	11.5373	20.421	24.7245	14.5775	13.3299	11.9443	16.2694	9.1531	10.0201	11.576	11.4033	12.6028	18.3092	11.758	15.582	13.7182	15.5428	14.1259	22.6372	8.09511	13.7599	17.329
ENSG00000130766	22.1117	9.74575	9.2299	20.6386	17.5494	15.7645	15.7544	25.6069	31.2069	15.1792	22.5475	19.5544	10.4725	11.6627	11.6271	46.1319	27.8666	18.9769	12.9664	25.1561	19.3242	19.4825	15.0064	15.6576	24.9466	23.7568	23.3617	18.2229	8.40448	6.54477	24.2579	21.1837	13.7745	19.9681	19.7674	21.0016	15.1395	20.9081	26.7973	24.1866	18.7589	19.602	8.25762	14.1679	16.6113	12.5319	16.0873	5.37156	6.98009
ENSG00000130772	6.17637	1.63638	1.59628	1.98601	5.30214	1.77006	3.76485	1.48986	3.29148	0.743308	1.74486	1.3847	1.44595	1.85063	1.51814	2.46592	1.8999	3.00293	1.83207	2.4512	1.81438	1.63217	3.03757	1.62525	1.25223	1.43193	1.46542	2.07112	2.03884	4.35113	1.28164	1.02863	1.29619	2.16022	0.464313	2.7396	1.88868	2.20205	2.53163	2.80744	2.65839	1.73124	1.45464	1.57318	1.73938	1.16186	0.931452	1.50638	1.50679
ENSG00000204138	2.40886	0.529192	0.765101	1.08309	2.47832	0.764262	1.53703	0.411443	0.452482	0.484189	0.55101	0.729466	0.839345	0.497425	0.391032	0.779665	0.826987	1.50735	0.752283	0.908747	0.669765	0.604384	1.56558	1.01127	0.551598	0.68923	0.941495	1.08776	1.09814	1.59689	0.422575	0.581228	0.973273	0.594413	1.48309	1.90491	1.09906	0.808892	1.11775	0.96531	0.666298	0.689745	1.03957	0.416452	0.285313	0.34526	0.749026	1.14981	1.54888
ENSG00000180198	11.5424	5.33339	7.71121	5.26459	7.37807	8.98096	9.70661	13.8162	6.33897	8.46018	11.068	10.6942	17.0282	8.08148	9.5397	12.857	10.4198	8.80839	12.4509	12.6281	15.8743	9.4817	9.99018	11.5322	12.6573	8.45928	10.6373	9.01313	11.2088	11.0939	17.0128	6.59901	10.731	8.0413	10.3543	10.7521	8.13271	10.9452	11.6529	15.0934	12.4296	10.6537	6.61271	12.0904	14.5845	13.1985	11.6974	14.0958	9.90634
ENSG00000180098	4.23074	4.0082	4.38475	3.00083	2.94498	2.8854	2.97978	2.90837	4.04148	3.04159	2.84221	2.49678	2.74456	3.72011	3.4994	3.43677	2.4327	2.44806	3.44631	4.18896	3.55793	2.96163	2.61655	3.11326	3.91082	2.4515	3.04637	3.17564	4.79023	5.47189	3.2718	3.69196	2.43966	3.42252	2.71392	2.86834	3.76984	3.47429	3.21345	4.44717	3.33033	3.52986	3.40337	4.38989	4.44517	6.20974	2.27508	3.99304	3.75991
ENSG00000188060	1.64367	0.272843	2.61075	4.25474	0.485728	0.744006	2.54484	0.578563	0.386241	3.51791	1.44492	0.711682	2.51569	2.48712	0.743116	2.25258	2.93025	3.13771	2.96222	1.74803	1.65301	1.28564	2.88788	2.78288	1.17964	0.506861	1.2228	0.462668	1.45336	1.53389	1.87112	0.648095	1.50603	1.56145	2.41087	2.46138	1.99413	2.78925	2.40709	1.30771	2.46196	2.31881	2.35016	1.54516	2.50208	2.37305	1.45832	1.49724	2.79247
ENSG00000120656	7.32062	6.44802	7.17111	6.9911	7.85302	7.03063	7.42476	9.38374	5.17404	7.25538	8.47901	7.6169	8.90716	10.4142	7.6803	9.63409	8.61082	7.70716	10.4323	9.187	11.3036	8.58118	8.51618	9.66386	10.0369	7.39781	7.53126	6.18106	7.96819	8.22772	11.9153	8.23521	7.52157	7.83558	9.90241	9.02842	7.51977	11.5942	8.77631	8.12452	10.9536	9.11596	7.89943	12.4229	8.51808	9.00943	7.70405	8.22371	8.15408
ENSG00000162419	2.23359	1.13942	1.38237	1.36558	1.8567	1.30056	1.58774	1.05019	1.26066	1.66915	1.14152	1.61871	1.94294	1.76345	1.06311	1.55416	1.63715	2.0499	1.57357	1.57714	1.21005	1.35186	1.48728	1.91133	1.03262	0.867749	1.98185	1.95759	1.76832	1.59149	0.960274	0.872344	1.83381	1.76128	1.62056	2.38039	1.67302	1.24347	1.32319	1.71156	1.61831	1.05031	1.90097	0.960677	0.990443	1.0474	1.66751	1.60011	3.10107
ENSG00000198492	23.2602	20.3821	18.3658	18.0109	18.2024	15.2772	17.3178	14.5622	15.3041	18.2478	17.4262	18.4973	17.2076	18.936	22.8236	23.276	16.3079	19.1408	24.7391	23.2144	16.8233	24.1226	17.3903	22.1836	24.3732	16.2969	17.9793	17.6898	20.7076	21.8226	22.3944	14.4977	19.3516	28.5476	14.2328	23.3601	20.07	17.1385	16.5768	20.2572	18.0036	18.0678	24.9276	15.7976	19.2801	18.0171	16.8259	22.128	20.2727
ENSG00000159023	2.43084	0.747204	2.90705	2.65197	2.8603	2.06888	2.77811	0.696272	1.33318	3.11492	1.88546	1.2459	2.41533	2.12911	0.943411	1.50591	2.81938	3.13801	1.86905	2.48226	1.54433	1.90311	2.56824	1.40699	1.19732	1.52833	1.15929	1.50153	1.19995	1.46183	1.52215	1.15043	1.40522	1.20866	1.84485	2.04817	1.23854	1.69531	1.65136	1.19605	1.86134	0.587746	1.24955	1.27467	1.14352	1.16189	1.56913	1.40425	1.59492
ENSG00000253304	5.61134	5.81856	10.4403	10.0308	8.13147	7.90453	7.44754	7.45525	8.99935	12.33	9.27651	8.00215	9.23249	10.7357	6.65116	11.868	10.4268	7.25502	9.90316	10.3345	9.33076	9.40144	7.61761	7.63651	8.70587	4.46186	8.47897	5.08602	9.16528	8.92122	11.6609	7.75908	7.31547	7.99904	7.30464	10.3987	9.73655	9.90293	7.6472	7.50795	9.85756	7.00354	8.72938	8.34862	7.55003	8.39761	8.88454	7.09164	9.59319
ENSG00000116350	19.0105	10.7809	13.6686	15.1668	17.3338	13.0231	16.2744	13.83	13.0224	13.5944	14.4499	13.2398	13.8662	14.8742	16.675	14.1239	16.4434	13.7918	11.6073	15.8201	15.1887	12.1907	14.9607	13.5247	12.9193	10.9312	14.9232	12.0165	13.1296	13.7562	11.7087	9.20666	11.8054	8.99957	9.63902	16.7662	10.6791	11.9445	12.3336	14.2554	13.7777	9.63226	11.5531	10.2977	9.94479	12.6343	9.98504	14.2962	14.682
ENSG00000116353	4.86581	4.76197	3.13798	5.13245	4.58863	3.38385	3.64709	7.09718	4.28993	3.642	4.9661	5.29059	4.0511	4.05895	4.69779	6.00027	4.2224	3.74188	4.29068	5.39739	4.99493	4.94149	3.54933	3.95052	5.20196	4.47151	5.78209	5.41298	5.3976	6.38696	5.08955	4.30295	3.92497	5.65877	4.79843	4.99971	3.95348	6.08657	5.78008	7.70061	4.3661	6.35024	4.56099	4.54355	5.89535	6.99124	3.3811	5.07727	4.94327
ENSG00000060656	5.62123	0.717041	3.20736	4.9778	6.72508	1.98113	7.4862	1.75133	0.545363	6.83209	3.66385	3.15359	9.08685	6.47202	1.64673	3.20322	6.11614	10.8999	3.32904	5.15677	6.39413	5.85997	8.41531	3.46553	1.71013	1.72817	2.05346	3.73671	2.74395	2.66922	3.12744	1.03562	3.50298	2.63221	4.84918	4.93388	2.6781	5.1743	6.07026	2.52019	5.16129	2.21939	5.24858	1.61616	1.58209	2.231	2.55673	2.1544	2.96258
ENSG00000162510	0.00565007	0.0168644	0.0327384	0.0745251	0.103857	0.0427962	0.0656435	0.0363559	0.0311199	0.106866	0.0873722	0.0453439	0.0716751	0.0820244	0.0281031	0.0165796	0.0942824	0.0840215	0.097784	0.0380677	0.0913493	0.0268596	0.0321534	0.0693169	0.0688958	0.0150971	0.0510224	0.0586473	0.0268634	0.0405572	0.139016	0.0268504	0.00793345	0.0376812	0.14639	0.00999797	0.0409609	0.083146	0.0661424	0.0472602	0.0977111	0.0484556	0.073342	0.111402	0.0211599	0.0566348	0.0912	0.0321889	0.022969
ENSG00000162511	0.630337	0.035376	0.169622	0.0104637	0.0725203	0.1024	0.127185	0.225277	0.278159	0.0442028	0.241623	0.119767	0.098227	0.504313	1.72464	0.209698	0.0942284	0.0546401	0.0835723	0.057576	0.182572	0.0959796	0.056768	0.469012	0.219467	0.0662298	0.0947503	0.671231	0.0289102	0.24066	0.0712145	0.0419268	0.0451635	0.671973	0.0836495	0.0523239	0.501997	0.177284	0.172026	0.111348	0.0968751	0.279608	0.0530573	0.140672	0.114935	0.471971	0.0989222	0.0968338	0.0846125
ENSG00000162512	21.047	7.16698	25.4797	37.9248	37.6168	16.1157	22.0124	12.5435	5.83155	15.4389	21.0933	16.4634	25.117	28.7254	10.0538	13.5089	25.1172	35.8402	25.4134	22.963	24.3684	27.4523	33.9001	16.3603	15.2593	11.1042	22.6391	23.3851	23.3949	32.4216	22.1497	11.6223	11.1827	16.97	19.8578	27.1492	15.3552	22.9836	27.2394	14.9506	29.9527	14.2531	24.3228	16.4878	18.1433	17.8299	15.0802	24.8313	44.6958
ENSG00000134644	10.4803	8.0517	9.04527	10.1347	12.3339	11.9671	9.09094	6.60193	4.139	11.3239	9.87268	11.9725	11.5306	11.8905	10.2456	8.52627	9.71116	10.7585	8.5175	12.6934	8.86053	11.3689	11.7357	13.4952	10.5215	9.05162	11.3695	11.3829	11.9565	8.79623	8.55402	9.95388	9.88083	10.5075	9.98404	11.9058	12.8278	9.38333	9.52015	6.69489	11.1773	7.53505	13.5898	8.00956	7.66792	7.79497	13.1489	10.4068	12.2528
ENSG00000084628	0.219438	0.157678	0.0266234	0.0493081	0.0842779	0.0382285	0.068802	0.123818	0.00969055	0.0533589	0.0956364	0.0865492	0.0431427	0.0823903	0.0684434	0.117527	0.0768872	0.101047	0.0276488	0.0819667	0.106195	0.0867936	0.10009	0.0485913	0.022192	0.150678	0.0448776	0.00763833	0.0868649	0.0115424	0.129944	0.287144	0.042106	0.0343981	0.0334868	0.0277506	0.036504	0.140629	0.0202348	0.0378241	0.0306697	0.190572	0.0958004	0.0278276	0.0451677	0.132931	0.0478003	0.0744537	0.106642
ENSG00000060688	9.26228	6.25045	5.8496	5.96698	4.89074	6.03007	6.19005	8.66054	8.36864	8.2694	8.63325	6.56684	7.42594	9.64977	6.57494	13.4437	5.88873	6.53275	6.74618	6.79542	9.48043	6.67342	5.58372	8.07865	7.92177	5.90618	8.92525	6.20767	9.31673	10.4225	9.72501	6.12442	6.8926	6.55129	5.44343	7.52385	6.21642	8.5878	7.13234	12.5131	7.56107	8.90516	6.48292	8.88833	8.5352	10.3336	6.45149	7.65311	9.13783
ENSG00000121766	21.086	19.5486	13.6942	14.7978	12.0363	12.7575	15.8477	21.5113	19.9546	14.4811	15.5613	16.2333	12.2529	12.3858	18.7227	23.463	15.2945	9.47363	13.297	13.8154	16.6757	14.8512	12.8074	13.7321	19.0375	15.0075	22.7329	14.9634	21.9266	22.0358	19.5511	15.605	18.4723	17.2667	14.2826	15.7753	15.3018	16.5833	16.7816	27.558	13.374	18.27	14.1952	16.6856	19.685	20.9146	13.2279	17.6962	18.5972
ENSG00000121769	3.03158	11.5429	3.55461	1.4078	3.66171	2.85299	10.2846	0.468877	0.461012	21.9214	3.43918	0.235077	3.22514	4.60346	5.84996	1.90476	7.72293	6.36141	7.5514	2.67653	0.565738	2.7688	5.37163	6.0189	0.846694	3.37176	0.589796	4.19371	4.30823	0.49603	3.53702	3.74905	3.81644	3.33687	1.3147	6.909	0.874592	4.19243	4.29626	3.02669	8.79828	2.67647	5.34742	9.10625	2.10126	6.4919	1.33906	1.22814	0.936758
ENSG00000168528	24.498	18.5558	3.79217	8.39254	20.9913	8.54008	9.46791	7.30137	4.85249	2.85055	2.01473	11.1188	2.396	0.960769	22.4622	3.96529	11.6576	1.63483	0.97785	4.66037	9.18763	5.4328	6.61203	3.56857	4.44748	13.2026	3.63975	1.80912	5.53792	15.2418	5.37993	4.38808	9.8921	2.28012	4.04416	9.00298	3.66102	7.70953	10.1978	6.47029	3.87115	5.24387	4.08549	8.95654	4.72846	2.05423	7.52965	2.89109	19.4445
ENSG00000268950	14.8996	9.99747	2.36416	4.89381	14.3279	4.83279	7.35539	3.76257	2.64555	1.33787	1.05904	6.50871	1.48827	0	12.8713	2.88974	9.06733	0.713893	0.749372	3.05016	5.63604	3.69254	3.87872	1.72586	2.91	7.97096	2.68214	1.30586	2.66567	9.11683	3.29723	1.94889	6.24928	0.974824	2.62888	5.15048	1.96126	4.12428	6.01632	3.96373	2.56273	2.30048	1.76839	3.88985	3.68795	0.578115	4.05632	1.86227	12.3088
ENSG00000142910	0.327762	87.0927	0.0248303	0.134169	0.217395	1.36523	0.0925721	0.0733905	0.0357511	0.01076	0.0878886	0.0960344	0.00724991	0.0281324	0.330164	0.0464571	0.0186216	0.00381615	0.0906017	0	0	0.0803657	0.176515	0.0277363	0.186982	33.6483	6.61297	0.392056	0.196392	1.84075	0.109444	24.6811	1.05373	0.747107	0.700264	0.726078	1.35138	0.0884659	0.0377239	0.398251	0.0432675	0.101203	0.0571528	0.0140289	0.0581964	0.27228	0.0802055	0.0925153	0.0843334
ENSG00000121764	0.211375	0.392565	0.13609	0.258997	0.266934	0.19413	0.195708	0.19087	0.140143	0.374184	0.136055	0.258751	0.263902	0.314262	0.266517	0.327614	0.213887	0.18349	0.259869	0.449133	0.442963	0.169359	0.14233	0.179528	0.340259	0.406396	0.297982	0.244072	0.342304	0.27897	0.403548	0.415197	0.347996	0.348833	0.20018	0.210752	0.376579	0.386409	0.23248	0.337191	0.183632	0.420256	0.125715	0.166535	0.380554	0.235843	0.243628	0.23018	0.273712
ENSG00000162517	24.0403	27.3638	20.3216	22.7777	20.9573	23.8191	20.3337	23.466	21.7445	28.8904	25.614	21.1757	18.9467	24.0462	33.1794	25.3645	21.9567	18.2068	16.9451	31.1298	29.6859	21.0291	16.9383	26.5897	27.3928	24.2831	26.0348	20.69	23.5382	29.1637	30.303	24.2427	26.7395	33.1277	17.9298	19.5817	26.1911	27.6337	22.8693	28.7714	21.1783	31.5384	24.087	27.7984	30.0306	28.6369	21.1616	21.7199	25.3061
ENSG00000084636	31.92	9.31116	14.0969	28.9097	67.6561	17.2742	30.3664	19.2267	4.23587	14.3127	25.2047	12.9103	28.0934	12.4531	4.99581	12.325	22.1724	50.2849	22.6862	17.6397	21.2011	17.1467	36.1961	12.7759	4.05667	15.4361	7.89705	16.3924	14.5773	11.743	9.36995	8.70359	40.677	4.24482	46.3434	42.9663	16.2526	26.3187	55.1461	9.02691	19.333	18.179	17.2279	13.3527	4.43079	6.68325	11.9839	18.6607	12.998
ENSG00000121753	4.01007	1.0348	1.80843	2.29363	1.10311	0.510514	1.19973	0.970692	0.628884	0.661037	1.19632	0.825453	1.6403	2.08336	0.42721	0.528916	1.71649	1.80622	1.8215	0.648761	0.631553	1.14137	2.57416	1.96672	0.88206	0.979621	1.11797	0.667544	1.54298	1.10187	1.55968	1.00149	1.4472	0.350573	0.973345	2.40724	1.08571	1.05809	1.75496	1.11514	1.92644	0.731307	2.25313	1.1162	0.92617	2.82973	1.43709	1.30158	1.83513
ENSG00000134668	12.2904	7.90645	4.07498	4.16358	2.07583	1.01854	3.01599	4.529	9.13907	0.616814	1.95271	7.4626	0.8555	0.914018	3.70314	0.972445	4.46915	1.38653	2.58413	0.691267	0.477966	1.54376	2.60318	1.43954	2.78761	5.76503	11.3887	6.25267	13.0271	21.1941	0.862706	8.9838	5.78932	8.20676	0.549079	3.24909	4.46653	1.5526	1.14626	13.0474	1.08908	5.21195	6.72693	0.449579	3.22562	5.58273	2.31117	4.41763	6.84348
ENSG00000212673	0.0196589	0.0215771	0	0.0772184	0.0235997	0.0435834	0	0.147057	0	0.0405555	0.0832212	0.121021	0.040388	0.0548707	0.0148697	0.172543	0.097732	0.0325577	0.0728502	0.0765133	0.0923807	0.0178385	0.0369573	0.130831	0.170039	0.0650385	0.186613	0	0.0498002	0.0219321	0.0258996	0.0524482	0.0228848	0.0441627	0.0757611	0.203107	0	0.0434727	0.0241536	0	0.0818318	0	0.0853433	0.0708539	0	0.0188122	0.0184681	0.022783	0.0910672
ENSG00000184007	42.9332	42.1404	43.4347	36.1929	20.9137	36.3427	38.6738	50.165	60.073	50.5289	44.9166	57.1839	36.7703	46.3784	36.3655	48.8922	58.7813	31.7858	42.137	37.0188	35.3454	42.7768	38.2921	45.3845	45.4877	42.9356	53.1411	39.0378	57.3134	47.5363	51.6337	55.3909	49.8269	52.5776	42.2313	45.7151	43.3423	41.0345	37.1666	42.5072	38.2949	40.2598	49.3763	33.6838	49.9293	38.8787	52.0759	48.6768	54.9701
ENSG00000121774	32.7558	23.8654	23.9354	27.0687	28.2263	27.6024	27.1568	39.9985	37.0351	31.5825	29.4716	27.0899	30.0901	21.3007	20.451	37.1648	29.813	25.2183	35.8852	30.5474	30.5483	26.4816	35.1744	33.7093	29.4546	22.5473	37.2258	27.4164	45.4024	52.281	27.5957	32.7434	34.0469	35.9249	33.9072	43.3246	30.81	29.9893	28.397	36.0814	28.8719	28.3695	32.6554	22.8865	32.0941	30.7567	27.5006	40.469	49.114
ENSG00000121775	3.14803	1.76738	3.89789	4.49361	3.01669	2.28282	3.8522	4.00185	2.94859	3.94198	4.53265	2.75325	3.85867	4.48554	3.01382	6.60184	3.95601	4.12846	4.44737	4.32835	5.25098	3.71147	3.48939	4.3358	3.33878	1.98801	2.86702	2.1755	3.92415	5.04023	5.04575	2.87535	3.27433	2.63579	2.85978	4.01679	3.43067	5.28307	3.97246	4.67717	4.35902	4.92981	3.60065	4.1738	3.10536	4.1332	2.70127	3.98935	4.09404
ENSG00000025800	8.03902	8.65258	8.31879	6.84064	11.1982	11.3514	8.04673	6.99621	5.22854	10.2847	7.31416	13.2142	11.9045	12.2741	8.6062	6.97031	10.154	8.91249	7.68292	8.49215	6.11533	8.43191	7.90012	15.1478	6.81796	7.13488	11.5034	13.1024	11.2362	12.5931	6.76236	11.7557	11.4032	13.0963	9.27143	9.85668	17.0475	6.38538	6.87561	7.59925	7.35324	6.31362	16.6784	6.29828	6.53525	6.96422	13.3725	9.31913	20.1553
ENSG00000084652	15.2486	8.66404	10.7855	13.3065	24.3372	14.6964	12.8825	11.17	4.94792	14.246	13.0686	14.8801	16.2908	15.5681	8.31673	13.9092	11.8806	20.8406	17.5895	16.1345	12.233	16.1942	16.5837	14.5222	10.1923	9.6274	14.5003	14.5125	16.4685	19.6716	10.4971	11.3549	13.2627	13.0479	18.0178	19.6954	21.2242	13.4628	14.9478	11.1576	14.8303	11.6703	20.0418	10.1353	9.50348	10.5155	14.1049	13.7186	20.6372
ENSG00000160050	1.93651	2.56843	1.42428	1.27829	1.12646	0.704192	1.13756	1.26034	0.375549	1.1446	1.39092	0.653275	1.02918	1.07782	1.41199	1.43267	0.883964	0.964642	2.04197	0.780374	1.84047	0.995102	2.15489	1.44355	1.49022	1.26004	1.62446	1.492	1.68166	3.45433	1.66576	0.67053	2.46373	1.33626	0.982604	1.29333	0.765351	1.51334	1.49877	2.6683	1.71291	1.89792	0.957936	1.91386	1.3359	2.69666	1.90458	1.83091	2.33629
ENSG00000160051	0.913868	0.594297	0.435554	0.445975	0.899743	0.664127	0.663201	0.211669	0.797027	0.360966	0.425784	0.279213	0.382841	0.581189	0.561027	0.526548	0.412945	0.374309	0.583594	0.385273	0.809473	0.314009	0.523773	0.913563	0.533685	0.208828	0.735973	0.537022	0.749297	0.86884	0.45739	0.468235	0.436423	0.432259	0.31663	0.552763	0.296313	0.232315	0.591057	0.773824	0.972257	0.586197	0.434809	0.442249	0.904322	1.10771	0.563442	0.395029	0.658993
ENSG00000222046	0.0137998	0	0.0575829	0.0561835	0.296656	0.029287	0.0172709	0.0974099	0.0752552	0.0395411	0.0410137	0.133928	0.0159386	0.0575256	0.0403443	0.133496	0.043369	0.0874311	0.0451165	0.0199305	0.107242	0.0220645	0.0583092	0.0912818	0.0372743	0.105166	0	0.0721349	0.0909274	0.123135	0.010892	0.0436344	0.0682024	0	0.0222821	0.0604482	0.0866177	0.11252	0.13103	0.0923121	0.0603741	0.0993688	0.14317	0.0700582	0.0616531	0.0320233	0.112521	0.0687136	0.0851717
ENSG00000160055	2.38399	1.89189	2.02126	2.08949	2.72729	2.83259	2.25747	3.20734	2.54755	1.98604	2.24369	2.19691	1.96753	1.64358	2.94129	2.74623	2.18719	1.73177	1.90753	2.60419	2.5493	1.72654	1.7387	2.00666	2.31064	2.81095	2.46542	1.78276	2.86593	2.37456	1.99518	1.87696	1.85632	2.31922	1.97769	2.15068	2.36036	2.4781	2.47093	3.09914	1.86958	2.89857	2.29069	2.04329	2.54131	2.03514	2.08412	2.06973	2.42503
ENSG00000084623	168.117	121.337	129.215	118.507	93.4974	102.292	126.194	192.362	212.826	125.788	140.484	120.933	106.971	122.29	167.78	222.899	118.295	102.825	138.04	134.821	152.314	117.492	117.273	116.368	148.904	120.85	134.363	122.388	178.876	207.344	175.136	130.371	139.504	153.009	105.803	120.75	116.684	157.404	129.526	216.831	129.537	192.969	111.481	173.313	193.152	208.309	106.159	157.914	134.525
ENSG00000183615	0.749506	0.456438	3.50449	1.89856	1.48951	0.925484	1.27708	0.547328	0.154599	2.0701	1.24618	0.245485	2.37664	2.56545	2.26498	0.341186	2.0477	2.77485	1.66107	1.74165	0.600463	2.07131	1.40658	2.25589	1.67993	0.459859	0.115094	0.475564	1.31239	0.309412	0.585483	0.472402	0.704234	0.771606	0.178962	0.415877	1.62299	2.77543	1.95715	0.859642	1.6295	0.752896	2.8336	1.50166	1.29555	2.85052	1.39601	1.60591	1.24053
ENSG00000116478	15.0032	7.68732	18.2017	16.5955	11.6992	8.72272	13.7563	13.4624	10.7358	11.8536	12.0621	10.4587	18.8378	16.4431	10.5677	10.3093	16.3877	15.6249	14.7572	15.1668	13.3124	13.3644	13.3376	18.6263	13.7566	7.57894	12.7645	11.8911	18.3672	24.056	14.5279	9.69486	12.2863	14.0909	16.5713	16.7428	17.8338	17.3945	13.8187	19.5793	15.9902	15.6987	19.8421	20.4468	15.1444	18.2367	13.8874	17.8924	21.5163
ENSG00000175130	46.8617	10.8122	9.14873	24.111	19.2118	9.06709	30.8266	28.431	10.3783	21.1648	13.5063	8.57633	23.8725	20.236	9.68338	24.282	13.9903	18.4903	31.368	23.5808	22.6804	12.3993	50.1309	10.7778	13.8097	15.0739	22.4476	4.16539	25.8106	34.3755	8.8411	11.5345	43.3397	27.729	23.9828	52.0454	23.4363	12.36	15.9542	54.8912	12.7009	31.8432	31.6156	10.5907	20.8905	37.5167	12.1978	21.1303	23.9528
ENSG00000225828	0.144234	0.200481	0.131934	0.169151	0.516566	0.19699	0.127378	0.119218	0.0381533	0.0851537	0.246354	0.0964415	0.0905921	0.19404	0.193303	0.0675057	0.149489	0.171786	0.240243	0.185456	0.199376	0.134674	0.0590031	0.0859226	0.190529	0.169912	0.0795632	0.158089	0.264644	0.192586	0.204358	0.1361	0.131328	0.1857	0.171572	0.180965	0.278414	0.0535555	0.173499	0.171193	0.13095	0.157224	0.131384	0.137933	0.165117	0.369288	0.0710969	0.0795595	0.298474
ENSG00000162526	0.082711	0.0177265	0.153168	0.0978781	0.410495	0.104234	0.111379	0.0570206	0.0375317	0.0383121	0.192432	0.021024	0.0905776	0.173222	0.0314325	0.0876558	0.0644736	0.106231	0.319116	0.182013	0.115035	0.0564653	0.0248735	0.0473815	0.0884032	0.0986436	0.0190496	0.175361	0.177484	0.101642	0.130077	0.0376305	0.077572	0.0316859	0.212548	0.0972244	0.239873	0.0750667	0.148767	0.0451363	0.106668	0.0741917	0.0707887	0.173297	0.0401591	0.11317	0.199843	0.0107142	0.138923
ENSG00000160058	11.0582	6.7195	11.8412	10.7916	12.6547	9.23459	9.64364	9.49209	6.54358	7.71165	8.39256	9.68209	8.38713	7.05872	10.949	9.20145	9.74176	10.5324	8.36237	10.9769	8.38224	10.8342	7.86887	8.62063	9.0383	7.93579	7.98925	8.52117	9.32293	10.3478	7.29542	7.94535	7.44501	7.82016	8.51507	8.95282	8.20346	9.57463	8.30148	9.53028	9.20018	8.17276	10.5143	7.15855	8.30892	8.44557	8.00174	8.08832	9.69158
ENSG00000254553	0.921751	0.891788	0.449386	0.604591	1.15402	0.955736	0.859868	0.569934	1.01211	0.781833	0.485234	0.616469	0.521919	0.42463	0.670834	0.623897	0.774129	0.687529	0.29286	0.460573	0.499306	0.459454	0.763367	0.74199	0.697056	0.368053	0.715163	0.652534	0.654082	0.775893	0.693593	0.448651	0.959767	0.966761	0.519771	0.823228	0.523544	0.60258	0.513958	0.585367	0.423678	0.8016	0.631148	0.587032	0.623555	0.498214	0.422662	0.805578	0.96323
ENSG00000160062	0.759	0.585812	0.361222	0.515839	1.11079	0.76665	0.828734	0.481999	0.625147	0.586211	0.481399	0.494231	0.50459	0.29517	0.362425	0.605168	0.671179	0.675197	0.444243	0.417964	0.391602	0.478221	0.876542	0.663244	0.498804	0.321945	0.501547	0.503049	0.550067	0.604895	0.482259	0.307086	0.747013	0.691073	0.521601	0.744668	0.414577	0.521784	0.49329	0.478545	0.425115	0.504079	0.486418	0.395737	0.427764	0.380057	0.362207	0.737192	0.787432
ENSG00000176261	3.977	4.42821	4.04371	4.01549	4.3485	3.9314	3.51083	4.19518	5.30991	4.32466	4.32903	2.9911	3.06623	4.20646	4.91258	5.21932	4.19479	3.16067	3.87871	4.65924	4.48962	4.01098	3.10738	4.04207	4.36222	4.01909	4.41833	3.91957	4.96147	4.67226	3.76679	3.81484	3.9491	3.95539	4.41663	3.14867	4.04374	3.6974	3.82703	4.31445	3.06863	4.82339	3.63187	3.93651	5.71985	4.27691	2.98372	3.96525	5.04408
ENSG00000162521	17.3828	13.5748	14.8692	16.5751	14.1855	19.1461	19.6703	13.4453	13.7877	15.5106	13.3943	13.351	15.2396	15.564	13.7355	14.1206	17.0702	14.2717	15.9966	17.7303	13.1207	13.5491	17.6216	15.5846	15.7096	13.4851	17.1671	14.6526	18.2293	19.7652	13.5964	14.1148	18.733	19.1498	19.389	22.7085	19.5173	13.2939	13.9924	18.0341	11.382	14.3392	21.5492	12.4717	16.9263	15.1695	14.4346	17.0717	19.2039
ENSG00000162520	15.3286	25.0388	30.5182	32.3	25.4757	37.2593	36.9174	20.2594	11.5971	13.8198	16.5631	21.0667	18.1665	20.6136	29.1617	15.9828	26.4896	17.5446	20.7744	28.7719	12.984	22.3428	18.8469	19.9816	24.0109	28.644	29.1947	27.5376	34.1172	35.8451	20.5035	25.4205	27.7257	39.9114	24.6942	23.4222	37.8067	14.5169	20.8824	24.8474	11.0636	16.6514	43.5223	14.031	28.6305	22.9879	22.9258	31.2218	29.3265
ENSG00000162522	4.02478	2.20047	3.75184	8.0126	5.88564	3.65913	4.768	1.19285	2.06931	1.14912	2.11599	1.47614	4.394	3.55554	1.34778	1.10141	5.04911	4.5531	3.52414	3.5463	1.87025	2.70995	4.03327	3.25489	2.0124	2.22649	2.07637	3.79261	3.35934	2.62241	2.23144	2.36406	2.95214	2.31092	4.55134	3.34851	4.29045	2.09045	4.37671	1.96214	3.75785	2.18482	6.10445	2.11761	2.64833	4.54753	3.74659	3.43747	4.83202
ENSG00000134684	30.5596	22.1505	12.9622	17.9184	20.9027	20.361	20.2997	26.9749	32.0147	17.3556	23.7973	24.5077	17.2132	15.1606	18.256	33.2166	25.425	15.3274	18.9723	28.5071	28.3607	21.7341	18.8267	21.6928	25.8762	24.1032	27.5065	26.1033	21.0114	28.0719	26.7955	24.3398	24.747	29.8177	23.1777	28.3778	23.0978	27.6235	25.9323	40.4117	20.6951	28.8703	16.6738	24.4249	25.1074	23.4999	20.9519	29.5878	24.5871
ENSG00000116497	3.01014	2.31353	2.25579	3.20279	2.27546	3.88068	2.83088	3.31396	1.84578	3.78717	3.17348	3.83698	3.77581	4.47897	3.16055	2.84106	3.56638	1.97468	2.3619	3.00606	2.9655	2.31764	3.2048	4.78855	3.54627	2.60169	3.96494	2.75183	3.36191	3.06689	3.52542	3.18012	4.50423	3.80912	2.0177	4.65154	4.46816	2.18034	2.68053	2.93457	2.62013	2.4633	3.27782	3.10524	3.85255	3.32708	5.95282	2.28043	3.31697
ENSG00000160097	0.0464126	0.30295	0.450431	0.865514	0.39229	0.276177	0.35503	0.108239	0.0314363	0.137025	0.411796	0.123605	0.38396	0.375202	0.130117	0.25548	0.509966	0.636794	0.68669	0.430415	0.616241	0.568522	0.229549	0.424404	0.24959	0.119592	0.11121	0	0.37044	0.309208	0.761093	0.0853202	0.388849	0.587563	0.315291	0.318545	0.317991	0.244851	0.231908	0.304577	0.349657	0.272061	0.490312	0.137595	0.254239	0.510874	0.120924	0.320751	0.446648
ENSG00000121905	1.36907	0.740049	1.15103	2.50823	1.89163	1.31168	1.21125	1.49262	1.50438	0.97311	1.31308	0.797214	0.830312	0.873251	1.02718	0.88384	1.70374	0.751951	1.15564	1.36698	1.62235	0.859942	1.39956	0.820402	1.39631	1.50825	0.805691	0.759527	1.19834	1.5297	2.71817	0.79735	1.23802	1.39503	0.955244	0.878041	0.997929	2.01485	1.39201	1.0297	1.25991	1.4023	1.21066	1.28241	2.16579	1.90881	1.38734	1.37537	1.95731
ENSG00000121900	12.9568	7.34534	9.51223	23.617	13.6853	12.9233	11.301	15.9671	15.8807	9.3571	13.0365	7.51023	8.74219	9.41475	7.70543	10.3173	15.7699	7.15485	10.6347	16.1078	16.7594	9.28298	12.2297	11.1749	12.7246	13.8681	10.006	6.86485	11.6737	11.7561	25.724	9.80658	11.5502	13.5483	10.1163	11.6754	11.2928	15.7722	13.652	10.4702	10.247	12.6888	11.168	10.7251	18.917	18.0558	12.5915	12.2137	19.6879
ENSG00000116514	9.62521	4.36168	4.52265	4.53103	6.97236	4.06424	5.22558	3.60878	8.90203	3.42497	3.53874	3.98229	3.18257	3.35361	3.83003	3.98258	4.80532	4.46443	3.0427	4.39396	3.65384	4.27331	4.81473	4.28354	3.9921	4.70982	4.10794	3.82227	5.3616	4.02014	4.40284	5.27198	4.76663	4.43023	3.41102	5.49487	3.84101	3.35614	4.03834	4.04679	3.60984	4.83789	4.75201	2.79191	3.14174	4.13963	3.01757	4.22416	4.77697
ENSG00000004455	14.321	17.3377	17.6905	18.2715	13.0121	12.929	12.8137	14.4026	15.1413	12.8446	12.083	14.803	10.6781	10.9388	12.1871	24.9293	15.84	10.0451	12.4109	17.5646	15.4192	12.5408	10.4394	11.4641	15.9312	15.9128	13.3282	16.0745	14.6411	16.2378	15.8316	15.6448	16.0358	16.1353	13.3508	14.3456	13.9906	13.1097	13.7054	20.8387	11.5743	17.1786	12.1129	12.6365	21.3834	16.5192	12.1691	15.8935	16.3433
ENSG00000142920	0.476568	0.157668	0.582904	0.878083	1.33661	0.248326	0.941401	0.31746	0.355365	0.346537	0.289322	0.262308	0.304764	0.535633	0.881236	0.401135	1.03584	0.31395	0.619712	0.489544	0.624496	0.32305	0.621541	0.193031	0.406943	0.412049	0.220096	0.379656	0.279297	0.540195	0.466231	0.168526	0.426866	0.46046	0.520359	1.12362	0.293163	0.560998	0.469303	0.342235	0.250311	0.441925	0.486675	0.265868	0.231838	0.672305	0.194133	0.206642	0.45374
ENSG00000116525	1.31422	1.05327	0.792199	1.53862	1.70948	1.01324	1.28236	0.90822	0.624236	0.922832	0.88149	0.769454	1.08552	0.758995	1.11658	0.723521	1.04761	1.23121	0.960196	1.04142	1.01862	1.14266	1.28605	1.10122	0.86269	1.08344	0.856322	0.854989	1.3103	1.74944	1.0867	0.705047	1.39235	1.68475	0.855804	1.32997	1.20643	1.20273	1.03497	0.95189	1.11459	1.30261	1.56228	0.527126	0.634909	0.722639	1.16992	1.1959	1.33594
ENSG00000160094	5.97029	5.12483	5.07394	5.03521	8.09117	4.51678	5.59294	2.98209	1.62796	3.79854	5.0362	3.44487	4.5805	4.9883	3.73116	3.96353	4.13442	6.6088	6.3967	6.12069	8.27981	5.13518	7.04635	4.9456	3.57014	4.50861	4.17923	5.04272	6.535	6.22368	3.89316	3.42492	4.75365	3.14049	6.0298	7.63803	4.59437	5.44173	6.32994	4.26501	5.73787	4.30814	5.26163	3.40461	2.96777	3.68197	4.19609	5.40408	5.54414
ENSG00000134686	37.3423	19.7613	26.973	31.0024	22.549	12.4803	22.8054	21.9964	20.3513	23.1906	15.4883	23.7855	19.176	15.6123	15.5416	29.4755	20.0438	17.381	23.4328	24.3155	26.8267	22.9222	17.7632	17.0786	17.3928	15.1742	16.524	18.7532	14.7208	17.497	15.5768	15.3657	18.7151	14.509	16.9626	26.1403	15.7985	23.406	15.7414	24.3978	16.851	28.0551	21.0184	11.8312	16.8797	19.021	12.4233	20.2228	19.0265
ENSG00000121903	0.698295	0.503451	0.334796	0.567702	0.660375	0.51657	0.575637	0.392782	0.47161	0.416989	0.467369	0.389413	0.698512	0.618921	0.376458	0.292342	0.574899	0.797918	0.207229	0.373878	0.458496	0.261601	0.754798	0.599518	0.394901	0.367895	0.458801	0.322159	0.327277	0.647725	0.543253	0.479144	0.473954	0.465696	0.232569	0.631427	0.449401	0.66257	0.548091	0.341359	0.667871	0.527944	0.2977	0.474816	0.567657	0.755193	0.567908	0.321635	0.825404
ENSG00000121904	1.62359	0.0626823	0.440879	0.16671	0.533331	0.193921	0.866181	0.589273	0.321432	0.170235	0.15935	0.934779	0.308879	0.285453	0.21049	0.857193	0.534961	0.264308	0.335027	0.438806	0.149947	0.280924	0.483639	0.925135	0.175707	0.188339	0.673271	0.0398414	1.01835	0.819752	0.216152	0.2817	0.425496	0.63314	0.293681	0.689174	1.5915	0.200633	0.369044	0.70269	0.156571	0.451657	0.618915	0.21949	0.162771	1.14612	0.35473	0.872204	1.33228
ENSG00000189280	0.0238361	0.0286633	0	0.0298616	0	0	0.0357336	0.0267132	0.0242751	0.0941007	0.0759945	0	0	0.0212194	0	0.0630877	0	0	0.1219	0	0.028529	0	0.243027	0	0.150058	0.0381082	0	0.101029	0.0732733	0.0763335	0	0.0240937	0	0.0749743	0	0	0	0.0445165	0	0.0570694	0	0.0956709	0.0278528	0.0809741	0.0324681	0.0379275	0	0.103198	0.146141
ENSG00000163866	4.05727	5.40379	3.53214	2.67385	2.32531	2.87537	2.50976	4.07808	2.89636	3.34387	2.94139	3.99822	3.56462	3.32459	4.20671	4.05387	2.61021	2.83383	3.13232	3.51678	2.21587	3.70765	2.6728	3.80515	3.3055	2.84582	3.55563	3.35088	4.42037	4.95872	3.35266	3.40293	3.54467	4.18082	3.49934	3.07302	3.70839	3.4086	2.44495	5.20241	2.20527	4.71151	4.84874	3.57295	4.50502	3.74035	2.95905	3.80915	5.16321
ENSG00000116544	0	0	0	0.0101741	0.0401101	0.00574245	0	0.00679573	0.00827076	0	0.008802	0	0.00957692	0	0	0	0.0443907	0	0	0.0201624	0.00972009	0.00718934	0.00969572	0.0064027	0.00726997	0	0.0141821	0.0172107	0.00929885	0.0239269	0	0	0	0.0372984	0.00503017	0	0.0190966	0.0151788	0.0067919	0	0.00659686	0.0110368	0.0243114	0	0	0.00629578	0	0.0186399	0.00603236
ENSG00000271741	7.89309	7.10616	16.2673	13.1601	8.62225	11.0965	10.7542	9.20474	10.4244	16.9502	10.9194	8.83846	14.5397	16.795	9.47258	12.1678	14.7081	10.4844	10.1584	11.328	17.3026	13.7759	8.6806	12.4649	12.5829	6.80619	5.92541	7.06001	7.01727	6.77242	12.5313	9.47136	7.84144	10.7285	11.5807	7.90904	9.5047	14.8124	10.443	5.3107	10.9543	8.10259	9.93701	13.7526	9.90224	7.24228	9.62941	7.81386	9.56
ENSG00000243749	18.3996	17.2323	54.0352	45.7231	24.3523	32.759	32.994	29.9627	31.2534	56.3455	37.0317	23.9767	47.4772	52.7813	27.7132	38.7541	48.4778	33.8325	32.9114	37.7031	58.7473	43.7413	25.9519	33.7553	38.285	19.5281	13.7683	15.6149	14.0054	14.1788	39.3066	27.5736	17.9729	28.2768	39.07	16.637	25.5007	48.8564	31.8487	11.8284	33.0921	23.0068	26.6272	45.3368	30.3254	20.752	26.1835	20.0513	22.0755
ENSG00000163867	1.6353	1.74343	1.24644	0.97314	1.31057	1.66152	1.2342	1.04554	1.41915	1.58484	1.13456	1.71748	1.45608	1.78287	1.43284	1.62782	1.40095	1.09949	1.01921	1.13221	1.2964	1.39845	1.23115	2.27175	1.83001	1.09201	1.66762	1.52913	1.93014	1.77398	1.4698	1.45045	2.21721	2.10327	0.891311	2.04902	1.91267	1.31932	1.31442	1.08068	1.31527	1.16205	1.85565	1.28816	1.58504	1.20171	1.81133	1.58958	2.14621
ENSG00000197056	0.879237	1.56129	1.09963	0.598111	0.988624	1.22732	1.1279	0.83332	2.17184	1.6541	1.31476	2.17847	1.71336	1.53065	1.33302	1.50936	1.44925	0.84788	1.28837	0.855294	0.883404	1.01988	1.23988	2.03543	1.72065	0.900751	1.67945	0.992521	1.84114	1.53006	1.91556	1.35855	1.98074	2.22329	0.926403	1.87043	2.02072	1.26496	1.35307	0.87511	0.936513	0.758799	1.51752	1.24323	1.54621	1.08579	1.86403	1.48389	1.86004
ENSG00000116560	18.8291	10.7581	11.14	12.1493	19.4833	15.0633	12.4081	11.9942	11.7074	16.7783	13.7723	12.4536	19.7332	17.4308	7.07629	26.3121	13.3421	19.2209	14.1055	13.1886	12.2992	15.2647	19.1522	24.2786	13.5833	11.3879	14.6908	19.5466	28.123	24.0389	11.8992	14.8365	19.2836	18.5363	21.6018	25.642	24.1318	13.7418	12.2934	16.8648	14.5071	17.799	19.5425	9.83644	16.7454	16.7335	16.2604	23.4354	31.2726
ENSG00000146463	8.89238	7.35704	9.87698	9.34659	7.93961	10.3087	11.3132	8.20498	7.10198	11.352	9.81449	10.1872	11.6428	10.1638	9.35047	7.00323	7.88498	8.22739	8.08123	9.81319	9.11241	9.31448	9.89198	14.6293	12.0891	6.91127	9.35307	8.61204	10.8377	11.0583	11.4571	10.9953	13.2611	13.226	9.1456	11.0468	14.4271	10.9213	10.1936	8.33967	11.138	11.1909	11.1371	11.2019	10.9131	8.59275	12.591	10.2513	11.5516
ENSG00000142687	3.44518	1.75602	4.02352	4.52942	3.83706	2.09408	3.85741	1.75675	2.14674	2.04989	2.00699	2.24022	2.50333	2.45131	2.48774	1.3749	2.82899	3.69592	2.41918	2.53376	1.43168	3.00891	2.40642	2.55763	2.54687	2.31044	2.36464	2.31184	2.76545	3.50401	1.97215	2.05509	1.811	2.19946	1.9263	1.95354	2.84808	1.77723	2.19817	1.97572	3.05374	1.86272	3.9737	1.82978	2.11391	1.98375	2.65371	2.35226	2.2731
ENSG00000020129	6.87588	5.78182	4.73697	6.34435	11.6483	5.55954	5.31484	4.48817	5.1116	5.23363	6.85266	4.05122	4.45407	5.08246	7.73787	5.35912	6.45702	7.67967	5.73258	7.22024	5.0284	7.02492	6.22825	6.2266	5.31328	5.2973	5.93551	5.50868	7.61755	7.07894	5.00333	5.13932	4.86495	5.22168	4.59612	5.70224	4.21191	5.90746	6.2853	4.80578	6.37769	3.95569	7.52413	4.13454	4.68448	5.08861	4.05824	6.70941	6.53984
ENSG00000116819	0.0571079	0.0238935	0	0.0277267	0.217574	0	0.06075	0	0.0615142	0.0424245	0.0104108	0.014485	0.0196235	0.0788092	0	0.0385309	0.0248985	0	0.0588559	0.0320829	0.0852847	0.0376779	0.0528459	0	0.015678	0.0117946	0	0.0608697	0	0.104656	0.0324552	0.0282487	0.0388214	0	0.0639721	0.0197751	0.0129943	0.0156097	0.0346912	0.0344086	0.0263869	0	0.0825441	0.0379722	0	0	0	0.0497751	0.02695
ENSG00000126067	36.3532	28.1887	23.6137	27.1511	27.8619	25.5598	25.1263	26.8805	30.4458	22.6351	26.3328	25.1475	23.821	27.9145	27.8456	33.4007	27.957	24.6729	28.332	27.3793	21.0763	25.386	26.0251	25.9586	27.9144	26.9761	32.527	30.1672	40.4834	40.7375	27.6088	28.8583	30.1669	35.2417	28.9563	26.2225	29.6652	26.7723	26.1674	39.4157	25.7959	37.3968	28.09	27.451	30.5304	31.9425	23.8333	31.6527	39.4774
ENSG00000142686	10.762	9.02894	8.73898	10.7424	10.4813	10.7751	10.7507	8.77731	10.3662	11.6113	11.1613	9.30581	11.1298	10.6014	12.6048	10.0875	9.85299	11.1045	10.744	12.276	11.1559	11.7418	9.99405	10.7861	9.54153	6.36874	7.4456	8.22726	9.20853	9.04735	9.61753	6.62991	9.75017	9.32118	9.57611	9.9743	8.86546	11.4391	8.98029	8.31352	9.89269	9.72325	9.60367	9.91318	11.2179	10.5956	9.62956	7.23179	7.93212
ENSG00000092853	0.933132	0.0215332	0.0188022	0.0602866	0.0429653	0.0609456	0.204049	0.137129	0.398435	0.0227396	0.107145	0.655692	0.52898	0.143681	0.166472	0.911272	0.0383196	0.221857	0.325324	0.017116	0.00714412	0.0659998	0.311109	0.559767	0.0584724	0.0812648	2.07185	0.301958	1.09884	1.0112	0.206942	0.260387	0.571377	0.150914	0.303105	1.48287	0.330634	0.0853765	0.228942	1.17205	0.15139	0.0406196	0.669316	0	0.116811	0.509871	0.271301	0.812469	2.84077
ENSG00000134698	1.48406	1.57571	1.28555	1.20191	2.09066	1.32935	1.61087	0.756643	0.918208	1.22608	1.31293	1.19049	1.68491	1.35957	0.948376	0.602469	1.32628	1.49537	1.00668	1.25505	0.726096	1.26807	1.45158	1.70343	1.32963	0.950626	1.01073	1.35566	1.19574	1.23595	1.00839	1.29919	1.09077	1.41468	1.46572	1.84313	1.7397	0.992494	0.977675	1.0498	1.14636	1.09969	1.65407	1.18036	1.00275	0.989546	1.36502	1.3057	1.6651
ENSG00000092847	2.29489	2.30015	2.13646	2.66688	2.96009	3.246	2.36808	2.33275	1.16035	3.23624	2.93346	2.99939	2.82413	3.48659	2.33038	2.00978	2.36838	3.11202	2.45116	3.58238	2.74915	2.67066	3.51423	3.26727	2.52362	2.20035	2.55711	2.61956	3.55179	2.97681	2.27059	2.58885	3.09521	2.2989	2.6261	2.83452	3.42847	2.31585	2.73813	1.85057	2.96257	1.95016	3.04299	2.17129	2.13931	2.68095	3.21179	3.05833	4.96804
ENSG00000126070	0.529573	0.423195	0.286637	0.404964	0.74946	0.903639	0.550768	0.453186	0.44743	0.742559	0.422929	0.882701	0.875144	0.618245	0.359933	0.415599	0.779061	0.485675	0.427356	0.465671	0.468245	0.428066	0.471929	0.933618	0.498192	0.429342	0.657709	0.779892	0.488879	0.550161	0.336792	0.630855	0.759701	0.607877	0.889687	0.825248	0.818714	0.47038	0.437594	0.437314	0.414408	0.40021	0.690405	0.380847	0.361354	0.35025	1.12006	0.520091	0.86013
ENSG00000116863	16.4824	19.5937	18.1197	20.1627	19.1828	16.6998	17.0434	16.5958	18.5475	15.9458	16.4397	19.3292	13.6875	16.0193	21.3336	18.466	16.2712	14.2606	12.8655	20.7722	18.5028	15.7258	11.5798	16.7454	18.0073	18.3639	17.3725	17.8718	13.3139	14.2951	18.7529	12.5129	15.9306	15.8242	10.5792	16.1734	14.4331	13.8842	14.5732	21.2366	13.9282	19.0217	14.3844	14.8756	22.1596	24.9135	15.0473	13.8534	15.4501
ENSG00000171812	9.41223	1.80002	5.80051	25.2162	99.8001	34.2304	16.7077	6.80095	1.20004	16.3768	22.9049	37.4814	12.3668	8.03505	39.4876	3.90023	7.70813	20.0334	16.2943	29.3484	15.0541	15.6805	31.945	14.6176	11.0308	18.8287	8.84427	40.5791	4.67128	1.58961	8.69848	13.0152	11.9644	10.6886	39.5807	38.9518	5.60494	14.467	25.1269	14.9658	9.57528	8.47048	27.9559	6.28794	6.19372	16.2217	17.3	11.2254	5.17618
ENSG00000054116	22.7119	19.3095	18.2378	16.6602	17.8141	16.9471	16.9976	18.5291	16.3518	18.2577	15.6729	16.6066	14.4141	15.8041	21.2336	16.0411	17.6134	14.5307	17.2408	18.7245	18.3918	14.7158	15.2526	16.0685	17.0143	17.1233	14.5969	15.6077	17.8675	18.5854	17.5032	15.2976	16.9343	16.3959	16.7989	16.479	13.5544	14.8173	14.3759	18.4072	13.1072	18.1085	15.0225	15.9714	20.4027	19.9571	12.3797	13.7539	17.0377
ENSG00000116871	28.7347	11.3303	10.4878	14.535	36.8561	11.4565	12.0019	9.44987	4.2743	5.70986	10.6882	9.82908	12.0052	7.37707	7.32459	14.4333	11.9217	19.9372	13.7543	9.42965	10.5056	11.6931	16.2726	7.42375	5.38545	8.58955	8.85474	14.4591	18.0897	26.0598	5.62392	6.17409	11.5653	5.89518	13.5889	18.5614	8.2458	9.47191	15.3104	13.207	11.2465	12.8524	10.7353	7.50962	6.7737	10.7462	5.44385	13.9936	14.7955
ENSG00000054118	24.0996	10.6341	17.3488	13.4577	23.8589	13.1091	19.5139	9.56943	7.81308	10.1428	10.4686	15.1462	15.4981	10.691	7.90275	17.2981	12.9033	23.0611	16.3205	13.3851	8.43884	15.5391	17.0845	15.884	7.02797	7.08954	16.4921	20.3671	21.1245	26.0299	7.4141	11.5026	15.4294	15.3542	18.6259	24.905	16.1665	14.3752	15.9987	16.4002	14.532	13.5172	23.3455	7.75365	8.48902	8.60386	10.566	20.6709	26.4173
ENSG00000214193	3.77413	2.91012	2.20741	5.94066	7.47801	4.94319	1.8886	6.57615	4.06029	6.66174	4.23878	6.8235	5.52797	7.65966	2.9126	1.57472	6.77441	5.03206	7.42653	2.10543	3.78378	5.57509	2.31988	6.65391	6.42618	2.5633	3.28172	5.60569	3.81445	2.58429	7.2028	5.11142	4.98015	4.20114	4.76314	4.11671	4.36341	2.6067	4.15076	6.11344	3.67195	5.61662	4.69979	3.9218	3.61983	7.50038	4.92159	3.43383	5.25643
ENSG00000142694	40.7901	28.3256	25.8015	48.0777	46.9923	45.0166	23.1122	67.6472	45.3046	60.3137	49.8128	66.9711	51.9183	83.3689	32.9515	18.637	57.7224	45.5788	76.9191	25.8439	49.1218	53.1717	27.901	67.7963	66.1331	26.2857	33.2161	50.8276	39.3692	32.3131	79.995	49.9181	47.3807	42.1337	46.5627	37.3692	42.7642	45.2553	48.1314	55.9849	46.7101	59.4039	45.3986	52.6321	41.3949	72.0132	48.1659	34.418	45.1159
ENSG00000196182	3.82413	3.93156	6.2139	4.76015	4.09025	2.46507	4.60257	3.33321	8.85567	3.26773	4.76455	3.86038	4.19587	4.57602	2.17417	3.47016	6.31423	5.25388	3.26276	3.69109	2.96278	3.92638	3.77881	3.96779	4.44607	2.11273	2.99562	5.43081	2.99979	4.443	3.90238	3.26735	2.76101	3.1276	3.45124	3.11495	3.3772	3.25377	3.10318	3.63686	5.72793	2.74916	4.0208	3.47584	3.98483	4.10104	2.87398	5.88248	5.24914
ENSG00000181817	12.323	14.268	14.8341	13.6602	11.4572	13.1989	14.4126	16.4813	12.5257	19.8966	18.9191	16.7322	14.0071	22.1793	17.3255	15.2808	15.4966	13.2787	15.5407	17.8412	19.1725	15.5423	11.2958	15.746	15.4907	9.48911	12.5875	12.6211	16.4651	17.6246	19.414	9.95094	11.6952	11.5239	14.9543	13.2613	11.3829	18.9813	16.8489	13.7282	14.0672	14.1191	15.5169	16.9818	15.8872	17.9358	11.6346	13.3705	15.497
ENSG00000116885	2.15299	1.98173	2.91461	2.35837	2.34831	2.20158	2.29522	2.37423	2.40048	2.31145	2.3885	1.2892	1.7237	2.15779	2.93685	2.18996	2.44212	1.68924	1.74766	3.02675	2.43667	1.5354	1.45559	1.98287	2.45955	1.88495	2.06362	2.1934	2.21202	2.41915	1.94803	1.66634	1.95855	2.24923	1.54415	1.50634	1.67792	2.23646	1.76315	1.94739	1.70952	1.93713	1.73362	2.05318	2.01648	1.97907	1.92056	1.84218	1.59063
ENSG00000116898	20.1666	17.041	12.9975	12.0484	11.9257	12.85	13.4932	18.4351	16.5467	15.9406	17.5474	12.2943	10.9509	13.5871	14.9104	22.8937	12.2386	11.9877	15.38	15.6881	17.2353	14.0764	11.7593	13.5956	16.5408	14.8741	13.4686	12.4808	18.464	23.3611	17.9305	13.2424	16.8104	19.1481	14.6587	13.7809	12.5406	17.8504	15.3629	24.7874	13.2604	22.968	12.839	19.5003	23.0162	22.5106	10.1626	15.8916	14.6002
ENSG00000163874	20.593	0.712947	19.3443	11.8379	9.41826	1.19308	12.0335	1.39326	4.29518	1.58788	1.53034	0.573794	0.581707	0.811921	0.441648	2.0146	6.30447	5.24942	2.56342	3.41861	2.62538	4.07292	3.6509	2.05337	1.56106	0.914775	1.89562	1.30106	13.7936	12.1245	1.51775	2.88517	6.36743	1.30474	2.04485	3.03776	1.85507	4.40561	2.64663	1.3153	2.12589	6.42381	3.19899	0.262937	0.403287	0.246912	0.621891	1.61862	6.1189
ENSG00000163875	13.4976	12.1111	11.2532	10.2176	9.53071	11.9285	8.99828	12.5238	12.2212	13.4073	13.598	11.6934	11.6861	12.5398	13.8905	13.7348	9.37498	9.79794	13.6922	11.1876	12.2596	9.87724	12.8835	12.3822	12.3604	10.8067	11.7628	9.81995	13.7967	10.4172	14.6813	13.4363	11.3908	10.5946	11.8044	12.5259	10.8554	13.0835	11.2063	9.71557	9.95949	9.83695	12.2555	12.8335	13.3355	13.9703	11.3332	10.9322	10.7925
ENSG00000163877	3.22115	3.49968	3.66215	3.19924	3.0821	2.98433	2.97107	2.68188	3.54456	4.28967	3.24958	3.37565	2.69983	4.15907	3.31637	3.10282	3.51621	3.64182	3.12435	2.93315	3.18107	3.01941	3.21158	4.06634	3.51646	1.90144	3.2281	3.49184	5.22832	3.78196	3.49891	3.06962	3.64109	3.1209	2.0296	4.64773	3.74041	2.46121	2.42713	3.63575	3.76645	2.33464	4.51105	2.07916	3.13751	2.82976	3.63057	4.2876	5.00684
ENSG00000163879	0.705511	1.09275	1.2222	1.27697	0.0985712	0.782644	0.603016	0.0626559	0.6407	0.62752	1.57834	0.422868	0.887509	1.27549	0.767004	0.212259	0.392002	0.881435	1.17945	0.294812	0.458476	0.297782	0.709668	1.83408	0.396786	0.39362	0.57052	0.91327	0.315914	1.4303	0.501433	1.41283	0.467546	0.296232	0.483351	0.40408	0.343528	0.545694	0.635298	0.408184	1.34757	0.343196	0.924767	1.42975	0.87667	0.973807	0.647837	0.831788	0.412796
ENSG00000134697	9.48152	6.20227	6.39043	6.74333	8.8813	4.78653	7.81125	7.51935	8.88443	3.76266	5.13204	5.00185	5.43253	4.52175	6.86051	11.4219	6.38601	6.72054	8.0464	6.69105	6.10876	5.74091	6.56496	4.64971	4.73902	6.63665	5.8402	7.73451	10.6652	12.5642	5.81993	7.21886	3.90554	6.68103	6.31235	8.93617	5.53751	6.12427	6.51144	8.42025	6.41421	7.49125	5.69815	5.59565	7.68937	9.88461	4.48905	6.88967	6.66535
ENSG00000169218	0.00551485	0	2.40209	2.95994	1.08439	1.13329	1.97205	0.260603	0.0312273	0.514951	1.97861	0.229981	1.74697	1.97862	0.0178964	0.521493	3.78831	4.96173	0.411112	4.21324	2.6184	0.750562	0.241877	4.08795	0.49295	0.185354	0	0	0.177527	0.0605898	0.668571	3.38682	0.0467032	0.0762964	2.38652	0.16895	2.44144	1.05922	1.79669	0.0543451	1.5264	0.242735	0.600742	0.931558	0.113791	0.996072	0.416892	0.207609	0.225187
ENSG00000116922	3.46682	2.22375	1.48138	2.62138	2.69348	4.41593	4.05388	3.03957	3.24982	4.45054	3.75532	3.68446	3.89309	4.22926	2.81575	3.42268	3.03832	3.16389	2.08083	2.36484	2.24831	2.09522	3.13701	3.30752	3.68418	1.65803	2.37084	2.46335	2.69686	2.3828	2.47471	2.47655	2.45083	3.16291	3.29181	3.30325	2.91337	2.65649	2.92791	3.27282	3.47166	2.71139	2.41622	3.18854	3.4928	3.79956	2.66994	2.1561	2.36455
ENSG00000134690	3.97471	1.04283	0.293209	0.682651	0.46097	0.29402	0.714405	2.56889	1.98912	0.306587	1.63192	2.81727	1.08864	1.33586	1.93357	2.79267	0.19674	0.617763	2.24069	0.293474	0.377441	1.04464	1.25831	4.65357	2.00946	1.27341	10.2722	1.65976	15.0248	12.6152	3.20204	1.79597	1.95027	2.83212	1.127	4.87824	2.78606	0.739841	1.62431	17.4376	1.49571	1.92717	2.60449	0.627074	2.59395	10.5236	1.4475	9.18852	18.9128
ENSG00000185090	0.237363	0.68755	1.05617	1.19806	0.863495	0.96288	0.538345	0.225137	0.33229	0.984112	0.809542	0.218385	0.441946	1.2731	0.383757	0.113299	0.767463	0.928481	0.472723	1.42943	0.539419	0.38952	0.615719	0.961713	0.491232	0.750607	0.353464	0.345332	0.274038	0.163133	0.707342	0.759232	0.25423	0.305599	0.38215	0.206806	0.20936	0.609626	0.693845	0.186255	0.972931	0.200181	0.993041	0.417519	0.310011	0.630885	0.192836	0.313915	0.380864
ENSG00000196449	13.1476	9.96861	10.4436	10.0022	12.0778	8.49682	6.33919	13.501	9.71833	9.01232	10.0593	12.1775	5.98833	6.14614	12.148	13.4006	10.4392	6.56757	11.2804	10.752	6.66996	10.0353	9.05945	8.684	13.1695	11.9337	12.4402	10.142	8.22361	10.7323	11.597	8.15142	10.1652	10.2275	12.8611	8.80905	10.43	9.33159	6.46932	14.687	6.16522	9.93969	9.53222	6.18693	8.58315	6.68212	4.8019	8.49241	8.89436
ENSG00000197982	15.7738	20.8139	15.5349	24.9643	19.4912	16.727	14.0735	24.8641	18.0037	17.2611	18.582	21.8804	16.3164	19.9673	24.1829	19.524	19.76	14.1308	22.0378	16.2102	22.9672	19.1826	16.2748	21.207	24.7411	24.2828	24.7576	16.7989	17.9427	20.5571	23.4092	20.9787	23.5957	27.7571	17.1574	19.4167	21.231	20.356	20.3583	31.3817	13.96	33.1594	22.3091	19.9937	26.809	29.3738	18.0678	18.3196	21.8438
ENSG00000188786	1.9242	1.83242	1.57989	3.16832	2.29955	2.48797	1.98276	1.76757	0.879374	2.68436	1.53177	2.49528	2.4711	2.8318	1.65436	1.79959	2.57635	2.3844	1.13914	2.43381	1.50725	2.35844	2.13598	2.49965	2.81339	1.72873	2.27579	2.03594	2.4777	2.20452	2.34452	2.23518	2.68011	1.85549	1.13555	2.29978	2.8956	1.94918	2.05465	1.39946	3.69921	2.0848	3.12362	1.50095	1.65536	1.75495	3.35656	2.73477	3.63845
ENSG00000204084	1.61762	0.498679	1.05855	1.11133	1.80135	1.13187	1.18893	0.769503	0.754561	1.4738	0.89495	1.59105	2.16511	1.37923	0.641015	0.974248	1.83616	1.19595	1.09834	1.09659	0.933245	0.853884	1.31856	2.16058	0.830234	0.552046	1.5633	1.72997	0.861376	1.72083	0.980397	1.81348	1.54259	1.47005	1.68086	2.4443	2.04666	1.22596	1.1879	1.23671	1.57386	0.998632	2.09989	0.875003	0.601623	0.832429	1.59829	1.33129	2.48256
ENSG00000183431	18.215	13.8125	12.454	13.0207	13.0461	11.0554	13.7515	15.4067	19.8661	13.6629	12.454	13.2789	13.1804	13.7801	13.2727	19.7875	10.7452	13.0532	14.1348	14.093	11.9383	11.4719	12.9243	15.5969	13.3697	10.988	16.3566	14.6068	20.2705	21.6443	15.342	13.2858	14.3481	15.7006	13.1279	16.4004	14.5292	14.4274	13.6486	24.6647	13.9495	17.1252	17.0976	13.4275	14.4238	16.0384	11.1763	16.1702	20.3964
ENSG00000183386	20.1246	28.9775	10.5615	18.2047	22.9965	11.7328	13.8771	10.3943	8.25636	5.93577	10.8145	8.26107	11.5612	9.89708	10.6604	10.4236	12.1361	8.00715	18.6329	14.9385	17.3377	14.1074	17.0091	13.0116	15.5358	24.0478	12.9672	21.2256	15.5047	27.7001	14.3224	20.5132	25.2714	27.7633	12.3121	24.4437	24.6795	14.3139	13.7543	37.1767	20.2628	33.0602	14.4849	21.4673	12.2993	19.757	13.2464	18.3899	15.0651
ENSG00000183520	13.0001	7.88024	8.02409	8.55312	7.65624	7.44382	9.77165	9.56341	13.9656	10.1846	8.53093	7.76659	9.32174	9.40956	7.50277	13.253	11.1974	8.49673	10.8696	10.1747	9.00346	8.20858	8.71617	10.7777	9.38377	8.10166	10.8891	9.05705	12.691	14.3933	9.39944	8.63333	11.7982	10.3524	9.31239	12.2785	9.85178	9.41819	8.61542	13.6079	8.63572	10.7422	10.6493	9.65405	10.803	9.04349	8.62001	10.9858	12.0604
ENSG00000185668	0.0238073	0	0.0115747	0.0138191	0.0802453	0.00540784	0	0	0.161652	0	0	0	0	0.0269061	0	0	0.0164562	0	0	0	0.0119702	0	0.0308163	0	0	0	0	0.00737666	0	0	0.0417153	0.00488083	0.0290233	0.0105906	0.0265075	0.0314554	0.0194294	0	0.0353587	0.0257242	0.0108391	0.00755896	0.0211573	0.0283884	0	0	0	0	0.0604442
ENSG00000116954	18.6821	16.1624	13.795	14.2476	13.9303	20.3957	12.6848	11.5891	10.3928	18.6572	13.3975	13.2454	19.6597	15.7194	11.8453	9.53505	15.953	15.0525	18.2972	17.9178	9.21911	12.854	20.4471	18.9353	15.1781	13.1022	11.8029	15.8249	19.1392	10.5144	11.7616	15.0977	24.1671	15.887	16.434	22.6269	14.1342	15.0784	15.9066	7.45579	13.7034	10.4599	19.2233	11.1994	22.0755	8.95535	10.3862	10.7238	11.3552
ENSG00000214114	1.14263	1.49447	1.46124	0.922085	0.94269	1.18793	0.827903	3.92294	1.3814	1.19772	2.16249	3.47175	0.899621	2.21862	4.10711	3.79635	0.952565	1.01502	1.145	1.33547	1.45037	2.34959	0.659731	1.3884	1.99617	2.00702	3.48992	2.04395	3.77754	4.35092	3.32211	2.05056	1.05321	1.83002	1.17558	1.16696	2.75414	1.13492	1.31045	2.83758	1.58199	1.91623	2.27681	2.38955	1.73629	3.74766	2.75568	3.56837	5.32359
ENSG00000131233	0.591966	0.91163	0.947147	0.647561	0.615178	0.717937	0.592214	2.21129	0.816889	0.623609	1.19824	1.88747	0.486618	1.02424	2.65407	1.76075	0.558938	0.59602	0.61078	0.638712	0.725644	1.18138	0.414682	0.650667	1.12414	1.09265	1.75503	1.00599	1.98484	2.37363	2.07805	1.13972	0.562626	0.97158	0.618862	0.614895	1.45707	0.642331	0.763904	1.63416	0.83929	1.33747	1.26806	1.35882	0.822699	2.18823	1.26394	2.01949	2.71049
ENSG00000158315	0.43065	0.652328	0.383924	0.310387	0.266496	0.190044	0.0748088	0.0679055	0.126176	0.101311	0.18665	0.192695	0.529032	0.186471	0.974639	0.209434	0.235887	0.311649	0.547723	0.278813	0.152825	0.203881	0.215704	0.295948	0.253701	0.207973	0.286907	0.108183	0.537673	0.186466	0.148406	0.847163	0.544436	0.468577	0.274948	0.13631	0.286353	0.287851	0.157497	0.119378	0.140498	0.253047	0.16333	0.326694	0.200151	0.263017	0.0899402	0.218187	0.552495
ENSG00000174574	27.4613	29.7458	19.375	16.7787	16.1508	19.6984	13.5514	19.0145	19.4881	20.8139	17.9972	24.6051	13.2157	18.0228	26.5846	23.0393	17.9002	16.9002	18.1376	19.6458	13.3274	21.7529	13.9771	17.9488	25.2217	26.6437	22.2639	17.153	22.5936	22.2034	20.0083	19.6803	26.251	24.0307	15.4112	15.2585	22.2863	14.3233	12.324	20.9176	16.1735	16.724	21.4911	16.9368	18.3097	17.4345	19.8514	25.442	25.5072
ENSG00000168653	302.126	168.72	128.602	106.8	156.376	117.115	150.935	138.909	210.64	145.846	160.628	134.205	88.2379	173.065	331.14	235.204	123.402	128.181	145.755	121.293	150.748	86.3216	109.194	139.973	179.972	191.808	232.66	175.239	207.362	172.866	131.437	165.055	193.017	232.373	113.713	124.752	139.974	131.83	114.383	283.691	108.429	190.647	151.162	163.092	145.743	244.219	95.0514	142.308	151.097
ENSG00000127603	3.0214	1.67985	1.33098	1.68859	8.697	2.33942	2.96788	2.41195	0.594782	0.820676	1.11701	1.91761	1.4786	0.752531	0.952139	1.30192	1.18588	3.65417	1.61674	1.42333	1.12323	2.00487	1.69047	1.03737	0.738442	2.04126	1.38627	1.32996	1.78253	2.16993	0.719509	0.942441	1.55876	0.768798	1.49104	2.21358	1.22495	1.01281	1.95879	0.705899	1.67004	0.724124	1.5638	0.678211	0.606695	1.09696	1.39919	1.74814	1.76549
ENSG00000183682	0.0205992	0	0.0510683	0.0478279	0.0914144	0.0509665	0.0373166	0	0.123061	0	0.0157878	0	0.0253876	0.149174	0.0222824	0.0429632	0.177742	0.0776935	0.0244051	0	0.0408362	0.0770175	0.0178599	0.195527	0.052668	0	0	0.0402736	0.0586792	0.0759596	0.0903968	0.0203334	0	0.0182257	0	0.0197196	0.0504337	0.0201948	0	0.140009	0.0314756	0.00975965	0.126196	0.049126	0.0447389	0.0349561	0.084385	0	0.0156592
ENSG00000090621	30.0301	33.0368	24.5294	16.9957	26.5742	25.3715	26.4706	28.3897	33.0946	21.9086	48.9925	26.1318	29.22	36.3396	28.8139	24.3176	21.3642	34.0881	41.5304	33.9961	26.195	39.0325	32.017	40.5527	35.7945	30.1517	27.6393	46.3355	51.233	25.6581	41.8099	35.7255	22.5283	28.5355	36.7043	27.8848	28.8713	42.6105	33.8216	23.1228	50.9935	27.6398	28.8171	43.3243	28.6048	33.0115	33.1883	30.3137	25.3307
ENSG00000163909	0.00929436	17.9306	0	0	0.270528	0.0334547	0.00700102	0	0.00877141	0	0.182933	0.0246051	0.0114549	0.139306	0.0778835	0	0	0.0746622	0.131912	0	0	0.632528	0.135984	0	0.0688216	0.325174	0.024817	0.245845	0.013238	0.028256	0.0325713	2.29504	0.0424523	0.018513	0.0671812	0.0428169	0.178	0	0.0175321	0	0.106834	0.130684	0	0.0215745	0.0863092	0.11235	0.0285559	0.256951	0
ENSG00000084072	2.70106	3.22155	3.00803	3.47707	2.81963	3.28035	3.3852	3.91748	3.16107	3.82959	4.19565	4.11008	3.16464	3.68295	4.47892	5.04557	3.48964	3.2397	2.82467	3.86712	4.77693	3.18161	2.86581	4.04777	4.34161	3.494	4.16758	3.26143	3.91521	3.87235	4.5073	4.00667	4.08416	4.22936	3.05465	2.89045	3.31548	3.85796	4.34012	4.70882	3.47238	5.14676	3.86325	4.25067	4.19754	5.39681	3.05194	3.53546	4.25213
ENSG00000116985	0.0497898	0.070162	0.0988067	0.113955	0.37376	0.0164978	0.0690373	0.0332951	0.0535892	0.08912	0.0202743	0.0277433	0.0707091	0.168195	0.0553665	0.0147403	0.0245321	0.0512054	0.0182509	0.0349022	0.102769	0.278884	0.0484342	0.0464683	0.053201	0.041834	0.0518854	0.0206456	0.026008	0.0334078	0.0444945	0.0119967	0	0.0404961	0.0651395	0.0593492	0.0197311	0.0279778	0.0273982	0.0120555	0.0653394	0.0343127	0.0430008	0.110346	0.063274	0.0376835	0.0469176	0.0124182	0.0113942
ENSG00000198754	0.0725326	0.0123365	0.313712	0.0870112	0	0	0.0176776	0.0396455	0	0	0.083959	0.0174652	0	0	0.0267037	0	0	0.165486	0.0624151	0.0219567	0	0.0677521	0	0.0613579	0.0579288	0.0709326	0.0463326	0	0.205774	0.13091	0	0.0430454	0	0.149544	0.011686	0	0.0413324	0.0481542	0	0.0446863	0	0	0.0350304	0.0455209	0.0220052	0.0931776	0	0.0202988	0.0404921
ENSG00000043514	4.12013	3.80354	5.00361	2.99068	3.51876	3.25402	4.40858	4.43623	6.1589	3.99199	5.45592	4.25291	4.22266	5.36312	5.30158	4.46937	6.68433	3.39146	4.1456	1.94795	4.81393	4.08502	3.0867	4.46103	4.60897	4.23724	3.83653	4.63473	4.12543	5.46466	4.83827	5.42062	4.97216	5.27518	3.97323	3.36093	2.86481	4.73952	4.38159	5.29721	3.7355	3.54986	4.0713	2.84473	5.88374	4.42245	3.24494	2.67602	3.97637
ENSG00000116990	0.116332	0.155355	0.100327	0.0718977	0.190091	0.0286167	0.291808	0.0340167	0.0358476	0.223072	0.0442217	0.0245366	0.107632	0.101896	0.0597472	0.0273413	0.0862413	0.0205299	0.0473742	0.0857005	0.0390257	0.10389	0.053291	0.0215403	0.0857641	0.227891	0.0552674	0.0612765	0.0954861	0	0.0240071	0.17163	0.15181	0.0371448	0.0104481	0.118377	0.143222	0.0957837	0.076064	0.0716284	0.0833976	0.0204316	0.173382	0	0.129475	0.0524701	0	0.0246471	0.051054
ENSG00000168389	3.96373	0.397401	1.95446	1.53423	1.61552	0.128963	1.7651	0.912273	3.03879	0.508721	0.304103	0.472951	0.263725	0.556452	0.893758	1.13089	2.37922	0.790593	0.205812	0.63089	0.351428	1.48972	0.352543	0.512806	0.463128	0.558856	0.721161	0.377108	0.628404	1.30501	0.431767	0.152639	1.91174	0.373417	0.28797	0.304974	0.787368	0.342695	0.292811	1.2998	0.305496	0.833169	0.767221	0.253601	1.6799	0.465181	0.335432	1.26084	0.878413
ENSG00000131236	171.24	218.837	90.3393	79.2053	141.965	108.424	74.8567	126.429	106.213	66.2878	72.1971	138.445	77.1742	64.43	161.77	105.029	60.8386	69.5811	78.4574	86.9436	55.5255	75.9103	79.4719	93.6902	109.753	159.168	159.866	151.237	152.564	201.971	78.8321	182.637	123.093	206.185	81.1921	113.499	116.743	70.1819	74.1014	206.033	63.5749	151.575	101.331	76.5954	115.521	120.397	76.0447	125.707	123.453
ENSG00000131238	22.1255	18.8599	25.21	21.896	25.4345	22.6068	21.815	24.1884	10.8745	33.4427	19.6255	14.3689	25.9218	21.5662	16.0043	32.8949	16.4987	26.1246	23.1312	30.4008	12.4428	12.9915	22.7016	36.5903	17.3977	12.7917	15.8929	19.2769	13.9889	35.2578	19.506	21.2187	18.374	25.2077	21.1027	25.6683	18.7894	29.9061	20.4713	23.7202	15.3064	27.0716	22.3442	15.9659	18.9184	17.6951	8.34125	19.6144	22.9533
ENSG00000117000	2.87837	5.95954	2.5832	2.18986	2.84199	2.90959	5.29068	1.5306	2.71168	2.27952	2.76734	1.79446	2.38119	3.2889	1.23469	2.27514	2.98447	3.9307	1.8295	2.14346	4.84934	2.24005	2.94737	4.58204	3.67694	1.96818	4.00129	3.41576	5.37091	2.65902	3.05566	4.99257	5.38354	3.71136	2.33953	3.81418	3.21786	2.15843	1.89596	2.65092	4.00685	2.98206	3.13996	1.77108	4.15289	2.81521	4.80648	4.65304	4.87348
ENSG00000084073	20.6282	27.9098	19.945	16.2094	14.125	30.7745	19.008	25.2506	17.5612	36.1122	33.398	33.2526	20.5421	26.4807	27.2308	26.8398	22.261	15.8261	19.6014	23.6459	22.6407	21.3881	22.0511	32.1835	31.9469	25.5608	24.629	24.6196	29.9462	29.0564	28.3253	31.3569	34.0464	35.4749	21.4348	22.5636	27.7378	23.023	22.3526	19.4708	15.7056	18.572	29.6206	29.0583	32.886	19.1968	28.93	26.4633	31.6773
ENSG00000049089	0.0613504	0.231978	0.0382517	0.0384017	0.022522	0.0317267	0.00705049	0.0273177	0	0.0383963	0.0821145	0.0185362	0.0517414	0.0480705	0.0502569	0.0102968	0.108846	0.126677	0.156645	0.00618152	0.0558759	0.142147	0.184485	0.31554	0.108895	0.0468142	0.0452015	0.034994	0.196002	0.345355	0.133241	0.256654	0.112597	0.183971	0.0325786	0.0517464	0.0910921	0.055152	0.106914	0.0723386	0.178685	0.0401459	0.040144	0.152118	0.0953864	0.779172	0.107546	0.248949	0.333881
ENSG00000084070	7.44503	10.9585	9.01333	8.05536	5.4475	4.35826	6.36723	7.02468	4.79414	6.18093	6.18395	6.91826	6.95465	9.42348	7.20747	8.23966	4.67828	7.74024	7.06988	5.41029	5.25586	6.13531	7.25797	8.02277	7.09433	5.37002	9.2044	6.55869	10.6782	17.975	7.60723	10.2989	7.23476	7.68951	4.26316	6.05408	8.18977	6.93072	6.96952	12.6723	9.73123	6.51548	12.1483	7.12693	6.28031	15.6889	5.4272	11.9214	16.1117
ENSG00000187801	1.0988	0.999302	0.195977	0.347192	0.741003	0.696745	0.404867	0.738584	0.182033	0.586839	0.622274	1.23922	0.33724	0.568778	0.897566	0.652056	0.397097	0.410524	0.567391	0.652489	0.338828	0.557249	0.886606	1.06464	0.841535	0.723108	1.30494	1.62426	1.4533	1.05432	0.642755	0.713543	1.59455	0.654232	0.500345	1.05484	0.795342	0.242753	0.690287	1.18745	0.404656	0.792903	1.12294	0.751874	0.479332	0.822886	0.688533	1.65559	1.18984
ENSG00000187815	0.643623	0.922467	0.472532	0.445131	0.792115	0.750443	0.642122	0.522955	0.600526	0.49804	0.883154	0.752324	0.49064	1.15706	0.980601	0.86194	0.53975	0.596305	0.550549	0.608801	0.627062	0.524605	0.562442	0.700518	1.1305	0.761034	0.9403	0.69697	0.889212	0.934578	0.957931	0.489422	0.632982	0.705148	0.410073	0.823908	0.623177	0.584282	0.600558	0.960258	0.646982	0.835746	0.940328	0.412916	0.886277	0.727848	0.78686	0.894784	0.791694
ENSG00000164002	2.54279	2.81478	1.57064	1.78813	1.84262	1.66015	1.59557	2.42695	1.84684	2.4218	1.61096	2.01406	1.9909	1.65466	2.59496	4.13523	1.28908	1.37105	1.60417	2.01888	1.73815	1.88608	1.37749	1.69126	2.42037	1.81483	3.06335	2.13968	2.1726	2.15729	2.15143	1.61642	1.57152	2.39527	1.43489	2.38857	1.65632	1.84897	1.60515	3.25564	1.45563	1.94954	1.75407	1.37974	1.38303	2.18614	1.83392	2.15521	2.91152
ENSG00000117010	0.422971	0.731174	0.348904	0.519273	0.443407	0.450589	0.709952	0.260347	0.406724	0.732847	0.656564	0.511396	0.577308	0.951822	0.786592	0.372834	0.576327	0.634055	0.550175	0.474033	1.06343	0.579004	0.606693	0.738599	1.0989	0.32043	0.431931	0.536278	0.454798	0.563977	0.850954	0.376856	0.609038	0.559206	0.40936	0.434353	0.528258	0.602961	0.695929	0.308387	0.702978	0.530467	0.340069	0.600015	0.847833	0.795688	1.14076	0.47144	0.469257
ENSG00000117016	0.0972317	2.42065	0.0247662	0.570301	0.937053	1.06083	0.329251	0.0794135	0.0684536	0.429743	1.46273	0.16485	0.32613	0.153892	0.0980368	0.0512391	0.125005	0.509405	0.284667	2.42252	0.982475	0.268728	0.382841	0.207988	1.87358	1.44268	0.356084	0.469715	0.0128995	0.023561	0.22235	0.14467	0.173238	0.167442	1.20437	0.185906	0.16363	0.667491	0.615137	0.0700631	0.248038	0.169292	0.115615	0.246602	0.21361	0.220409	0.253556	0.171617	0.0858063
ENSG00000066136	4.01411	3.27082	2.60834	4.03788	3.39225	3.24629	3.53023	3.2625	4.54768	3.67892	4.0613	2.95625	2.98401	3.08696	3.91679	3.97501	3.99553	3.15633	4.33651	3.9974	4.50208	3.0924	3.75707	3.83992	3.21037	2.86688	3.92846	3.26459	3.98537	4.55171	3.2643	3.13258	3.08202	4.07833	3.06172	4.4932	3.23284	4.08211	3.48669	4.08957	3.82126	2.85487	3.49872	3.0719	2.89915	3.17789	3.18369	3.68229	5.05113
ENSG00000179862	5.56365	1.67953	1.06035	0.663637	0.731621	0.253634	1.07698	0.300921	4.16582	0.162634	0.357613	0.505848	0.686023	0.4928	0.763583	0.350771	1.02311	0.623698	1.09011	0.287497	0.505301	0.648717	1.38057	0.690226	0.24144	0.568099	0.416182	0.547194	0.44409	0.502956	0.511042	0.351951	0.972331	0.483455	0.556832	2.34059	0.706265	0.637951	0.678777	1.92528	0.610668	0.942504	0.708904	0.316376	0.26107	1.53068	0.747864	0.744455	0.505102
ENSG00000171793	12.8038	25.6787	1.64323	2.71533	5.59226	4.23428	3.10853	5.2615	7.4075	1.73845	3.07454	7.21601	2.49496	2.7054	9.08985	7.19268	2.38495	2.53664	3.54101	3.12275	1.77101	3.88443	3.96505	3.95377	8.47492	24.7691	16.4634	8.8263	7.39593	11.3351	4.39683	6.2719	6.23639	8.32005	3.849	7.22598	4.39694	3.00014	4.04603	21.9229	2.61515	10.7725	4.73296	2.75014	5.21821	6.63732	3.14811	6.97852	8.74992
ENSG00000171790	0.00776327	0.0472793	0	0.0331085	0.061084	0	0.0207213	0	0.00763174	0.0147919	0.0266779	0.00716056	0.0398661	0.0181453	0	0.00991692	0.0206179	0.0108082	0.00958085	0.00930231	0.0089691	0.0378896	0.0089466	0	0.00818082	0.106064	0.0250757	0.0477842	0	0	0	0.0361885	0.0985848	0	0.0278492	0.0213692	0.00659967	0	0.0264289	0.0329127	0.0254778	0.011565	0.0430628	0.0274499	0.0102075	0	0.00755926	0.00665058	0.0205314
ENSG00000010803	7.7272	5.66476	4.9607	7.51337	6.48686	5.14334	6.36703	5.14644	4.82654	4.02033	7.24404	5.6029	5.71768	5.2928	5.60917	4.41571	7.40525	6.98971	6.62273	9.12464	6.06541	6.17684	7.75768	7.95489	6.35604	4.34693	6.69056	7.47423	6.44325	6.72098	5.73987	5.10015	7.87643	5.67116	6.59719	8.15647	5.90638	7.21725	7.41912	6.6824	6.41711	6.88255	7.18524	6.02313	5.33469	7.08904	6.17798	7.22706	8.43504
ENSG00000204060	0.0145345	0.0405987	0.011828	0.168509	0.0587733	0.0190473	0.0134609	0	0.0274335	0.013293	0.0538095	0.00661125	0	0.370973	0.169837	0	0.0494097	0.0413705	0.273683	0.0645366	0.20032	0.0131844	0.0106128	0.116111	0.197617	0.00968994	0.140952	0.00951447	0	0.170832	0.251159	0	0.017719	0.0991079	0.0166847	0.199463	0.101774	0.0239386	0.0475015	0.0410515	0.0726143	0.023268	0.0469994	0.0593887	0	0.0246646	0.0446558	0	0.0738034
ENSG00000127124	0.79627	0.178703	0.115154	0.307907	0.339188	0.13947	0.254576	0.275302	0.0662688	0.118336	0.179502	0.18407	0.0361186	0.0269047	0.211803	0.227973	0.176314	0.248834	0.290224	0.202574	0.154979	0.246337	0.428154	0.0943766	0.0954636	0.239442	0.197955	0.298048	0.527869	0.540143	0.132199	0.0491933	0.713423	0.18476	0.0953438	0.19436	0.176986	0.146526	0.254617	0.212451	0.160615	0.23926	0.244608	0.0298225	0.102703	0.121289	0.129326	0.36365	0.32121
ENSG00000198815	6.37321	5.3788	5.96261	5.02203	5.29596	7.26643	5.04184	4.81892	4.97328	7.25083	5.79439	7.53773	6.48151	7.13792	5.59623	6.64066	7.0047	5.80356	5.09872	7.06497	6.07344	5.51907	6.0346	8.62695	6.5458	4.66575	6.69262	7.4002	7.87421	5.63171	7.19013	5.72943	7.11808	7.21029	6.15769	7.97863	8.10836	5.56418	5.09346	4.98313	6.3532	5.47348	8.68487	5.80995	6.71914	5.26212	8.5768	7.25853	8.87239
ENSG00000177181	0.00445003	0.00864909	0.0183434	0.0207464	0.100207	0.00725572	0.0359418	0.0109356	0.01465	0	0	0.0123568	0	0.0192087	0.0125938	0.0271906	0.0262097	0	0	0.0294935	0.0244197	0	0.00429349	0.00597587	0.00392599	0.0256739	0.00563122	0.00553816	0	0.00568159	0.00906673	0.0122662	0.0257688	0	0.00445496	0.0205103	0.0203545	0.00760929	0.00397409	0	0.00548912	0.00621274	0	0	0.00334268	0.0187116	0	0.00299903	0
ENSG00000066185	0.144708	0.232856	0.262061	0.162833	0.034817	0.316849	0.0947865	0.0432047	0.0923096	0.0539264	0.265875	0	0.145617	0.182076	0.0343524	0.128907	0.244994	0.2143	0.191261	0.386013	0.210143	0.0921912	0.0790521	0.120469	0.367961	0.0762983	0.0762308	0.0644453	0.0381461	0.289326	0.217513	0.21955	0.227291	0.331036	0.0355442	0.0626497	0.269766	0.371636	0.192187	0.0785831	0.112582	0.250113	0.193938	0.0938866	0.108098	0.220441	0.36226	0.137837	0.274318
ENSG00000127125	11.4703	12.114	10.7803	9.59702	9.83293	13.244	11.3953	11.8824	9.33375	16.6099	15.06	10.3266	10.9844	15.4165	13.7322	9.84366	9.66935	9.80528	11.6033	12.4513	14.6875	12.47	9.58029	12.0642	13.1253	12.268	12.2881	10.543	12.5033	13.796	14.7423	11.9657	9.60493	14.3084	11.9647	11.0528	13.0361	13.5497	12.4335	9.37473	10.0291	10.776	11.0788	12.9644	12.9474	13.9469	11.9987	9.78275	11.4975
ENSG00000186409	0.0374356	0.0417884	0.067992	0.0608276	0.0668958	0.0787562	0.0745418	0.0149715	0.0430144	0.0600753	0.04428	0.0419656	0.058014	0.0282632	0.0631937	0.0184155	0.0307753	0.0764117	0.0548587	0.0603515	0.04739	0.0451165	0.0429612	0.0552424	0.0498512	0.0527047	0.0259339	0.0521171	0.0399664	0.0192451	0.0250851	0.0499086	0.0139761	0.0586266	0.0722735	0.0280434	0.0317222	0.0783288	0.0665918	0.0289288	0.0728484	0.0309775	0.0358556	0.0429348	0.0265404	0.0737459	0.0458214	0.0482015	0.0228934
ENSG00000171960	6.97357	6.01017	4.04613	3.35796	5.51177	4.60945	4.1624	8.21285	5.62895	5.18427	5.05746	5.33984	4.91533	4.39013	5.95587	9.72329	3.00561	3.91346	5.88871	4.41525	6.9168	3.39929	4.23715	4.96064	5.81303	5.72309	7.69078	5.15659	8.74622	10.675	7.13625	5.03193	4.57724	5.94041	4.57415	5.97766	4.23599	4.8921	4.74294	10.6143	4.32924	6.11766	5.27785	5.22624	6.93613	10.2774	3.81808	6.18497	8.76451
ENSG00000065978	350.331	303.684	304.896	253.785	252.951	257.171	316.179	368.737	523.663	316.621	324.69	322.896	257.035	306.738	395.111	530.117	292.524	286.098	322.75	261.599	294.156	237.33	299.638	282.065	290.474	358.457	320.594	294.426	430.678	400.599	367.856	333.761	291.716	299.188	234.688	280.121	198.384	305.655	323.871	433.314	272.523	324.144	216.3	320.489	414.549	490.176	186.562	341.143	316.219
ENSG00000117385	15.7352	15.5865	11.0317	15.1951	18.7148	18.5405	21.8868	33.5323	5.0146	13.8903	19.2503	27.9406	20.7305	17.4102	20.1636	28.5028	15.2818	17.6762	32.154	17.2618	27.2125	17.8687	19.9085	29.6535	28.0528	25.1903	30.0574	21.9514	16.6719	21.6839	24.842	15.3509	30.4445	33.1192	25.9194	23.1601	22.0563	21.7542	22.2245	34.1308	24.9407	31.3159	21.1612	22.795	24.6961	21.8741	22.4246	26.919	26.8948
ENSG00000164008	1.89665	2.1338	1.87208	2.19906	2.33098	2.75968	2.07048	2.23991	2.11185	2.21112	2.56946	2.06093	2.01079	2.79126	2.61018	2.51947	1.85462	2.24663	2.15136	2.27307	3.5063	2.25061	2.01491	2.99979	2.6999	2.7752	2.26618	2.49087	2.06139	2.42226	3.41632	2.20243	2.30498	2.94954	1.88906	2.06445	2.44819	2.27852	2.08505	2.70796	2.62683	2.56934	2.06294	3.20561	2.7116	2.85199	2.03275	2.49469	2.51773
ENSG00000177868	8.57432	8.80456	15.4992	12.0111	5.36762	11.0561	11.7197	7.81153	6.55717	11.9048	12.085	5.76189	12.3793	21.5452	7.2071	11.1188	9.01536	14.816	12.6038	14.5675	12.9852	13.2044	11.0186	14.6651	13.6552	5.07409	8.05686	7.5818	8.58159	12.8555	14.3167	8.11152	11.2701	11.3934	11.509	7.1973	12.7103	14.8945	11.0346	10.9936	14.6281	14.3842	10.8833	17.9169	19.6169	13.8314	14.586	11.3595	10.2476
ENSG00000164010	4.78671	2.50244	6.41691	8.26752	4.13009	8.92346	6.77585	7.07767	4.39764	6.14849	8.49074	8.53203	7.47111	9.15667	6.54061	4.10895	6.2922	7.0199	5.54377	10.0517	6.97015	8.7554	5.23023	13.1006	9.24899	5.35115	4.68055	5.19135	6.13883	3.97741	10.2236	5.99908	7.11591	6.85857	7.59972	6.50448	9.77555	10.9368	8.29925	5.18667	10.9309	7.17001	9.67053	13.3282	10.6846	7.37445	10.6552	6.32311	6.46356
ENSG00000164011	2.43834	2.19512	0.942669	1.65883	1.25416	1.76043	1.42691	1.29725	3.1791	1.67001	1.84147	0.653203	1.94851	2.39236	1.36344	1.25749	1.68903	1.32493	0.514835	1.0746	2.60416	0.797594	1.37482	1.91145	1.73692	0.941464	1.18573	0.999007	0.773143	1.73257	1.31757	0.885062	1.30361	1.6168	0.578066	0.887869	0.895526	1.67561	1.50897	1.17027	1.23339	1.82243	1.17229	2.17045	2.86656	2.58631	1.32655	0.979347	1.24149
ENSG00000117394	26.4988	49.3952	53.1657	52.9894	36.2855	38.969	35.3698	20.8837	29.0645	7.31728	15.7597	64.3939	13.8734	9.54802	38.7579	26.6594	40.1044	20.9065	5.81182	51.5277	46.8422	24.5377	14.1543	8.27139	32.3433	68.7565	38.7529	52.1034	13.4525	25.0959	17.5691	34.0244	41.2458	28.5284	26.5268	20.1394	28.8143	9.14025	12.9388	58.3924	10.7486	24.205	10.5962	10.9193	42.4592	16.0898	36.3286	32.8954	25.1382
ENSG00000186973	0	0.0460721	0.0471673	0.163834	0.146861	0.108364	0.191455	0.0744251	0	0	0.215203	0.165998	0	0.102321	0.0894467	0	0.0351377	0.031188	0.0979679	0.0830712	0	0.0489187	0.0914825	0.270223	0	0.0306267	0	0.0811947	0.169598	0.122695	0.22598	0	0	0.0411766	0.0237307	0.0546271	0.0337421	0	0.180164	0	0.303803	0	0.367967	0.0986016	0.0949818	0.596368	0.127028	0.131906	0.0875978
ENSG00000117395	15.5111	12.2268	10.1863	10.157	11.3989	9.7657	8.28816	18.2589	23.8589	8.43914	11.2097	13.4315	8.38541	8.87857	13.611	19.2485	8.40987	7.79645	9.47896	11.6888	9.32878	11.4429	7.54795	8.96872	14.5795	15.2501	18.3264	12.6523	20.8638	24.2873	14.2871	11.4195	10.717	12.426	9.88073	10.77	10.7239	11.1198	11.4346	26.1384	10.6231	15.3086	9.36765	12.3366	14.5683	17.3329	9.15628	16.8425	16.9364
ENSG00000243710	0.347815	0.429053	0.398028	0.25916	0.625977	0.371527	0.390363	0.453387	0.649678	0.526585	0.404295	0.397422	0.35968	0.29513	0.469038	0.244326	0.275559	0.196291	0.289087	0.542437	0.358621	0.493777	0.342536	0.339652	0.500825	0.45141	0.614162	0.470324	0.792206	0.716656	0.683366	0.346938	0.407679	0.37875	0.265589	0.353132	0.362483	0.5108	0.31382	0.691277	0.447235	0.407157	0.376459	0.586882	0.651029	0.577685	0.312282	0.445453	0.611707
ENSG00000066056	0.0679952	0	0	0	0	0	0.012859	0.0048629	0.00687928	0.00952394	0.00572561	0.0105787	0	0	0.00499386	0.0382681	0.00885004	0.00785523	0.0185062	0.00598939	0.00577484	0.00616051	0.0159754	0.00877831	0	0	0.0188738	0	0.027977	0.074624	0	0	0	0	0	0.0333421	0	0	0	0.0389255	0.00474107	0	0.0115848	0.0287569	0	0.00883562	0	0.0110743	0.0176258
ENSG00000117399	12.3436	1.2504	0.594621	1.19298	0.397725	0.774018	1.13793	8.76562	2.44912	0.30667	4.55151	5.61766	3.31771	3.77926	3.62837	4.99133	0.168211	1.58722	6.04673	0.491417	0.683923	1.7826	2.42475	9.05305	4.77581	4.14096	22.3639	4.78587	44.4651	36.3921	8.31064	4.87339	5.17965	6.94724	2.5046	14.733	5.68572	2.31634	4.97459	40.5575	3.59069	5.23009	5.71218	1.70707	7.98984	25.5418	2.41616	24.663	39.1611
ENSG00000066322	41.2175	35.4457	23.3892	25.6522	25.9608	23.8112	24.6004	55.8053	33.8144	23.5589	28.0776	39.9756	22.9425	25.3355	56.9218	46.1509	20.4971	23.4399	27.0177	24.9896	23.4905	25.6526	22.6102	35.5186	34.1797	39.3778	40.8038	24.1217	45.5357	53.059	34.5821	31.8576	25.9038	44.0889	20.3864	26.1355	33.8742	31.2826	27.7505	49.7629	24.1622	42.8594	29.1908	34.6303	35.3073	49.2202	26.2782	37.2998	45.1312
ENSG00000159479	12.5808	15.5956	8.25435	9.75843	12.8489	9.78934	11.7721	15.1683	14.5529	8.22696	11.1889	12.9546	9.72886	9.84327	12.8782	29.5416	10.7807	9.62526	14.5508	12.3566	16.6257	13.3302	11.2365	13.3026	14.8998	15.6904	17.7157	13.2089	14.6991	19.3945	13.8368	13.4509	17.6928	17.3508	9.35892	13.7671	13.9506	14.6272	12.0592	22.6474	12.4371	23.9782	12.2401	14.3199	17.3849	15.0803	11.3415	17.0686	18.3651
ENSG00000198198	1.80621	2.28467	0.949823	1.33938	2.29037	1.05923	1.74822	1.39841	0.800478	0.752608	1.67925	0.964518	1.12541	0.999844	1.20927	1.47047	1.30289	2.00686	1.24671	1.60928	1.44221	1.32373	1.50372	1.20521	1.11527	2.97054	1.32579	1.00163	1.66513	2.19212	1.18971	1.52645	1.19049	1.07775	0.907998	1.12452	1.21912	1.24033	1.48718	1.77697	1.58704	2.14909	1.09103	1.33207	0.979339	1.176	1.0089	1.5286	1.67189
ENSG00000178922	6.72561	16.2365	3.4181	3.06118	5.32616	2.73934	2.55945	6.47641	4.21734	2.83851	4.1159	2.61567	2.52016	2.90673	4.28537	4.74707	3.90888	3.0838	5.13808	3.52368	3.92613	2.98144	3.33155	3.28358	4.53223	21.9704	6.83149	3.1564	6.4144	10.4649	4.29361	9.29623	5.76848	6.00406	3.21998	4.61476	5.00944	4.57927	2.90527	11.0388	2.75635	13.323	3.62576	4.62559	5.36496	5.32685	3.38715	5.14735	5.75158
ENSG00000142949	11.0723	9.33444	5.47167	4.64527	10.2509	4.66591	4.10177	3.90142	1.11961	1.02859	2.79093	5.71832	4.03865	1.8943	2.76196	3.63299	3.40964	4.69192	4.21015	3.08198	2.33468	4.95779	5.97363	1.9414	3.61948	15.786	4.60195	4.91779	4.03145	6.24755	2.21363	7.21543	7.36881	3.08889	3.74363	9.48632	5.48793	2.41709	3.52024	5.60826	2.72681	4.65091	5.32673	2.57728	3.78009	5.83675	5.5987	6.35831	6.26951
ENSG00000066135	10.9429	6.80921	7.55949	8.12875	8.43142	8.16114	10.6245	8.28582	4.59598	8.28839	8.51004	9.68389	8.31341	8.25278	9.13946	10.6623	6.51337	9.18699	7.38338	11.217	8.80587	8.89977	8.5366	10.2279	10.441	8.72679	10.1839	8.01029	9.70096	9.68179	10.6158	7.91628	10.2073	10.0307	6.2478	9.82643	10.0053	9.20666	9.82023	9.70237	9.53239	9.15452	9.37248	8.3661	7.98924	8.06147	9.87384	9.78797	10.2971
ENSG00000126091	7.24326	2.58586	5.44453	6.66823	3.88383	3.40119	4.04635	5.10066	13.9664	4.63429	5.40439	4.06135	4.07143	4.49611	5.1668	2.79833	6.46783	4.02817	4.26233	4.3291	4.279	3.80165	3.66472	4.52859	4.26267	3.52297	4.07923	2.87065	4.62009	3.92466	5.67116	2.96235	3.15742	2.97375	3.17886	4.63229	2.95347	4.66795	3.9268	3.96814	4.18839	3.57532	4.0266	4.03836	3.931	5.27946	3.44509	3.28917	3.50414
ENSG00000117407	0.0204656	0.0297111	0.0437811	0.0301393	0.0619908	0.00859207	0	0	0	0	0.0144196	0.0163031	0.0924405	0.201476	0.0196688	0.0459902	0.0445765	0.0350204	0.0588279	0.00874865	0.0290871	0.0112741	0.0104451	0.121371	0.0264423	0.0180022	0.0212198	0.00858378	0.017058	0.0389134	0	0.0061521	0.01492	0	0.0150527	0	0.0386681	0	0	0	0	0.0296686	0.11184	0	0.0291309	0.0306896	0.011012	0.0418347	0.0110974
ENSG00000117408	4.85162	6.82247	4.38568	6.10559	6.87517	5.89658	5.28087	6.1102	2.97397	5.00991	5.95743	6.70219	5.6466	5.71405	8.95928	5.2582	4.72079	5.88139	5.08957	6.1626	4.76421	5.96928	5.33034	6.60093	6.55383	6.67225	5.5219	5.77535	5.5616	5.98919	6.4639	5.4927	5.82581	5.78278	3.93118	4.63374	5.50204	6.02182	6.09685	4.96315	5.27761	5.33372	5.22639	5.82333	4.67243	7.56274	5.17557	5.88889	6.63992
ENSG00000132768	5.45509	4.952	2.60678	3.74612	4.91922	3.23506	3.60669	5.83027	5.12548	3.26271	4.68586	4.98905	3.78998	3.29449	5.24423	6.70724	3.30002	3.098	3.91338	4.11463	3.61157	3.80061	3.25423	4.22396	5.31701	4.72973	4.89827	5.29987	4.11239	5.61995	4.13676	3.30112	4.22129	4.95811	3.77389	3.75388	4.49987	4.33808	4.1289	7.29135	3.68719	6.35553	3.65488	3.5537	5.9934	4.79357	2.70214	4.70172	5.46716
ENSG00000117410	29.6739	25.4153	18.0998	19.9975	21.3996	21.0233	16.5633	25.702	51.2335	18.5993	13.2129	19.3776	15.3947	12.1209	41.3725	33.5539	26.357	12.5869	14.0733	18.7996	17.409	12.8727	12.3739	13.8426	17.4253	23.5456	19.993	15.2999	14.0477	18.9295	13.312	13.2627	17.5797	15.5333	13.9734	16.5499	10.8627	15.5041	13.7259	27.864	10.2633	20.9243	12.1407	13.2203	23.363	16.1784	8.40474	12.6798	14.4684
ENSG00000117411	20.065	30.2441	21.3187	27.6676	29.5851	29.073	19.1438	40.1011	14.0092	21.1781	31.1954	35.8935	26.9883	26.2924	43.2292	40.3331	24.2604	26.4895	28.7193	28.9921	39.7672	30.6569	21.518	32.5121	37.986	35.7454	37.6799	26.7228	31.2434	33.3598	43.5233	33.5961	27.3451	35.5925	25.6567	26.0318	33.6463	30.3826	34.2834	32.4502	26.9139	39.0687	32.4429	35.4017	45.0449	54.3963	32.7498	36.3653	32.9474
ENSG00000159214	0.309047	0.988925	0.720588	0.571372	1.30703	0.842054	0.444536	0.316676	0.528803	0.255553	0.725066	0.300299	0.220137	0.436748	0.580331	0.314363	0.264355	0.244787	0.408201	0.60473	0.459423	0.464733	0.373715	0.24253	0.521983	0.501893	0.309555	0.83015	0.623467	1.07193	0.453604	0.688076	0.430942	0.562047	0.424892	0.153157	0.408392	0.399055	0.424191	0.435428	0.293942	0.412159	0.573071	0.658193	0.443079	0.912832	0.302702	0.546423	0.657408
ENSG00000196517	8.02452	5.03588	0.845484	3.2285	2.61809	3.2541	2.85538	12.8221	1.66215	2.2664	6.58929	10.322	2.11124	2.97948	4.22559	10.0625	5.02353	2.86825	4.40618	4.56991	8.12024	5.52469	3.22891	4.91103	7.49797	8.13544	7.59903	5.25355	3.33806	3.04676	8.42601	4.59065	6.4957	5.82614	5.06347	5.62516	6.366	6.71413	6.65528	6.37806	3.99954	8.41312	3.70964	7.45955	5.36854	4.34349	9.51588	6.61118	6.92602
ENSG00000171872	0.0951302	0	0	0.0129232	0	0	0.0206192	0	0.0315166	0	0	0.010127	0	0	0.0361243	0	0	0.00839715	0.0263772	0.0128052	0	0.0301177	0.0481126	0.095403	0	0	0.0540424	0	0.0158552	0.0942592	0.0104028	0	0	0	0.0127787	0.0294159	0.0378763	0.00761719	0.012127	0.0120282	0.0101363	0.0667088	0.0767812	0.0119465	0.0282898	0.0934442	0.0458299	0.104808	0.0280742
ENSG00000178028	2.5504	1.82024	1.74729	2.63441	3.45066	2.36918	2.45281	2.44756	1.42124	1.53297	1.88106	2.27245	1.91535	1.60186	1.97007	2.04321	2.21282	1.82065	2.63615	2.48901	2.83145	1.87697	2.03523	1.70165	2.40479	1.82385	1.52845	1.39257	3.13306	2.90154	2.42884	1.6744	2.05541	2.58138	1.56773	2.80961	1.57502	2.61484	2.70557	2.99454	2.20933	2.07536	2.38912	2.46205	1.78747	2.80109	1.64568	2.39653	2.6021
ENSG00000117419	22.8368	21.1589	18.8122	17.1333	18.5241	17.6008	17.1667	24.3281	24.7126	18.5291	23.4391	20.4247	17.8146	20.1365	24.4617	28.4275	16.9467	16.4841	22.0681	24.7791	26.7963	21.4227	17.9225	20.9362	25.7003	19.6425	22.3696	20.0073	25.704	30.0084	25.008	19.6253	20.4324	27.7929	20.4367	19.7493	21.7112	23.1613	20.8848	32.8021	20.9421	33.2293	18.4867	25.0227	30.7602	31.5996	19.1142	23.4382	24.1105
ENSG00000187147	5.63124	3.2905	3.9735	4.42947	4.64785	3.89064	4.06673	3.73719	4.25878	4.04333	3.91194	3.34462	4.97754	4.40239	3.5155	4.7202	4.61674	4.43258	4.2909	4.41364	4.50122	3.67278	3.68987	4.14378	4.01713	3.35745	3.2881	3.7941	3.76499	4.11048	4.22645	3.55433	2.73021	3.10452	4.87831	4.83722	3.10834	4.61657	4.28373	4.04077	4.40754	4.15968	3.64132	3.48414	3.86284	4.3435	3.44342	3.83959	4.44029
ENSG00000126106	4.47686	1.84796	2.64266	3.21806	3.38644	2.37567	2.50185	2.29119	3.2401	2.59969	3.01169	1.93179	2.95172	2.22858	3.66737	2.43124	2.91587	2.92599	3.21449	2.76295	2.31533	2.33429	2.63313	3.02989	2.39226	1.98814	2.23982	2.34746	2.97934	2.97242	2.93257	1.91288	2.20709	2.09372	2.83516	2.59521	2.2723	2.91968	2.55177	2.65137	3.17274	2.7059	2.50493	3.37183	2.97024	3.74081	1.8537	2.53835	2.97681
ENSG00000198520	0.055044	0.0312366	0.136057	0.0904845	0.260309	0.00721343	0.139272	0.0682901	0.0415576	0.0656135	0.0468095	0.00500751	0.0104925	0.140219	0.0595417	0.0135003	0.0961589	0.100719	0.0831261	0.0905955	0.0323686	0.0521017	0.0683668	0.0185603	0.0743201	0.0232142	0.017815	0.0720647	0.0313599	0	0.0970486	0.0413197	0.0134207	0.0626408	0.140528	0.0727269	0.0327237	0.0843144	0.107936	0.0314033	0.191021	0.0291692	0.183707	0.271905	0.0653106	0.0669421	0.114097	0.0351221	0.074711
ENSG00000142945	4.96395	0.54355	0.590981	0.980566	0.442153	0.285675	0.684124	3.83185	2.62505	0.203551	2.01667	2.55913	1.57221	1.47654	1.28322	3.22387	0.120762	0.681311	3.28309	0.362276	0.330679	0.911784	1.06047	3.5336	1.77376	1.4494	8.50392	1.85836	15.9917	10.8891	2.89964	1.77492	1.73916	2.19452	2.30499	6.13758	2.68402	0.867555	2.0181	15.0836	1.78638	1.59887	3.12546	0.662606	2.40004	8.61561	0.926884	7.75253	14.7079
ENSG00000142937	535.962	471.095	407.221	318.675	243.571	351.156	494.167	596.585	579.184	439.06	543.624	284.369	583.969	452.65	256.194	434.3	327.872	391.042	706.426	473.467	784.91	386.358	526.314	450.954	557.499	419.708	307.711	409.931	381.207	350.288	751.664	391.35	462.64	377.839	603.079	514.73	326.65	536.531	500.11	648.617	570.041	577.676	320.599	797.085	637.249	630.625	423.093	370.218	215.334
ENSG00000142959	0.0510804	0.0189735	0.0182512	0	0.109224	0.0110079	0	0.0176826	0.0160688	0	0.0561709	0.0613395	0	0	0.0736722	0.0208803	0.028941	0.0596813	0.0336211	0	0.00944231	0.0402916	0	0.0283211	0.045244	0.0252255	0.0137768	0.111534	0.0485028	0.0224571	0	0.0375254	0.0730086	0.0613806	0.0390913	0.0449933	0.0388154	0.033385	0.0185489	0.0971236	0.00942702	0.0755948	0.0189421	0.0203032	0.0429842	0.154486	0.0477791	0.0615375	0.0680737
ENSG00000173846	12.3958	2.73527	3.57247	3.18714	11.2615	4.02429	4.81955	5.92546	11.9496	4.61934	4.23231	5.01111	2.07058	2.82814	3.42093	3.31058	6.73817	6.18945	2.77495	3.13278	4.15045	2.98379	5.36381	2.67623	3.36687	4.94147	4.40372	6.39185	2.66147	3.03895	4.1543	4.93981	6.0139	4.29146	2.02141	6.9318	2.12527	3.83074	3.82297	5.85186	4.02624	5.46589	3.59165	2.74218	1.99638	4.15324	2.2619	7.28286	3.45542
ENSG00000188396	0.0551049	0.125459	0.0608925	0.223327	0.714934	0.140577	0.0919117	0.243144	0.26571	0.159227	0.0798575	0.11129	0.127226	0.194881	0.0213283	0.117435	0.290646	0.205599	0.0839296	0.0445013	0.152794	0.280172	0.178035	0	0.0666292	0.0752616	0	0.117818	0.151131	0	0.138267	0.100287	0.0225046	0	0.0345936	0.15423	0.12324	0	0.0826425	0.0757806	0	0.0720248	0.10846	0.123412	0.113413	0.101	0.141086	0.170994	0.0136085
ENSG00000222009	1.19487	0.816282	0.857117	1.31704	8.10676	4.32841	1.25665	0.946457	0.897536	1.91887	1.68197	1.69202	1.93475	1.535	0.980542	0.624708	2.47408	1.90633	0.956112	1.43858	1.14752	1.02862	1.35415	2.04987	1.07319	1.28541	1.63832	2.94823	0.925353	1.06128	0.813089	1.72768	2.53272	1.83617	2.18744	2.15442	1.78104	0.965178	0.704009	1.01525	0.524897	1.19644	1.36766	1.04645	0.698516	0.576659	2.04076	0.650049	2.27783
ENSG00000117425	0.0239125	0.020718	0.00606373	0.00785831	0.0647747	0.0103492	0.0510106	0	0	0.0425855	0.0348362	0.012316	0	0.0305447	0	0.00830102	0	0.0255307	0.112276	0.0438422	0.0179952	0.0160181	0.0520222	0.0378128	0.0273912	0.0237675	0.00533096	0.0345034	0.0251314	0.0447287	0.023089	0.0107818	0.0295975	0.0202245	0.00654937	0.0177034	0.0469565	0.0132723	0.0294966	0.00731409	0.0524323	0	0.0889602	0.0314253	0.00637971	0.0682317	0	0.0673788	0.0553387
ENSG00000070785	7.87999	8.36513	5.38271	4.83758	5.17714	4.69252	5.74441	7.10437	7.11847	5.66573	5.65914	5.43631	4.34424	6.79909	5.62007	8.26783	4.81742	4.50976	7.16403	4.18091	4.95528	6.04015	4.76127	5.49552	7.16559	5.50836	7.05711	7.25901	9.14975	11.356	6.848	6.97682	5.22388	7.18221	4.98813	5.92446	6.61202	6.44777	6.41744	11.0612	4.50857	8.54597	6.53992	7.55882	5.15965	9.89675	4.61739	6.81664	7.10585
ENSG00000126107	6.45266	4.27291	4.39622	5.54738	5.39052	3.46902	5.32741	5.59395	5.08176	4.88249	4.68658	6.02087	5.50781	5.36771	5.69526	7.0152	4.31689	5.4695	7.00239	4.10643	4.22089	3.66509	6.05245	4.33287	4.55329	3.84902	4.98499	5.71799	5.3981	8.65995	4.93107	4.55256	4.82862	5.01592	3.11426	4.75747	4.79591	4.73196	4.59412	5.64894	5.47867	5.14445	5.75159	5.14575	3.53523	7.36591	4.752	6.05649	6.79665
ENSG00000126088	22.9313	25.6436	20.0092	20.4085	21.611	19.0257	19.7881	23.3018	18.7038	22.5667	19.8976	18.9607	19.1949	24.0965	27.4327	25.1896	15.1436	20.502	28.14	24.2911	26.2969	18.0386	19.5828	19.1092	22.2459	20.9358	22.6683	19.3078	25.4372	40.1155	21.9974	19.6122	23.8413	29.571	17.1868	19.8371	20.1406	25.3288	23.6803	28.4325	20.0778	30.7814	22.9653	25.7455	30.0466	35.6306	16.3855	17.3708	22.1133
ENSG00000162415	0.0558415	0.0331599	0.0948726	0.0386376	0.0772429	0.0675889	0.129431	0.0207543	0.0144715	0.0524002	0.0126786	0.05372	0	0.223606	0.0152985	0.108124	0.0599509	0.0209601	0	0.0263042	0.0127876	0.00682079	0.0140102	0.0092008	0	0.0219975	0	0	0.0362918	0.073068	0.0216704	0.0194553	0.0296573	0.0114826	0	0.0216922	0.024088	0.0113032	0.0180867	0.0132501	0	0.00335309	0.0190687	0	0	0.124728	0	0.0118933	0.0313865
ENSG00000186603	0.677061	0.352935	0.120411	0.312987	0.134019	0.0615349	0.0683899	0.595711	0.457255	0.152164	0.042515	0.179788	0.0714738	0.232825	0.155296	0.134018	0.218722	0.114712	0.382272	0	0.074898	0.212025	0.235394	0.319611	0.208597	0.340205	0.483731	0.397851	0.156573	0.249736	0.25781	0.139655	0.288923	0.776253	0.206682	0.678883	0.0905557	0.205681	0.105155	1.07484	0.224427	0.356189	0.287314	0.21637	0.327229	0.810887	0.22487	0.436508	0.363361
ENSG00000132781	1.10079	0.592577	0.987785	1.32583	1.00187	0.823825	1.201	1.29704	2.4988	1.26677	1.44779	0.810242	1.31947	1.32936	1.10731	1.56791	1.1993	0.909985	1.20945	0.968447	1.89588	0.825497	1.27677	1.36552	1.05898	0.762932	1.33828	0.832558	0.94379	1.32967	1.87889	0.711314	0.890023	0.993643	0.818336	1.21104	0.986606	1.44282	1.25324	1.57415	1.17392	1.2527	0.69349	1.56626	0.972569	1.56263	0.919294	1.08524	1.19979
ENSG00000132773	3.47887	1.78686	2.12301	2.71665	2.71826	2.30648	2.11962	3.1261	6.26082	2.44191	3.04311	2.35136	2.04915	2.53663	2.61925	4.3737	3.36761	3.98908	3.48643	3.09951	2.7222	3.33788	2.24993	2.23272	2.74829	1.94455	3.27316	2.62185	3.38142	2.68763	3.51012	1.76043	2.50165	2.42614	2.08955	2.78601	2.00536	2.60554	2.19507	5.5481	2.59703	2.24525	2.9404	2.44409	2.27048	3.108	2.30543	2.70758	4.1776
ENSG00000070759	0.719379	0.512878	0.939398	0.67328	0.633695	0.686159	0.635669	0.666768	0.773886	0.934321	0.930586	0.66759	0.637948	0.725786	0.966413	1.06895	1.04729	0.740404	0.985746	0.771003	0.667546	0.646081	0.642177	0.992555	0.787768	0.480458	0.653267	0.685576	0.61299	0.624751	0.730001	0.549262	0.845468	0.357004	0.828914	0.407391	0.418663	0.86802	0.746895	0.715214	0.805468	0.906563	0.889267	1.04456	0.407663	0.525973	0.993761	0.681276	0.598089
ENSG00000132763	0.91556	0.145245	0.525803	0.487181	1.57593	0.651768	1.1719	0.192849	0.485344	0.209117	0.503335	0.290389	0.361938	0.6963	0.315666	0.450527	0.411964	1.25841	0.423013	0.414783	0.277546	0.334071	1.09361	0.602724	0.292806	0.222895	0.316134	0.504687	0.638595	1.06189	0.305531	0.295032	0.578344	0.350784	0.467641	0.869897	0.417135	0.292693	0.598295	0.648196	0.674551	0.327243	0.436314	0.387141	0.284992	0.243001	0.0835793	0.670821	0.84655
ENSG00000117450	207.521	148.861	158.759	143.25	135.184	120.729	127.852	251.639	149.513	181.144	166.072	164.954	122.496	166.458	266.604	262.904	186.917	122.259	149.617	150.632	142.673	142.869	103.806	149.857	152.725	135.282	185.06	151.577	237.254	239.973	158.988	153.78	144.125	230.972	137.355	129.812	165.524	160.321	124.189	172.183	139.806	180.45	177.582	159.84	199.021	226.134	146.242	168.079	208.251
ENSG00000117448	28.9606	18.3389	14.4181	15.9005	18.7614	15.685	19.1478	18.5014	22.7552	19.0587	15.8655	14.1317	18.2469	17.6125	30.6499	27.3887	16.2528	16.7043	25.2437	17.2512	18.1337	11.8572	18.4614	19.1164	19.412	17.0132	17.8575	15.9583	16.3092	20.598	16.0509	14.8184	18.44	19.628	15.3293	20.8402	13.2255	20.4284	16.1453	24.6892	15.6998	23.3517	14.9426	21.6292	19.8446	23.5037	11.9482	13.9994	12.6075
ENSG00000132780	5.504	2.02804	2.11063	2.17836	3.38652	1.43643	3.31501	2.76129	4.49777	1.9569	1.99327	1.82535	2.83164	2.70945	2.42989	5.61934	2.08778	2.92679	2.91937	1.76179	2.28562	1.81568	2.8786	2.72992	1.49234	1.42582	4.92216	1.90653	5.92958	6.43391	1.91365	1.55772	1.94611	1.65732	3.61949	4.84483	2.10246	2.14309	2.31827	6.46203	2.54027	2.35624	2.37983	1.59878	2.48449	3.83758	1.89148	3.28756	5.88256
ENSG00000159588	0	0	0	0.024353	0.0446569	0	0.0291417	0.0108927	0.0197971	0	0	0.00723612	0	0.0778724	0	0.0128625	0	0	0	0	0.0348993	0.01241	0.00765859	0.0256999	0	0.0122241	0.0339466	0.03433	0	0.00836945	0.00710629	0	0	0.00759073	0.0301008	0	0.0305779	0.0749633	0.0114263	0	0	0.00839551	0.0116685	0.0443579	0	0.00889944	0.0107418	0.0111542	0.00887655
ENSG00000159592	9.21236	6.81294	6.53189	7.18507	7.25996	11.137	7.43604	6.32795	10.001	9.0838	6.89404	11.3785	9.65419	5.90251	8.8153	7.96283	9.19042	7.22375	7.21999	8.82617	6.99463	7.69928	6.16258	10.6983	8.89721	7.5972	8.32963	10.3973	7.08875	7.17877	7.722	8.77003	9.32308	8.1869	10.0799	10.575	8.64854	7.2186	6.45376	8.00772	6.79228	7.43269	8.08818	7.52009	6.45389	6.43264	10.2166	7.49646	9.85694
ENSG00000159596	5.29295	5.46656	7.13908	6.1668	3.85657	6.94211	5.7546	7.14554	6.66767	8.39827	7.07499	5.91801	6.54748	8.20449	6.76917	8.76632	7.94013	6.35932	7.22182	5.98158	6.4929	6.66384	5.03077	6.83715	6.71686	6.08698	6.61409	6.06109	7.30846	6.07415	7.48287	6.85206	5.87437	6.69913	7.94049	6.22615	6.76134	8.22109	5.73603	5.42845	7.76309	6.11103	6.48309	7.3745	7.09032	8.51365	8.46743	6.26983	7.99009
ENSG00000197429	1.6455	1.12737	1.3466	1.17585	2.98843	1.54229	1.50335	0.876141	0.887052	1.07311	1.78735	1.40591	1.2739	1.52873	1.20498	0.962665	1.13035	1.95093	1.46112	2.08662	0.828145	2.05838	1.72331	1.8892	1.37298	0.785533	1.52663	1.95942	2.11611	1.65732	1.18139	1.19096	1.57701	1.5751	2.00475	2.44092	1.81223	1.35465	1.8867	1.66972	1.55083	0.907573	2.36834	1.41742	0.762758	0.86974	1.4719	1.66411	2.16281
ENSG00000086015	5.55132	3.23318	2.4948	4.04191	9.35983	2.70015	2.65262	2.73386	1.7026	1.6853	2.73757	3.40369	2.73203	2.52029	2.541	3.2773	3.11496	4.68303	4.02267	2.5919	2.50568	3.68474	3.81736	2.90669	3.11971	3.03315	3.19101	4.42128	3.87976	3.34295	2.56539	2.2654	2.72858	1.63847	3.28387	5.70552	3.35996	2.48769	3.81056	3.16315	3.71833	3.35285	3.76889	2.12407	2.31625	3.68681	2.54587	4.70254	4.07075
ENSG00000117461	0.521355	0.419645	0.383301	0.156891	0.176826	0.202443	0.47128	0.372692	0.805939	0.302792	0.164368	0.320276	0.202243	1.24226	0.958153	0.610077	0.180172	0.675714	0.488103	0.110975	0.145341	0.554039	0.745478	1.14892	0.440985	0.111598	0.959916	0.249967	1.44811	0.972406	0.279901	0.275153	0.625712	0.560865	0.0594178	0.319061	0.410755	0.292205	0.244538	0.687539	0.162212	0.386217	1.32721	0.299896	0.757726	1.14949	0.300092	0.615186	1.33901
ENSG00000117472	0.0954577	0.180569	0.0926547	0.0423843	0.0627197	0.0289574	0.0197369	0.0900574	0.0855454	0.0269456	0.0738683	0.0957302	0.0907771	0.0415098	0.293147	0.125372	0.154073	0.0770709	0.0658288	0.0469954	0.0649152	0.16837	0.183727	0.104063	0.053053	0.0490838	0.0525648	0.149662	0.15974	0.275869	0.068832	0.0609826	0	0.0849948	0.0134156	0.0194635	0.0721333	0.0144419	0.120467	0.195524	0	0.0903806	0.0327764	0.0808249	0.092848	0.417088	0.246213	0.0939954	0.121893
ENSG00000085998	15.5243	8.26327	7.45732	7.3092	9.91725	6.9717	6.7858	8.34379	19.0381	5.77707	6.55928	9.89333	5.62379	6.85418	14.3037	7.0539	6.2003	7.02318	6.91968	6.40115	3.85802	8.88353	5.49467	8.25327	9.9838	8.6402	9.51409	8.793	10.2567	13.9644	7.1047	6.93606	7.10628	8.79157	5.83428	8.71366	6.75121	5.42556	5.72966	13.3709	5.67184	7.51563	9.36749	6.83694	9.50232	12.7113	6.39697	7.60936	10.3167
ENSG00000171357	0.938303	0.961994	0.691503	0.642006	0.549254	0.359286	0.403423	1.03344	0.99494	1.21522	0.887166	0.519875	0.764821	0.949458	1.55578	0.634854	0.973819	0.600023	0.565547	0.49781	0.559601	0.544055	0.579102	1.13359	0.627086	0.179812	0.97597	0.660597	1.2478	1.13103	0.984338	0.622825	1.15926	0.966844	0.187372	0.461169	0.641632	0.638253	0.757433	1.11528	1.08532	0.828321	1.37845	0.787757	1.42276	1.46377	1.24057	0.555995	0.672096
ENSG00000085999	1.33012	0.203802	0.183628	0.229623	0.0993747	0.24307	0.24083	0.951079	1.65807	0.228863	0.485804	0.885211	0.686956	0.453542	0.46516	2.93402	0.0986894	0.254416	1.09322	0.178228	0.162785	0.516302	0.439571	0.813188	0.530446	0.184482	2.56484	0.46791	2.23972	1.90723	0.865442	0.374479	0.349482	0.404944	0.288356	1.5441	0.410547	0.237396	0.498758	4.14158	0.510549	0.432631	0.547489	0.195783	0.418893	1.94442	0.402215	1.73451	3.23617
ENSG00000132128	12.4697	16.8593	16.1594	15.1723	12.0362	10.9344	11.7556	13.5928	12.0331	10.904	13.3452	13.0094	12.5967	14.528	17.4263	11.1992	13.5008	12.6948	14.3703	15.9345	14.4288	14.4538	11.6485	14.8881	15.2369	13.0884	12.4004	12.7665	17.1264	20.0596	17.2089	14.9052	12.1736	20.8267	9.60262	11.6644	15.7306	16.031	13.7222	14.4751	14.1412	17.1137	18.1075	15.4663	16.9906	19.6131	12.9444	15.9464	18.6331
ENSG00000173660	86.0408	77.9078	72.4114	54.6513	43.266	48.5115	61.97	92.7092	111.37	56.5359	70.8121	60.4029	58.3972	69.6371	88.3092	85.3788	59.9505	47.0436	79.576	68.1561	95.7882	48.5002	62.4455	55.6681	75.7141	73.7127	68.3085	52.8254	75.1059	82.852	90.9518	59.0543	64.6238	66.8931	59.9327	58.6608	47.0064	67.5819	60.1883	87.4603	62.1914	84.305	55.6171	101.103	105.703	90.2058	52.6538	64.6461	66.1224
ENSG00000117481	1.54801	1.54094	1.08549	1.52635	1.77988	1.81663	0.996864	1.5261	2.04125	1.24523	1.47636	1.61318	1.7636	1.38798	1.16032	1.59807	1.36964	1.37722	0.728798	1.69074	1.80542	1.66795	1.33409	1.68999	1.50681	1.3409	1.19729	1.94672	1.1776	1.76983	1.53051	1.16242	1.51453	1.81183	1.24941	1.42218	1.65526	1.71392	1.51689	2.07448	1.48467	2.07913	1.38763	1.87189	1.29261	1.39375	1.47137	1.47416	1.6013
ENSG00000117480	0.0802389	0.30696	0.157558	0.0822075	0.16582	0.00822684	0.115829	0.10805	0.100479	0.15456	0.162974	0.042792	0.149057	0.185812	0.127302	0.780018	0.138106	0.112326	0.335274	0.302045	0.286933	0.132704	0.368983	0.114718	0.245393	0.177826	0.121365	0.170022	0.0511448	0.0958806	0.107524	0.24109	0.279038	0.278998	0.0627438	0.176395	0.160297	0.140314	0.19003	1.0792	0.120032	0.0917949	0.0910484	0.194728	0.123827	0.326834	0.0820364	0.164676	0.0956308
ENSG00000079277	0.9684	2.28237	2.08597	1.87831	2.36666	1.71193	1.79234	1.02198	0.951422	2.21401	1.92622	1.27675	2.11866	1.64219	1.4094	1.05374	1.25325	2.01387	1.90537	2.59734	1.92331	2.06838	1.55626	1.9968	1.90314	1.3751	1.11908	1.4228	1.48641	1.42895	1.73315	1.75885	1.24466	2.15453	1.97899	1.25276	1.92989	2.64674	1.78632	1.49623	2.00257	1.67968	2.38003	1.85495	1.67059	1.6595	1.59348	1.54352	1.63258
ENSG00000142961	1.44105	0.700291	1.63861	2.01034	1.62485	1.07186	2.00022	1.37295	1.47887	2.18973	2.06744	0.982501	2.44447	2.72279	0.681087	1.7518	2.34211	2.12434	1.97779	1.3644	1.73011	2.07928	2.10936	2.3516	1.43388	0.246433	0.942569	0.940193	1.07416	1.30801	1.68087	0.988185	0.826903	1.67654	1.03195	1.22723	1.36428	1.83293	1.5911	0.719317	2.89165	1.63435	1.90431	1.97705	1.63846	1.67414	1.11918	1.4621	1.53471
ENSG00000123472	4.7931	5.79146	6.2244	5.36992	5.47767	6.698	6.12827	4.86724	6.40706	6.82949	6.83233	5.56874	7.21238	8.47817	5.68375	5.57405	6.31386	6.63102	6.49912	7.00895	6.16735	6.40502	6.21685	8.34236	6.9519	4.20765	6.83746	5.58974	7.87263	6.15958	7.1713	5.62941	5.50422	5.88544	6.90419	5.77893	6.35871	7.00285	5.95034	5.9972	6.20764	4.61508	7.13678	6.60635	7.37768	7.17887	7.61803	6.51334	7.95179
ENSG00000159658	9.12906	9.33213	14.554	13.5382	12.7113	15.0938	14.9331	8.77371	8.5412	20.037	11.57	12.6847	18.297	18.0529	11.3104	10.6921	14.9337	16.6671	10.521	15.8418	10.3042	14.8665	12.8538	18.5735	10.8488	8.89576	10.4199	10.1246	12.7083	12.3666	9.31475	13.5124	9.52871	8.31216	12.8683	11.4522	14.1756	11.4928	10.9352	7.171	14.7027	8.01777	15.6675	7.82348	9.21758	8.05071	13.3229	11.6869	16.4832
ENSG00000162366	0.585074	0.135044	1.11896	0.42826	0.371331	0.142934	0.0673421	0	0.022874	0	0.0740958	0.0661493	0.200739	0	0.0220233	0	0.144192	0.0300629	0	0.492566	0.319171	0.105203	0.0690037	0.155364	0.119983	0.0173558	0.0196114	0	0	0.214664	0	0	0.103812	0	0.0862706	0	0.336271	0.0237618	0.102801	0.136621	0	0.851432	0.242678	0.0213872	0	0.082261	0.206855	0	0.134811
ENSG00000123473	1.28432	0.54184	0.24392	0.22623	0.227711	0.276312	0.340627	0.8886	1.25687	0.198746	0.435365	0.761419	0.422065	0.405512	0.710365	1.52401	0.0995498	0.322868	0.553239	0.143861	0.165682	0.507819	0.278386	1.45637	0.672834	0.343379	3.87653	0.615692	4.36149	2.27641	0.933482	0.853515	0.68899	0.657799	0.171981	1.7033	0.849744	0.247222	0.412842	3.65451	0.519525	0.523667	1.10612	0.298047	0.71698	1.45093	0.605992	2.20071	5.03166
ENSG00000162368	27.5332	68.8581	37.6236	19.5747	20.6618	53.5544	26.5824	31.582	37.5072	48.6758	56.1651	45.9841	41.5398	43.3865	50.9436	55.7964	40.3728	29.4756	38.392	32.0176	38.6542	41.2893	40.1137	51.2086	54.449	54.0819	48.1534	41.0296	44.5751	34.2625	43.7073	48.7919	42.2865	39.9065	33.8448	27.6609	37.5966	35.1203	39.6498	30.6391	28.7482	29.8386	33.033	38.4246	50.0878	29.116	50.7082	43.5774	44.0088
ENSG00000186564	0.122403	0.0704988	0.0305622	0.0259652	0.0350222	0.0390806	0.020714	0.00774253	0.0628071	0.0136371	0.039516	0.0272095	0	0.0695589	0.0403228	0.017493	0.024077	0.0408666	0.0171946	0.00857604	0	0.0166424	0.0494886	0.0245522	0.186493	0.00552263	0.131384	0.578554	0.0361037	0.0645543	0.0290877	0.0124922	0.0992119	0.05841	0.0128374	0.00985041	0.0287606	0.00730899	0	0.259781	0.0456614	0.0417728	0.0309579	0.0164761	0.0306157	0.0441115	0.0267234	0.0336618	0.0306845
ENSG00000269113	0.047265	0.0243685	0.0299712	0.53202	0.0483116	0.0239178	0.14431	0.0205836	0	0.115595	0.348509	0	0.029313	0	0.00535993	0.0808982	0.605497	0.0377515	0.0542415	0.0906661	0.432071	0.050185	0.0889398	0.032692	0.0139216	0.0434098	0.0118139	0	0.0910891	0.0329709	0.228785	0.0494449	0.0620578	0.0197395	0.252456	0.134254	0.13369	0.189076	0.339893	0.0190246	0.0203337	0.258933	0.0165373	0.0644454	0.0287708	0.024637	0.0615043	0.0716298	0.304723
ENSG00000132122	0.616935	0.362656	1.22353	0.871084	0.601515	0.528602	1.18149	0.46941	0.582337	1.40312	1.46926	0.489206	1.19955	1.83206	0.520031	0.366177	0.808372	1.50526	1.40251	1.07327	0.776176	1.13532	1.63448	1.88976	0.696174	0.22638	0.777024	0.790243	0.698418	0.877986	1.27875	0.616733	1.03524	0.71512	1.18018	0.896857	1.08801	1.22759	1.11037	0.714097	1.56694	0.508235	1.47352	1.53172	1.0827	0.942833	0.818748	1.30925	0.965733
ENSG00000162373	0.623653	0.0726637	2.44793	2.86269	1.23806	0.941895	2.02996	0.511846	0.534367	0.141641	0.62765	0.160762	0.733239	1.47227	0.141021	3.28675	0.98571	0.977902	2.08185	1.70382	2.57403	0.327755	1.29979	0.857657	0.618478	0.860603	0.630344	0.124646	0.0394726	0.844844	1.43073	0.297857	1.56885	1.25359	1.1156	1.12089	0.618466	0.899265	0.911587	1.7546	0.726175	0.906965	0.687454	0.527676	1.73377	1.55331	0.810077	0.959692	1.0363
ENSG00000185104	7.39411	7.27044	6.09357	5.93853	5.82843	6.15186	6.16975	6.85282	9.00731	5.53469	6.27641	6.52335	6.87178	6.52955	6.54062	7.6041	5.20322	6.4655	7.39372	7.50581	5.98595	5.87183	7.05539	8.74595	6.53628	5.53975	8.27657	7.44201	10.9733	8.76525	7.85772	7.45747	6.28568	6.91312	6.58295	8.51205	5.94682	6.72983	5.81786	11.1866	7.45049	7.40173	7.36784	7.30222	7.31576	9.93512	6.73142	7.9884	8.53024
ENSG00000123080	1.77464	2.70383	7.65911	7.88072	2.2703	5.86384	4.18691	4.13754	2.02193	7.36952	7.09801	3.58554	10.2079	10.4073	6.40994	8.75308	4.23516	6.32154	7.38076	10.0248	11.4131	6.21602	4.51284	13.058	6.41491	2.00645	8.80099	4.22432	12.3043	8.53358	6.82812	5.51581	3.72082	4.18071	3.82926	3.54572	6.34574	5.783	4.54126	9.30071	8.08098	4.30957	6.13804	5.74007	7.57681	10.4794	7.95077	9.4282	11.6603
ENSG00000123091	27.0319	72.115	53.4961	38.9815	28.5017	76.375	30.7395	38.6219	45.2103	69.3498	59.7209	82.1864	61.2841	61.688	75.5402	61.0091	55.8299	36.8817	48.5414	45.1621	47.3319	65.211	49.4372	70.2926	81.9149	70.6822	60.8405	54.928	46.0444	30.5583	63.4914	68.8357	61.7311	71.4182	51.5635	37.0442	61.6199	46.1993	48.36	36.1621	38.3776	31.8569	58.4173	51.0453	81.5119	48.2733	79.3749	57.9898	52.0352
ENSG00000085831	0.05766	0.046934	0.0822535	0.0454961	0.0588176	0.0187158	0.0114471	0.0115989	0.0543143	0.00340489	0.0302404	0.010057	0.0220809	0.0138202	0.0445689	0.00456547	0.068599	0.0486775	0.0478992	0.0452471	0.0107357	0.00764901	0.0254982	0.0536863	0.0470011	0.0219248	0.0047154	0.0303314	0.0252565	0.0340034	0.00869774	0.0215594	0.0395763	0.0166601	0.0213683	0.0147567	0.016825	0.0312407	0.0238475	0.0378162	0.0150705	0.026164	0.0331335	0.0156263	0.0137234	0.05768	0.0144306	0.0142959	0.0277626
ENSG00000085832	7.35065	5.92129	6.8558	5.91469	7.65456	19.2	8.04488	5.66377	6.72639	15.2384	8.90317	13.2758	14.0193	13.1281	7.34782	8.77684	9.33326	7.74508	7.28649	10.3295	6.6434	7.30476	8.3946	15.3599	6.79106	7.43034	12.9886	11.5281	8.87344	7.00932	5.55079	11.3826	12.2383	11.1648	14.789	12.6744	13.6337	7.09408	7.17603	7.0976	7.12043	5.13808	12.3101	6.52821	6.17052	5.58701	14.7973	7.44069	12.6431
ENSG00000117859	4.28502	8.2735	3.74965	3.74744	12.0532	9.53225	3.9783	3.67978	2.4807	5.67464	4.97817	4.99804	4.64768	4.22533	5.70359	5.94596	4.00595	4.12027	3.51949	9.80071	5.33336	3.97056	3.85748	5.23237	4.33286	11.5948	5.79817	5.837	4.47663	4.65514	4.13122	4.96819	5.2802	5.42801	5.09177	5.46924	3.67378	4.56244	3.73472	4.45844	3.71642	4.17276	3.74595	4.07239	3.98342	2.89813	3.52142	3.03366	3.35963
ENSG00000078618	26.2309	21.7078	22.0868	16.973	23.9431	20.5614	21.9842	19.6866	27.5959	16.8468	19.5315	22.2428	20.3767	19.5433	28.6586	24.1033	18.5017	21.6234	20.764	23.7174	20.1452	24.7154	21.6036	20.6089	23.3246	24.4814	25.6428	25.1979	37.7883	42.8401	21.1942	23.7969	20.2714	23.7761	22.3635	23.6955	33.4298	22.3054	21.1059	30.9157	24.0598	26.8638	24.0257	28.9918	25.5513	26.6598	25.0168	38.8147	38.3847
ENSG00000169213	7.05059	3.20767	6.47494	2.541	5.83948	10.6367	1.97884	4.86498	5.15925	0.260444	0.726191	12.0992	5.29324	2.37095	14.1673	7.28202	2.32109	4.09937	1.81889	2.64328	0.722157	4.1487	2.10762	2.81896	2.8828	6.54645	8.69723	3.72446	12.7749	14.3091	2.33776	4.67941	3.06038	2.25777	3.06781	4.29116	11.9382	1.0249	1.6453	4.82418	3.59712	2.44728	4.95708	3.79924	3.83352	4.48002	12.0848	14.6946	8.57675
ENSG00000198841	7.92771	8.87471	7.68618	6.81744	6.4116	5.08361	4.89715	6.07389	6.91804	9.33131	6.82176	5.17553	6.92343	8.02338	11.6955	9.85945	4.95268	7.37808	9.57564	8.11394	6.22459	7.16788	4.92201	7.37419	7.39545	5.79872	6.10928	5.66964	4.80525	9.60256	8.60016	6.31886	6.384	7.66772	5.04564	5.36463	7.07584	6.90121	5.68542	8.29676	7.15893	8.07363	9.29364	7.39868	9.69976	8.79568	5.6897	8.78168	9.86348
ENSG00000117862	17.703	19.6783	19.5053	22.6994	16.8505	26.9954	22.8371	34.9921	34.7488	22.3952	21.7483	25.1838	18.8059	20.0716	30.6895	34.0794	22.5529	15.5455	21.4457	27.3971	33.278	24.1135	16.733	17.1923	26.0357	31.4034	23.7973	14.0914	18.0489	18.5471	26.0841	17.6966	18.888	19.5115	22.016	26.068	20.8993	23.7794	22.8922	30.0747	17.0355	25.073	19.7394	22.1472	28.7172	16.3335	20.5522	20.48	11.8948
ENSG00000134717	9.42513	11.365	8.01041	7.07991	6.52603	16.0238	8.72765	9.84643	13.9037	14.5218	13.5579	13.1263	10.2637	10.4154	8.75191	15.1268	11.7405	6.74716	10.2435	12.8278	15.7345	12.5497	9.57314	12.6617	15.845	13.195	12.2645	11.3964	8.16112	7.22673	13.1482	10.3862	15.5002	11.3658	18.8272	17.2631	12.9317	13.4607	13.0501	11.0125	8.42659	10.5308	10.3843	13.8134	14.867	7.01618	15.3653	10.6763	10.5067
ENSG00000157077	6.82037	4.95571	7.02655	7.21129	6.24804	8.56233	7.72034	6.32347	4.3546	8.20427	7.27399	9.4196	7.80191	7.94535	6.54633	5.47291	6.66048	8.09429	6.98664	8.89645	6.9896	8.87823	7.05639	9.07743	8.58371	6.17212	6.15381	7.4359	7.66696	5.68864	9.48866	7.12626	8.31547	7.21456	8.17144	6.95874	8.22855	7.98085	8.26974	5.82528	9.82646	5.99987	7.86588	7.08403	6.48511	5.66637	10.395	8.90746	8.44001
ENSG00000154222	4.2841	1.52426	2.97358	3.20872	6.06701	3.21114	2.22109	2.605	1.51589	2.10321	2.00441	2.86525	2.42943	1.69905	2.96278	2.84397	2.36227	3.35686	2.06224	3.08989	1.81108	2.10235	2.11586	2.31563	1.81511	2.3506	2.18886	2.60684	3.4768	4.77431	1.87434	1.51005	1.15889	2.34285	1.54399	2.68402	2.15225	2.25618	2.3873	2.29482	1.97554	1.87484	2.07016	1.80281	1.76115	1.9302	1.66886	2.24236	2.78814
ENSG00000085840	1.36422	0.109308	0.0881641	0.223097	0.0894662	0.0930767	0.24122	1.1022	1.64932	0.137994	0.457651	0.889659	0.427879	0.438867	0.519726	3.69953	0.0375307	0.265941	0.710554	0.140797	0.108897	0.218493	0.406403	0.743037	0.413978	0.312288	2.77476	0.544561	2.56471	1.83887	0.922273	0.403494	0.310185	0.327218	0.156094	1.73418	0.397564	0.283285	0.329943	4.57522	0.50496	0.32833	0.681137	0.00974178	0.641872	1.66274	0.219714	1.3341	2.03689
ENSG00000134748	2.95994	3.70231	2.96805	3.16998	3.48973	3.7451	3.68996	3.19337	2.8505	4.15024	4.40645	3.8	3.81131	3.79483	3.20139	4.72602	3.28751	4.04134	3.35866	4.50623	4.19347	3.30326	4.40319	4.77782	3.68996	3.13356	3.86571	3.34534	3.86613	4.2951	5.00447	3.40819	4.38313	4.50661	3.80414	4.00897	3.70799	3.74628	3.79762	4.58816	4.83555	3.59373	3.37285	4.05693	4.13953	3.94413	3.50681	4.38341	4.81728
ENSG00000134744	1.38421	0.544129	1.19799	1.28944	1.49921	1.33317	1.53325	0.734887	0.692099	0.936252	0.986142	1.10058	1.60989	1.43548	0.866939	0.736214	1.64198	1.34893	0.954568	1.36455	0.84656	1.2465	1.13928	1.69285	1.16245	0.575144	1.03859	1.05213	1.17929	1.04759	0.988054	0.833342	1.17817	1.08937	1.03673	1.40651	1.25166	1.1139	1.00668	0.840363	1.36779	0.729186	1.37642	1.09778	0.909031	0.650404	1.58564	1.2797	1.60014
ENSG00000116157	7.39038	24.1303	17.698	21.0062	6.00705	21.7721	19.3027	11.1418	10.7551	12.4099	28.2371	15.9913	31.9595	17.3255	30.4238	31.5166	12.7827	7.63559	23.7808	31.1128	27.6716	9.75375	15.4309	12.5497	29.9454	12.5435	13.8206	10.7025	18.6148	11.6948	26.3248	14.7621	23.5693	40.9234	20.5355	17.3686	14.0496	26.9417	23.9228	21.641	22.8444	36.1555	14.2659	14.7135	40.7266	16.4127	13.3939	11.974	29.3496
ENSG00000182183	0.0114882	0	0	0.0457111	0.0259356	0.00910595	0.033206	0	0.0379465	0	0.030564	0.00632128	0	0	0.0601304	0	0.0354319	0	0.0453328	0.015986	0.0154134	0	0.0387785	0.0234298	0.0421763	0.0102944	0.0206149	0	0	0	0	0	0	0.0276809	0	0.0183615	0	0.0248869	0.0454181	0	0.0485482	0.053468	0.102657	0	0.0350832	0.00974755	0.0523752	0	0
ENSG00000162377	8.50253	6.42337	4.01305	6.03265	5.80131	5.78518	6.22342	6.38549	6.00251	4.59003	5.39099	4.74352	4.18347	4.52677	5.2217	6.30624	4.7613	6.28862	5.83362	6.38054	3.15995	6.03715	5.22532	6.20957	6.87328	5.12279	5.31784	6.43548	4.63337	5.11038	6.90618	4.33707	6.76456	6.0259	4.33171	7.44625	4.62596	6.73758	6.84671	6.38023	6.18807	6.30469	7.18531	6.50232	7.27903	5.40835	3.6175	5.9179	5.25439
ENSG00000162378	3.43542	6.54131	5.27499	4.19918	4.01085	9.99586	5.07606	3.75818	2.84205	10.4111	5.83772	11.6804	9.73105	9.82155	5.14999	3.701	6.70997	4.69299	5.41969	5.67958	3.76896	6.42794	5.84403	12.5295	7.45054	4.75105	7.82477	9.54488	6.87447	4.27485	6.16023	9.54009	9.43702	10.9697	8.0376	7.29666	12.1785	5.40209	4.97921	3.47688	5.0471	3.05251	10.1916	5.2256	4.75662	4.334	13.6437	6.31046	10.7682
ENSG00000203995	0.0503749	0.0630488	0.00847081	0.0474102	0.0154907	0	0.00568475	0.00641731	0.0263012	0	0.0128381	0.0237998	0	0	0.00754999	0	0	0	0.0339567	0.0170826	0	0.0351414	0.0233876	0.0104321	0.0495263	0	0.13405	0.0488391	0.0760307	0.03506	0	0	0	0.0147899	0.0107352	0.0266847	0.0455772	0.00558088	0	0.0930039	0.0402963	0.0824887	0.0413022	0	0.0544852	0.0378008	0.147753	0.0580646	0.0878494
ENSG00000121310	0.35598	1.14358	0.528121	0.508023	1.04583	0.674148	0.376191	0.0404287	0.256215	0.543122	0.415727	0.17897	0.314981	0.249113	0.204618	0.0509771	0.351553	0.378346	0.584924	1.30952	0.361223	0.575357	0.26467	0.326208	0.722672	0.62765	0.194759	0.475274	0.43974	0.274829	0.587474	0.408935	0.337281	0.360058	0.45372	0.13381	0.56262	0.439412	0.498485	0.1632	0.649123	0.630435	0.407361	0.506588	1.14235	0.511762	0.892789	0.607102	0.769738
ENSG00000116171	6.4412	14.0756	11.153	11.2611	10.4707	15.0624	10.7426	9.02331	5.55751	18.7502	12.727	10.1802	13.9765	13.3981	15.6309	9.93554	7.36833	11.5952	13.0453	12.542	9.00013	13.1582	14.4463	12.9982	13.1645	9.78146	11.5741	11.2186	13.0846	13.1553	11.7699	13.1369	10.5365	13.837	12.534	10.9193	11.5173	12.3379	11.2353	7.48862	11.5292	9.39895	15.9919	12.6285	14.6394	12.5692	13.1158	13.2969	14.6771
ENSG00000174348	2.0218	28.4618	29.1709	46.0503	59.3816	49.7241	39.1977	5.76449	3.13015	54.3119	23.2658	9.78699	66.7762	20.898	17.4509	26.4263	8.62329	72.1797	41.2677	37.3226	12.5913	42.2872	79.1718	14.4108	42.4406	11.3049	16.8031	39.016	8.94162	0.78526	16.4838	15.4857	6.14593	6.98202	31.314	28.066	14.528	22.1476	19.4826	6.05021	38.6967	12.9649	22.1217	10.6587	20.9113	11.8507	18.0517	13.776	16.7427
ENSG00000162383	0.0164521	0.813399	0.804024	0.933947	1.61719	0.919193	0.889311	0.0170858	0	1.29958	0.590039	0.0654861	1.42745	0.252689	0.137211	0.490815	0.166693	1.0969	0.918486	0.797558	0.455377	0.662555	1.90866	0.11303	0.83179	0.229292	0.257994	0.300546	0.0727202	0.0216992	0.219539	0.228289	0.0590335	0.178106	0.583161	0.742588	0.0964244	0.560346	0.55617	0.0177768	0.921412	0.273207	0.444506	0.121743	0.544326	0.260514	0.506415	0.266417	0.282822
ENSG00000157184	3.52804	4.47655	2.94147	3.33641	4.91372	3.7861	3.72175	3.17653	2.81585	3.66223	3.97213	3.22579	3.05472	3.46768	3.91234	3.0088	3.57025	2.9988	2.92082	3.50086	4.04196	3.01491	3.43245	4.26821	5.24084	3.00911	3.69428	4.82518	2.87425	6.54005	4.441	3.00556	3.89254	4.70625	1.7047	3.10119	4.13853	4.01763	3.28776	3.70496	3.75909	4.74994	3.58807	3.67152	3.76805	3.72462	3.45529	3.26453	4.7429
ENSG00000162384	5.95562	8.04412	10.149	9.52999	7.07239	7.12746	9.08638	7.29664	6.16308	10.6545	8.64791	5.70932	8.72564	8.97716	6.92369	7.27991	7.62466	7.78991	9.38393	11.2318	11.5688	8.53884	8.95318	8.61558	8.90799	6.48423	6.81806	6.19398	6.62645	8.25647	11.2742	7.3157	8.14378	8.23266	8.12381	7.99659	8.89189	11.4362	9.55124	8.21568	9.60648	10.7358	8.35518	9.59579	11.3994	10.5907	6.61204	7.49891	7.44359
ENSG00000162385	12.4601	8.88763	12.1749	10.2575	11.8062	8.22374	9.85059	10.8983	12.1944	11.5083	9.1719	7.43014	10.3133	9.82093	8.99182	14.8329	10.6227	9.1026	10.9364	10.5844	12.5637	8.77006	8.9052	9.82517	9.20248	8.02101	9.64849	9.48765	10.2312	15.3333	10.1593	9.53937	10.0311	10.1557	13.4215	13.1663	10.1888	11.3446	10.2067	14.0832	9.98602	12.6553	9.57222	10.3	10.8706	10.1752	6.61808	11.4299	12.3185
ENSG00000157193	0.825651	0.195154	0.157503	0.151728	0.591982	0.168789	0.150357	0.594422	0.431341	0.149721	0.177477	0.514347	0.127627	0.0869433	0.962031	0.394731	0.304841	0.162968	0.126048	0.177761	0.0209638	0.285348	0.129677	0.310557	0.239688	0.134972	0.570507	0.283789	0.59443	0.461576	0.0848763	0.159273	0.285171	0.136231	0.209974	0.450987	0.210875	0.109215	0.299349	0.252593	0.155253	0.218338	0.402053	0.127822	0.111521	0.362543	0.180769	0.266346	0.398971
ENSG00000174332	0.75564	0.380386	1.50518	0.411912	0.896613	1.3704	0.353328	0.751231	0.0702618	0.232981	0.799847	0.875038	1.42093	1.50862	0.856181	1.02711	0.390421	1.63713	2.0376	0.51005	0.948305	0.327698	0.796799	1.94238	0.942034	0.680605	1.08526	0.889504	1.29147	2.5864	0.855886	0.355215	0.347536	1.20166	1.53108	0.690183	1.52029	0.598236	1.74029	0.484142	1.35615	0.903795	2.31493	0.9109	0.353647	1.1827	0.480036	1.26614	0.320644
ENSG00000058804	4.92255	3.01853	2.4875	2.1579	2.03558	4.01552	2.57488	4.30144	6.7976	3.91005	4.66017	5.624	4.1184	3.73217	3.05448	6.09839	3.69323	2.41676	3.85912	2.69611	3.35216	3.46016	3.97881	4.99998	4.6769	4.01516	7.4854	3.76254	8.87555	5.77347	5.35381	3.54655	4.17166	2.66271	4.41095	5.95817	3.66235	2.93558	3.65478	5.95696	2.96927	2.39249	3.12657	3.15158	3.79414	4.45908	4.56212	5.82849	9.72193
ENSG00000058799	11.2758	9.07555	7.08966	9.23981	7.61706	10.5351	9.86632	12.1136	12.4758	11.0442	9.81558	9.66489	8.96783	9.79415	12.9054	8.01839	7.89264	7.95733	8.4767	11.2461	12.2454	9.43985	7.48133	8.68729	12.0145	8.712	7.99918	8.82645	8.83202	13.4706	10.0688	9.32025	8.15965	10.8961	7.52674	8.18837	10.4636	10.8119	9.65188	12.3648	8.19979	13.0922	9.05284	10.0085	10.9506	8.03284	7.08273	8.98578	9.51074
ENSG00000081870	3.83385	2.91916	3.04137	2.53823	2.13419	2.61601	2.7111	4.24995	3.31441	3.08326	3.09746	2.67557	2.6911	3.65538	4.1313	7.00134	3.13596	2.29877	3.41224	2.7044	2.89861	2.47137	2.10875	2.65328	3.38303	2.82907	4.73722	2.98367	6.05281	5.80773	3.19056	3.39988	3.22745	3.37849	3.31243	2.89488	3.59576	3.26886	2.59916	5.51891	2.90093	3.66531	4.0229	2.85011	3.67933	4.76754	3.50328	4.03923	7.3986
ENSG00000116212	18.0081	12.1421	14.641	13.7565	11.6211	13.519	13.0897	17.3958	11.7529	12.0765	12.7579	16.2152	13.9649	14.7534	15.6385	19.5932	14.1841	12.4238	14.9783	15.1231	11.4767	16.573	11.3127	16.6209	14.7611	12.7075	16.7373	12.8615	20.0548	19.0032	16.5383	13.9781	16.1983	17.8688	14.2214	14.409	15.4659	13.9448	14.6342	21.3155	15.237	20.282	16.2643	15.1426	19.1364	19.717	17.0094	18.0997	21.3144
ENSG00000116209	39.5182	78.1283	94.699	72.7236	49.764	81.4191	65.0087	83.296	38.3531	88.756	63.5862	76.1973	72.2665	79.3669	112.83	80.2769	65.2694	60.4778	72.5012	67.8221	65.642	61.944	46.8139	65.2329	86.5706	55.6399	55.6732	50.6199	45.1589	43.6802	74.3513	58.3945	53.7697	77.0928	63.1654	41.7308	54.3327	75.8194	59.5887	47.4345	55.6171	61.4813	64.187	77.9367	79.9814	52.1996	57.1018	51.0367	69.2646
ENSG00000116205	1.03559	0.670543	0.639183	0.761481	0.976068	0.801099	1.0134	0.7373	0.700902	0.984893	1.00827	0.906003	0.993292	0.838586	0.797076	1.00916	0.589473	0.964466	1.06754	0.70163	0.618806	1.18577	0.926706	1.17483	1.06216	0.750291	1.04451	0.770033	1.61757	1.26318	0.921127	0.886074	0.927501	0.721815	0.78399	1.34998	0.959288	0.804003	0.756693	1.15479	0.965173	0.694545	1.06357	0.897362	0.627659	1.03874	0.660137	0.960149	1.21337
ENSG00000256407	0.282253	0.172418	0.81358	0.523307	0.432204	0.536056	0.410475	0.218644	0.267878	0.505968	0.396779	0.20547	0.477546	0.261382	0.271288	0.134723	0.572833	0.731024	0.360635	0.52319	0.225953	0.476629	0.529058	0.608719	0.337337	0.318931	0.136593	0.333153	0.544724	0.28325	0.224069	0.314711	0.450633	0.169967	0.553018	0.231341	0.361671	0.581665	0.610995	0.279973	0.597834	0.302352	0.52062	0.43423	0.308266	0.486334	0.603056	0.405565	0.303912
ENSG00000248835	1.05211	0.624238	0.869891	1.53769	1.4767	1.36253	1.67747	0.395149	0.285687	2.60917	1.31507	0.51562	1.74647	1.50802	0.181742	0.466772	1.26687	1.15902	2.15192	1.26899	1.11309	1.29774	1.78997	1.23375	0.844802	0.389043	0.328668	0.437332	0.887812	0.520933	1.09119	0.585211	0.717516	0.29897	1.50803	1.14233	0.426722	1.84734	1.56184	0.428269	1.51427	0.521203	1.00533	1.11357	0.889118	0.834517	0.965542	0.413194	0.578425
ENSG00000215883	0.518973	0.289162	0.795732	0.973769	0.79157	0.927056	0.916201	0.233383	0.263087	1.20751	0.735921	0.314469	1.09925	0.783205	0.248766	0.339869	0.713599	1.05488	0.859452	0.878132	0.417802	0.714576	1.09193	1.10952	0.594288	0.359843	0.209589	0.458888	0.686456	0.354698	0.448655	0.424654	0.778067	0.327591	0.842689	0.58234	0.420781	1.08455	0.875646	0.280903	1.01759	0.48621	0.863642	0.701045	0.454939	0.538852	0.784887	0.511597	0.599836
ENSG00000116221	30.0312	37.8383	21.1609	17.8633	22.8714	20.9441	22.3368	36.4842	37.1241	19.7582	26.374	24.5215	18.2386	23.4237	32.2507	33.8121	20.1474	18.7728	28.2249	27.371	25.4134	25.5432	21.3681	26.2126	33.6978	34.495	31.3688	29.1713	41.138	35.1895	29.9068	28.4376	26.8613	40.8348	19.6505	25.908	25.4842	29.1425	26.0211	45.6998	27.574	37.5177	22.9104	31.4146	34.8458	46.4284	21.2787	34.1305	31.8253
ENSG00000157216	6.99178	6.96094	7.68815	6.2428	9.23839	5.66204	6.35858	9.41093	2.90986	7.57852	7.82975	6.78184	8.37513	7.97352	8.04024	13.0803	6.34357	9.52738	13.9157	6.6872	10.87	7.66027	10.6528	5.56335	7.03622	5.14677	5.84611	5.80631	7.43259	8.29315	7.99943	5.94025	6.40005	7.31381	8.91899	9.49711	6.20001	10.209	9.11129	8.53279	9.97189	6.69602	8.46216	7.69814	4.45945	6.84642	5.32252	8.47477	8.72404
ENSG00000162390	0.28532	0.0492774	0.0764176	0.120387	0.124958	0.10567	0.0367305	0.228463	0.016837	0.0928171	0.151535	0.159306	0.117122	0.0289497	0.615683	0.322585	0.0646925	0.0744135	0.138356	0.0205226	0.0175713	0.0901695	0.0527073	0.0794683	0.0555409	0.0398587	0.379214	0.0365624	0.176216	0.349601	0.100894	0.0654848	0.186003	0.275825	0.0475412	0.214877	0.1799	0.0480407	0.169423	0.429572	0.116258	0.0579025	0.0593314	0.0943991	0.16145	0.201925	0.0539126	0.200751	0.372314
ENSG00000162391	0.427673	0.0657321	0.0594943	0.20494	0.124015	0.102513	0.0705154	0.275558	0	0.0729413	0.166435	0.199628	0.181532	0.0524854	0.500798	0.493755	0.0886417	0.0442344	0.109318	0	0.0156812	0.300336	0.04949	0.14211	0	0.0257539	0.448311	0.056897	0.237499	0.460096	0.228912	0.0768248	0.169536	0.32745	0.0598653	0.24126	0.169295	0.0653283	0.256867	0.625142	0.144959	0.10554	0.0580167	0.165349	0.13708	0.243464	0.106818	0.167922	0.420867
ENSG00000271723	4.28478	2.51944	2.52592	3.13778	2.37149	2.56013	2.42228	3.7199	4.77257	2.73468	3.22794	3.35436	2.15912	2.95066	3.50619	4.98094	3.21095	2.04831	2.53096	2.95673	3.2448	2.76657	2.34895	2.68928	3.31367	2.4248	3.72553	3.08336	4.50232	4.42004	3.89473	2.4248	2.64857	2.90357	2.12176	2.71569	2.80066	3.49979	3.36152	3.58059	2.91645	3.6896	2.84075	3.20341	3.92398	3.47543	2.25343	2.80336	3.82953
ENSG00000243725	9.48403	5.52377	5.76299	6.81779	5.40902	5.63766	5.4041	8.25796	10.6168	6.07427	7.18126	7.50208	4.74815	6.46403	7.6556	11.188	7.38236	4.51206	5.48868	6.68214	7.11298	6.27165	5.35475	5.89571	7.38186	5.41784	8.25667	6.89757	10.0787	9.76443	8.63068	5.19415	6.1321	6.36029	4.68231	6.17404	6.25798	7.89806	7.44022	7.9755	6.66301	7.98567	6.18397	7.29165	8.47579	7.53259	4.98461	6.21818	8.17128
ENSG00000162396	1.91846	2.19831	0.707625	1.90484	1.11032	1.01895	1.53743	1.52294	2.25509	1.56884	1.42253	1.0998	1.75691	2.23573	1.62147	0.987512	1.94856	1.18807	0.348482	0.848708	3.18011	0.635464	1.05763	1.67398	1.2742	0.754678	1.1105	1.09022	1.03219	2.29424	2.23149	0.872788	1.76849	1.93803	0.206499	1.13939	1.28909	1.76244	1.74133	1.4974	1.34992	2.37404	1.1355	1.77451	2.51186	2.43379	1.92096	1.9702	2.13698
ENSG00000116133	12.7232	7.42856	15.6521	9.93898	13.9741	6.1111	18.0946	2.88559	1.35445	36.4206	22.3711	5.27765	40.9147	19.7434	12.1567	4.81867	1.23492	26.6639	34.1493	11.6864	6.50525	29.3318	23.0276	58.8517	11.8062	6.44023	16.6705	4.41009	26.9082	43.1007	19.6346	14.5924	15.1406	18.2892	9.08527	27.6328	57.3736	14.9068	20.7536	18.7038	35.6746	19.7656	20.904	98.7821	37.8863	41.7903	24.208	56.8484	12.0305
ENSG00000169174	0.130558	0.0264793	0.00770134	0.0445142	0.188547	0	0.528239	0.315044	0	1.04215	0.121992	0.0265069	0.203584	0.174386	0.517027	0.137014	0	0.411814	3.2967	0.0513555	0.0261556	0.192375	0.471097	0.614061	0.0735736	0.111981	0.166037	0.00736513	0.0288452	0.161184	0.390136	0.148912	0.608475	1.57244	0.0536256	3.30512	0.196931	0.526039	0.671434	0.84018	0.303774	0.931599	0.505649	0.980466	0.0340843	0.581059	0.0691359	0.671728	0.146168
ENSG00000162402	3.4715	2.42593	3.23876	3.56583	2.89532	3.32359	3.91284	2.70511	1.84993	3.72156	3.02966	4.15481	4.88587	4.5671	2.87713	2.74033	3.18032	4.05741	2.91272	3.31948	2.96973	4.27878	2.99432	5.00926	4.03446	2.04071	3.18895	3.30174	4.34984	4.00025	4.04845	3.67002	2.94507	3.26215	2.77837	3.21801	3.95145	3.14574	3.6108	2.07527	4.89035	2.37743	4.40218	3.54775	2.9692	3.79793	4.57383	4.00253	5.21379
ENSG00000162407	7.20942	9.63869	173.699	227.392	61.8327	83.157	206.508	118.408	21.9566	201.315	273.04	60.3966	142.057	366.709	102.104	162.507	227.771	201.072	242.831	131.049	374.737	278.833	144.855	199.791	211.674	6.07014	78.301	18.5222	64.5751	48.273	312.782	113.165	44.7475	107.284	220.226	38.1316	203.956	386.399	266.011	37.0197	280.445	76.4862	253.834	181.18	98.3285	124.46	184.174	110.902	124.026
ENSG00000162409	0.202433	0.850859	0.643452	0.367894	0.492355	0.843803	0.394913	0.0440416	0.661285	0.207935	0.409375	0.296951	0.547859	0.358219	0.198236	0.259687	0.450472	0.528515	0.159513	0.33423	0.293229	0.154456	0.446558	0.9901	0.274132	0.430759	0.297649	0.218536	0.219642	0.22355	0.229773	0.56132	0.277352	0.34875	0.300951	0.150628	0.629006	0.185976	0.207568	0.103636	0.230349	0.180335	0.25562	0.182708	0.394572	0.272074	0.666554	0.269808	0.369623
ENSG00000173406	0.0745552	0.0626429	0.398739	4.94102	2.50957	1.07296	1.50121	5.94103	0.153397	2.79453	2.82099	1.29972	0.385138	2.73151	0.28322	0.981625	0.568679	0.820082	1.75757	2.33225	4.57659	4.41052	1.94422	1.53605	2.5182	0.190472	0.351083	0.0899647	1.54074	0.343412	11.2886	0.313168	4.16352	7.2975	0.585263	1.48878	2.77266	4.40491	1.43558	0.0794457	1.08232	0.835352	5.44578	2.97784	2.24202	2.28371	5.22721	4.74329	2.86143
ENSG00000162600	1.37816	1.63904	2.86797	1.54122	2.08269	3.00574	2.28635	1.66422	1.72549	3.92813	2.35766	1.45446	2.65197	3.47825	2.14385	1.61758	2.27472	2.7424	2.28377	2.0728	2.19095	2.94823	2.16809	2.93964	2.24889	1.94593	1.43422	2.14767	1.95599	2.62567	3.27531	2.31019	1.97465	3.53091	2.47668	1.91948	1.5335	3.41674	2.03398	1.20161	2.5451	1.35043	2.33699	3.50221	1.93148	1.55166	2.31542	1.90626	2.53022
ENSG00000184292	2.71772	0.449695	0.20022	0.075916	0.083478	0.227346	0.0949024	0.205969	0.048141	0.0876556	0.136407	0.637888	0.127122	0.143205	0.113883	0.27333	0.292722	0.0951684	0.485745	0.0193873	0.163999	1.09677	1.52116	0.308396	1.84402	1.50525	0.209099	0.748497	1.72294	1.14915	0.280818	2.34506	0.623998	1.2964	0.186571	0.421166	0.25767	0.0806322	0.178464	1.03559	3.14616	0.913408	0.440077	0.878139	0.240678	0.313842	2.34627	0.30398	0.324174
ENSG00000162601	1.00683	0.944938	0.73635	0.661137	1.41383	1.42039	1.27215	0.569441	0.842124	1.5658	0.679424	1.39572	1.31809	1.56123	0.655687	0.786431	1.23359	0.862478	0.461617	0.582076	1.06697	0.796191	1.03315	1.95567	1.02182	0.757329	1.53618	1.38677	1.54946	0.987908	0.905433	1.22339	1.30986	1.33198	0.729591	1.23219	1.40096	0.948404	0.974159	0.670753	1.13959	0.807311	1.35173	0.897778	1.02527	0.856728	2.06718	1.48397	1.95986
ENSG00000177606	35.7823	26.6365	50.3391	97.9431	62.1509	24.3821	55.2596	38.4241	44.6461	26.341	43.6721	45.6404	39.2735	38.4816	20.0269	18.2242	139.587	60.4336	16.7532	25.35	8.35049	23.8541	66.1637	52.4193	35.6436	21.8695	34.3181	29.3222	25.2795	33.5198	27.0761	26.19	16.38	78.3086	41.7688	32.6456	30.7878	14.9507	21.8222	21.9337	19.1138	22.7118	45.9561	18.7857	26.0507	33.2579	37.7016	24.3866	28.0743
ENSG00000172456	0.812849	1.53634	1.47767	0.95137	0.948343	0.788747	1.60591	1.13781	1.32654	1.03337	1.17431	0.790051	1.08356	1.56742	0.655444	1.01121	0.443131	1.31103	1.2396	1.53351	1.22132	1.63427	1.45261	1.33392	1.69383	1.06117	0.889037	1.10933	2.39696	2.08396	2.06669	1.37724	1.50006	1.92139	0.978879	0.836015	1.65923	2.30367	1.8758	1.20702	1.73962	2.28928	1.30252	2.71982	1.64038	2.01251	1.1178	1.58286	2.12561
ENSG00000134716	0.0599081	0.0259791	0.0132983	0.0135326	0	0.0229141	0.156035	0.0313944	0.015108	0	0	0.0101804	0	0	0	0.0234437	0.00990672	0.0621301	0	0	0	0	0.0128963	0.0196528	0	0.0123191	0	0.045784	0.0166029	0.174246	0	0.0438439	0.0105159	0.034828	0.00972372	0	0.00951324	0.102471	0.0126988	0.0251908	0.0106143	0.00933053	0.0389042	0.0277997	0	0.0791246	0	0	0.205715
ENSG00000162599	0.123537	0.237928	0.0677985	0.114074	0.111514	0.227293	0.224498	0.170054	0.0313568	1.10045	0.494187	0.106278	0.510307	0.45408	0.0694482	0.10458	0.281372	0.130665	0.898906	0.197877	0.589084	0.639178	0.366262	0.649036	0.327589	0.233739	0.429939	0.0687885	0.595781	0.283937	0.355606	0.51893	0.879916	0.661532	0.170076	0.647872	0.631181	0.417437	0.281618	0.0598494	0.729185	0.151044	0.789962	0.250632	0.116026	0.32188	0.952496	0.443751	0.650946
ENSG00000162604	4.05993	4.22762	4.60383	4.08664	3.37673	3.86417	3.27321	3.11	3.71906	4.95913	4.66069	2.96936	3.94954	4.08871	5.27188	3.57315	4.62102	3.17453	3.97292	4.1249	3.39686	3.35501	2.95046	3.9687	4.33092	3.22621	2.6004	2.9188	2.25104	2.67201	3.48448	3.4073	2.87073	3.17395	4.27072	3.07732	3.20074	3.84476	2.93344	2.56253	3.71148	3.1339	4.07611	4.67212	3.47256	3.06329	3.71449	2.7842	2.15816
ENSG00000132849	0.41994	0.29341	0.346133	0.351244	0.720158	0.421012	0.449524	0.152912	0.148288	0.190488	0.338034	0.327328	0.209115	0.269044	0.188091	0.107193	0.553107	0.451872	0.232465	0.489333	0.180704	0.256924	0.262938	0.415604	0.264684	0.167029	0.319457	0.423273	0.375839	0.497338	0.134347	0.368294	0.34431	0.362593	0.463898	0.397017	0.476352	0.200882	0.337955	0.186425	0.2931	0.252136	0.423275	0.267468	0.213451	0.126797	0.439365	0.280784	0.493604
ENSG00000132854	0	0	0	0	0.0957019	0.0256067	0.0103999	0.0710611	0	0	0	0.291436	0.00440572	0	0.04077	0.632673	0	0	0	0	0	0.0669707	0.284164	0	0	0.0984376	0.0404939	0.011446	0	0.00576543	0.00680838	0	0.10478	0.0936099	0.0406791	0.538261	0	0.0104375	0.0105824	0.230886	0.00530715	0.0836449	0	0	0.00735691	0	0	0.00619825	0.0197303
ENSG00000162607	7.48091	7.14932	4.41877	4.65224	3.4452	7.66651	6.39309	9.45493	10.1369	9.18424	9.36061	13.0731	10.3161	8.32035	7.2022	17.154	9.5039	6.17377	9.75217	7.66711	7.71918	7.39783	7.48241	11.3981	9.57111	6.62126	18.5562	8.49961	13.0058	8.46301	11.5422	8.92747	9.45687	7.33889	10.6243	13.832	8.56303	7.71142	7.58767	14.1113	9.00404	4.82634	8.96785	6.99102	6.91509	8.64352	12.339	13.6677	15.2591
ENSG00000116641	12.0893	10.8709	13.4052	11.5879	8.05001	10.7092	13.2987	7.82772	11.559	7.38528	8.66676	13.2385	10.8978	9.71201	8.05219	6.04388	9.75904	10.7828	9.59868	8.74803	5.85087	9.50889	9.30757	13.2646	12.1804	8.23669	10.6928	10.9532	12.3828	9.55475	9.6666	12.9823	10.1757	13.9319	11.1356	12.8378	14.0543	8.64073	8.43368	9.66415	9.20211	7.21455	14.0621	10.5026	9.951	10.4278	12.4753	12.5043	11.7047
ENSG00000125703	2.19675	2.07474	3.25996	2.88765	1.56367	2.85198	3.07287	2.72938	2.44017	5.52673	3.90194	3.43931	3.59813	4.20664	2.40648	4.19946	3.27553	2.95142	4.57329	2.79555	3.48256	3.50858	3.19032	4.23253	3.57142	2.41251	2.57915	2.50307	2.53648	2.53716	3.99805	2.77994	3.61462	2.99685	2.84971	2.97453	2.70776	4.28609	3.65301	2.41026	3.15535	1.64066	3.22575	3.85473	2.25177	2.49468	3.01832	3.28551	3.4091
ENSG00000088035	1.0199	1.22846	1.40261	1.19226	0.81914	1.71344	1.74228	1.25049	1.26372	1.94123	1.93249	1.42601	1.87265	1.84987	1.39344	1.62558	1.51937	1.06384	1.74337	1.76157	1.86579	1.43198	2.65843	1.53859	1.71521	1.46917	1.45024	1.15063	1.52026	1.63347	2.0804	1.27309	2.02641	2.29894	1.83234	1.72019	1.39289	2.02263	2.11975	1.38061	1.50836	0.803415	2.01888	1.5647	1.19292	1.04742	1.38887	1.57482	1.58973
ENSG00000142856	1.86776	3.37065	2.76306	2.00557	1.84061	2.14842	1.85114	3.27185	2.11327	2.08802	1.93529	2.59221	1.34996	1.53505	2.53787	3.14701	1.58305	1.24188	2.02335	3.29944	2.77358	1.67507	1.30133	1.68138	2.24232	2.51211	2.49771	2.07498	3.42412	1.9651	1.73178	1.79405	2.16669	1.95347	1.63372	2.02557	1.81504	1.66461	1.88848	2.57724	2.22276	1.53282	2.02144	3.46723	3.71011	2.52672	2.7853	2.19272	2.80474
ENSG00000203965	0.822204	0.399003	0.798597	0.676188	0.593071	1.00353	1.08292	0.610804	0.606941	1.57799	1.15988	0.666871	1.18452	1.49197	0.96876	1.03205	0.829434	0.727071	1.03746	0.993451	0.866742	0.702547	0.94698	1.17063	0.862165	0.385734	0.727854	0.667895	0.555439	0.884638	0.978234	0.615584	0.636606	0.82464	1.08073	0.792266	0.798738	1.10032	1.15952	0.780198	1.04255	0.592217	0.833818	1.32898	0.60934	0.682178	0.99169	0.710063	0.763182
ENSG00000079739	18.1948	41.0464	32.445	30.1755	33.6157	40.0304	29.7595	43.4428	15.7154	23.049	30.5147	33.7625	16.0624	19.809	40.1702	46.304	26.6416	21.5018	21.7384	55.1295	34.7441	27.2557	19.2055	19.9632	31.838	38.2882	25.9925	26.3713	22.8976	23.0706	26.38	30.4377	34.99	35.8567	19.7146	21.7422	31.0006	20.1198	23.307	27.2441	16.355	31.8234	19.0161	17.0225	37.7993	31.723	29.8285	27.649	29.4401
ENSG00000185483	0.236874	3.21567	2.41799	2.42422	5.19315	14.2701	4.47753	3.27186	0.0738757	9.76688	8.24374	2.39767	6.10716	3.86726	2.95864	2.28006	2.61531	7.71798	5.62281	8.85441	3.59985	5.08159	4.45061	3.85994	9.17746	9.64797	4.77271	2.65919	5.1766	0.157111	5.58594	5.46739	2.15154	3.3992	5.28892	1.71421	3.4001	4.53034	4.62818	0.797067	5.98305	1.11392	7.10354	2.867	4.86175	3.39321	5.98942	3.53854	3.00686
ENSG00000158966	2.11591	0.162841	5.09457	3.56846	2.06356	2.55856	5.13543	1.31785	1.62067	4.40317	3.20669	2.09239	10.2054	5.71495	0.726134	1.36674	2.94837	7.90432	3.45201	2.84688	1.8403	3.84908	4.79826	4.4894	2.03404	0.769635	1.5672	0.868862	2.90222	1.76799	2.12468	1.21069	2.00647	2.10395	4.46326	3.70378	5.94389	3.10071	2.85491	2.29346	5.63071	2.45304	3.52924	2.89892	1.88207	1.12034	3.15051	3.19787	4.90044
ENSG00000162437	0.739002	0.840112	0.738047	0.845852	0.70284	0.608353	1.99793	0.812271	0.35205	1.18011	0.724719	0.563504	1.09847	0.880631	0.197101	0.457864	0.787752	1.06213	0.992923	0.862845	0.712039	0.679815	1.17325	1.59072	0.59693	1.03027	0.706467	0.285841	0.702002	0.811784	0.821998	0.844908	1.01763	0.85111	0.958882	1.02975	0.962892	0.833527	0.976029	0.665815	0.914822	0.57779	0.969271	0.560128	0.800961	0.82499	0.618145	0.985938	1.50689
ENSG00000162434	29.2849	25.4094	45.5149	45.3383	32.6759	35.2767	37.598	45.5719	24.5351	33.3517	37.7634	38.0403	42.5627	46.5566	34.6656	37.4468	46.8917	45.5318	35.5102	43.2373	28.1595	42.3416	36.4172	42.6571	35.5001	32.3	33.5411	34.3558	42.2786	36.3912	38.4529	42.4552	33.5802	37.4227	38.7122	31.8271	44.9364	41.0298	39.7673	28.2636	47.6235	32.9073	55.2423	33.2615	31.9329	36.4559	33.3979	55.4165	44.5327
ENSG00000162433	1.86839	18.2063	13.6117	11.1461	8.23984	15.5379	9.35769	8.88807	3.33805	7.78905	8.85431	15.2567	7.8828	8.17861	9.32149	15.3428	10.9993	5.42779	3.7368	13.9688	7.83318	10.9255	3.3292	2.97613	10.3466	14.948	9.91352	14.8493	0.979441	0.643469	6.70314	14.2827	6.55836	9.17901	7.41294	3.02759	9.51424	3.80579	3.88844	5.06459	7.62738	3.73133	7.74085	3.99822	8.34056	8.8131	15.9744	9.3229	6.68489
ENSG00000116675	0.422386	0.788723	2.66777	0.791082	0.792781	1.04134	0.621312	0.337988	1.33858	1.4847	0.530456	1.37216	2.92465	1.55052	2.52479	0.512348	1.09972	1.33144	0.363813	1.58566	0.0691759	1.31316	0.280013	3.54033	1.92594	0.424919	0.741547	2.32544	0.363419	0.411864	0.258203	0.306906	0.298415	0.542283	0.694811	0.22393	0.788092	0.226511	0.213535	0.333733	0.825733	0.211175	1.22764	0.309945	0.888084	0.52849	0.67761	0.542929	0.361831
ENSG00000213625	23.3886	38.3619	55.8573	44.3402	27.2884	57.5115	41.9262	30.4114	26.668	77.8763	38.5476	43.6732	70.1154	63.1859	40.8431	32.2468	52.1375	46.9523	29.8639	41.5341	37.6889	47.2041	31.3348	52.9676	44.7357	27.5056	26.2786	27.0615	27.5326	25.2649	36.5782	42.869	28.6321	39.0562	33.9064	26.5161	44.0723	43.5908	32.8557	19.7518	32.9545	22.9976	46.9237	42.7605	41.7113	25.9992	41.9622	22.0398	25.9897
ENSG00000116678	1.37142	2.02642	3.67569	10.6875	3.40307	3.35116	1.60771	1.12785	0.807237	13.0865	0.965954	2.47932	3.85034	3.13334	2.56353	0.915225	8.69426	1.99486	1.31639	1.96185	0.793102	4.66017	2.38355	2.90522	1.46482	1.45162	1.77039	1.40663	1.14174	1.60117	1.48728	1.31975	2.17399	2.34278	2.14484	1.4397	2.41725	1.74308	1.33017	1.03691	1.26823	0.953606	3.43361	1.93252	1.28018	1.15629	1.66154	1.16034	1.53788
ENSG00000184588	1.08999	0.632541	20.3205	3.86198	5.70216	4.85826	8.29796	5.12469	1.23333	3.71481	2.7134	6.27724	0.846392	3.27291	16.8035	8.24087	5.31462	6.80152	4.24014	9.54799	3.54815	3.33275	5.29077	7.07887	3.68317	0.754404	3.32663	0.445555	9.10855	4.59711	1.96032	3.00719	2.72542	9.65438	4.68694	2.11237	4.22817	3.94837	4.02938	4.47701	0.685383	2.03807	8.24953	0.892652	1.2713	1.33887	1.58568	1.78973	4.02731
ENSG00000118473	0.894951	0.848935	0.595742	0.638574	1.07936	0.799195	1.05344	0.121165	1.1336	0.476243	0.438514	1.55341	1.05464	0.826386	1.18931	0.232566	0.142388	0.629843	1.25495	0.0893871	0.184569	0.486626	0.784491	0.303331	0.284241	0.112657	0.464786	0.546702	0.89025	0.900545	0.537237	1.28529	0.603795	1.01014	0.234199	0.986761	0.592677	0.543072	0.505847	0.75857	0.271263	0.356704	0.994808	0.300604	0.175078	0.396183	0.820058	0.493883	0.539805
ENSG00000152760	0.124246	0.0741695	0.333528	0.150754	0.132684	0.10913	0.241811	0.159497	0.0587119	0.578191	0.244411	0.411701	0.425955	0.458181	0.13824	0.0137877	0.0382208	0.335489	0.272004	0.0257802	0.221882	0.343192	0.192551	0.466662	0.0454959	0.0351462	0.400759	0.081279	0.149355	0.219211	0.806928	0.0246016	0.309332	0.36584	0.172166	0.110704	0.299739	0.657847	0.40313	0.226609	0.253745	0.155039	0.437276	0.165941	0.257113	0.358372	0.514743	0.472979	0.494624
ENSG00000152763	0.580263	0.233535	0.362337	0.370895	0.188238	0.383329	0.498903	0.278465	0.423861	0.403268	0.636141	0.290194	0.335225	0.343714	0.333223	0.162176	0.470608	0.50568	0.461371	0.409255	0.236969	0.414591	0.683061	0.470455	0.368182	0.286153	0.212364	0.314634	0.483966	0.370985	0.499585	0.318944	0.421084	0.398787	0.564099	0.406024	0.479202	0.350769	0.376895	0.231991	0.453236	0.232317	0.548883	0.613717	0.284153	0.346218	0.670096	0.332895	0.301847
ENSG00000198160	3.79071	6.43984	3.87238	3.55194	3.11624	6.14128	4.87445	2.59402	3.90033	7.89398	6.20199	6.17646	5.03598	5.74644	2.75518	5.73222	4.14574	4.05672	5.17016	4.36722	4.77947	5.41653	6.00855	7.7002	5.45252	4.21857	4.19571	4.31546	4.98788	3.79623	5.34544	5.13576	7.2185	5.23154	5.77366	5.31232	6.46978	4.83717	4.86916	3.14864	4.59254	3.43732	5.28704	4.07656	5.276	3.09521	7.5244	6.35434	6.03644
ENSG00000116704	4.51004	5.00106	3.94037	5.06444	3.36269	6.4031	3.86292	2.86233	2.5327	6.84182	5.14452	4.78011	4.07112	3.72977	4.16363	2.48796	4.63127	4.02235	3.19208	5.14981	2.5953	5.69505	4.12151	6.61979	5.19409	2.48471	4.15164	3.92293	5.65096	6.70779	3.72983	6.09987	6.60002	6.70123	4.03091	4.58509	7.7522	4.43871	3.6327	4.67456	4.20073	3.4198	6.34144	3.4516	3.76096	2.46724	4.79194	5.04132	6.66499
ENSG00000142864	27.4364	27.1432	20.6209	19.2618	21.1125	28.5093	23.6396	29.4099	24.3966	32.1586	34.1183	34.7794	29.6095	28.5766	22.3324	35.4762	26.3988	25.1728	30.4276	25.7676	24.9319	29.8268	30.3811	32.3899	32.1162	29.0533	35.978	29.5789	35.4065	29.6068	32.3393	31.4805	31.2865	28.4615	30.4211	32.8714	28.8015	26.717	28.0422	30.8058	27.8136	21.0978	27.2873	27.3893	29.5358	30.5476	32.6197	39.8224	33.2632
ENSG00000116717	28.0132	21.9957	23.0192	19.7371	23.2331	17.2479	17.2603	15.8824	44.9987	22.3843	15.6202	24.0162	15.918	13.8029	12.6365	14.901	27.0588	24.0948	16.4299	15.4288	16.0146	20.4797	14.6904	13.6177	21.6388	30.9159	22.3916	24.1726	23.0055	14.884	20.2708	31.4431	10.3896	16.8054	22.9069	13.2176	14.7303	13.8072	21.7055	17.8155	11.5215	9.65413	19.1315	9.66211	10.458	19.9114	15.976	11.2966	13.2867
ENSG00000172380	40.3776	154.864	67.2363	47.2634	29.9551	94.0836	52.4226	83.0957	58.2754	100.863	109.457	128.125	81.6113	107.647	79.3531	68.195	56.4858	61.0839	75.7678	80.2518	57.2198	86.4614	64.2828	96.293	106.722	89.4251	110.729	74.9156	112.38	86.3228	108.238	155.502	85.9046	104.408	84.1253	57.0453	131.268	84.5219	78.3	67.4377	62.9485	51.5475	94.3036	92.3436	99.5057	75.3643	132.959	112.863	100.703
ENSG00000162595	0.430447	0.248426	4.87523	2.05663	0.79973	0.874682	6.02204	2.22904	0.484898	5.88763	2.70952	0.711517	2.64957	11.6756	1.19125	15.9919	1.94139	5.17532	2.27186	2.91776	3.7145	0.901907	2.93215	2.3955	0.552594	0.180584	1.32499	0.272447	2.60235	4.28018	0.22259	0.32149	0.746805	0.423768	1.11289	0.220489	0.718051	1.49324	1.30149	3.06176	0.90197	0.258247	0.911418	0.338826	1.14745	0.163577	0.301045	0.242218	3.71157
ENSG00000116729	26.3831	10.5019	32.3412	18.1197	7.75003	13.581	20.8251	13.9489	12.4571	19.5686	25.9654	5.23538	21.8939	42.372	33.9697	21.6704	25.3986	30.1026	20.7608	26.2067	16.662	5.9581	19.9462	19.163	10.4722	6.43744	11.132	5.66012	45.2242	24.476	13.4662	17.41	14.4619	7.89937	17.4929	11.5382	7.08323	19.3295	16.2033	9.77496	23.6602	10.989	12.3894	17.77	11.7592	15.1232	7.01448	7.08739	12.7485
ENSG00000024526	1.9796	0.234075	0.11884	0.175123	0.0290979	0.211392	0.266422	1.18575	1.10753	0.0855115	0.816808	1.7958	0.865352	0.912902	0.576197	1.86318	0.0436155	0.248397	1.13411	0.0564996	0.0479987	0.320711	0.54588	1.90101	1.05309	0.402056	3.75651	0.676242	6.91638	4.29275	1.31954	1.18179	1.20452	1.04068	0.531485	3.21856	1.27938	0.266544	0.704702	4.13347	0.564295	0.380759	1.06851	0.215171	1.15813	2.7731	1.03608	5.06495	7.77035
ENSG00000066557	5.59996	7.8675	4.49567	3.3846	2.88797	5.95839	4.41546	5.92579	6.37594	6.14633	5.84018	9.30252	6.42471	4.02372	5.00129	8.5642	4.92006	3.26392	5.22146	5.03815	5.04798	4.85802	5.59277	7.31746	7.12785	6.50432	8.03962	5.50485	6.7736	7.84798	6.8401	7.68442	8.71268	9.81826	5.09616	7.77889	6.86116	5.07758	5.31383	7.95779	4.10885	4.589	6.19931	5.81744	6.48745	4.75335	7.78295	7.45094	7.44121
ENSG00000033122	0.0117036	0.0157101	0.0259074	0.00209879	0.0146433	0.00841258	0.0225712	0.00475842	0.00848586	0.0157923	0.0213746	0.0228812	0.0367972	0.0456995	0.0051463	0.0252624	0.0132616	0.0267245	0.0317339	0.0286222	0.0448486	0.0206799	0.0199753	0.0890724	0.0670882	0.261257	0.0345168	0.00879105	0	0.00470615	0.00994439	0.00191674	0.0184019	0.0109452	0.0574243	0.0148976	0.0295444	0.0299772	0.021958	0	0.00863526	0.00518824	0.0296732	0.00247722	0.00834727	0.00946779	0.0300624	0.0172631	0.00534158
ENSG00000116754	5.18677	3.93355	4.20594	3.64911	7.25715	4.86577	5.29107	4.35459	3.75252	5.24729	5.47889	6.78049	5.85238	4.82365	3.53149	8.79922	4.55853	4.81518	5.19989	4.20916	4.1925	4.4486	5.87378	6.36258	5.64054	4.28231	6.19557	4.38281	5.49308	7.08519	4.61095	5.82773	5.36283	7.27125	5.87343	6.54167	6.13056	4.62617	4.99416	6.1588	4.27374	3.48494	4.91423	4.24203	4.61603	4.06394	5.36852	6.73918	5.83959
ENSG00000118454	4.85975	5.18407	5.42468	5.31152	5.10213	6.73288	5.98492	5.96933	3.7899	8.23426	7.03672	9.26785	7.95158	8.23726	6.46664	7.15166	6.42614	6.30972	6.10552	5.91057	4.99394	7.04864	7.04759	8.66507	6.9193	5.75326	7.40526	7.1063	8.08361	5.61945	7.24556	6.48905	7.2077	6.90176	8.71789	8.00602	7.85516	6.84639	6.78165	5.90822	6.86339	5.25093	9.67328	6.06382	6.11068	5.47122	8.60973	7.88058	9.2668
ENSG00000197568	2.62218	2.84931	5.29665	4.66415	4.21757	3.62984	3.655	2.17081	2.04965	3.20013	5.61289	1.85403	4.13197	4.34184	2.51889	1.8295	4.18831	4.44712	5.4519	7.28022	6.82756	5.64974	5.31506	4.63995	2.64615	2.67496	1.75598	3.075	5.44805	4.49793	5.63441	3.00095	3.90921	6.00029	2.74345	2.16217	4.73992	5.53952	3.90652	3.51061	6.98894	4.22996	4.87961	6.39857	3.86244	4.54271	1.97731	4.65419	4.89711
ENSG00000116761	2.82047	1.44491	0.891858	1.15645	1.29802	2.22576	1.11234	4.9159	2.29021	1.30857	2.37048	4.23859	1.61715	0.369309	1.85031	5.74484	1.32613	0.55915	2.6217	1.1388	1.41083	1.77698	1.69176	1.72763	3.80759	1.85513	2.43247	6.97892	0.773087	1.27954	5.8699	1.08697	3.98289	4.88478	3.85885	3.87455	2.54119	2.25077	1.97856	5.18206	1.05541	3.19217	1.43524	2.02074	1.40339	0.591229	1.82726	3.32349	3.06897
ENSG00000050628	0.224264	2.7731	0.300327	0.967006	2.94525	4.61601	0.712653	0.401711	1.06792	5.87881	5.05048	0.508815	0.0162283	2.71168	0.670007	0.037889	0.104884	1.02378	2.47383	2.0172	0.650715	0.14249	1.64613	0.491067	1.19787	0.381248	0.634782	1.91058	0.106732	0.198242	0.96065	0.210551	0.413005	2.85068	1.02729	0.739454	0.175217	2.12304	0.599827	0.2791	0.079283	0.266282	4.63415	0.0168227	0.0999912	0.655527	0.243161	0.38907	0.0963273
ENSG00000132485	6.64938	6.50478	6.20949	5.31685	7.11696	7.74957	5.69927	4.32839	9.45996	9.01551	8.64385	9.95254	6.65657	6.35758	6.28469	9.18079	8.17243	5.67402	7.81915	7.01642	4.72204	7.30923	7.20997	8.27157	9.35418	5.41606	7.00291	6.43599	8.18925	11.1209	8.76585	7.17063	8.70834	8.87641	5.52397	7.05369	6.8496	7.37358	7.53691	6.85711	5.72007	4.92521	6.73975	6.81827	6.98343	5.70567	7.5504	9.74824	7.72766
ENSG00000172260	1.59823	1.44064	3.69358	1.84013	5.16496	8.80317	5.87384	4.9064	0.390793	12.063	4.51381	6.67035	8.12539	5.67668	5.39632	4.7117	1.64778	5.01386	2.84153	4.84213	5.89755	3.81172	4.08532	5.36732	3.01833	2.61753	3.32959	4.12086	1.98332	1.2238	1.05479	1.63846	2.42131	3.21653	4.45559	3.77096	3.11674	3.26419	2.85719	2.58658	1.91547	1.3393	2.514	3.45854	3.42486	1.13904	3.63583	2.19393	0.797849
ENSG00000162620	0.0313031	0.0221708	0.0399179	0.0184781	0.00847099	0.0148097	0.0110558	0.0195053	0.028991	0.00679336	0.0359104	0.0245557	0.0103315	0	0.046573	0.00390382	0.0111374	0.0119066	0.021372	0.0211779	0.00882676	0.0135872	0.00440231	0.0558392	0.0367243	0.0375921	0.0256715	0.00427192	0.0559521	0.0688488	0.00276349	0.0206926	0.0441766	0.023461	0.0269766	0.0262876	0.0308276	0.0336533	0.0218971	0.0740276	0	0.0191106	0.00885363	0.0603934	0.0104473	0.0231163	0.0229027	0.0582327	0.0564185
ENSG00000259030	0.230588	0.359911	0.219729	0.231079	0.243919	0.318631	0.218886	0.162735	0.155608	0.222003	0.357209	0.205054	0.24012	0.245753	0.324332	0.137835	0.222139	0.172061	0.215046	0.221697	0.177548	0.254374	0.248466	0.345943	0.301651	0.0789019	0.230773	0.210708	0.222939	0.24584	0.282936	0.217387	0.208443	0.164116	0.14501	0.175166	0.18798	0.340254	0.265647	0.298107	0.205511	0.14814	0.244031	0.362984	0.291398	0.296399	0.274304	0.216341	0.231231
ENSG00000254685	1.59346	3.27594	1.7503	1.25356	1.25259	2.88332	1.44334	1.2951	2.05947	2.85762	2.85551	2.59801	2.38634	2.61808	2.43862	2.2446	1.71261	1.75435	1.70769	1.82951	1.9622	2.59691	2.23548	3.53987	3.55198	1.27811	2.3735	1.68148	2.74072	2.8194	2.46502	2.1213	2.87394	2.58991	1.41183	1.9982	3.12817	2.23055	2.55092	2.19834	1.68046	1.40206	1.96813	2.68411	2.53844	1.81501	2.77815	2.32478	3.13227
ENSG00000116783	0.411455	0.663655	0.412932	0.426922	0.408465	0.590866	0.401312	0.299953	0.299895	0.415569	0.622333	0.365612	0.442687	0.442005	0.612829	0.24686	0.427016	0.31015	0.396483	0.403358	0.327354	0.469002	0.451961	0.642985	0.549169	0.145461	0.425532	0.387206	0.400833	0.441222	0.52974	0.404911	0.342494	0.302621	0.255541	0.313836	0.346625	0.623183	0.459544	0.549455	0.37895	0.273118	0.44994	0.6528	0.53732	0.557752	0.526901	0.379142	0.409802
ENSG00000116791	8.51648	9.62809	3.62831	3.6449	2.31538	5.932	3.37065	2.65433	3.99702	4.93219	6.6527	3.63514	4.7644	5.02455	2.40164	8.59848	5.46702	4.44238	4.36203	4.72777	3.5154	5.1862	4.68807	7.61066	7.69786	4.12062	6.12891	3.43745	5.58284	8.97772	6.92445	6.29616	7.58917	11.765	7.82057	5.0625	7.71636	3.7705	3.56722	9.36197	3.50627	5.47108	8.46671	4.97441	8.29766	7.66136	3.73032	8.33218	11.5694
ENSG00000162623	6.00827	3.97149	4.41515	3.407	3.97254	5.76289	3.88106	5.09132	5.00087	5.15336	5.71994	5.39564	5.14614	5.75612	4.76877	4.88058	5.41293	4.80705	4.49347	5.88691	4.01893	3.905	3.34465	6.19141	5.31284	2.96707	5.07348	4.39407	3.95077	4.75948	4.83434	4.28597	5.41169	3.93536	5.57147	4.26208	4.94623	4.92423	4.26745	5.08801	4.32857	3.02876	4.67649	4.66046	5.1539	4.6078	5.20555	5.22656	5.99802
ENSG00000162624	0.1301	0	0.0465064	0.127503	0.709476	0.346027	0	0.0632329	0.0296065	0	0	0.0542835	0	0	0.725182	0.0213336	0	0.0262455	0.0206107	0.967406	0.0192946	0.637365	0.420816	0.00733242	0.191284	0.128694	0.0334069	0	0	0	0.148924	0	0.0100384	0.0519769	0.0349476	0	0.253375	0.0670258	0.0238158	0.00939861	0.0849471	0.227079	0	0	0.0109794	0.0772763	1.25938	0.192444	4.9577
ENSG00000137968	0.0313173	0	0.0176748	0.0320418	0.00962903	0.0564251	0.0549747	0.0111699	0.155252	0.058387	0.054389	0.0175093	0.071026	0.0161202	0.00597114	0.00676939	0.0187653	0.0328123	0.0642592	0.08712	0.037714	0.0195938	0.0170997	0.0262447	0.0446745	0.0142299	0.0150008	0.0252946	0.0235869	0	0.0631497	0.00872713	0.0590298	0.0164928	0.0251145	0.0191929	0.013515	0.037882	0.00601354	0.0287492	0.0635938	0.0198937	0.0469994	0.0476119	0.0785033	0.00936738	0.0169599	0.0307216	0.0266715
ENSG00000117054	5.79128	4.66187	4.0174	5.04269	5.08433	5.95505	4.2646	4.50779	5.24299	7.46183	5.43696	5.90999	5.57838	4.5125	4.34134	6.92722	5.00139	4.35347	5.65321	5.95744	5.78566	5.45995	4.46797	6.15194	6.00624	5.13921	5.9229	4.75317	5.11193	4.81554	3.65719	4.26124	5.88127	5.57835	6.00546	6.594	5.34792	5.90075	4.69347	7.35208	4.13448	5.07247	4.80142	4.54834	4.22142	3.8835	4.89819	5.78723	5.04116
ENSG00000137955	11.2148	6.1601	6.00704	5.17293	6.48798	8.43881	6.57843	7.75358	18.8203	5.96077	7.87288	7.01202	5.29534	5.35082	6.7269	9.15948	10.2592	4.42138	4.94718	6.29133	7.59727	5.84543	5.92846	7.73989	8.41663	9.42107	8.09149	7.99024	6.39949	6.13563	7.26223	6.63268	8.05496	5.40872	7.2248	6.67625	5.80181	5.2178	5.05446	8.35023	5.80644	5.64842	4.83393	8.05097	7.73186	6.43956	6.49577	6.62873	5.56025
ENSG00000057468	0	0	0.0365236	0	0.0113591	0.017974	0.0075773	0	0.0227611	0	0.0352057	0.0666966	0	0.0209523	0	0.00959709	0.0174135	0	0	0.0122759	0.0684572	0.00934368	0.0118064	0.017992	0.0215918	0.0237155	0.00863476	0	0	0	0.0498642	0.00563794	0.0244479	0	0.0825244	0	0.0143768	0	0.00620037	0	0	0	0	0.0127252	0	0.00905475	0	0.0113489	0.0334444
ENSG00000184005	0.300112	0.020929	0.0759835	0.205858	0.018314	0.0820366	0.131978	1.39001	0.48229	0.0664702	0.298402	0.0747181	0.0348006	0.107925	0.00852312	0.255812	0.26062	0.0207899	0.372468	0.0582296	0.20945	0.0165903	0.263264	0.0996852	0.0744901	0.111908	0.0814482	0	0.0606018	0.0649494	0.678581	0.0751616	0.9847	1.10387	0.50799	1.14274	0.158783	0.901341	1.24725	0.459168	0.0527116	0.611402	2.21899	0.025617	0.0607294	0.245796	0.238543	0.200869	0.502577
ENSG00000117069	0.865698	0.414973	1.70697	3.24113	0.428974	2.61196	3.95008	0.478903	1.28377	0.99194	1.42799	1.12287	3.68113	2.49472	0.78444	2.12766	4.55764	6.08876	0.948331	1.92159	1.35221	3.14075	3.62056	7.65654	0.737381	5.16559	1.78647	0.0428162	4.36165	1.36472	1.6801	0.71041	2.20719	1.48728	3.22896	0.968453	3.46634	2.57562	1.60141	0.745473	4.50699	0.768583	4.55284	3.81515	5.46447	1.984	6.41609	3.88748	3.99687
ENSG00000142892	8.66433	17.4429	10.9629	10.1877	6.83687	16.6279	10.2771	13.6026	9.94126	26.286	15.414	19.4929	16.0461	18.359	14.9483	13.8555	8.74829	11.4511	15.5359	12.6858	11.793	13.7875	17.2978	20.3277	17.2875	12.8566	15.9301	13.2546	15.2642	18.3604	15.0543	15.5012	15.4238	25.1572	13.646	14.7357	13.8078	11.6342	13.0554	10.9173	10.0593	9.35087	19.1721	13.8719	15.2846	13.147	13.3936	16.0093	18.1866
ENSG00000154027	8.89834	2.95046	4.77931	3.43099	3.69255	1.80903	6.91725	8.42888	9.8315	4.34639	1.88236	14.3211	7.50992	3.80634	7.83097	5.01346	1.9247	8.2088	10.5488	0.724127	1.34509	2.99717	8.69096	10.0612	2.14723	1.85678	6.18051	13.7086	11.7443	21.6363	3.42351	7.34294	3.54172	5.38071	2.76243	7.00746	1.55045	1.68124	2.79731	6.58835	4.56194	3.61433	4.43779	7.65306	4.17074	15.8508	3.44047	7.09771	11.907
ENSG00000036549	6.34215	3.33634	3.39613	5.09666	4.1685	7.13249	7.27793	4.6711	4.91216	7.18732	5.28897	7.61297	7.38491	5.73497	4.54679	5.27511	5.58114	5.79872	4.42365	4.78247	3.89408	5.29221	6.3339	9.48323	6.0409	3.65542	5.44783	6.05004	5.41702	5.10998	6.53448	4.0291	6.1829	5.174	6.11941	6.59371	6.14	5.25775	5.72111	4.67249	6.09791	4.09943	5.10277	5.89603	4.98806	4.57574	6.78447	4.84025	5.68549
ENSG00000077254	7.70945	7.92214	12.9262	10.0382	6.73821	9.5885	10.681	7.34787	6.22913	13.6655	9.64264	11.6735	11.0381	10.5599	8.37572	8.26685	9.25611	8.46224	9.50918	9.92285	6.59336	9.6424	9.3934	12.8899	9.9559	5.55389	7.49855	7.23136	10.1431	10.3709	10.8063	9.64764	10.6585	10.2159	8.71485	9.25838	10.2915	10.6174	8.69259	6.99792	10.3622	6.22242	12.3671	9.65114	7.48082	6.92683	10.2806	9.4959	10.8339
ENSG00000180488	1.57458	2.22795	1.31058	1.27707	1.42384	3.06358	1.3642	1.26454	0.961806	2.36096	1.7904	3.19308	1.87803	1.34919	1.99189	1.13253	1.9734	1.36534	1.32369	1.90131	1.05184	1.83371	1.5681	2.44195	2.05549	2.11007	1.84713	2.31399	2.08378	1.65186	1.71888	2.41977	2.06025	1.38893	1.80124	2.07777	2.64613	1.73518	1.54172	1.01539	1.36681	0.956118	2.33542	1.52139	1.24225	1.22194	2.98239	1.70347	2.49615
ENSG00000162614	5.64756	7.21194	3.21191	1.9566	11.7133	4.63435	4.34369	0.977556	0.117855	2.00827	2.16306	4.56482	1.64367	1.43339	3.98927	0.608008	1.83204	4.47387	3.01161	4.1513	1.94576	4.1795	4.52129	3.5836	3.26767	5.10137	6.05379	5.45711	6.58944	11.0283	1.27776	5.55982	4.69691	6.764	2.27376	4.88357	3.68688	2.57024	3.6152	4.56869	2.52101	2.3063	4.69361	1.22547	1.45344	1.83513	2.33647	4.12911	2.38209
ENSG00000162613	8.75743	6.24642	5.65431	6.33361	9.26459	7.08207	5.41992	4.39628	5.5888	5.89515	5.45902	6.33058	6.93804	5.63276	4.74736	9.87157	7.57706	6.36865	5.19273	6.96515	5.01475	6.38778	5.86025	7.52224	5.31337	5.43605	7.12228	8.28926	10.6734	10.9946	4.4076	6.61972	5.6166	6.89697	6.96088	8.10626	6.37397	5.37787	5.12119	10.1292	5.6292	5.55198	6.00652	5.2742	6.59719	6.3677	5.46363	9.33743	12.8655
ENSG00000162616	9.30557	28.1422	7.34408	5.27294	9.2109	11.9758	4.36641	6.22215	8.35889	7.93994	10.2674	12.4868	6.24049	6.56626	19.1151	8.21255	7.69587	4.56574	11.3968	8.12125	5.05723	9.02597	8.36351	7.59381	13.1174	16.6424	12.1989	10.8208	11.3157	12.1316	6.12701	13.8149	11.1131	14.5552	7.39814	8.07253	9.78326	4.55183	6.61184	7.87629	4.79872	5.40979	8.58476	6.96636	10.1106	9.37593	11.1702	15.6087	8.80722
ENSG00000137960	0.0709522	0.0478356	0.0129846	0.0168863	0.0416621	0.0201188	0.0148936	0.0182212	0.02776	0	0.00738606	0.0466629	0.0216238	0.046956	0.071764	0.0189064	0.0395516	0.0289888	0.10333	0.0457244	0.0253776	0.037659	0.0308952	0.0208089	0.024269	0.0942918	0.0427768	0.072511	0.123453	0.0972787	0.043935	0.0818013	0.023095	0	0.0415138	0.0347727	0.0339359	0.00581553	0.0886002	0.0292611	0.045394	0.0343087	0.0463348	0.0437066	0.0993153	0.0954649	0.0941996	0.136879	0.0751935
ENSG00000122420	3.07661	0.414948	33.2139	46.7571	9.98435	12.7977	32.1218	9.96109	6.00411	108.398	36.7823	16.3823	21.5181	45.5073	4.74307	26.3023	26.4593	26.7225	22.4208	24.0852	23.1581	30.0379	28.4922	33.9524	14.7153	1.10712	6.54701	5.66699	6.19411	7.97441	17.6704	10.5428	6.13894	8.21994	23.4368	7.05694	16.411	72.7625	43.4855	3.60677	24.6924	3.2457	16.1423	29.0267	15.0468	9.20438	20.4927	8.98861	13.2876
ENSG00000137959	0.207848	0.00379285	0.320382	1.62875	0.387126	0.796552	0.202159	0.264694	0.0886846	0.13495	0.0673721	0.175933	0.0916453	0.0281345	0.197831	0.248491	0.122612	0.207781	0.325068	0.181267	0.359291	0.210619	0.165439	0.190703	0.17252	0.048576	0.0432453	0.0701526	0.0819621	0.0495611	0.149974	0.00579716	0.346928	0.115045	0.53099	0.794018	0.1422	0.220828	0.173854	0.202679	0.0527242	0.244871	0.0416704	0.15382	0.0974943	0.00342706	0.0778733	0.0329362	3.22851
ENSG00000137965	4.14747	0.120411	4.8691	7.25865	1.33662	2.04066	1.5197	0.185139	8.40286	2.67191	1.09627	0.616228	4.68125	2.38893	1.8642	3.62957	1.06118	4.25713	4.70054	1.63552	1.2499	1.12409	2.61883	4.35312	2.01115	0.63161	1.52089	2.51698	0.549401	2.24021	0.756409	0.424547	1.48337	1.5795	2.5501	3.37641	1.38565	3.63766	3.54542	1.99256	2.28928	2.25616	3.54998	1.44666	1.28192	0.716183	1.16443	1.89364	8.06628
ENSG00000162618	30.3725	0.862538	3.65893	2.57112	4.78322	5.73012	1.16116	13.9264	34.137	4.00094	2.11609	10.1026	5.09464	0.93216	15.9107	6.56145	6.627	1.07982	1.97205	5.66106	2.23614	4.36112	2.5819	4.52107	1.92471	4.46452	5.36739	1.77955	8.94819	8.02628	4.59912	5.02445	6.39551	3.11667	5.61027	15.3356	2.26805	4.63329	5.04768	5.17121	0.705999	6.58917	2.86482	6.45437	4.82862	0.935659	5.69597	3.3074	5.48371
ENSG00000117114	7.82106	4.51638	7.07637	11.8918	3.02358	12.4014	5.89478	10.2545	2.23522	4.87318	4.82067	5.82617	4.09085	6.0163	7.78333	2.90506	2.31925	9.64266	11.2297	6.17835	3.83983	7.31321	8.97788	7.14277	4.44257	5.52487	8.00369	7.83176	4.24205	7.8268	7.77648	7.0136	6.05885	7.30006	9.03454	8.7815	7.8519	4.42939	3.23815	4.67702	10.9992	3.29268	9.0967	2.95819	8.00195	2.40755	10.7866	8.10545	6.66119
ENSG00000137941	0.991362	1.40908	0.350247	0.398177	0.438919	0.439145	0.245552	0.420754	1.09723	0.556956	0.50315	0.658976	0.308475	0.302868	0.231266	0.35146	0.339665	0.424725	0.544262	0.244738	0.116757	0.468668	0.236448	0.936027	0.768611	0.375731	0.95944	0.859054	0.32109	0.667664	0.354138	0.543065	0.327348	0.668583	0.393953	0.575878	0.818273	0.19406	0.138374	0.665524	0.343123	0.128548	0.875277	0.300622	0.578446	0.442328	0.756948	0.662553	0.53849
ENSG00000142875	4.12697	14.449	5.30603	5.1301	3.54417	10.8187	5.99341	6.68656	8.03122	10.2264	8.92218	11.7652	9.72517	11.6033	6.10882	6.43573	9.2047	5.00307	6.56272	6.78916	6.16666	7.95107	7.48551	12.3983	10.4946	8.27922	10.6748	8.86569	7.79946	7.22578	8.1687	9.12502	9.93012	12.2658	9.90543	7.84537	12.4662	7.0185	7.25153	5.52826	5.57952	4.89688	10.0591	7.99573	7.32045	4.87997	11.6783	6.83756	9.71001
ENSG00000203943	0.154086	0.0396071	0.107834	0.00832296	0.0833144	0.0572693	0.113981	0.0830361	0.148532	0.163714	0.124719	0.102977	0.158625	0.138354	0.0511935	0.14545	0.0644289	0.0335999	0.225049	0.0335132	0.177342	0.0856406	0.201326	0.134581	0.0640375	0.0419923	0.0824006	0.0512384	0.218267	0.138432	0.14638	0.0849985	0.233307	0.0666706	0.179399	0.131903	0.0818317	0.129527	0.195931	0.0274923	0.0952073	0.0383482	0.109674	0.144965	0.0737938	0.113161	0.114507	0.126599	0.0882684
ENSG00000117133	17.6564	13.858	12.2714	10.6845	9.82894	11.1268	11.2373	16.445	19.2833	13.9109	11.7536	14.0605	10.8363	11.1974	15.4334	20.8401	14.0109	9.31619	12.0737	13.7631	11.4328	11.6396	10.0193	11.606	14.2851	12.8666	16.435	13.9592	16.7313	19.1614	16.4606	13.3523	14.0738	14.1424	10.0928	14.9342	10.5882	12.3309	12.7493	19.4377	10.5034	12.3989	12.0508	13.3117	12.8611	11.5664	10.9117	13.017	15.9126
ENSG00000174021	60.7619	52.6453	35.3039	38.9945	37.1602	44.3408	39.9029	58.5641	54.0497	35.3477	47.8613	48.0222	41.1985	48.067	56.4489	64.2305	51.5399	37.4961	50.0585	46.065	48.8632	47.0299	45.9564	42.565	52.2383	59.8097	67.6298	47.6331	71.9901	61.3223	56.5118	50.3103	50.9229	72.5249	52.3993	53.1278	59.0898	42.5443	44.5297	66.5471	41.1674	61.9681	52.2677	51.1918	66.024	53.0887	46.0118	53.4769	64.4685
ENSG00000117151	3.56856	5.02779	5.55981	5.17836	2.65104	6.57627	5.53384	5.09486	6.33767	7.80435	5.93577	5.35367	6.13394	5.7239	5.30509	5.38263	7.45179	4.68474	6.1693	4.63682	5.32745	6.20706	3.96511	4.72008	5.92447	4.59443	4.74714	3.57852	4.83704	3.58995	5.91528	6.33599	4.29949	4.94001	4.8391	3.24329	4.93997	5.47793	5.52871	2.94652	4.47144	3.62062	5.80469	5.07656	4.47903	3.77164	6.23835	3.82074	4.15622
ENSG00000117155	1.40919	0.935524	0.253278	0.427749	0.722878	0.769558	0.582064	1.40346	0.987	0.575316	0.76524	2.67644	0.87917	0.628646	1.6366	1.48871	0.48286	0.424511	1.27721	0.563282	0.414615	0.404629	1.58601	1.51385	0.689221	0.877215	2.02993	0.681325	2.84931	1.60755	0.965884	0.588172	1.70723	0.830743	0.614017	1.49068	0.986844	0.395588	0.456924	0.767943	0.868351	0.483922	0.965242	0.584128	0.636496	1.20554	1.5194	1.45226	1.71936
ENSG00000153898	0.0400549	0	0.137178	0.15291	0.101905	0.0890936	0.0369673	0.0210444	0.0608772	0.171986	0	0.0219372	0.0749228	0.0250746	0.0103713	0	0.252468	0.0614159	0	0.0780881	0.0409043	0.103975	0.0412501	0.017082	0	0.0136256	0.00426296	0	0.14075	0.193489	0.0926326	0.0419433	0.0864623	0.0504533	0.0116308	0.0646137	0.0970203	0.081008	0.0441506	0.0547387	0.0092258	0.0243299	0.0575827	0.0120816	0.0255781	0.00859675	0.0456562	0.0430994	0.0197217
ENSG00000055732	0.0483102	0.00586422	0.141026	0	0.198181	0.0448272	0.0341167	0	0.0099329	0.306645	0.028935	0	0.0184198	0.193957	0	0.0129071	0.0832473	0.0596705	0.0354556	0.122162	0	0.0627637	0.149565	0.00443621	0.0197689	0.0116948	0.00641548	0	0.0617129	0	0.0491367	0.0142124	0.0506399	0.0209645	0.0349174	0.0139063	0.077593	0.0803119	0.0221293	0.00477648	0.0095838	0.0114856	0.100581	0.122446	0.0758828	0.021187	0.0250793	0.0216771	0.0540678
ENSG00000162643	0.115498	0.111015	0.467664	0.155056	0.44372	0.270885	0.629669	0.116731	0.041923	0.477145	0.235129	0.106904	0.204249	0.380757	0.0344695	0.214468	0.0690018	0.349013	0.575071	0.297737	0.155306	0.455729	0.338041	0.366065	0.134384	0.116006	0.105625	0.0552121	0.360191	0.2316	0.524837	0.115729	0.319345	0.214471	0.109282	0.0572845	0.0748423	0.339321	0.73083	0.155639	0.261089	0.161241	0.559693	0.439659	0.217262	0.50757	0.080252	0.171611	0.5436
ENSG00000097096	0.34048	0.460234	0.44355	0.289103	1.67247	1.45786	0.414507	0.326208	0.0581271	0.626859	0.380616	0.81821	0.963347	0.852608	0.285268	0.342683	0.366239	0.671322	0.421925	0.777905	0.477889	0.598335	0.591201	0.96158	0.567949	0.543184	0.553271	0.380091	0.348522	0.222901	0.32183	0.437062	0.842291	0.556343	1.04989	1.26493	1.21103	0.38598	0.410342	0.256665	0.410523	0.407612	0.841156	0.436367	0.376313	0.193764	0.88215	0.444861	0.827193
ENSG00000162642	2.72916	4.20542	4.0365	3.68625	5.66253	5.97595	3.82967	4.87266	2.95474	6.05679	6.3966	6.90403	4.95544	4.25591	4.61601	6.25153	5.92155	3.50128	4.46332	5.36076	7.58228	4.85449	3.8715	4.34836	6.38801	6.28281	3.87025	3.54183	3.40573	3.04239	5.25645	4.42648	5.51103	3.69342	4.97457	3.60278	4.50614	4.64836	3.50941	3.66797	3.22429	4.16421	3.85157	4.31007	6.03371	3.54554	4.85576	4.02218	3.35941
ENSG00000142867	9.80951	6.12228	6.02673	4.44587	5.79765	6.53692	5.54975	8.05577	9.15861	6.27656	10.8104	8.64034	5.23959	10.1111	10.4721	11.4661	6.87399	9.04269	8.59801	5.93799	4.40985	8.74811	7.84807	8.18963	7.89831	7.03798	8.83997	10.0254	8.40614	7.08118	9.09722	7.3557	7.15324	6.66361	3.49784	6.46431	8.40237	6.56513	6.78476	6.14802	8.48822	5.40502	9.67157	7.33475	6.05155	7.49141	8.92122	14.2096	14.3443
ENSG00000153904	11.7945	53.7124	20.2128	8.92946	21.5546	53.3553	13.9168	35.8003	13.855	13.7276	26.559	48.5267	28.5455	42.6066	43.268	17.3183	8.87466	18.6709	17.8407	22.6877	20.7384	37.0342	15.8557	38.5399	49.5906	73.8772	70.4403	34.3655	37.9865	32.943	30.0594	48.6344	49.2889	92.7269	23.7164	24.8018	70.4218	15.0066	18.8716	34.205	17.6362	40.0285	37.6339	31.5227	50.8603	30.2557	53.3323	52.3864	41.5701
ENSG00000142871	335.162	415.613	1217.66	709.099	1136.04	679.34	357.2	631.234	247.254	430.136	596.567	571.09	522.146	446.337	756.99	1171.7	655.279	920.584	594.537	1202.99	333.321	501.102	420.14	594.396	661.668	390.091	551.568	440.13	223.848	513.065	537.109	313.945	493.365	635.474	796.224	747.486	893.369	709.064	601.197	532.468	386.704	500.529	382.758	353.654	374.421	274.132	465.094	346.367	156.505
ENSG00000117174	3.45698	1.60967	3.52243	2.81454	4.26219	3.75189	3.57844	2.32132	3.41898	4.64384	3.47891	4.1188	4.74886	5.7029	2.50447	3.3896	4.14122	5.20307	4.30839	3.61977	2.96315	5.12568	4.38503	6.6163	3.33039	1.89539	3.64386	4.24913	3.45724	3.81009	2.87733	3.43963	3.8216	4.45498	4.79984	4.98557	4.98909	3.55894	3.34741	2.45702	3.51229	1.79694	5.92556	2.74427	3.25062	3.51337	3.51385	4.72144	4.15652
ENSG00000171502	0.615631	0.00811847	0.0572382	0.138478	0.0890245	0.00477377	0.17004	0.00378306	0.064493	0.0765377	0.131463	0.0372399	0.0732918	0.171227	0.0221451	0.0441357	0.0628664	0.174698	0.0333723	0.182644	0.0938551	0.0711731	0.20789	0.261854	0.0379738	0	0.061267	0.128688	0.0492207	0.142502	0.0660697	0.0345402	0.0982612	0.1585	0.240422	0.202494	0.0507356	0.157167	0.119948	0.150714	0.0478724	0.108215	0.138488	0.0326647	0.0168289	0.0314232	0.0710766	0.0616649	0.105799
ENSG00000122417	1.33129	0.362476	1.16195	0.700811	1.64458	1.35892	0.905881	0.931948	2.06292	1.57576	1.09261	1.81656	1.57307	1.37414	1.02216	1.57306	0.789527	1.6901	1.18419	1.27876	0.869946	1.3448	1.27873	1.56421	1.31125	0.750635	1.65665	0.968536	0.967252	1.46466	1.03123	0.924031	1.0396	1.551	1.2815	1.84987	1.15802	1.14591	1.18075	1.93244	1.01535	0.964448	1.75731	0.835307	1.09578	0.907365	0.810756	1.37169	0.885244
ENSG00000137975	0.125476	0	0.827555	0.210511	0.34281	0.0711139	1.07396	0.108644	0.0586744	0.954724	0.156742	0.249008	0.326952	1.49904	0.0704234	0.646672	0.0216768	1.73475	0.315008	0.106827	0.0389205	1.17572	0.487003	0.427378	0.334991	0.011485	0.012545	0.110624	0.0496868	0.0785068	0.171393	0.0481072	0.00945064	0.0540443	0.156663	0.0204852	0.0541561	0.193778	0.145707	0.0913584	0.407258	0.255243	1.34573	0.0554634	0.122369	0.313519	0.0941595	0.189065	0.10742
ENSG00000097033	18.2297	23.5247	17.743	13.7973	14.9277	20.562	17.7428	18.9304	15.2993	20.4667	17.7053	28.259	20.1718	17.7174	20.5667	20.6451	19.6536	16.5764	18.6606	17.3291	13.0409	20.5574	16.3927	26.4162	21.9276	23.7737	23.5698	23.9102	19.8382	19.0856	18.1834	24.9589	21.5189	23.7065	22.2825	18.7558	21.6813	17.7432	16.9007	19.0961	16.6193	18.4392	22.1578	17.4268	24.1805	17.8424	24.666	22.7495	18.1371
ENSG00000183291	80.1002	78.8465	83.5828	69.9368	50.3603	93.6441	87.4026	107.289	121.243	146.747	101.976	108.308	105.853	96.0865	98.5269	145.698	97.7495	65.1309	89.0774	77.5304	117.385	82.5208	85.1422	90.161	100.676	77.4869	85.0486	54.339	73.9535	72.4114	94.4101	88.085	83.9145	96.6054	96.3168	84.9856	83.8992	105.16	87.3062	72.2571	56.6126	86.4122	78.017	86.339	113.515	57.8294	84.3235	69.7845	72.0526
ENSG00000267561	6.08028	3.64022	4.2804	7.1392	3.1923	4.10211	4.72808	2.97299	3.14639	6.32505	4.07769	4.02528	4.61213	4.38975	4.01417	2.24421	4.86876	5.63823	4.23425	4.44214	1.7402	4.21604	6.91768	5.73174	4.32347	2.45796	3.68608	4.15135	5.79873	4.08841	3.578	4.34186	5.6418	3.41539	4.67846	5.88369	5.06734	4.54279	3.65669	3.48896	5.47316	4.25311	6.68391	3.98575	4.16136	3.43257	4.99866	4.80468	6.90246
ENSG00000153936	3.83673	4.12268	4.3024	3.98565	2.5447	3.78572	4.15809	2.79727	3.17311	6.61039	4.55665	4.55322	4.87041	5.43832	3.39324	3.33935	4.74812	4.28107	4.86336	3.5024	2.61817	4.38651	5.83546	5.20238	4.24339	3.58209	3.51338	3.4966	4.7358	3.78455	3.66859	4.90372	5.64776	3.44345	4.71974	4.67065	4.92547	3.8609	3.9091	2.34012	4.27814	2.56911	5.93179	3.73183	4.43111	3.03752	6.02436	4.83227	5.45688
ENSG00000143013	29.8909	11.2608	7.97678	15.2108	14.1368	13.3116	10.5942	16.9239	24.7132	11.1093	13.3007	13.611	5.67475	6.02053	17.4503	32.1123	13.5775	5.07625	13.5743	14.1413	13.7915	12.0742	9.95842	6.72403	22.6603	15.0776	16.3579	7.78556	8.06762	14.0956	13.2999	8.04169	19.3172	17.0153	8.35333	15.0417	14.9049	13.8915	13.2597	19.1294	6.73002	23.7021	7.76703	8.63216	8.681	6.72837	10.6373	8.86	10.847
ENSG00000065243	5.68989	4.46707	4.98512	4.31091	3.63586	6.59579	5.00263	3.53507	4.20867	5.87525	4.72082	7.74841	6.22144	5.72406	3.2934	4.54007	4.58711	4.92102	4.16413	4.23034	3.20889	5.4733	5.63971	9.00793	6.38445	3.06806	5.2925	5.69789	6.16761	5.55075	5.92918	5.4603	7.49437	6.76057	4.06971	7.07558	7.23515	5.30059	4.74998	4.49081	5.43681	3.31189	6.56956	5.35927	4.80846	4.26684	8.85961	7.2602	7.05378
ENSG00000137947	12.0821	11.9005	11.5152	8.83095	9.0385	7.79997	10.0428	10.3612	11.5859	10.7453	8.0356	7.72379	8.44937	10.2438	12.0102	14.0675	8.85719	9.19616	9.39748	10.4532	12.3455	8.89988	9.05395	10.7063	10.5628	8.68805	8.77092	7.88998	11.1077	12.4663	9.49503	9.41383	9.56062	11.4125	7.81257	10.1748	9.50118	10.0757	8.07349	11.0756	8.92442	11.3631	10.337	10.7392	11.82	10.6044	7.05162	10.2227	11.0559
ENSG00000137944	14.1326	12.1912	15.9088	8.90718	7.79815	8.07045	16.6959	12.8398	23.729	16.7658	16.1352	7.06797	14.1705	14.2153	18.0927	20.0809	14.754	7.43659	20.4625	12.2369	7.90817	13.2149	15.2601	14.5711	13.3976	11.1897	10.6383	12.4569	23.7364	19.6146	22.394	14.0235	16.6513	20.3062	10.5257	14.0155	12.8539	11.5627	13.7346	17.2906	17.3296	10.3037	9.28325	14.3169	16.095	14.9602	18.0904	13.0145	12.5247
ENSG00000213516	2.66614	2.82393	4.18858	3.49156	3.05827	2.7828	3.46572	2.20224	3.26949	5.28631	3.56338	3.03886	4.03888	3.79659	2.85823	3.73783	3.18483	4.18524	4.3934	4.83532	2.32818	3.66482	3.60119	5.37281	3.75261	2.33437	3.17996	3.2425	3.9912	4.80204	4.72411	3.82192	5.05132	4.45532	4.08679	4.28024	5.50458	4.06687	3.19321	3.48245	3.61904	2.87573	4.89237	3.36548	3.08844	2.31834	3.20059	5.37929	5.51841
ENSG00000117226	11.3661	4.65098	8.24351	7.18047	5.41773	3.56668	3.59059	0.632482	7.07629	7.95083	3.78948	8.63947	7.24877	9.00959	4.99795	4.70492	7.10617	3.70565	3.71429	3.1565	4.64776	4.7102	0.426412	5.9232	0.922806	4.77647	4.43122	3.69556	11.2889	0.420997	6.47552	0.650233	4.66522	2.00968	3.14066	6.58553	7.56844	3.54689	3.28326	5.59113	3.72066	3.00388	5.3014	5.21107	5.57339	0.327098	7.35385	7.09432	15.6899
ENSG00000117228	6.49223	14.8959	7.94194	8.038	9.04281	5.62189	4.55914	3.22274	2.55252	3.44356	2.91333	4.17088	4.56517	3.93945	3.87099	2.03283	2.5236	6.73666	4.44783	4.84679	2.73905	9.28166	5.48267	10.6657	9.76563	7.06378	11.8469	8.78259	8.65247	20.7968	3.54765	11.4356	12.606	22.2657	4.8213	6.27535	12.9438	5.94393	3.54045	13.0565	5.55663	11.755	20.5541	3.63516	8.7068	3.74267	5.82819	11.2324	16.0298
ENSG00000162645	1.38745	8.90607	7.04865	9.8885	3.89675	5.94072	6.46834	2.82577	2.09347	8.44009	5.98848	0.796907	6.02641	5.6721	1.38128	1.23282	4.02481	7.09095	6.16856	9.03989	8.9924	4.85326	5.02917	6.33413	3.3342	1.54038	5.22844	0.803794	1.46506	11.3061	3.00398	4.8502	4.9993	2.74828	2.93107	2.67617	3.55306	7.26887	3.73427	1.59548	8.68661	4.63103	9.71987	3.10596	2.74456	1.97649	3.23263	2.63794	6.1798
ENSG00000162654	0.159572	0.0993102	0.303195	0.580995	0.0146126	0.0892337	0.0246911	0.0762707	0.00425901	0.265251	0.0608032	0.0194672	0.274481	0.0677627	0.0658741	0.013952	0.0658139	0.0692581	0.208047	0.0399953	0.102628	0.0721522	0.0655676	0.335508	0.0772287	0.1935	0.133603	0.0182941	0.017717	0.0757779	0.224691	0.0403698	0.374441	0.199195	0.0587492	0.0634853	0.0576941	0.127711	0.0359844	0.0391769	0.135435	0.10341	0.429477	0.0474823	0	0.00469793	0.0294399	0.0904674	0.347588
ENSG00000154451	0.201032	0.0142093	0.0815606	2.17424	0	0.248482	0.00677078	0.071149	1.49847	0.00388739	0.10235	0.172633	0.174508	0.0875834	0.0915786	1.01989	0.0598779	0.0935294	0.072376	0.059895	0.0457596	0.160993	0.0496084	0.16279	0.0841265	0	0.477055	0.129796	0.101005	0.374108	0.0148954	0.0125684	0.0253559	0.0711996	0.186274	0.0370277	0.161279	0.0393089	0.00280913	0.213315	0.0853671	0.0599473	0.807671	0.0831887	0.219553	0.0418588	0.111262	0.201927	0.485815
ENSG00000197147	0.489969	0.132028	0.095857	0.153947	0.212146	0.127793	0.154773	0.0733492	0.333545	0.182101	0.277474	0.179029	0.0875681	0.137458	0.0492791	0.258994	0.115624	0.13702	0.293498	0.102929	0.0901841	0.084411	0.513822	0.405401	0.43436	0.141099	0.340969	0.42542	0.261868	0.279732	0.112655	0.115416	0.327778	0.467641	0.288904	0.393707	0.66096	0.181799	0.206374	0.388881	0.078274	0.186624	0.422232	0.19086	0.160582	0.400159	0.255004	0.303369	0.682377
ENSG00000271949	5.03328	0.656513	1.10044	1.95277	3.02302	3.30691	1.93771	5.92902	2.64941	1.60265	2.45033	6.07677	1.69559	1.67538	4.35965	0.404612	1.10165	1.10292	2.20721	1.75228	2.00991	2.05299	2.26	4.38304	3.35013	2.72613	3.58673	2.05836	4.16636	5.29811	2.85209	2.13824	3.37482	2.06206	1.23276	3.37928	2.62983	3.7137	2.85275	4.22743	2.36002	2.28824	3.96295	3.13067	2.21635	2.25051	4.15087	4.05576	4.70815
ENSG00000171488	2.16351	0.290485	0.272696	0.248968	0.135168	0.117149	0.275827	1.91582	2.49484	0.560794	0.424509	1.80058	0.205253	0.262535	0.502178	1.14898	0.585039	0.0826716	0.962719	0.0930168	0.194667	0.243248	0.745563	0.581067	0.543159	0.569389	1.63001	0.385218	2.15732	2.01752	0.957442	0.661978	1.27486	0.906426	0.209706	1.99586	0.678067	0.338436	0.618339	1.68927	0.400156	0.582236	0.546372	0.487169	0.360888	0.857442	0.805795	1.28446	1.56808
ENSG00000171492	6.25443	1.4001	1.68129	2.67215	4.74121	6.28461	3.09917	10.0761	3.51985	5.15491	4.35294	10.2651	2.73112	3.96578	7.02259	2.47287	2.46398	1.77356	3.21947	3.38622	5.25304	4.29343	3.50216	6.9614	3.61445	5.33995	5.58087	3.46746	7.95127	8.75409	5.26206	3.25341	5.99467	5.28942	2.9536	5.35591	4.03845	5.89897	5.846	3.35977	4.50609	3.12351	7.00631	4.00899	3.76479	3.52498	6.95901	5.11556	6.19317
ENSG00000162664	1.04279	0.680128	0.553403	0.704851	1.39535	1.20387	1.14303	1.16059	1.03651	1.24857	1.0559	1.71759	1.47824	1.12664	0.840023	1.85297	1.12015	1.33119	1.17504	0.81322	0.703524	0.886917	1.36548	1.29072	0.875528	0.657936	1.45655	1.40826	1.48057	1.42084	0.916217	1.26478	1.64716	1.08741	1.43105	1.65557	1.11381	0.705996	1.02245	1.33363	0.887232	0.859501	1.52872	0.683182	0.732852	0.632714	1.11682	1.50987	2.05581
ENSG00000122482	3.49393	3.01586	1.96915	1.85371	2.17114	3.14536	3.20654	1.77967	3.09916	2.91963	2.01017	3.07419	2.61267	2.91639	1.42205	2.74056	2.85088	3.17519	2.00342	2.16554	2.18323	2.44725	3.25147	3.59256	3.23921	2.31276	3.87723	2.78633	3.67741	3.16223	2.89918	3.08647	4.60291	4.91845	3.06384	3.49241	3.51311	2.40434	2.67161	2.31029	2.63229	2.2174	3.90414	1.78349	2.80764	1.82582	4.27147	4.19608	5.075
ENSG00000162669	0	0.0311936	0.0452642	0.0341643	0	0	0.0110792	0	0.0647658	0.0212985	0.0131551	0	0.013952	0.0136149	0	0.0440109	0.0802698	0.00451201	0.0325983	0.00965238	0.0132682	0.02477	0.025808	0.0352955	0.0211786	0.00886161	0.00967947	0	0	0.0223261	0.0707566	0.0282988	0	0.0275614	0.0240321	0.0395149	0.00488151	0.00387024	0.0378805	0.00646306	0.0254533	0.00478776	0.0133086	0	0.0428004	0.0101503	0.0106997	0.031805	0.00961796
ENSG00000097046	0.832472	0.485181	0.804904	0.548676	0.288488	0.275013	0.584787	0.710395	1.16494	0.770606	1.13995	0.876808	1.1398	1.54492	0.701889	2.09412	0.856825	0.547122	1.25315	0.79233	0.391055	0.715187	0.937624	1.2814	0.608766	0.381439	1.79236	0.535166	1.7732	1.81555	1.53614	0.785925	1.14523	0.568144	0.470003	1.9243	1.03641	0.664055	0.774885	2.46356	1.47735	0.716759	0.846265	0.822657	1.11842	2.25729	0.97371	1.49055	2.63626
ENSG00000069702	3.10552	4.28405	38.0891	32.1167	5.14101	9.47502	23.8888	4.7643	7.99241	53.1015	36.1942	5.0145	32.053	60.9273	8.61804	8.62883	51.7509	19.1073	31.6152	25.4464	7.59967	34.1692	22.3147	28.917	17.9668	0.905227	6.64117	2.70631	19.655	7.97881	42.053	23.8053	3.95997	11.5389	22.9262	6.11571	31.638	25.0877	20.4135	2.51238	52.6474	5.31335	37.792	36.7027	16.8758	36.4113	33.7895	36.7984	26.2251
ENSG00000172031	0.280875	0.034508	0.213147	0.191497	0.0725163	0.027596	0.203523	0.0321602	0.0930331	0	0.0262212	0	0.019083	0.376423	0.056388	0.018988	0.0263182	0.213275	0.111806	0	0.0406432	0.0850051	0.829102	0.153496	0.0313277	0.0214101	0.0339934	0.0302723	0.0610149	0.787939	0.0450858	0.411003	0.106335	0.319722	0.0355486	0.296503	0.132514	0.145115	0.248354	0.278506	0.0389131	0.0793886	0.454609	0.0499004	0.205688	0.349275	0.0746352	0.0823312	0.348391
ENSG00000230667	0.0396517	0.0627429	0	0.165793	0	0.0519629	0.0183614	0.144127	0.0591247	0.0362646	0.0262251	0.0270542	0.21991	0.122663	0.0214458	0.0486256	0.0866718	0.157275	0.0234889	0.022806	0	0.0469152	0.170021	0.0334255	0.140396	0.0440585	0	0.103926	0.0564763	0.0332091	0.0231594	0.0821621	0	0.0789804	0.0227588	0.152978	0.129441	0	0	0.107111	0.0839198	0.0442941	0.0661681	0.141845	0	0.0168219	0.0609127	0.0421678	0.0167786
ENSG00000189195	0.146448	0.25376	0.333953	0.0986552	0.282146	0.228572	0.178761	0.0319688	0.0776192	0.158376	0.0807574	0.219397	0.220543	0.235071	0.214881	0.0390617	0.0989717	0.198408	0.133069	0.18129	0.0694702	0.152016	0.258102	0.500182	0.300591	0.0396189	0.192047	0.26064	0.223109	0.207628	0.157442	0.289007	0.436101	0.31877	0.120678	0.174066	0.355109	0.24518	0.272043	0.110914	0.261414	0.134008	0.334242	0.119615	0.160675	0.0883403	0.13219	0.304707	0.333442
ENSG00000174842	1.71054	1.55753	1.40473	0.679287	0.64869	1.56814	1.163	1.30667	1.50701	2.007	1.81396	1.41476	1.80387	2.09118	1.89283	3.11493	1.17276	0.861696	2.07727	1.42474	1.66848	1.94088	1.44125	2.15725	1.82302	1.48844	2.68632	1.27203	2.40967	3.25671	2.55876	1.88739	2.07549	2.84247	1.6882	2.26125	2.05468	1.83772	2.24958	1.70591	1.77371	1.42007	2.46596	2.24945	2.06004	1.34372	1.54845	2.77767	2.23701
ENSG00000122484	0.822192	0.648115	0.545761	0.453838	0.685842	0.515822	0.638585	0.467498	0.621112	0.533385	0.465687	0.548996	0.570902	0.699456	0.507461	0.727565	0.410934	0.531409	0.621394	0.535402	0.627092	0.618523	0.564532	0.733829	0.721308	0.447159	0.637269	0.570823	0.685405	0.733735	0.716424	0.507156	0.707793	0.79214	0.32316	0.694623	0.748654	0.582856	0.698339	0.706698	0.498415	0.599527	0.545416	0.554794	0.518594	0.486269	0.455883	0.505654	0.599399
ENSG00000067208	2.02093	3.0249	1.80316	1.55151	2.2873	5.14512	2.14552	2.34612	1.234	5.34078	2.42216	5.68878	6.52546	5.50017	1.45257	2.1308	3.91374	2.44949	1.92062	1.7616	2.13625	2.54524	2.74186	6.71441	1.85661	3.68023	5.20926	6.07876	2.76919	2.08816	2.14801	8.25971	7.19044	4.01506	5.34148	4.47779	5.48486	1.87244	1.87049	1.46675	2.0987	1.42987	6.18934	2.1778	1.47393	1.5439	7.13621	3.16018	5.80762
ENSG00000122406	537.902	323.194	339.972	258.6	204.486	358.013	399.565	347.338	523.236	429.783	412.509	218.847	432.673	373.497	185.69	264.863	368.597	327.694	510.4	399.032	513.449	334.788	425.849	428.522	423.999	299.663	262.779	354.346	315.126	311.688	604.26	354.758	438.528	385.975	472.875	471.275	302.506	512.676	394.421	418.585	469.52	487.272	295.163	621.868	502.825	492.082	352.424	312.283	212.143
ENSG00000154511	6.89764	29.1084	20.1938	16.3448	12.4026	26.6048	12.9306	7.29145	8.20785	13.0341	16.2155	18.038	19.7465	20.8753	19.153	10.6994	21.0152	14.7312	14.0895	20.6506	11.4142	18.7054	11.8767	22.3962	30.9853	21.9687	25.1846	16.8361	12.9673	19.7443	10.3113	25.4329	14.048	40.1048	15.6991	6.6741	41.6744	15.1623	12.7314	9.37338	20.5574	11.834	23.8949	30.1404	28.3404	15.1488	23.7302	22.8289	18.404
ENSG00000143033	1.47693	1.28289	0.628323	1.04578	0.860319	1.05312	0.922253	0.849196	1.18955	1.2491	0.938643	1.13942	0.817127	1.11779	0.705596	1.58232	1.08649	0.869623	0.806395	0.776477	1.5499	0.918254	1.07712	1.34058	1.34966	0.943179	1.41812	1.16437	1.25543	1.46806	1.47307	0.830025	2.23063	1.54845	0.807261	1.52309	1.14852	0.825821	1.01898	1.58708	1.09778	1.29602	1.14251	0.833621	1.16367	1.08363	1.70755	1.40153	1.92854
ENSG00000117500	6.14439	6.25346	8.749	6.59973	2.43883	5.14029	7.32267	3.34096	17.8432	7.33533	7.22388	7.068	5.95968	7.75972	4.67696	8.23689	14.1213	4.21326	5.39592	4.04002	6.04306	8.48302	6.49458	7.32036	8.02027	6.14476	5.41283	2.95918	5.9656	5.09753	6.11577	6.3477	7.4675	8.0527	5.76481	5.38928	8.35118	5.46792	5.08333	3.7735	4.69421	4.35182	7.87036	5.36966	8.71631	4.27206	9.98161	7.42149	7.11746
ENSG00000122483	1.88559	1.05238	1.93708	2.66017	1.12662	0.964252	1.77822	0.845361	2.98593	1.15771	1.12525	1.10793	1.16772	1.41732	1.50224	0.988437	2.70451	1.13798	1.09424	1.14419	0.829331	1.63657	1.03679	1.35386	1.3696	0.985656	0.925164	0.831549	1.71813	1.57242	1.26691	1.07732	1.53969	1.14041	0.980159	1.53592	1.59256	1.26727	0.843512	1.55207	1.53839	1.37007	1.84528	1.21244	1.6328	1.52663	1.70034	1.39178	1.98741
ENSG00000117505	5.00285	7.13297	3.48648	4.29534	3.24864	6.91261	3.84355	5.93565	4.40744	8.75613	7.76292	10.0679	8.08518	6.49078	4.69854	7.92826	6.78424	4.30075	6.70079	4.46719	6.03026	5.92695	6.75829	9.61645	8.85993	6.41218	8.34131	7.15957	5.47915	6.07302	8.05004	7.3945	10.565	9.11992	7.25538	6.69417	8.11439	5.80162	5.86134	7.13716	4.95993	4.62722	6.93694	5.46966	6.39468	5.43785	9.87725	8.00434	9.70371
ENSG00000137942	4.61426	3.62769	3.62193	4.37949	5.65598	6.84373	5.06338	2.60577	1.38985	4.69402	4.1685	4.7254	3.85206	3.33454	3.4015	3.01806	3.43003	4.99807	5.06204	4.63759	3.2589	3.86707	6.32211	4.03105	4.71751	2.91303	4.13631	3.24941	2.97992	2.18229	3.12898	2.61436	6.60224	5.68847	4.72462	6.81724	4.96261	2.66795	2.98764	4.41314	2.43289	2.49871	4.10716	2.96768	2.73631	2.69986	6.20527	3.19884	2.77393
ENSG00000137936	12.1798	7.00794	3.88703	6.52061	8.00361	6.30982	5.65403	8.51449	4.57562	4.60657	4.52405	13.466	2.74399	3.44322	9.19026	4.94317	6.32804	2.68195	4.17193	5.07532	5.18308	6.15934	3.57899	5.01267	9.09224	6.27778	14.7699	8.90358	9.86013	8.59825	5.83572	4.74928	7.78381	11.5229	2.57737	10.5832	6.51325	3.77253	4.74475	10.9978	3.25234	6.78544	9.07245	3.01545	5.08503	9.01572	7.21069	12.3554	11.0186
ENSG00000067334	9.48327	6.0615	8.02037	5.42304	7.74244	5.76743	7.02512	5.35561	7.73946	5.38657	4.91335	5.90848	5.01937	4.7802	5.59228	7.22819	6.55835	7.10186	6.86751	7.06884	4.44347	6.16375	4.82176	5.4898	4.83322	5.72165	6.65105	7.02336	8.33718	8.74743	5.55666	5.77976	5.36301	7.52662	7.02359	7.60949	4.73346	5.64364	6.13646	7.9532	5.45661	4.75973	6.66341	3.78549	4.89214	4.21394	4.61466	6.16307	6.87699
ENSG00000023909	7.87432	3.17618	6.72238	6.82844	5.64	6.95388	4.04954	6.15121	3.05621	7.72129	14.3537	10.593	6.71833	7.95666	4.97732	9.21238	15.3895	6.2988	4.71355	10.1466	13.374	14.4426	5.23132	9.39736	11.1813	5.43381	7.93784	7.05503	7.56599	5.77808	15.8665	7.52144	7.69007	6.20873	10.4574	6.5489	15.306	11.0216	16.2753	3.94175	8.63879	7.91267	11.7115	9.44112	7.52584	9.46833	13.2871	15.3473	7.61239
ENSG00000198691	0.0530401	0.0224009	0.0818416	0.0280049	0.108809	0.0131721	0.0175006	0.0250523	0.0481623	0.0312797	0.0748065	0.0102656	0.0591639	0.0381086	0.035923	0.0147913	0.0394766	0.0646293	0.0257856	0.0311551	0.0822048	0.103915	0.0355841	0.0482441	0.0755466	0.0442986	0.0402734	0.082272	0.0143991	0.0306765	0.124383	0.0180803	0.00980276	0.028029	0.060995	0.0198319	0.045521	0.0464732	0.0402869	0.0340212	0.0340061	0.072072	0.0693951	0.0541682	0.088329	0.0942222	0.0547082	0.0390429	0.0330955
ENSG00000137962	2.81962	2.42292	6.85978	3.83266	3.70003	10.1531	4.47048	8.52501	2.12915	6.4326	10.83	24.1184	21.8958	19.7765	5.26929	6.48314	9.28131	11.0544	8.16621	7.40554	5.78201	13.7285	6.13676	18.7493	10.5589	2.54405	8.44606	8.353	15.0887	5.73952	12.209	10.0607	5.55895	5.21764	11.1768	7.61484	16.9853	13.0789	13.9044	4.09619	13.4715	7.02074	19.2509	15.7141	12.4596	15.7769	22.2438	18.6016	23.3324
ENSG00000117528	4.96816	6.71992	4.80392	3.90106	4.09241	6.54795	3.91915	4.98303	5.37196	5.3486	5.72564	7.41946	5.76117	6.51403	7.00331	6.27098	5.12704	3.89343	4.28882	5.04038	3.00137	5.08516	4.73054	7.85007	6.62096	4.90681	7.51034	6.71956	8.36244	8.05605	5.7515	5.43331	6.63472	8.40874	5.54178	5.13199	5.99108	4.62213	5.22014	6.38694	4.50217	4.75223	6.45501	4.98259	6.87759	5.03437	5.99665	6.21496	8.16904
ENSG00000117525	6.8014	2.61326	40.3251	15.8536	5.51737	6.50507	5.18812	9.74464	1.83193	1.30419	1.62755	24.4523	3.94974	8.81419	50.3184	5.53244	14.2995	7.28189	13.5642	2.09929	1.48637	15.712	4.65355	2.619	14.2139	10.8743	21.2113	11.8819	58.178	108.367	2.74236	66.5367	27.2794	19.2925	5.72067	8.09072	43.3034	3.01318	4.74151	20.978	7.1447	7.38064	29.0805	5.3652	5.2086	10.0321	13.5563	45.0528	74.6419
ENSG00000143036	0.275956	0.787433	0.728754	1.0825	0.889373	0.608964	0.461522	0.332358	0.146139	1.44914	0.64663	0.261778	0.346667	0.204944	0.866302	0.35148	0.441064	0.808153	0.552534	1.2886	0.631351	0.88017	1.18217	0.753856	0.391223	0.52089	0.519258	0.274393	0.660864	0.585536	0.243329	0.831457	0.393143	0.620031	0.425789	0.419041	0.670901	0.92113	0.582025	0.485861	0.340127	0.283517	0.613171	0.407867	0.491472	0.345851	0.312347	0.51596	0.472281
ENSG00000117519	100.75	215.06	57.0106	108.985	157.285	170.085	70.6727	66.2421	24.6706	102.721	80.2914	77.8319	63.42	46.6032	94.0079	83.9117	55.289	73.0869	87.7026	111.988	89.8597	101.564	115.207	78.5352	118.354	152.749	114.599	95.0461	81.5513	88.633	53.8184	116.27	145.104	128.872	86.0746	107.509	101.521	74.2014	70.8845	151.536	52.2715	118.426	75.8048	73.9858	115.822	65.8661	88.3297	87.6436	84.5619
ENSG00000172339	1.18421	0.850331	0.795154	0.639512	0.77411	0.928994	0.609146	1.09666	0.655844	1.00994	0.87461	0.93967	0.868175	0.912239	1.41125	1.81442	0.845496	0.740997	0.902539	0.90917	1.15335	0.961606	0.684048	1.10203	1.14689	0.914707	1.23307	0.973146	1.14489	1.37692	1.12338	0.844187	0.900913	0.978314	1.11431	0.996833	1.02758	0.918758	0.834916	1.31126	0.740083	1.15603	1.0934	1.19961	1.5643	1.2646	0.984841	1.0177	1.03727
ENSG00000152078	0.0895214	0.339283	0.169957	0.112645	0.10034	0.106711	0.0729132	0.0424459	0.323228	0.137893	0.0814666	0.0200514	0.0255488	0.053171	0.0331075	0.0155523	0.0710891	0.0904244	0.0776825	0.171733	0.0228048	0.0240678	0.193338	0.174355	0.0510329	0.0764036	0.140853	0.0560375	0.0310742	0.0367399	0.0246419	0.0432181	0.108029	0.162633	0.0827957	0.0844449	0.103671	0.0682283	0.0583024	0.0959214	0.0297559	0.037062	0.0798874	0.0390975	0.0568445	0.151979	0.290568	0.242664	0.113855
ENSG00000271092	2.18509	3.70425	2.48237	2.34576	1.78686	2.59438	2.35579	1.54394	2.05774	2.6075	2.8005	1.91018	2.53443	3.06865	2.25332	2.5312	1.90839	2.53125	2.65289	2.29363	2.85689	2.56711	2.7772	2.69689	3.24678	2.14801	1.9197	1.70582	2.2561	2.73425	3.43612	2.78488	3.25644	2.42708	2.6856	1.51419	2.81426	3.0621	2.59658	2.1863	2.43031	1.93129	2.36394	3.72787	2.85725	2.05989	2.68009	3.03415	2.65142
ENSG00000122481	2.14773	3.40837	2.35646	2.0862	1.82352	2.85804	2.41454	1.57788	1.71409	2.62049	2.71502	2.12166	2.53574	3.0138	2.11235	2.47887	2.01974	2.30514	2.51177	2.23972	2.90519	2.51968	2.66453	2.75234	3.05461	1.98637	1.88364	1.76002	2.18439	2.68103	3.26058	2.64608	2.87742	2.67257	2.40518	1.81696	2.80934	2.99577	2.64151	2.21326	2.19116	1.90439	2.33112	3.29536	2.74399	1.94749	2.52248	2.85215	2.48186
ENSG00000117569	0.361996	0.677819	0.294855	0.199149	0.20012	0.393599	0.505091	0.210319	1.00072	0.307826	0.405686	0.321271	0.409133	0.473613	0.271232	0.551829	0.400273	0.394288	0.26863	0.251713	0.252017	0.170564	0.404267	0.756323	0.252371	0.183358	0.590379	0.334764	0.673465	0.834137	0.195796	0.45879	0.502896	0.602741	0.383256	0.42984	0.566789	0.219126	0.273857	0.411157	0.416373	0.284642	0.73518	0.340814	0.480494	0.27924	0.516749	0.601375	1.25372
ENSG00000188641	3.18115	2.7811	13.08	14.3363	10.5117	19.2495	15.1018	14.7255	2.78675	23.4042	20.412	16.4182	19.7414	11.3165	12.6179	13.4346	8.53667	14.1549	15.6432	13.4735	10.3169	15.4501	17.8259	14.4051	11.9154	3.59368	5.40511	9.65866	11.2463	7.59806	14.7294	12.1911	7.62583	6.96246	14.4981	14.2365	15.1124	18.3344	14.1069	10.5706	21.5719	10.1092	17.4866	13.3935	10.4039	6.86738	13.058	10.0904	7.02935
ENSG00000162627	24.4636	27.7599	22.9538	15.7673	18.0825	31.4903	17.6521	26.7226	12.2514	23.3759	30.0363	30.4301	28.6095	32.2081	38.1881	21.808	16.6304	21.1285	31.8295	23.6163	22.3927	25.9688	18.2924	36.2436	31.4371	22.9594	34.6044	29.3275	31.5587	25.044	30.9557	27.0678	32.7845	43.3046	27.2023	22.6726	27.9687	24.2819	24.741	36.9048	25.0607	29.1859	33.2044	32.1361	30.0204	38.9893	31.6949	32.0529	28.0211
ENSG00000117598	0.087529	0	0.00870828	0	0.0388916	0	0.0615046	0.012948	0.00720386	0.0069813	0	0	0	0	0	0.00936091	0	0	0	0.0175615	0	0.0151732	0.198635	0.00626314	0	0	0	0	0.00971253	0.0484708	0.00891681	0	0.0362799	0	0.00876259	0.133062	0.0124593	0.0196566	0.0249471	0.0247439	0.020852	0.00611001	0	0	0.0265775	0.00647675	0	0	0.0252316
ENSG00000117600	0.859972	23.1159	4.92553	0.564034	0.420404	2.40292	1.12308	0.129332	0.097293	1.00668	2.06035	0.673091	1.29288	6.50463	1.59171	0.375517	2.31857	1.01518	0.438835	1.14985	0.187271	4.45258	0.61767	1.46274	0.398521	0.254869	0.983182	2.51999	1.02392	3.97259	0.863034	8.53169	0.875879	2.17261	0.532106	0.0719127	0.590765	1.10956	0.457873	0.43624	0.886169	0.179509	2.65619	0.946147	1.1228	1.49554	1.06597	1.06168	0.851074
ENSG00000099260	0	0.855249	0.968059	0.131701	0.49866	0.130836	0.0917244	0	0.0290731	0.0755179	0.163042	0.0543672	0.254004	0.832603	0.58757	0.105923	0.187564	0.153283	0.101514	0.0693505	0.0463167	0.407389	0.052157	0.180865	0.124485	0.00313177	0.132266	0.165998	0.420324	0.118144	0.02173	0.0249355	0.0282442	0.0461674	0.153912	0.00558596	0.146271	0.0528045	0.0695156	0.022841	0.181752	0.0512349	0.260437	0.177746	0.109294	0.195683	0.133637	0.0414537	0.0539319
ENSG00000156869	0.714152	1.11205	0.929183	2.70659	2.25766	4.37902	3.0374	1.20441	0.236997	5.02493	1.29717	1.03955	1.57936	1.9814	0.520568	1.65328	0.776975	3.22728	1.93317	2.17059	0.775085	1.03104	3.48644	1.81793	0.623224	0.451182	0.419933	0.89773	0.84368	1.25458	1.38124	1.43723	2.2587	1.43455	1.93996	3.54028	0.95092	1.75844	1.63484	0.966527	0.437339	1.09871	1.43467	0.427607	1.15613	0.372543	0.645268	0.898825	2.00578
ENSG00000162688	1.8546	3.70975	1.96353	1.64438	4.24842	6.58086	2.86183	1.53002	0.953107	3.1555	2.44982	2.93048	2.59351	2.57107	2.11335	0.991296	1.16697	2.48261	2.16483	3.03171	1.534	3.05734	2.27525	3.67611	3.10543	2.49834	2.25537	2.95623	2.54686	2.13838	2.28286	3.63747	2.92475	5.17633	2.18516	2.89047	3.41189	2.55064	2.02716	1.49505	2.10963	1.69926	3.86271	2.23695	2.15413	1.52062	3.51364	2.45382	2.32209
ENSG00000117620	2.01126	3.85131	2.83992	1.84601	2.35398	7.35338	2.18849	2.66633	2.48974	3.66129	2.97039	4.732	3.28927	2.58938	3.57778	2.92668	2.95332	1.79545	2.53045	3.45456	1.90486	3.53935	2.28355	2.91919	4.14811	4.66698	3.28871	2.74029	2.48477	2.31852	2.69271	4.58288	3.27376	4.83444	3.52323	3.14234	4.27097	2.30849	2.03967	1.74117	2.00922	1.304	3.26549	2.85141	2.83932	1.57847	4.85012	3.3239	3.06501
ENSG00000156875	16.6135	28.8917	20.2549	21.2098	28.9247	69.4232	15.1027	18.7334	10.651	28.2582	23.4829	21.2512	27.9123	22.5238	28.4125	15.3136	21.4751	20.3889	18.2105	32.9312	22.2274	22.4257	20.1041	29.5613	31.7103	24.4892	19.3818	19.189	19.6125	16.8385	21.2991	28.6648	23.5061	31.6914	21.3123	20.7236	25.2619	22.132	16.7999	13.3667	16.9701	18.5431	23.5781	23.6978	22.5696	15.7544	21.485	18.4425	17.7237
ENSG00000156876	0.508733	0.70019	0.402234	0.493407	1.06019	3.35264	0.490335	0.701853	0.575367	0.639659	0.71575	1.20692	0.664457	0.784316	0.939344	0.984087	0.513157	0.540377	0.496053	1.0424	0.700277	0.662231	0.448917	0.899095	1.15363	0.966261	1.08306	0.672591	1.04744	0.771884	0.574852	0.841408	0.898756	1.46301	0.665521	0.881349	0.794049	0.41995	0.514372	0.997274	0.497245	0.319527	0.647454	0.476341	0.35203	0.496244	0.970191	0.720623	0.977932
ENSG00000122435	1.09226	0.778	1.28823	1.06219	1.68185	2.85399	1.15839	1.46677	1.42521	1.71171	1.75959	1.99768	1.56337	1.64511	1.27885	1.58501	1.19317	1.02544	1.35297	1.41761	1.71103	1.62624	1.59642	2.14959	2.39291	1.03182	1.58993	1.14894	1.57542	1.67571	1.94707	1.4213	1.66416	1.8688	1.33131	1.56388	1.6761	1.73606	1.60309	1.55458	1.16294	1.03015	1.69262	1.89072	1.65529	1.06039	1.66169	1.94161	1.67546
ENSG00000122477	0.0154068	0.357247	0.168947	0.0268675	0.236544	0.368462	0.152939	0.173278	0.336699	0.401165	0.414345	0.401179	0.336784	0.31976	0.0996497	0.39681	0.0814938	0.0431396	0.264463	0.117701	0.278498	0.188576	0.188147	0.297589	0.413564	0.200475	0.169699	0.175193	0.0616803	0.238208	0.348974	0.243824	0.174785	0.285226	0.252424	0.297179	0.176891	0.203292	0.263342	0.0993462	0.125344	0.0185248	0.342791	0.295927	0.30359	0.05891	0.289247	0.260863	0.150173
ENSG00000137992	1.1072	1.05683	0.894273	1.28508	1.3009	2.39367	1.55739	1.42148	0.587298	2.2074	1.45272	2.11444	2.1387	1.63548	1.09434	1.23664	1.28456	1.3219	1.31333	1.16493	0.934476	1.49571	1.70953	2.12587	1.53698	1.27662	1.68013	1.73734	1.20932	1.53374	1.41477	1.7273	1.88915	1.7278	1.79641	1.98175	2.0682	1.49142	1.55972	0.596949	1.50236	0.861208	1.87042	1.51543	1.10974	0.936873	1.8733	1.33337	1.61197
ENSG00000137996	11.7554	10.6071	9.62373	7.55206	7.96983	13.3292	9.98865	17.2488	18.3583	9.40277	11.5709	14.997	8.58474	8.80563	13.0634	14.1407	11.669	7.47083	7.26836	9.95205	9.10824	10.8778	7.7766	10.9727	11.7903	13.3922	14.6748	11.7332	13.1338	11.8705	10.4304	11.8379	11.3244	17.342	10.7213	10.4851	10.8308	8.51622	9.61798	12.3583	8.2277	10.9169	9.65783	11.6219	10.8368	9.77418	11.4344	12.1928	14.3346
ENSG00000079335	0.549691	0.246858	0.295375	0.368982	0.391867	0.630554	0.321358	0.294575	0.450688	0.451468	0.327631	0.417224	0.312009	0.307531	0.51194	0.435207	0.478725	0.33556	0.305535	0.286658	0.17962	0.211115	0.436757	0.647384	0.409175	0.203484	0.424479	0.321148	0.620921	0.215161	0.379157	0.469233	0.400682	0.835809	0.306201	0.418788	0.271397	0.20603	0.234166	0.2889	0.322712	0.207084	0.470609	0.0974366	0.168269	0.348638	0.352947	0.273673	0.435552
ENSG00000181656	0	0.0111254	0.0341696	0	0.064405	0.0850445	0.0361111	0	0	0.0182622	0.174125	0.00454133	0.113363	0.0123542	0	0.0122435	0	0.024853	0.151679	0.0663741	0.0533647	0.0328848	0.0999071	0	0	0	0	0	0	0.00967853	0	0	0.0533915	0.00994326	0.17795	0.0263825	0	0.0578791	0	0	0.007091	0	0.011107	0	0	0.0169423	0.0204496	0	0
ENSG00000162692	9.75554	0.579693	2.5287	1.15227	9.20602	0.659595	0.797909	0.200518	0.0575674	0.422633	6.61352	0	1.29809	0.314948	0.216608	0.762028	0.428822	0.679122	7.84181	3.06773	4.70852	0.492623	10.9443	0.864719	1.34244	0.388929	3.93251	16.7939	0.663865	0.986887	1.0895	0.0560547	5.0082	1.47909	17.726	3.857	0.211729	1.61943	1.27385	1.83391	0.803209	0.945935	1.9972	1.50452	0.624774	1.09636	1.17109	0.275963	0.741426
ENSG00000162694	5.34731	3.37508	3.5539	3.44399	3.97398	4.74369	5.06707	5.17387	2.71514	6.77428	4.9844	6.82444	5.42589	5.96424	6.54779	5.12115	3.96635	3.99463	7.30271	3.31555	4.28934	3.85851	6.58351	6.04311	3.9045	3.53541	5.98033	5.45436	6.48503	6.68226	5.36017	3.72675	6.14707	7.32815	5.94237	5.52509	4.54472	4.3595	5.11915	4.04001	3.23857	2.76459	6.80902	4.17482	4.23594	3.32899	3.89256	5.82523	5.6177
ENSG00000162695	3.79566	4.50712	3.54488	2.69267	2.516	7.82745	4.14862	6.17749	6.48471	8.92602	6.77177	8.26005	5.87699	7.6752	3.65757	9.51738	6.59441	3.09481	4.90577	4.555	5.27146	7.35585	5.21601	7.04104	5.48515	5.40863	5.53631	4.67784	6.10649	4.07281	4.67888	6.25725	7.64977	8.32579	5.42437	6.80103	6.67165	4.28487	4.4237	3.0515	3.10586	3.0842	5.98248	3.49509	5.91443	2.00313	8.43093	4.59221	6.51986
ENSG00000269175	4.71547	3.28372	3.52083	2.74464	1.62361	3.71672	3.82901	4.56524	5.10748	4.52476	5.35252	4.2156	2.85499	5.40643	2.34826	3.84237	4.65296	3.53092	7.73349	4.70299	7.30541	4.52203	5.85593	5.75219	7.55351	3.96044	2.74036	3.5569	3.81024	5.24263	8.99364	4.72925	6.24403	4.54135	5.02523	5.28984	3.58704	7.76502	6.44806	4.47911	6.2061	5.07906	4.17513	8.91902	5.38775	5.33454	3.79785	4.07334	3.36402
ENSG00000117543	10.8099	7.58783	7.46983	6.71365	3.98445	8.2613	9.1869	9.81586	11.111	10.9994	12.865	7.94258	7.09216	11.5426	4.88596	7.80363	9.8781	7.74531	16.4779	11.1524	13.3228	9.10297	11.8009	13.1426	14.8922	7.89133	6.93323	8.0773	9.69688	10.5536	18.6259	10.0592	13.9133	10.1757	11.0455	10.8212	8.22328	15.9048	13.0957	10.331	13.9785	12.4004	7.39872	20.372	12.0231	11.6625	9.88463	9.14298	8.03832
ENSG00000170989	0.901133	0.111883	1.88495	3.62152	1.06567	0.437023	3.13881	20.6856	0.399176	4.98485	2.64042	25.9084	1.42351	4.21498	5.67895	5.61535	1.03817	1.98488	3.41743	2.31447	2.92389	11.2711	1.66751	1.83562	3.62918	1.17706	3.50516	0.22412	1.3403	7.94747	3.4069	0.486431	4.38958	9.90198	4.21579	3.09097	11.1617	6.65459	5.70434	7.55966	1.94751	6.54969	12.8527	4.3417	4.61718	1.64604	2.26329	12.2001	3.87762
ENSG00000060718	3.37182	3.70495	0.134448	11.2756	112.508	4.52703	7.49991	2.4602	0.0984065	1.32178	0.727547	1.01985	0.0301301	0.158188	23.9678	0.310994	0.72012	0.471309	7.00605	4.55604	3.05199	1.59574	27.7387	1.23227	11.8638	17.7429	20.9059	66.1092	0.0300318	1.86366	0.786143	0.0800323	24.5461	26.4141	18.7421	62.9705	4.00333	0.851542	1.8888	29.6469	0.497279	6.19299	0.984144	0.326843	0.873459	2.56929	2.1876	3.05693	0.691555
ENSG00000185946	0.467071	0.381566	0.433181	0.588179	1.03052	0.536311	0.641134	0.401498	0.720951	0.539521	0.542601	0.329718	0.472101	0.489554	0.442773	0.586246	0.40035	0.524206	0.500482	0.602907	0.595219	0.423881	1.48493	0.533862	0.474058	0.403066	0.445587	0.384758	0.475816	0.532548	0.517361	0.456348	0.366106	0.522638	0.421379	0.513149	0.311216	0.516859	0.628625	0.552601	0.672834	0.317397	0.371071	0.356246	0.593803	0.395584	0.255154	0.353528	0.461795
ENSG00000240038	0.0283198	0.0671475	0.0370589	0.0657261	0.289752	0.0182921	0.186736	0.0368415	0.0792762	0.0529012	0.0654563	0.0222673	0.0526848	0.0503328	0.0232628	0.067791	0.0653191	0.0734413	0.0481383	0.0372051	0.110723	0.0162055	0.131156	0.0703115	0.0293276	0.0304062	0.0456567	0.0391474	0.0323826	0.0361166	0.0411175	0.0345274	0.0278469	0.030896	0.0301192	0.0815851	0.0153282	0.0531511	0.0767866	0.0383088	0.0368185	0.026595	0.0258807	0.0213416	0.0202805	0.0130753	0.0190601	0.0180767	0.0573923
ENSG00000198890	5.87777	7.06879	4.46911	8.64596	3.79797	6.3988	5.81023	10.8572	5.38719	14.9042	9.46674	6.15147	4.74688	9.56711	8.55038	7.85667	6.85494	4.98161	8.06277	7.95942	7.64189	8.94244	7.73233	9.62748	7.43071	4.70767	7.7757	5.66264	7.78933	9.89614	13.0602	7.2513	11.8099	7.54768	4.15619	7.17437	7.95554	10.2844	9.67829	8.2369	8.02197	8.24501	9.15671	6.24961	9.45278	9.07222	8.80179	9.01892	10.9322
ENSG00000162631	5.45674	0.028986	0.700444	4.1057	0.378529	0.0740561	3.9617	5.19762	4.28759	2.86077	2.69188	1.91607	0.183509	2.39593	2.46542	2.38986	1.00817	1.29744	3.93395	0.956619	1.23553	2.50247	4.42407	1.61129	0.496312	0.105612	3.64911	0.0739695	3.58306	5.63199	4.16936	1.42291	1.13807	4.57813	0.46752	2.8652	1.59344	4.52762	2.05191	2.55323	3.31159	1.56807	4.67513	0.587137	1.96907	3.10351	3.15517	3.16221	5.47213
ENSG00000134215	0.172472	0.0155262	0.357411	0.138455	0.0153068	0	0.27675	0.0149345	0.249919	0.0644167	0.0312761	0.0341598	0.126697	0.123693	0.0652647	0.353286	0.291111	0.100494	0.0251021	0.0110282	0	0.00510447	0.116247	0.0758136	0.00969863	0.0334017	0.0823034	0.00627581	0.00508841	0.0384714	0.00559952	0.00566968	0.00502564	0.0485041	0.022066	0.0277406	0.0115261	0.0402586	0.0261102	0.0609456	0.0130945	0.0368857	0.0310722	0.0203402	0	0.0333938	0.0147276	0.00509772	0.0202839
ENSG00000085491	11.0062	9.03491	7.28501	7.40215	5.1999	14.7603	5.42616	7.08263	4.13987	9.97407	9.0504	14.9236	11.8326	8.04917	6.21605	9.92904	8.3296	7.19457	7.22724	6.94304	5.66507	7.97083	8.71593	11.3721	11.2568	9.31979	10.844	8.21682	8.97189	9.43223	9.64341	9.84357	13.8448	10.2301	9.76121	15.3623	12.0467	8.93567	7.82023	8.09458	7.63873	6.89834	10.4567	9.43535	9.77745	9.18763	11.3328	11.783	16.0608
ENSG00000162636	1.45641	1.40364	1.17337	1.87765	2.18619	3.60585	2.34324	1.73225	0.78871	7.34417	3.50716	1.63643	3.66676	2.65912	0.865209	1.00514	1.3944	1.55525	4.80429	2.29662	2.29823	2.15858	4.51389	4.08659	2.18342	1.03876	1.46389	2.57986	2.35641	1.05363	4.8522	3.07897	2.92229	2.11293	3.8068	4.48309	4.25889	4.09734	2.64713	1.06803	1.68241	1.27914	2.67166	1.90148	1.28385	1.58809	3.42689	2.27333	2.23157
ENSG00000162639	0.502359	1.84397	0.475484	0.621857	0.86834	1.97582	1.00274	0.927358	0.322384	1.38374	1.61229	1.05588	1.1622	0.746443	1.48084	1.15257	0.556225	0.888141	1.40396	1.69276	1.38427	2.45338	0.801489	1.98342	2.36957	1.54507	2.17598	0.998461	1.50439	2.0756	2.48038	1.37972	1.59196	3.30676	1.10912	1.38497	2.57236	1.9472	1.5701	2.00184	1.06221	2.4805	2.33297	2.29505	1.77152	1.55943	1.69086	1.51955	1.94362
ENSG00000134186	3.98151	2.294	3.03856	2.37247	3.69422	2.49548	3.94615	2.44354	2.91296	3.33855	2.8244	3.07892	3.37223	3.00612	2.01215	4.83055	3.69392	3.17864	2.51495	2.42306	2.85011	2.8735	3.89932	3.21882	2.71656	2.23371	3.0924	2.50843	3.49666	3.669	2.60608	1.82644	3.2002	2.52138	2.58129	3.97782	2.70356	2.43997	2.86704	2.35168	2.99785	1.92374	2.3764	2.67303	3.12183	2.19438	2.99818	3.31634	3.56508
ENSG00000116266	4.36356	5.21752	5.15396	2.94429	3.36388	4.98093	3.74659	3.42902	3.0204	5.41408	4.70919	4.95656	5.17364	4.75638	6.01771	5.30132	4.30386	3.99768	4.2543	4.3764	3.97611	5.01277	3.71111	6.00965	4.82563	3.72299	4.86944	3.9236	5.42385	5.17837	5.13035	6.11716	4.44268	5.67694	4.20613	3.49327	4.96814	4.26672	3.75597	2.276	3.46637	2.7022	4.97416	4.27808	4.34232	3.36237	5.91465	5.00449	4.75392
ENSG00000162641	0.116846	0.137312	0.186822	0.177826	0.127164	0.0836111	0.133108	0.0631116	0.176979	0.129522	0.111171	0.0691292	0.140466	0.142702	0.0530605	0.0391505	0.2398	0.131965	0.105047	0.122244	0.0791226	0.164481	0.0748792	0.21561	0.136383	0.0460332	0.0780948	0.0965453	0.0653896	0.121476	0.120898	0.0785221	0.0938533	0.0578669	0.0980293	0.0838842	0.0460208	0.112705	0.139629	0.118996	0.12724	0.0902018	0.0937932	0.104865	0.122194	0.115462	0.158135	0.088339	0.149395
ENSG00000121957	2.65862	1.79161	2.46594	2.24016	1.81225	2.62905	3.13338	1.90146	1.92844	4.16269	2.86946	3.17399	6.54573	4.66876	1.81282	2.95968	4.86818	5.75459	4.69528	2.37036	2.39892	2.38098	3.6861	7.95476	2.4645	1.84253	3.68836	2.81685	4.59441	3.26361	3.09377	2.94927	3.36593	2.28482	3.40557	4.14558	2.97234	2.131	2.33036	2.67523	4.53048	1.38492	3.81724	3.05132	3.90982	4.90444	4.79512	4.60276	5.53972
ENSG00000121940	7.88211	7.26716	7.77465	7.25869	7.99417	9.85617	8.50959	6.63239	7.05584	12.3985	8.99167	10.8172	11.5649	10.7403	8.34206	9.62068	12.7014	9.82194	8.09952	9.02588	8.05408	8.63349	7.06704	12.018	9.55327	6.91542	9.58728	8.81915	9.10686	7.31443	7.49159	8.31949	10.1884	7.84731	10.6069	10.5683	8.24452	8.61665	7.51848	6.89793	7.78788	5.36597	10.3193	6.53074	8.47246	8.12732	10.1993	7.10035	10.3454
ENSG00000085433	4.16658	4.82713	4.07217	3.53499	5.32466	5.26591	4.11809	3.54642	3.23315	4.22295	4.33699	5.57846	3.67687	4.90179	6.41097	4.27836	3.83992	3.62785	3.1315	3.77149	3.2068	2.78297	3.96216	5.34313	4.62623	3.20353	5.64425	4.93221	4.7957	3.56952	2.95879	3.78404	4.41148	4.87615	2.67312	4.23857	3.78398	2.29327	3.30062	3.87602	3.53786	2.89778	4.31689	2.62607	3.15663	4.03909	4.42029	3.5714	4.38737
ENSG00000197780	16.4928	14.121	11.1817	8.00555	13.541	17.1736	9.8654	11.0434	11.8856	8.23047	10.6906	15.8089	8.07832	6.89118	10.2414	21.8565	10.8174	10.0329	7.72561	7.99186	5.58506	12.6127	11.7653	9.41346	9.08058	12.1835	12.8012	8.67792	10.1465	15.2916	6.47431	7.78302	13.0287	10.0096	10.9617	13.3851	12.896	7.65095	11.0955	8.58755	5.35717	5.30627	9.3992	5.43259	14.1443	3.20894	11.2235	13.4074	17.38
ENSG00000215717	10.7836	14.6193	15.1138	13.5959	9.5363	20.0763	14.43	14.9642	18.9802	20.2974	19.1003	19.5484	16.4465	17.6584	19.2394	23.9378	22.397	14.0655	14.6881	18.7273	14.3999	17.156	13.7976	20.5173	18.3148	14.321	15.751	12.3319	18.9972	15.4614	17.3357	16.015	12.9499	18.1423	18.9416	12.8374	17.0307	15.8064	14.6497	11.4413	14.2842	12.4775	19.6319	16.2852	18.6381	11.7924	17.2677	15.2174	17.7102
ENSG00000116299	0.132171	0.0648488	0.0965897	0.0348139	0.0496051	0.136902	0.0597577	0.158103	0.0258954	0.0484614	0.0283043	0.0914596	0.0262718	0.0185538	0.0735816	0.283551	0.109784	0.0307083	0.0906166	0.0528939	0.0536527	0.0833715	0.0570643	0.0738159	0.132593	0.0665714	0.10494	0.138737	0.0894416	0.185451	0.227659	0.0554283	0.0516998	0.158798	0.0736198	0.0905362	0.185125	0.0789131	0.0590172	0.0975248	0.0498483	0.106002	0.111701	0.0536977	0.0822035	0.149722	0.0175867	0.162241	0.163762
ENSG00000031698	94.8381	104.565	42.8247	50.8601	57.4236	83.3963	57.697	111.322	119.795	59.9436	100.585	91.0933	58.752	58.9786	59.1299	112.816	76.7361	51.2581	81.9897	103.624	104.971	79.048	55.807	81.711	113.076	76.6785	87.4881	99.3996	64.9704	70.6816	120.453	82.6705	91.3536	114.358	78.6156	89.1402	72.5736	103.047	87.8969	118.831	85.6784	120.533	52.4471	125.585	123.735	82.3019	87.1285	80.3089	67.9105
ENSG00000143126	0.195509	0.632735	0.119814	0.039581	0.443427	0.0919071	0.0551886	0.00539325	0	0.00712442	0.0467824	0.0234253	0.0274987	0.0186032	0.0642356	0.00657621	0.0369074	0.128057	0.0164964	0.0738939	0.0165492	0.0705703	0.180634	0.0553883	0.0358047	0.166283	0.128647	0.104383	0.0533235	0.0632797	0.00329696	0.073281	0.151346	0.0539851	0.0815352	0.0873788	0.030758	0	0.00614941	0.0262419	0.0350717	0.0214392	0.0451516	0.006731	0.0126115	0.0425402	0.0323472	0.0620102	0.0229783
ENSG00000134222	2.00617	0.677647	0.622155	0.515595	0.298044	0.290158	0.499719	1.16431	0.553808	0.295155	1.18495	0.727676	0.875297	1.1803	0.681981	0.98815	0.36652	0.515047	0.919495	0.203788	0.601535	0.436217	0.661618	1.6311	1.06889	0.737665	2.94346	1.06451	4.26649	5.40833	1.82686	0.835444	1.20712	1.94565	0.307606	1.08799	1.2216	0.419274	0.857805	4.32404	0.69053	1.58075	1.03764	0.525684	1.63057	4.40598	0.815609	2.49288	5.30006
ENSG00000134243	5.29072	11.8749	4.11856	2.34978	15.8775	12.7067	4.58838	0.597442	1.44605	3.01974	2.72466	3.16702	5.13726	3.17276	10.8612	0.22498	2.0699	5.08374	2.9195	5.0175	2.41946	2.98571	4.80238	10.0092	5.55631	9.94932	10.6174	8.86866	2.32866	3.02417	0.938201	7.31148	6.53592	10.3796	2.98367	5.34715	6.63311	1.01623	0.844768	5.25908	1.92225	2.81745	7.54195	1.02222	2.39375	6.34296	3.70325	3.23748	0.334796
ENSG00000143106	20.068	15.6705	11.5732	9.77717	11.1477	18.2627	10.9268	14.4936	22.0829	13.3263	14.0406	12.5683	14.0179	16.6336	15.9277	16.7855	13.1584	11.5144	13.2399	17.0021	14.4885	18.0657	11.089	18.0659	17.2104	14.3507	14.879	14.035	17.1148	18.4717	14.6911	16.498	15.4607	18.8461	13.3438	13.1209	13.0928	19.5758	13.7713	16.9256	17.8908	21.5872	16.8966	17.9733	17.7681	22.9334	13.5197	14.6433	14.2934
ENSG00000143028	0.0559907	0.473079	1.22059	0.170358	6.19871	13.9432	1.30518	0.424868	0.0815562	5.26475	2.01975	0.675284	4.50013	5.68964	1.11115	0.0293919	0.160946	9.91195	0.30162	9.29262	0.52187	3.9999	0.708252	11.7971	0.411107	1.33369	0.34851	1.15193	0.337594	0.122021	0.923648	1.3809	0.52427	0.476383	0.281232	0.424095	0.139978	5.51606	1.99272	0.0808025	8.77842	0.22558	4.05654	0.136921	0.471679	2.41264	2.78753	0.558878	0.215445
ENSG00000162650	0.594825	0.314723	0.309832	0.439511	0.837764	0.537152	0.629085	0.382368	0.224063	0.546407	0.689703	0.247233	0.612567	0.680128	0.483246	0.436107	0.312743	0.563484	0.442763	0.689979	0.799498	0.619089	0.745793	0.914434	0.590932	0.219457	0.587716	0.231345	0.411287	0.660607	0.689048	0.244851	0.383648	0.677626	0.297393	0.421565	0.488395	0.785013	0.494069	0.595203	1.03758	0.490911	0.937041	0.300553	0.301075	0.558806	0.460538	0.636422	0.506479
ENSG00000174151	2.50446	2.46083	1.38638	2.9712	3.47804	4.22896	2.58416	2.10118	1.31189	5.59249	3.83135	4.2981	4.05775	4.9163	5.01398	3.46757	2.34874	3.49902	3.73706	4.07787	1.90505	4.42981	3.16083	4.11852	4.03467	2.14148	2.82403	3.96677	3.02777	2.16212	3.7623	3.81366	2.62268	3.10339	3.26795	2.90045	3.5563	3.00419	2.80161	2.0853	3.7004	2.40746	4.42597	2.95035	2.40959	3.16132	3.19854	2.73904	3.36077
ENSG00000181754	0.755057	0.550724	1.98638	1.75094	3.17551	4.07797	2.82552	0.102054	0.881974	3.60967	1.90813	0.90556	0.750991	2.30361	1.27501	0.414194	1.43602	1.39398	1.0891	1.771	0.380946	0.517285	1.62253	1.73781	0.770258	0.715159	0.766321	1.06166	0.265906	0.444454	1.48474	0.379847	0.46117	0.671106	0.552153	1.10881	1.22449	2.05465	1.11626	0.169901	1.64614	0.268275	1.85801	1.50564	0.469522	0.507136	0.840425	0.819071	0.80663
ENSG00000156097	0.00528402	0	0	0.0160025	0	0.00451606	0.0127662	0.00406686	0.00650441	0.00630347	0.0218936	0.00627003	0.00849431	0.00852845	0	0.0141828	0.00585744	0.00876902	0.0141537	0.00792821	0	0.0218003	0.0152501	0.0222328	0	0	0	0.00902341	0	0.0111811	0	0	0	0	0.00237354	0.00579493	0.0214117	0.00977495	0.0218242	0.00744715	0.0502065	0.0165503	0.00659404	0.00734179	0.00869969	0.0058479	0	0.00732955	0.00528846
ENSG00000065135	34.7974	49.8259	35.4855	29.6208	24.8371	39.6674	34.1397	44.555	43.2797	44.3522	40.4371	51.7769	39.5868	38.5975	37.6958	56.4014	37.39	30.7584	40.6249	36.2344	23.6482	39.2882	34.9658	44.928	45.4372	38.2518	49.477	42.6457	53.0617	52.2768	46.9684	51.6897	44.9825	60.7216	38.4978	42.4572	45.6838	41.5888	39.8511	49.8516	32.3556	41.1883	45.0514	38.4335	52.4438	35.8429	39.2716	52.4504	51.3073
ENSG00000134183	0	0.0543551	0.0593906	0.177789	0.125812	0.0688497	0	0.0456468	0.066326	0.0813392	0.121174	0.117735	0.233123	0.51303	0.0281567	0.223446	0.130924	0.0589055	0.12023	0.0299425	0	0.182143	0.0287975	0.043885	0.102873	0.0771271	0.16153	0.0508834	0.283165	0.0908308	0.114125	0.108995	0.387009	0.054852	0.0578863	0.0343918	0.0995596	0.0853612	0.0567132	0.0843769	0.0791641	0.0799154	0.0526883	0.0931155	0.131996	0.0662573	0.169692	0.050934	0.236846
ENSG00000116337	9.74998	4.55307	8.27249	8.76765	11.9579	5.84476	7.10595	8.51432	6.96467	5.63202	7.84643	7.75084	7.04852	8.1561	11.978	12.1343	8.8277	8.83414	8.72346	8.89972	8.71818	7.55948	6.81089	8.94357	7.28094	7.44858	7.87723	7.09421	8.1553	13.8909	8.57115	6.58796	7.60205	8.13095	5.40857	7.40825	6.76285	9.10206	7.59822	8.77882	9.00539	8.79948	7.38252	7.54152	8.10898	10.3246	5.98066	9.1886	10.3629
ENSG00000168765	1.49029	1.12316	1.82193	2.08881	2.05037	1.28011	3.04707	1.30339	0.943121	1.90035	2.37731	0.620078	1.35809	2.87987	0.401654	0.637466	1.5295	1.99115	3.1236	1.95988	1.64785	1.31613	2.12965	2.12918	1.70788	0.686293	1.37293	0.643534	3.31974	3.90511	2.66581	2.13274	2.60553	1.98837	1.24256	1.22826	2.49469	3.55025	4.17705	2.69388	3.10389	1.93454	2.9086	2.44006	1.26756	2.18475	0.807612	3.08406	1.60584
ENSG00000213366	2.32305	2.18295	3.44346	4.19853	3.1231	1.31813	3.23083	2.26361	0.782395	2.61888	3.2673	1.40734	3.38968	4.41453	2.13259	1.25138	1.20024	2.01049	6.03271	2.27626	4.72535	3.48579	4.10849	4.82791	2.35384	1.23742	1.26589	1.19452	2.64653	4.21197	4.62495	3.0204	2.35458	6.06971	2.24532	2.97792	4.08712	4.21878	4.75793	2.23651	4.63651	3.55458	4.63011	4.29562	2.69901	5.28082	2.42843	3.83444	2.99102
ENSG00000134184	0.0254374	0.0154613	12.7965	0.0956795	0.0465744	7.61263	11.3206	8.50899	0	8.72523	11.351	0.0126224	14.0285	10.3063	0.144784	9.45481	0.0492407	0.03733	14.0964	7.96019	0.120854	0.0328332	0.0967067	0.162344	0.0505309	0.0512529	7.49166	0.00582951	8.82285	0.0570961	0.0486236	17.0048	7.76358	0.0451402	0.0683292	0.0366645	0.0514086	12.9368	0.0512911	10.6941	0.0649943	11.3217	0.0223762	12.8475	0.0290325	0.10509	0.0639438	21.0631	0.0305301
ENSG00000134201	0.5604	0.0305932	3.58198	2.10911	0.252155	0.0449225	2.29151	0.106393	1.29509	1.11427	2.91805	0.167822	1.72006	2.30629	0.014098	1.20849	0.733652	0.490334	2.34408	0.0794408	2.19076	0.551211	0.831878	2.81719	0.345611	0.0562356	0.329546	0.0244197	0.650164	0.856043	3.62216	0.539703	0.434784	1.73084	0.508407	0.196756	1.35154	5.25698	3.87223	0.705623	3.92626	1.31131	1.92086	2.06421	0.372714	2.43561	0.42741	0.971563	1.25954
ENSG00000134202	4.02511	15.2397	20.9256	8.70334	2.99207	13.9314	18.2024	9.10381	14.37	23.5684	12.7724	6.83129	10.7702	15.2309	12.3854	16.7447	19.1994	15.2184	11.0422	5.20321	12.161	16.3323	8.99822	11.3015	12.6916	7.18529	6.15317	3.29751	3.11741	9.1892	14.9809	7.01453	5.33059	6.07953	4.02979	4.24597	18.4151	15.4314	11.1417	7.53263	12.8676	13.9737	6.44303	16.8285	5.46037	18.2064	12.7281	8.60292	8.4698
ENSG00000184371	16.0293	4.42874	55.2379	72.0846	39.9969	19.745	36.6439	11.6059	4.27182	63.1043	29.9001	14.2349	36.5403	31.8178	9.79509	24.841	58.443	45.3362	26.7569	34.0587	30.6081	55.4909	25.941	22.7259	17.3498	3.37428	4.51415	7.46044	10.3326	10.803	14.2042	6.94457	10.3388	14.7512	26.3877	12.6611	16.1308	53.8526	38.0009	6.18801	35.4412	14.3714	33.3322	9.59819	8.73976	12.1765	13.9373	11.8496	18.8862
ENSG00000168710	22.0427	29.323	32.7217	30.5293	27.5988	33.2797	28.1018	29.9269	20.0495	38.7742	34.476	39.6755	33.0446	34.0501	30.0306	30.7593	38.0096	29.3341	28.8488	38.142	33.1724	33.5014	23.8923	33.5075	31.6048	22.3388	26.1637	30.9959	27.5917	25.0361	29.4541	23.2943	26.1512	24.9092	28.9811	25.9484	26.0172	33.2262	26.857	25.9645	26.1246	25.6778	29.2005	24.7224	26.0761	28.8978	30.6863	28.09	28.3632
ENSG00000143093	5.33466	3.1232	3.6743	3.85556	4.26689	3.23868	3.84012	3.86516	2.54718	3.38682	3.28496	3.83506	3.4756	3.30654	4.98505	3.37052	2.80597	4.31967	3.65985	3.80499	2.22318	3.77512	3.39527	4.29931	3.99384	2.9932	3.72691	3.73286	3.62744	4.26784	4.25681	3.38503	2.46037	3.62247	3.30264	4.11278	3.96411	3.8066	3.52508	3.92034	3.65969	3.80076	3.5506	2.95954	3.26615	3.5305	3.19132	3.38121	3.51798
ENSG00000156150	0.689207	0.246717	0.324969	0.528575	1.16363	0.495568	0.898916	0.809826	0.100707	0.708961	0.95131	0.804802	0.526541	0.649556	0.907006	0.593972	0.726961	1.6736	1.13891	0.675731	0.692045	0.821303	0.939071	1.80682	0.645169	0.768841	0.550507	0.554411	0.550777	0.609153	0.975459	0.742901	0.361125	0.189422	0.325415	0.357214	0.878347	0.671694	1.03982	0.40282	1.70868	0.51136	0.759609	0.8164	0.439257	1.02581	2.07469	2.06082	0.635704
ENSG00000186150	0.409357	0	0.0791021	0	0	0	0.0488043	0.0480058	0	0	0.610053	0.0674241	0.0284852	0	0.323015	0.0283435	0.0982132	1.39215	0.231996	0	0.16782	0.233903	0.384696	4.20898	0.190949	0	0.208329	0.0605191	0.0214303	0	0	0.0136685	0	0.0230185	0.476904	0.0610751	0.292997	0	0	0.161663	2.75784	0.100603	0.0257125	0	0.0517352	0.0141197	5.1574	2.81746	0.0342955
ENSG00000197106	0.22532	0.16781	0.0678114	0.0204732	0.823378	0.156376	0.144554	1.22018	0.013334	0.0329769	0.541071	0.268043	0.019396	0.0306823	1.72409	1.7398	0.112433	0.109162	0.0541133	0.00981606	0.0232732	0.104055	0.0682517	0.0663328	0.158	0.113892	0.694105	0.223457	1.29705	0.384454	0.103059	0.0480867	0.0546155	0.111178	0.0389421	0.0482409	0.0825138	0.0303775	0.0114297	0.527619	0.00477675	0.0316326	0.113057	0.0250214	0.0245884	0.6015	0.0932665	0.282845	0.26407
ENSG00000116396	0.631079	0.19232	0.271856	0.402476	0.610609	0.367307	0.288417	1.81976	0.564444	0.199886	0.315037	1.24765	0.299812	0.554384	1.2904	1.19666	0.433616	0.322197	0.389947	0.27726	0.0827205	0.608792	0.341835	0.32162	0.259382	0.305495	0.830235	0.25901	1.28811	0.30217	0.295091	0.260941	0.185563	0.159326	0.279453	0.434009	0.39519	0.236304	0.271273	0.253106	0.242155	0.172891	0.39554	0.225694	0.29872	0.715625	0.214409	0.468222	0.592689
ENSG00000162775	0.767552	1.14876	0.895947	0.79174	0.85695	1.83225	0.853651	0.795552	1.0252	2.34794	1.33118	1.64469	2.13078	2.25832	0.805481	1.15815	1.68331	1.96821	1.17907	1.15115	1.02646	1.21219	1.54011	2.56987	0.791833	0.76345	1.70757	1.92515	0.942043	1.05798	0.954021	2.24565	2.18704	1.84795	1.20648	1.59146	2.33966	1.02306	0.958402	0.766963	1.00419	0.769397	3.41905	0.937055	0.875296	1.15495	2.54283	1.74627	5.35305
ENSG00000168679	2.46678	0.836086	2.30832	1.58719	2.0887	3.17795	0.789246	1.1872	2.6516	2.61827	1.64123	2.73025	1.44234	2.07205	5.22755	0.419104	0.904221	0.919449	2.49622	1.83095	0.678167	1.13963	1.52571	2.32428	2.73343	0.937712	2.37512	2.59009	3.22122	5.00509	0.815094	0.488385	1.05913	2.67378	1.2866	1.36208	2.41619	0.713963	0.583944	1.24967	0.695951	1.47618	1.42863	1.1923	1.33143	1.28267	1.5157	1.77987	2.29233
ENSG00000134248	21.6912	17.4018	20.1599	14.0197	15.6498	17.3602	16.4989	16.7257	22.7285	18.4665	14.6639	16.3769	20.1936	17.0126	22.7891	20.7666	14.1695	14.1483	16.8411	16.2732	18.1706	15.2861	15.9288	17.2327	18.1054	16.6545	14.8288	13.9929	17.476	23.465	16.3485	17.1745	16.2111	16.5668	17.7635	15.3904	17.1991	16.6193	13.3233	14.8368	13.0736	16.8451	16.5004	17.1415	22.7525	18.857	16.0818	16.8516	16.3679
ENSG00000177272	0.362423	0.0116075	0.534884	0.101499	0.0994916	0.0796686	0.187831	0.0324534	0.378301	0.0367734	0.0114547	0.0508243	0.622029	0.190937	0.0160753	0	0.29869	0.546214	0.00756924	0	0	0.0471592	0.131902	0.00878093	0.00835996	0	0	0	0.0148364	0.010304	0	0.14895	0.0441917	0	0.155408	0.122215	0.0876177	0.00633147	0.0113477	0	0	0.0393812	0.193757	0.071462	0.0262967	0.0826083	0.0106679	0.0110776	0.220153
ENSG00000121931	4.9955	3.14892	2.2031	4.18845	2.37199	5.07694	3.70992	3.12936	5.21854	4.57605	4.8019	5.52008	3.19236	4.17717	4.06997	6.07407	5.55376	2.71425	1.86407	3.67563	5.35135	4.37047	3.77826	4.43917	4.25989	3.19958	4.63192	3.96873	4.43858	3.07959	5.19072	2.61275	4.63073	4.19087	2.91074	3.08028	4.17099	3.99864	4.75434	2.28273	3.76358	2.4582	3.91974	3.72771	4.03007	2.74325	6.12109	3.61969	4.93366
ENSG00000156171	10.7784	12.2343	18.8031	12.6263	9.81196	21.0783	13.8657	10.9228	17.2608	19.5405	16.4187	12.2342	20.7229	16.9056	15.6476	10.309	15.6527	16.1781	16.7824	17.3405	15.835	13.3846	15.1233	13.9448	18.5846	13.5667	9.65428	11.9296	8.70675	9.23151	16.6002	13.2291	12.9358	12.1807	13.2794	11.221	11.9649	17.7002	12.0455	9.19423	15.2791	13.5053	11.3574	17.9576	14.0279	10.9006	11.9425	7.77996	9.50356
ENSG00000134255	2.4853	1.94501	3.80958	2.80523	2.2127	4.10574	3.24535	2.61568	2.96084	4.70224	3.68382	3.31457	4.22264	3.85169	3.90136	3.70876	3.83086	3.47016	2.43269	3.45421	3.71972	3.03346	3.05097	3.56207	3.50999	2.4104	2.26581	2.04355	2.16772	2.43269	3.44927	2.77451	2.37034	2.74234	2.31678	2.26141	2.9546	3.87229	2.99923	1.88036	2.66135	1.59869	2.50556	4.09834	2.65152	2.19307	2.70827	2.33125	2.68871
ENSG00000162777	0.452718	0.0980602	2.03936	2.6816	0.517261	1.09873	1.34196	0.582613	1.24831	1.85718	1.19785	0.442755	1.47865	2.63326	0.446963	0.32325	1.12159	2.26075	0.592226	1.34415	0.870105	1.26975	0.712945	1.46455	0.748993	0.78031	0.333902	0.126354	0.257361	0.277471	1.09347	0.529681	0.288917	0.524168	0.247037	0.174405	0.909577	1.68953	0.634962	0.211234	1.70763	0.597321	0.94248	1.27578	1.25365	1.1561	0.608363	0.335366	0.838792
ENSG00000064886	0.140004	0.0235744	3.75222	2.38779	0.219171	0.119859	7.02746	0.207607	0.649158	3.16404	0.171688	0.0567753	3.03035	0.860911	0.0542356	1.7046	6.38304	11.0522	0.251729	0.202771	0.621583	0.402239	1.58473	0.519495	0.0428035	0.0156712	0.0171175	0	0.318826	0.0552474	0.0617817	0.0469168	0.038686	0	0.08087	0.086837	0.144971	0.362463	0.0862717	0.125238	0.425202	0.101602	0.222723	0.214341	0.126219	0.07916	0.0616039	0.022498	0.95506
ENSG00000173947	0.241629	0.0511652	1.70085	0.366989	0.506846	0.467932	0.94695	0.0354516	0.297241	0.861579	0.309065	0.0284011	1.01706	0.979788	0	0.0401239	0.271671	0.830721	0.167762	0.827018	0.0628404	0.0677468	0.521023	0.475585	0.0728743	0.0509782	0.00661843	0.167954	0.0772814	0.0538885	0.213836	0.0380864	0.130631	0.0596318	0.210332	0.0164848	0.0516689	0.424881	0.348853	0.00718853	0.349141	0.0270624	0.180905	0.126798	0.690184	0.42921	0.149727	0.0155418	0.0947591
ENSG00000085465	0.104204	0.0844019	0.0399217	0.0812499	0.136359	0.0441774	0.0898965	0.0726834	0.0658103	0.125956	0.111681	0.0758732	0.0244393	0.149979	0.0361708	0.0411036	0.0771259	0.0351961	0.153878	0.080508	0.0760716	0.04076	0.0129049	0.258719	0.171419	0.124829	0.0821746	0.0602717	0.0821961	0.0790778	0.154972	0.0913795	0.0669299	0.0535936	0.0769938	0.0586678	0.0818686	0.208509	0.0545568	0.0597359	0.100266	0.0799927	0.127129	0.0550765	0.0996179	0.0869634	0.0836225	0.0190207	0.0606041
ENSG00000116455	9.99924	11.1539	6.67267	7.12942	9.10087	8.9136	6.46573	12.1946	6.65168	9.33869	8.10862	10.3013	7.85204	9.39751	10.6989	9.65455	5.45215	7.02517	7.47629	8.6391	6.93783	8.2231	7.27419	10.677	10.365	9.67021	12.3197	10.1263	11.8047	14.5748	9.35338	9.39691	10.6105	11.9035	6.60439	8.10106	10.4527	7.7502	7.58411	16.7011	7.35062	10.7933	10.0263	9.12957	11.2375	12.5014	7.78283	12.8816	14.029
ENSG00000116459	36.0072	44.7649	34.9587	24.741	24.2081	32.9762	31.7326	40.5391	41.6307	36.5465	34.9844	38.8634	32.9357	39.0231	40.7318	47.8074	27.8771	27.4196	35.1177	35.2241	31.6737	29.8838	29.7255	41.2972	42.7605	31.237	38.9928	38.125	47.9786	51.6739	42.8292	39.63	43.1722	47.9281	34.036	33.5446	37.097	39.0388	32.4624	45.9	32.4024	41.7883	36.857	47.1974	54.5435	47.8259	33.8402	37.4282	42.3252
ENSG00000143110	0.0251834	0.184191	0.0143649	0	0.0672699	0.00577543	0.0444696	0.0130767	0.0938776	0	0.0223959	0	0.0115873	0.0259091	0.0136206	0.0154415	0	0.0274186	0	0.0289689	0.147713	0	0.00863696	0.0106145	0.0704847	0.13475	0.0195615	0.0164853	0.0283365	0	0.0147089	0.00497567	0.0440046	0.0111192	0.0216817	0	0.00856352	0.0123445	0.0110653	0.0136056	0	0.0554215	0.0140081	0	0.0158939	0.0106838	0	0	0.0106563
ENSG00000116473	7.09534	11.3134	7.31712	5.75864	5.87778	9.53985	6.13793	9.59575	7.05867	10.3067	11.4574	13.5614	10.535	9.61479	8.69011	12.5921	7.53183	7.56874	9.11112	7.90496	8.47755	9.90608	9.97356	11.3604	10.2529	11.7554	11.4533	8.72062	11.4828	10.6198	12.0856	11.2327	11.2819	12.1288	10.1911	9.90968	11.9774	9.74786	9.07797	8.55896	9.08288	9.57125	10.2808	10.3758	11.5212	9.80486	13.7777	13.4198	10.7424
ENSG00000197852	0.680539	19.4818	0.380998	0.0812466	1.28191	0.75582	0.664349	0.0856642	0.274098	0.101969	1.22111	0.474745	0.791972	0.610232	0.783434	0.0715461	0.254313	1.34242	1.27976	0.276206	0.304375	0.647738	0.740605	1.0013	2.65381	9.61648	3.39544	2.50101	0.432532	1.73341	0.877662	11.47	2.20718	1.3086	0.75424	0.785415	2.74934	0.164547	0.306294	1.99636	1.12664	0.975549	0.709816	2.70711	4.65246	1.47377	2.39104	2.69614	0.895292
ENSG00000064703	3.98141	9.47989	1.96375	1.93656	3.06845	2.99118	3.26689	2.5492	3.13591	2.74688	3.15549	2.30156	2.33566	4.01665	2.86174	2.39147	2.14303	3.09579	2.72142	2.29262	3.39963	3.00125	2.98931	3.94836	5.81593	7.00318	5.35062	5.97568	3.24599	3.58198	4.74864	6.17318	5.01039	5.96661	2.63243	4.2773	6.77556	2.38607	2.75092	5.57394	2.97221	4.66348	3.92699	3.15363	5.42674	2.93079	3.84287	4.98851	4.73292
ENSG00000171385	0.159605	6.76535	1.69766	0.862993	4.67298	4.92084	5.77847	1.20846	0.0777803	3.8831	5.82579	2.5896	4.70007	0.755567	0.609195	0.192738	0.105632	8.1848	5.41547	8.23118	2.96988	4.97698	3.67183	5.6828	11.9873	6.86004	5.4108	7.47555	0.122313	0.167225	4.84512	11.9932	3.42918	4.71439	6.17523	3.64249	10.1128	1.87618	3.80069	3.04716	2.44613	2.51663	1.53994	1.62518	7.57225	1.25034	4.78164	7.88466	0.532044
ENSG00000143079	6.07366	8.67772	5.65536	5.70273	6.28293	9.15031	6.68814	5.66173	3.79	4.78114	5.58117	8.11646	5.60921	4.29832	7.63816	3.38265	4.48593	6.55626	6.33966	6.01718	3.80961	6.31573	7.35231	5.39551	8.05611	6.51744	7.17478	6.32117	5.38318	8.94278	5.23257	7.03936	8.86031	10.3827	3.69038	6.58395	8.951	5.3896	4.87004	5.94459	4.75057	4.77401	8.08348	4.45603	4.58846	4.33186	8.06702	9.98657	5.94347
ENSG00000134245	0.25037	0.217267	0.177424	0.489367	0.45585	0.33822	0.644317	0.267704	0.61907	0.267258	0.357921	0.382282	0.386466	0.349219	0.259457	0.246394	0.323927	0.533256	0.286294	0.420988	0.471889	0.170643	0.380418	0.668535	0.407175	0.152743	0.694829	0.321107	0.366947	0.392143	0.526354	0.217222	0.52387	0.544761	0.277594	0.485128	0.313059	0.389255	0.390845	0.565298	0.412723	0.383253	1.06651	0.226955	0.388242	0.266188	0.613602	0.646366	0.530631
ENSG00000007341	1.17001	1.32878	0.860403	2.14386	1.88977	1.53657	2.5538	1.16653	3.05549	1.35724	1.58445	1.7347	1.62803	1.19913	1.14106	1.32003	1.32674	2.07532	0.905432	1.95045	1.73076	1.07292	1.40742	2.6238	1.4862	0.770583	2.56108	1.07737	1.86329	1.24295	2.06041	1.00469	1.87545	1.86573	1.27672	1.92092	1.18113	1.64481	1.67635	2.31902	1.64009	1.75716	1.88038	1.19758	1.74282	0.969563	2.58882	1.10689	1.95088
ENSG00000116489	41.568	46.001	32.793	27.4493	20.6675	35.3996	38.263	50.7735	61.6338	40.9426	42.8465	50.5516	30.3196	38.5546	43.679	56.8318	31.1962	24.1927	41.2265	30.9705	34.7893	40.1653	34.1047	38.8627	48.9786	38.3544	42.7049	37.5453	62.3071	66.1766	42.2058	47.1555	46.1679	55.7976	23.3281	38.8232	45.7771	37.9462	34.6936	43.6885	30.2115	36.1058	55.2564	36.2731	50.5791	43.9497	37.0081	54.4271	56.9854
ENSG00000155363	5.09912	4.13789	3.6877	4.37576	2.78331	1.61325	3.64692	2.97952	4.50686	2.201	3.42083	2.25517	2.39445	3.11882	2.79572	2.09143	2.73104	3.6211	4.19515	3.47774	2.53651	3.23952	3.12655	4.0476	3.71239	2.89344	3.57361	3.09509	5.99207	10.2797	3.28424	4.56802	3.15972	5.15017	1.61325	2.59366	4.63336	3.58104	2.85481	4.40613	4.68711	4.72559	6.40623	3.53815	2.87406	4.96529	2.49264	5.69571	7.71179
ENSG00000271810	152.032	193.283	97.4012	72.7836	88.4687	74.0385	73.9991	179.719	122.054	57.373	95.5239	143.726	68.578	69.5022	216.853	118.536	57.4302	58.3278	94.8331	86.4702	83.7196	77.9168	67.1629	75.5172	131.857	149.869	148.687	114.333	185.965	213.485	129.247	138.829	133.09	189.488	69.5623	89.5638	107.118	93.9882	93.8952	248.268	87.6977	182.903	106.198	109.432	174.602	235.04	80.131	156.288	132.422
ENSG00000155366	96.8998	122.398	61.3679	46.6921	53.8651	46.2063	46.6501	118.095	78.8191	35.7568	61.9895	90.6675	43.0143	45.1953	135.162	79.2252	36.5287	36.6438	61.142	54.3658	58.1721	50.7751	42.464	51.0241	82.4766	97.1338	96.8922	71.0822	114.737	133.704	82.6256	88.7238	83.3186	122.001	42.1044	57.2856	65.5628	59.5637	61.2578	156.162	53.8777	117.438	65.5591	68.7698	108.84	153.635	49.4427	98.2898	82.0777
ENSG00000155367	0.648487	0.253663	0.29386	0.246848	0.130461	0.0519159	0.022463	0.0971449	0.465718	0.088731	0.273563	0.099293	0.0597853	0.2354	0.23287	0.148719	0.359347	0.0857324	0.501661	0.0725305	0.301072	0.114503	0.110465	0.0511152	0.201774	0.197437	0.137179	0.244616	0.301002	0.423197	0.374937	0.222416	0.277255	0.32252	0.0778668	0.160232	0.134404	0.271536	0.284434	0.21595	0.251921	0.339018	0.351656	0.231535	0.197469	0.640863	0.186216	0.294856	0.164819
ENSG00000184599	1.0807	0.0432215	0.0593432	0.0946859	0.0289381	0	0.0679829	0.0564686	0.182523	0	0.114802	0.0816185	0.215561	0.289946	0.0294086	0.322257	0.27634	0.413034	0.220971	0.0437833	0	0.0180137	0.254613	0.0229181	0	0.0151714	0.0219978	0	0.0387228	0.188254	0.0482726	0	0.183535	0	0.0156045	0.0955497	0	0.0533066	0.0296174	0.0587523	0.394166	0.0374132	0.0604906	0.0493699	0.0686339	0.224218	0	0.174052	0.0920336
ENSG00000155380	12.4806	13.6865	9.78564	12.8402	10.2621	20.4119	13.6066	15.1191	12.2977	11.052	13.8158	19.3274	11.9558	9.07731	12.2042	23.9368	19.3355	9.06932	9.50338	21.4456	22.2638	15.2116	12.7156	14.2678	17.4964	19.8919	15.6006	14.5925	10.6469	9.45738	14.6801	11.3318	25.3727	17.8309	20.9127	18.0117	17.2444	13.0118	13.1878	18.4489	8.90074	14.3153	10.7275	10.5825	21.2588	8.85795	20.2606	18.0091	14.0492
ENSG00000198799	0.791058	0.462449	0.407855	0.417905	0.501742	0.890935	0.880947	0.315355	0.412309	0.855611	0.368408	0.600673	0.918172	1.1619	0.203921	0.513933	1.13668	0.638172	0.276571	0.356055	0.897866	0.474891	0.549344	1.24165	0.325996	0.318072	0.640754	0.479081	0.807563	0.50057	0.574824	0.61362	0.66173	0.949831	0.543393	0.912334	0.766969	0.428382	0.556823	0.248797	0.729347	0.347385	0.987846	0.400039	0.51491	0.376333	1.29561	0.537303	1.16546
ENSG00000081026	0.61802	0.265485	0.508023	0.645011	0.729451	0.855764	0.758269	0.435905	0.285257	0.824562	0.620452	0.533842	0.859068	0.712468	0.402473	0.939961	0.766544	0.981504	0.790807	0.559179	0.542069	0.754313	0.838808	0.915428	0.639846	0.521524	0.740961	0.476187	0.881328	0.747608	0.639662	0.604233	0.683688	0.587114	0.712515	1.03723	0.786971	0.60006	0.70709	0.815786	0.914715	0.420893	0.748379	0.377272	0.424352	0.578223	0.690546	0.885309	0.874925
ENSG00000116793	3.61372	2.21487	2.79637	1.87898	2.49894	2.48593	2.58661	3.30518	3.36729	3.22005	2.50881	3.24878	3.60208	3.73495	3.41198	2.61747	3.09764	3.57982	2.66412	2.29734	1.72443	3.0673	1.99915	4.76563	3.69525	2.10241	3.03402	2.99528	3.91982	3.83922	2.57192	2.71583	3.53715	2.90917	3.01322	2.90998	3.81255	2.41225	2.42265	3.1287	2.85153	2.99611	3.08266	3.62672	2.92622	2.60077	2.90771	3.75226	4.87717
ENSG00000081019	1.98936	3.58385	1.74622	1.89478	1.06228	2.96371	2.08236	1.48627	1.88394	3.34667	2.08244	2.43543	2.48904	3.2858	1.48617	1.26928	2.54573	1.54815	1.52471	1.63654	2.39612	1.72141	2.23389	3.57783	2.53606	1.34316	2.37299	1.67993	2.2903	2.07176	2.25421	2.64701	3.01657	3.44106	1.52565	2.21076	2.59331	2.03341	2.08062	1.31782	2.1975	1.50679	2.30743	1.64207	2.73125	1.74043	4.53729	2.37487	3.31378
ENSG00000134242	0.35166	0.00862508	0.525564	0.369289	0.405467	0.0451716	0.229852	0.345185	0.243828	0.288901	0.0485155	0.162128	0.0763149	0.151264	0.755374	0.532266	0.605195	0.0215641	0.0414254	0.0711696	0.093904	0.178886	0.138666	0.118055	0.0449453	0.0229343	0.107594	0.0354674	0.179272	0.458292	0.0858948	0.0417461	0.127763	0.0539603	0.022213	0.591919	0.11372	0.126921	0.115126	0.347364	0.0477849	0.024782	0.181401	0.0276886	0.0179768	0.0882588	0.0224596	0.158425	0.0390845
ENSG00000134262	2.66566	1.8865	1.08111	1.28398	1.47173	1.29985	1.61542	1.87288	3.06022	1.43353	1.45967	1.36961	1.14887	1.642	2.4902	2.30203	1.36175	0.982258	1.52539	1.41685	2.32093	1.50104	1.37473	2.03238	1.92602	1.30513	1.86407	2.00376	2.42701	2.95068	2.39406	1.22115	1.77512	2.87315	0.723747	1.67509	1.39088	1.52996	1.57238	2.39128	1.39385	3.12546	1.55435	1.85969	1.90909	2.41123	1.70908	1.56051	2.47257
ENSG00000118655	2.60346	3.26042	1.85378	1.7891	1.83924	1.74294	1.63104	3.4585	3.22989	2.31846	2.26402	3.26323	2.01132	2.25918	2.70483	5.54626	1.05615	1.57058	2.65609	2.02281	1.94798	2.27943	1.72869	2.42472	2.91077	1.76977	5.55127	2.88026	4.12189	3.17901	3.47247	1.45161	1.86355	2.76162	1.94223	3.06925	3.38443	1.70113	2.04756	6.49798	2.75283	2.85303	3.41024	1.5194	2.04094	4.45456	3.15306	4.20053	4.90315
ENSG00000163349	3.9831	4.68421	3.75492	5.68914	5.62821	7.72082	4.6064	3.84472	1.95451	6.73407	5.10147	7.40344	6.82813	5.49439	4.22202	4.91248	7.00918	5.3211	3.4705	6.08147	5.08165	5.99729	5.24213	6.78041	5.64345	4.4993	5.89742	6.0331	4.94463	3.38221	4.42063	5.26107	6.49166	3.23677	5.74939	5.78665	7.36502	4.69756	5.27175	2.90067	5.42877	3.75179	5.55803	4.67992	4.18498	3.95825	9.69828	5.48999	6.57266
ENSG00000116774	110.159	47.9228	94.8236	233.734	67.2364	75.7089	128.516	147.066	7.14816	135.987	92.0453	72.7685	93.4473	128.661	63.4198	137.325	80.2214	82.6487	218.335	117.56	153.169	101.321	127.47	134.019	128.829	28.9397	110.103	42.2349	76.5849	116.636	188.355	95.0585	205.152	388.15	100.392	201.336	234.828	158.222	134.707	156.567	129.5	226.91	264.743	180.137	139.794	108.589	100.403	163.848	113.32
ENSG00000197323	2.16585	1.97653	1.93507	1.78044	1.96905	2.48347	2.30649	1.20427	1.51249	2.46774	1.79887	2.53876	2.74194	2.26043	1.14901	1.42584	2.30224	1.92236	1.27392	1.66891	1.51711	1.8443	2.42007	3.26953	1.84815	1.33465	2.42982	2.07792	2.33372	1.74411	1.66117	1.79887	2.51121	2.3785	1.59855	2.24097	2.22797	1.4059	2.06585	1.24397	1.72265	1.30644	2.41243	1.37434	1.72721	1.39817	3.10687	2.40355	2.26867
ENSG00000116752	17.1552	21.5329	17.6531	15.8389	14.1409	19.4824	15.1074	18.24	28.635	19.9855	18.5335	19.268	14.233	14.642	20.4717	33.2698	20.8249	15.0966	18.1478	18.9596	18.5596	17.7832	14.7981	15.9474	22.5956	21.5274	24.0788	19.6559	21.1051	24.1985	22.253	22.2984	23.152	24.3395	16.6243	20.6355	17.4489	19.7574	20.1052	24.135	13.7026	17.4914	18.8202	16.7103	22.7123	16.0315	17.025	22.0854	22.2188
ENSG00000175984	0.172752	0.463708	0.288699	0.199119	0.399472	0.36117	0.3098	0.19694	0.21352	0.196758	0.276978	0.414156	0.343715	0.511874	0.277846	0.368097	0.308152	0.336943	0.325073	0.226118	0.141565	0.699783	0.341398	0.613493	0.286436	0.141505	0.399781	0.543442	0.765912	0.308295	0.532264	0.382927	0.444179	0.524993	0.117309	0.337268	0.474917	0.27706	0.252232	0.35534	0.421286	0.476572	1.16615	0.219567	0.413694	0.331059	0.539783	0.716951	0.803252
ENSG00000213281	13.8471	16.1399	13.3551	10.8912	9.6013	18.5333	10.9533	12.7965	12.9735	16.0212	16.8181	25.1212	18.6434	13.0187	12.1811	22.2676	14.2445	13.3817	17.4136	15.3411	12.8396	17.5477	20.7896	25.2376	22.4234	17.5751	21.8404	21.3444	23.1657	22.4072	21.8563	20.1368	30.344	22.5103	23.5702	22.6933	24.8767	18.1562	18.7348	21.4851	12.3931	19.1549	21.5359	17.0238	26.9854	14.5922	24.7362	34.3782	31.8002
ENSG00000009307	130.508	132.165	125.054	106.031	106.636	139.828	121.08	96.6761	145.385	118.344	130.914	115.623	108.602	116.618	131.526	99.4316	121.088	115.276	112.499	134.025	89.6806	127.08	122.402	131.184	134.98	115.337	119.121	142.94	153.34	109.896	130.001	131.47	122.336	143.544	111.128	115.903	124.083	113.61	102.391	120.613	121.57	104.017	125.293	120.496	126.193	121.247	116.249	120.402	116.452
ENSG00000052723	2.55091	4.93391	3.00046	3.11915	3.10449	8.54666	4.22341	4.27005	3.06293	10.2652	6.0584	9.53587	9.13161	8.80227	3.51015	7.19377	5.88593	3.87934	6.11672	4.21844	6.15587	4.58725	6.57667	12.83	6.08277	4.77209	7.41503	7.07662	4.20225	4.85826	7.3315	8.29431	12.79	9.02331	9.61472	7.76656	10.9715	6.11102	5.82051	3.87876	4.6105	4.27528	9.12693	5.89395	5.74857	4.29939	11.0904	6.51138	10.4908
ENSG00000134198	0.468713	10.5919	0.712456	0.033778	11.687	2.99594	0.429284	0.48126	0.00913153	0.0262367	0.838473	0.846955	0.255971	0.063238	1.5565	5.3785	0.0733144	0.0938577	0.194668	0.809109	0.0718722	2.44662	1.29797	0.106553	0.844432	12.7945	4.76097	3.51746	0.260252	0.118699	1.05419	2.15521	1.7943	1.67754	2.56856	3.48867	1.89308	0.087645	0.0269156	0.592285	0.357374	4.0535	0.270311	0.476219	0.795771	0.278094	1.68253	2.40344	0.415991
ENSG00000134259	8.56729	23.3278	27.2462	15.3156	6.98418	9.93692	7.92284	11.9193	27.6646	2.32659	10.9201	4.54716	5.53289	9.2923	12.9511	12.3871	32.0536	3.49538	5.12938	8.08817	5.69064	8.04384	6.02951	5.25075	27.7305	22.302	26.6066	11.8849	10.9272	15.6664	26.866	27.3124	9.0022	11.7091	9.42954	9.51554	14.9903	5.734	7.36456	6.59655	15.6194	14.8273	10.7483	23.3476	12.84	23.0011	22.4254	16.7402	13.981
ENSG00000173218	3.06415	3.9979	3.42164	4.86829	2.98077	4.3077	4.1295	3.85221	1.40111	5.54853	4.64277	4.89971	3.51158	4.25545	3.45777	2.6418	3.04311	3.63445	3.8648	4.65068	2.75236	4.94794	3.27386	4.59252	5.17263	3.58248	4.19107	3.70567	4.63723	4.3419	4.886	4.23943	3.93841	4.8812	3.63686	4.52505	5.59579	4.64653	4.68319	3.41964	3.70181	3.24316	5.50556	3.26978	3.48677	4.24163	5.01598	4.85471	6.66451
ENSG00000163393	3.00649	1.2532	0.477814	1.36168	2.83023	2.27135	3.07541	1.38562	2.95182	2.08273	1.06501	2.46653	0.653322	0.576012	0.855635	0.677451	2.81582	1.07642	0.325309	1.52511	0.886803	0.874369	1.47422	1.30042	1.53023	2.08879	0.612649	1.82481	0.374845	0.471426	1.16417	1.26186	2.08328	0.859141	1.46056	2.18278	0.570657	0.903975	1.07365	0.611487	0.480033	1.26004	0.401636	0.419461	0.692415	0.444679	1.01521	0.565168	0.806306
ENSG00000173212	0.021409	0	0	0.0403464	0.0654013	0.0307215	0.027296	0	0	0.0293704	0	0.0097382	0	0	0.0115792	0	0.0397686	0	0	0.0108359	0	0.0633269	0	0.00902365	0.0321983	0.0746904	0	0.0195269	0.0122989	0	0.0125043	0.0411654	0	0	0.0183912	0.0141433	0	0.0772661	0.0579183	0	0.0194943	0.0740299	0.0119086	0	0	0	0.0986651	0	0
ENSG00000269279	20.9461	12.6119	16.3798	22.9075	25.2096	11.521	12.0133	18.3031	12.336	13.709	11.6456	13.7417	12.7727	10.5822	19.1667	8.49427	16.9502	16.2637	8.78864	17.3549	5.62177	13.752	13.9643	16.0535	15.7259	9.28778	13.2671	14.0338	15.2799	23.0907	12.5798	13.1346	9.89197	9.43396	10.2079	16.4014	13.8386	12.0196	12.282	17.3121	18.0156	12.1674	16.6533	11.4265	14.3477	11.6377	10.0294	13.4817	24.2306
ENSG00000163399	49.6258	35.4758	41.099	51.8785	43.7688	37.0194	43.3698	51.5029	27.3736	46.4757	36.7651	38.6441	38.9173	33.2825	48.8647	45.9195	52.9155	49.2061	32.0191	48.2084	30.285	35.3714	37.6928	45.2802	35.9366	31.2005	40.6958	36.5486	39.5838	64.1863	38.3488	38.7246	36.0997	42.5429	33.3172	44.9781	32.7129	41.4668	36.3775	38.8655	42.5285	38.5729	42.5353	29.7335	33.8273	35.9632	33.6045	36.6909	54.8703
ENSG00000116815	6.97543	4.34749	3.20935	1.85987	1.67723	2.58868	2.60203	3.25591	3.47795	3.20766	3.11944	1.85114	2.71454	2.42976	4.46496	5.13156	4.01358	1.44914	3.07709	2.11023	2.39813	2.19937	2.62437	3.05271	3.03308	2.6319	3.11922	2.44494	3.17259	3.0115	3.46481	3.90397	2.98279	3.80065	2.84967	2.53046	1.62747	2.57815	3.43879	2.64555	1.80055	2.54949	2.80228	2.1035	2.64478	2.90585	3.44823	2.76453	3.59834
ENSG00000143061	0.208794	0.0392523	0.821884	0.232434	0.183243	0.0278207	0.264402	0.0667944	0.0599219	0.0387743	0.518849	0.158895	1.24214	1.9234	0.0239846	0.139421	0.284938	0.310244	0.646983	0.0866981	0.137617	0.195759	0.973132	0.32124	0.368675	0.0835216	0.0626962	0.0424938	0.0249064	0.0763466	0.601396	0.334699	0.248674	0.401438	1.10296	0.55267	0.362473	0.532258	0.542759	0.154704	0.0595386	0.921903	2.32386	0.461844	0.246927	1.4911	0.604315	1.20264	0.799486
ENSG00000134247	8.24369	4.57201	20.1992	38.1348	12.0249	23.7618	31.8599	17.0569	1.07445	46.9537	22.7017	10.0422	25.7021	18.5891	2.53065	17.0061	46.973	25.6295	18.848	22.1552	20.894	19.0381	34.1843	28.4823	16.0671	5.76836	18.3193	11.2449	7.60924	17.0897	21.2514	15.4131	23.7902	22.0952	20.7404	24.5219	24.5117	26.0712	24.6644	8.34793	11.6185	13.7141	58.4645	7.20497	11.311	23.4678	25.2962	16.8031	22.2598
ENSG00000134256	0.0250811	0	0.0411222	0.133909	0.0693243	0.0782857	0.131137	0.048682	0.00750141	0.0547761	0.03022	0.0210207	0.0414961	0.0337768	0.00985537	0.0226688	0.131545	0.101448	0.0328508	0.0367156	0.130776	0	0.0715776	0.0806631	0.0150849	0.00465565	0.0149568	0.0108333	0.0373867	0.0182855	0.019362	0.00976585	0.0386103	0.104349	0.0282931	0.0171779	0.0606948	0.0581725	0.0604129	0.0357528	0.008416	0.0335874	0.186154	0.0330633	0.0349995	0.0228469	0.0908699	0.0098291	0.0720146
ENSG00000116830	0.602954	0.556543	0.652391	0.580691	0.704652	0.595435	0.653087	0.510711	0.3936	0.481998	0.453211	0.587231	0.714381	0.707737	0.717945	0.512737	0.333566	0.65695	0.671109	0.452235	0.198127	0.620861	0.533316	0.875383	0.626119	0.336299	1.0442	0.415509	1.20369	1.34294	0.542283	0.592913	0.338671	0.650233	0.598349	0.906696	0.656434	0.522243	0.678988	1.03685	0.781087	0.396283	1.00702	0.381284	0.354365	0.913566	0.501036	1.16892	1.20499
ENSG00000134253	0.32959	0.145606	0.183179	0.21766	0.308178	0.112515	0.262934	0.114843	0.282928	0.204343	0.289298	0.170932	0.179242	0.380634	0.19386	0.186311	0.162708	0.163963	0.165032	0.102986	0.228376	0.115621	0.166225	0.359863	0.211609	0.0951976	0.296758	0.121129	0.390721	0.524848	0.306349	0.0930566	0.138261	0.188447	0.16051	0.302915	0.302872	0.255541	0.277666	0.231661	0.250606	0.0926963	0.14534	0.336316	0.0934619	0.305521	0.236549	0.159783	0.300949
ENSG00000198162	5.44821	5.55923	6.19465	7.11227	4.78529	11.2881	5.53896	4.15865	3.79423	10.6761	8.01211	9.55584	11.2634	11.2837	5.28556	4.61632	10.2723	8.28444	6.35289	7.58295	5.08734	10.0937	6.88329	12.1927	6.97687	5.09533	6.90599	7.02751	6.74034	5.27949	7.55796	8.02255	8.00301	6.73299	7.94025	7.73657	11.0348	6.79698	6.42018	3.58913	8.00656	3.70546	10.2991	6.94086	7.30779	5.3748	10.9922	8.9302	8.42109
ENSG00000183508	0.142179	0.0487145	0.263052	0.18725	0.214037	0.137385	0.299961	0.196637	0.927923	0.400992	0.181578	0.457424	0.696858	6.00136	0.236677	0.292049	0.795067	0.529198	0.845853	0.16713	0.370468	0.0794987	0.634465	3.36386	0.28096	0.219906	0.312377	0.788031	0.839148	0.494801	0.154378	0.660917	0.140279	0.386397	0.122514	0.674381	0.863218	0.362865	0.385389	0.162397	1.30857	0.19886	1.59047	0.352592	0.257239	2.06639	0.115197	0.35704	2.59582
ENSG00000196505	1.17975	1.14178	1.11629	0.991132	1.0324	2.43348	1.08307	1.68505	1.99761	1.84164	1.52278	2.24464	1.63606	1.6384	1.49299	1.72406	1.56193	1.04478	0.677694	1.15258	1.21805	1.07103	0.957156	1.81134	1.34887	1.41928	1.8399	1.4318	1.36536	1.13649	1.26217	1.72365	1.66947	1.71228	1.11909	1.35261	1.65329	1.13641	1.24858	1.25466	0.825364	1.09554	1.16112	1.24557	1.07575	1.13363	1.79872	1.32626	1.83152
ENSG00000065183	4.47143	3.59344	3.09751	3.15937	2.81625	2.95857	3.3562	3.93764	4.90039	3.36401	3.15184	3.87797	2.60714	3.55262	2.955	3.85019	3.08648	2.70189	3.13334	3.10634	3.34268	3.26127	2.52982	3.87186	4.55529	3.40779	3.77504	4.0604	4.1169	4.7443	4.61046	2.91013	3.58361	4.29762	2.38478	4.62682	4.00934	3.97474	3.93867	4.89456	3.838	4.00785	3.64817	4.02995	4.32144	4.49796	3.21733	4.59129	4.68153
ENSG00000155761	0.0575481	0.036893	0.0382091	0.0150723	0.0331313	0.0167362	0.0265172	0.066876	0.0505113	0.0381894	0.036429	0.0257961	0.0342769	0.0485941	0.0356344	0.0477225	0.0169681	0.0303897	0.0212884	0.0466241	0.0611373	0.025453	0.0338238	0.028466	0.0433179	0.047449	0.0192619	0.0532804	0.0778824	0.038436	0.0846993	0.0310461	0.0642614	0.0447488	0.0509708	0.0232083	0.0372233	0.0461431	0.0384792	0.0992547	0.0297039	0.0272691	0.0574643	0.0198324	0.0372625	0.043384	0.0277932	0.0443042	0.0948305
ENSG00000092607	8.0332	4.28218	5.37382	5.81491	10.2958	5.4737	5.32282	8.32249	5.26012	5.77361	10.8944	8.16084	9.14563	8.68955	14.4283	9.42589	7.12415	8.22447	15.0928	9.10542	12.5736	8.04444	12.5358	11.0451	11.4798	3.91009	12.3226	8.91277	11.439	8.97162	18.2456	4.69359	8.62057	11.5775	7.34043	10.1736	11.2533	8.90111	10.7256	9.14269	10.4955	7.06345	10.5651	10.0014	5.64326	12.5635	12.1515	11.0255	13.1477
ENSG00000116874	4.45637	2.51404	4.20052	3.44167	2.74186	4.816	4.18427	4.86152	5.66285	5.9128	6.62284	2.80057	3.76701	6.64123	3.70621	4.33624	2.76298	4.20156	6.07512	5.13572	4.83272	4.6968	6.09207	4.10658	6.43024	2.36803	4.1184	3.28848	6.0732	3.84545	7.12614	4.73637	4.0481	4.00549	4.4969	4.82906	4.47094	4.71871	5.55578	3.9776	7.69667	4.00696	4.47969	8.85377	4.86692	5.81431	4.46009	5.63225	3.62131
ENSG00000143067	7.19116	2.54293	1.57513	2.24003	1.88666	2.21669	1.83159	2.58146	2.77603	3.50874	2.67644	3.03169	4.45312	2.38192	1.29273	3.59598	4.30721	1.67262	2.0071	2.00413	1.70832	1.90547	3.5376	2.61348	2.69585	2.47523	2.89378	1.34941	1.9041	4.46065	1.9351	4.6715	6.02152	2.22286	1.27901	4.01462	3.20907	2.00262	2.5089	1.64818	1.93984	2.67498	3.12401	1.3662	2.31311	0.88488	2.5722	3.79004	4.40913
ENSG00000092621	51.4961	51.6455	5.87794	16.3942	17.1174	21.3121	21.3943	63.6151	34.1995	18.4789	47.9292	45.3843	14.3958	27.3331	18.1815	64.6727	21.3863	19.97	45.2455	39.5012	48.7367	31.9099	33.2726	27.617	48.1993	44.6786	57.1453	38.8065	42.6741	51.1937	68.9394	39.7573	40.4383	65.285	11.9821	40.0771	41.3534	46.7001	40.6944	64.1163	43.0083	48.0432	23.7813	56.7365	55.4956	49.1175	39.7686	60.2688	50.2719
ENSG00000134250	16.8368	20.3765	16.4381	27.7687	23.566	31.4437	15.6252	10.689	8.22758	26.916	17.7932	23.321	23.6035	20.5789	18.326	10.1019	23.0417	23.1478	15.8798	21.4268	7.73602	20.8255	15.0164	22.2774	22.1051	16.1488	16.6964	23.76	18.399	12.7542	13.2819	24.4075	18.5305	19.2865	14.0318	15.4082	22.859	12.413	11.9965	12.3398	18.5078	9.90873	22.5617	15.9978	10.6199	15.9123	26.2414	15.8305	20.34
ENSG00000188610	0.19101	0.0849172	0.0114169	0.135525	0.117736	0.159227	0.149608	0.202713	0.107968	0.0860062	0.105022	0.185868	0.18425	0.221656	0.182715	0.194754	0.0393374	0.0860088	0.170344	0.0399332	0.0491125	0.16693	0.0344234	0.292489	0.232621	0.186393	0.413399	0.200642	0.545871	0.350559	0.216187	0.113964	0.132511	0.0736034	0.123351	0.335952	0.0973336	0.07532	0.144201	0.216713	0.149552	0.205872	0.196168	0.110387	0.118604	0.488226	0.252661	0.353389	0.639179
ENSG00000215784	0.225168	0	0.0139574	0.0169087	0.0954692	0.0286306	0.0395679	0.0151259	0.0512997	0	0.0839897	0.0752607	0.107703	0.0360454	0.084657	0.0699965	0.0123782	0.0206552	0.084997	0.0167543	0	0.0516989	0.0322272	0.0122779	0.0294687	0.0431564	0.244732	0.0264419	0.383332	0.367969	0	0.025496	0.0127935	0	0.0083598	0.206551	0.0118866	0.0377916	0.155974	0.196471	0.0663116	0.0795096	0.0486099	0.100383	0.0677779	0.185618	0.104017	0.0723678	0.32975
ENSG00000231360	1.32941	1.47086	0.53143	0.716554	0.736149	0.227077	0.128652	0.0530745	0.0803612	0.208946	1.13491	0.170473	0.200167	0.0401942	0.658886	0.254116	0.576758	0.250751	0.132633	1.03943	0.638791	0.449536	0.195842	0.0547642	0.994308	0.642037	0.255476	0.0915632	0.35611	0.0321317	0.398374	0.492635	0.76051	0.225463	0	0.312275	0.193499	0.323302	0.26943	0.689359	0.579563	0.444008	0.144546	0.710683	0.726732	0.542802	0.637015	0.22511	0.328908
ENSG00000168614	0.867082	0.293464	0.612541	0.838489	1.77117	0.632874	1.01912	0.406976	0.615166	0.440931	0.473352	0.721283	1.11899	0.48604	0.20378	0.307422	0.609836	1.13872	0.763047	0.393567	0.476722	0.433166	0.905829	0.70131	0.421241	0.353922	0.574436	0.559839	0.368901	0.523371	0.511264	0.35744	0.476322	0.258007	0.594086	0.34069	0.435103	0.982922	0.763643	0.307558	0.882023	0.653453	1.00189	0.427937	0.431395	0.403803	0.622899	0.804988	0.772094
ENSG00000178104	7.45883	2.47187	7.44443	10.3166	8.09814	5.35084	8.12119	2.45746	3.97916	6.50795	3.36879	2.66508	4.31169	3.11712	2.33366	4.97248	7.05199	5.75805	4.2467	4.48002	3.47285	4.53813	6.93691	4.15704	3.25252	2.86125	3.6218	3.55655	6.12535	10.9095	3.86146	4.52738	4.91016	3.43794	5.58798	2.57853	3.64445	5.7518	6.6956	4.94315	3.65942	6.64793	4.40831	3.4615	3.11901	2.32255	4.11702	3.73912	5.61852
ENSG00000177144	0.502663	0.427583	0.401268	0.519701	0.21906	0.0838081	0.503439	0.398492	0.715393	1.02387	0.266767	0.290895	0.306216	0.0791346	0.0691776	0.313702	0.380454	0.539659	0.227304	0.478173	0.21279	0.654771	0.35376	0.987787	0.355828	0.628058	0.0517452	0.408031	0.36435	0.179367	0.14941	0.453845	1.01352	0.241514	0.550596	0.0844966	0.469727	0.0626964	0.418013	0.380057	0.174698	0.0767843	0.782604	0.152516	0.242171	0.108524	0.196485	0.20403	0.108245
ENSG00000121851	7.59611	11.828	12.6761	10.3874	12.1895	12.5404	10.9993	6.88195	6.51295	14.9797	12.0536	8.2396	11.1984	15.9733	14.6195	5.5652	7.92436	12.2868	14.755	12.3045	13.7466	11.7653	10.0276	15.5983	12.4211	10.7165	11.156	10.5548	12.9152	11.734	14.0994	12.9126	9.81231	11.3554	10.4928	9.79863	11.3722	11.7812	11.117	11.0053	13.6716	10.2379	15.2712	15.1644	14.7196	18.9437	12.0537	11.3834	11.7319
ENSG00000131779	8.74966	12.503	8.69037	8.67209	10.0194	12.4131	8.98681	11.78	6.01184	12.264	11.8341	12.1834	12.3097	13.5899	15.8241	10.0674	5.96682	8.35242	5.53073	9.72545	17.3257	9.56674	9.86437	12.2274	14.1792	11.0328	10.2882	8.94609	9.37541	17.4694	15.5456	9.61933	10.5086	14.8391	5.74586	8.6249	12.54	11.2684	10.4402	10.5005	9.59053	13.205	11.2536	14.539	14.7486	15.4269	11.6721	9.29717	10.8177
ENSG00000143127	0.42927	0.107298	0.00629146	0.00640228	0.118375	0.0180678	0.129594	0.256877	0.0196385	0.00981854	0.0916055	0.0136119	0.0271872	0.158274	0.361059	0.248877	0.0410727	0.0613111	0.482835	0.0317191	0.0183498	0.0130501	0.444166	0.139932	0.0308705	0.059235	0.368338	0.00577613	0.193759	0.883695	0.0755245	0.342332	0.332069	0.328372	0.086203	1.00317	0.112218	0.078936	0.0647645	0.694996	0.0908399	0.323293	0.258456	0.0766766	0.062975	1.46138	0.244329	0.554533	0.0982941
ENSG00000198483	0.568794	0.0991694	1.87862	2.54892	2.22337	1.5233	1.97174	0.393495	0.0141072	4.28546	2.40804	0.302876	1.61353	1.72052	0.761311	1.07537	1.27425	1.46172	1.57141	2.57688	4.00076	1.82946	1.57364	1.69514	1.10101	0.243441	0.40583	0.295585	1.71527	1.25066	1.54391	0.928168	0.913751	0.367546	1.10505	0.857928	0.945806	3.82414	2.84537	0.217037	1.3915	1.23845	1.43256	0.886784	0.903999	1.55905	1.10531	0.630665	0.558579
ENSG00000131788	8.70772	5.94558	5.46953	6.43555	11.1039	5.92511	6.12744	6.46532	3.47921	4.50169	6.63688	8.07151	5.54329	7.0554	10.9018	8.184	6.57626	6.42167	7.03381	6.71164	6.94897	6.38144	7.10865	7.64432	6.46005	7.2337	9.97669	8.7689	9.51868	12.6231	7.89458	7.12164	7.26534	11.2406	7.55312	9.01103	9.46831	6.94204	7.04334	9.67751	7.6251	9.19642	9.99399	7.14289	6.65741	9.0594	7.27943	9.18564	11.7728
ENSG00000186364	2.55392	2.51847	2.24252	2.64586	4.70084	3.69673	3.20093	3.35523	1.73546	3.24263	3.36744	3.32711	2.62338	4.52251	4.48064	4.45673	2.97065	3.29363	3.98018	3.23169	5.19677	3.03554	3.20712	3.44428	3.41219	3.46548	4.70904	3.39543	4.69562	4.71471	4.68018	3.50853	4.39898	5.70111	3.66973	3.52281	3.96327	4.06596	3.26403	3.32863	4.08642	4.03867	4.48439	3.17107	3.60888	5.26321	3.03647	3.86849	5.15738
ENSG00000186141	10.8942	11.1078	11.521	12.8505	11.2234	9.38093	12.7731	12.3696	19.2494	8.46129	10.5594	10.8013	8.32835	10.1504	13.9177	18.7997	12.0923	9.66237	11.1622	11.8315	14.0956	10.259	9.1824	11.4546	13.4388	9.41405	12.0346	13.4258	15.1128	13.1688	13.6835	11.4859	10.7351	12.9606	8.29095	11.1904	10.242	12.4943	12.1758	19.381	11.6753	15.664	10.3947	12.841	13.7327	13.2296	9.11003	10.7192	10.1074
ENSG00000117281	0	0.00973158	0	0.0100708	0.0525054	0.0057223	0.109331	0	0	0.0132054	0.0283621	0.0277523	0.0107632	0.00835695	0.00925776	0	0.0173179	0.0366151	0.0206933	0.0100458	0.0624424	0.0278987	0.0182928	0.0423918	0	0	0.0133315	0	0	0.0292566	0.020403	0.0634219	0.0319394	0	0.0150376	0.0444622	0.0219992	0.00787672	0.0277751	0.0162933	0.00530139	0	0	0	0	0	0	0.00928728	0.0443449
ENSG00000174827	0.0873202	0.0589736	0.0119721	0.0727216	0.028776	0.0621461	0.0208135	0.0240589	0.0140148	0.0407456	0.0605257	0.0460685	0	0.0153133	0.20476	0.0319305	0.0606641	0.0112022	0.0703766	0.0893107	0.123091	0.0141737	0.0657177	0.101959	0.0750156	0.040466	0.104137	0.0312853	0.102937	0.148173	0.0636068	0.0346024	0.036208	0.0295798	0.101431	0	0.0677079	0.124721	0.0647116	0.116757	0.0901148	0.0175539	0.0660835	0	0	0.0593052	0.0333578	0.0579771	0.197404
ENSG00000117262	0.627594	0.571738	0.47069	0.710634	0.562771	0.69646	0.680585	0.801903	0.468636	0.576509	0.507952	0.865241	0.692923	0.816316	0.993711	1.23257	0.628378	0.548771	0.55893	0.766343	0.780179	0.581559	0.493959	0.72398	0.632868	0.52831	0.603181	0.629269	0.643776	0.800463	0.746073	0.705126	0.610356	0.81441	0.778081	0.606975	0.669087	0.85532	0.597645	0.674047	0.480564	0.735213	0.768841	0.630106	0.786916	0.718659	0.565421	0.603274	0.861327
ENSG00000152042	0.0304666	0	0.00579283	0.0329327	0.0635825	0.00871719	0.0188108	0	0.00479208	0.00464403	0.0111676	0.0356755	0.0244067	0.0125665	0.0109854	0.0124539	0.0129463	0.0191517	0.00601595	0.0116821	0.0112636	0.0300397	0.0056177	0.0214022	0.0205474	0	0.0244976	0.0099719	0	0.00502291	0.00593155	0.0230225	0.0185708	0.0050571	0.0320593	0.026836	0.031909	0.00497808	0.0418933	0.0164599	0.0183097	0	0.00564896	0.00605486	0.00640943	0.012121	0.0312018	0.00539999	0.00859463
ENSG00000186275	0.0813666	0.0406449	0.0182772	0.06293	0.177951	0.0791875	0.1691	0.0352729	0.0344224	0.0619436	0.103533	0.105579	0.123377	0.0329551	0.0333089	0.0369799	0.0650077	0.108012	0.0682698	0.0276644	0.0678782	0.0785739	0.0856228	0.062605	0.122294	0.0456707	0.0718513	0.0437608	0.0266221	0.0480771	0.0412374	0.0347404	0.0439008	0.00967987	0.147936	0.0686544	0.0707038	0.093925	0.132373	0.0557577	0.083068	0.0409936	0.0705405	0.0729345	0.0361086	0.0293017	0.107233	0.0464501	0.035629
ENSG00000131791	4.24872	17.1959	4.17651	4.23462	12.2773	17.9851	7.68596	5.39845	3.73008	8.48867	8.02319	9.69348	7.25664	6.89469	8.16312	6.14832	4.62462	5.2481	4.57322	10.6901	5.61005	7.19849	4.91172	9.63948	9.66459	7.67624	6.24527	9.53568	3.28888	3.22503	6.2979	5.78441	6.40597	9.91149	9.15407	6.45468	8.50612	5.3768	6.61216	6.11058	4.02442	5.20393	6.32117	6.09867	7.70497	3.72796	6.54682	4.01547	4.91076
ENSG00000131781	0.0825194	0.150641	0.283785	0.185921	0.280514	0.265268	0.252336	0.0903174	0.101159	0.566979	0.278281	0.239562	0.328248	0.221131	0.292698	0.137849	0.141829	0.324786	0.342215	0.351933	0.253272	0.203116	0.309367	0.510481	0.175234	0.127281	0.175151	0.293157	0.164658	0.22589	0.228381	0.275137	0.259314	0.302848	0.358838	0.211354	0.202335	0.353147	0.268639	0.1268	0.340666	0.215864	0.313152	0.315883	0.225777	0.185447	0.281726	0.200023	0.281771
ENSG00000131778	13.177	12.9243	9.55695	6.96583	10.8938	10.5025	8.85004	15.2331	12.111	8.79603	8.57581	13.8356	8.56729	7.74649	15.9612	14.3471	3.99431	7.82842	9.91164	8.35285	5.72429	9.71125	9.20854	9.66429	12.4574	12.2536	13.717	11.3129	9.68775	15.3295	10.8555	12.766	10.115	6.85315	9.75993	10.997	9.84357	7.46579	9.39199	19.9176	7.18778	12.7931	11.1433	7.366	9.52472	13.6568	6.71763	13.9382	10.4144
ENSG00000116128	2.07724	1.95487	1.54776	1.96593	2.46046	1.10172	1.79033	0.746557	0.642717	1.62062	1.24197	0.943451	1.59361	1.84781	0.727975	1.2469	1.65115	1.88372	1.68894	1.84677	1.39004	1.13371	2.04926	2.13341	1.23802	1.16762	1.60358	1.26863	1.74452	2.01814	1.4253	1.16103	1.75508	1.63076	1.32616	2.16865	1.95241	1.54979	1.42922	1.25093	2.22017	1.29098	2.46807	0.927481	0.608835	1.28684	1.39538	1.80661	2.1311
ENSG00000162836	0.105994	0.14204	0.237118	0.188787	0.303246	0.189509	0.210795	0.15316	0.372896	0.138527	0.163764	0.0683088	0.221203	0.236725	0.0452324	0.203047	0.159856	0.200556	0.145934	0.217258	0.0407402	0.235459	0.370275	0.131642	0.209247	0.100632	0.274485	0.189738	0.426494	0.602945	0.108063	0.168092	0.288483	0.23479	0.14272	0.349832	0.278922	0.179156	0.250271	0.310207	0.0910509	0.371855	0.248621	0.333437	0.0940726	0.371962	0.16861	0.315003	0.473675
ENSG00000188092	0.101744	0.182768	0.0747551	0.142164	0.0546984	0.110837	0.0824971	0.0639863	0.0952472	0.0575374	0.0223526	0.0948638	0.0577865	0.129727	0.163503	0.141365	0.0877561	0.0726457	0.068983	0.121017	0.0461417	0.0923211	0.104545	0.128056	0.132474	0.173828	0.183832	0.0814599	0.144309	0.0997717	0.095231	0.139865	0.0852949	0.179398	0.12493	0.151695	0.135317	0.118314	0.103727	0.102093	0.149208	0.154496	0.228295	0.143006	0.162977	0.139489	0.0461902	0.095498	0.1424
ENSG00000203836	0.0167164	0	0.0100934	0.00562291	0.0733427	0.0135357	0.00314001	0	0.00313874	0	0.020204	0.0193582	0.0477551	0.00982914	0	0	0.0183314	0.00742903	0.00558537	0.00557156	0	0.0038205	0.0191043	0.00816592	0	0	0.0027433	0.00756719	0.00657671	0.0223228	0.0037342	0	0.0174385	0.00347312	0	0.0186438	0.0129916	0.0236471	0.0228999	0.00443103	0.00937931	0.0146031	0.00438252	0.00577551	0	0.0111782	0.00376988	0.0134472	0.0127078
ENSG00000122497	0.953423	0.183988	0.172889	0.350989	1.37007	0.171324	0.690708	0.172556	0.370755	0.347885	0.388648	0.263546	0.517685	0.332458	0.12329	0.236572	0.370951	0.857925	0.272378	0.186938	0.205663	0.350552	0.607069	0.14278	0.284173	0.0739325	0.259476	0.218534	0.234795	0.68183	0.202098	0.134409	0.33162	0.0913029	0.591684	0.556529	0.47938	0.164083	0.447964	0.255293	0.689773	0.251898	0.587391	0.198296	0.171493	0.091284	0.284861	0.302021	0.359092
ENSG00000203832	0.113967	0.0388513	0.0121426	0.027953	0.127333	0.0106488	0.0553302	0.0415647	0.0411445	0.0105588	0.0536097	0.0215312	0.0400535	0.037453	0.0132776	0.0263157	0.0321533	0.0864462	0.024373	0.00735606	0.0185485	0.00800632	0.0606749	0.0154484	0.019001	0.0200109	0.0342167	0.0142284	0.0464319	0.0830514	0.0253346	0.0225251	0.0347587	0.0200609	0.0338795	0.0469901	0.0493165	0.0138569	0.0549626	0.0250786	0.0314774	0.0144627	0.0650089	0.0218183	0.0184912	0.0228931	0.00659306	0.0409835	0.028286
ENSG00000203827	0.425526	0.121215	0.0519086	0.276195	0.716065	0.215118	0.260257	0.0977881	0.14599	0.16668	0.210149	0.102197	0.168234	0.106621	0.0332721	0.0531205	0.149982	0.54142	0.123916	0.146065	0.0758183	0.259849	0.384189	0.169382	0.0092061	0.0766235	0.128954	0.104646	0.203023	0.115224	0.148825	0.141289	0.184974	0.054379	0.213387	0.335694	0.1978	0.131504	0.529033	0.125862	0.169667	0.0999385	0.242771	0.135642	0.129698	0.0463282	0.111838	0.163617	0.335153
ENSG00000273213	2.60751	0.220456	0.511226	1.7075	4.64022	1.92444	0.199002	0	0.97676	0.426843	0.981826	1.36325	0.429557	0.838869	0.547159	0.12212	0.426031	0.727567	0.565771	1.14554	0.055224	0.911174	0.379356	0	0.462968	0.547516	0.718994	0.960387	0.85126	1.63432	0.520658	0.65516	2.83593	0.396707	0.535372	1.44267	2.41305	0.634535	0.440446	0.781898	0.594954	0.904925	1.81649	0.402939	1.64816	1.05298	0.535763	1.11622	1.71674
ENSG00000203817	0.105729	0	0.0262976	0	0	0	0	0	0.043509	0	0.0253487	0.0524265	0.0284099	0	0	0.113074	0	0.0173885	0.0790184	0	0	0	0.073406	0	0.0427527	0	0.0746061	0	0.192617	0.0228024	0.129072	0.0913368	0.0558157	0.0459152	0	0	0	0.0451978	0.0251121	0.0249076	0	0	0	0	0.026963	0.0714546	0	0	0.140567
ENSG00000203815	0.621707	0.120859	0.497444	0.572364	1.20966	0.419655	0.740825	0.343636	0.192222	0.403502	0.571675	0.33798	0	0.38488	0.230665	0.529315	0.370576	0.231298	0.250897	1.01201	0.846535	0.9022	0.468169	0.50487	0.436651	0.449097	0	0.40842	0.147671	0.217483	0.257684	0.413982	0.336156	0	0.331728	0.510055	0.595896	0.352148	0.36047	0.238356	0.383318	0.329306	0.122704	0.36782	0.2687	0.432952	0.338875	0.168124	0.557576
ENSG00000203814	0.0978631	0	0	0.0357869	0.05478	0.0103761	0.0439972	0	0.0765157	0.0420966	0.0161366	0.0713482	0	0.0391898	0.0513882	0.0375353	0.0800303	0.0910367	0.0187612	0.0477254	0.0507081	0.113542	0.0175192	0.0266979	0.0318258	0.0117303	0.00751688	0	0.085106	0.0313287	0	0.00936489	0.0168596	0.0116705	0.00908905	0.0209226	0.025847	0	0.0517531	0.0238406	0.0144192	0.00908395	0.0516758	0.0143201	0	0.0505124	0.0324351	0.0250139	0.0402046
ENSG00000184678	3.43657	3.56831	7.99462	3.18078	4.20844	2.0569	4.29387	1.51161	1.59447	3.46906	3.17622	1.9181	4.48499	3.36207	5.17863	1.02733	2.43156	4.87826	2.36682	3.33299	2.36013	5.72379	2.48705	2.62749	2.67862	2.10341	1.74528	1.51315	3.07363	3.72761	1.14442	2.89206	1.96689	2.43535	2.6527	1.53052	4.59196	3.2969	2.29622	2.05698	2.89986	2.17419	3.42368	3.17563	4.63995	2.2507	2.36026	2.13964	4.65738
ENSG00000184260	0.433879	0.150891	0.498609	0.594084	0.134133	0.188137	0.174815	0.128661	0.6194	0.335057	0.0877054	0.132538	0.488186	0.603994	0.249045	0.558411	0.0969476	0.317394	0.789414	0.32858	0.0754284	0.264857	0.0882377	0.2017	0.478731	0.208986	0.336804	0	0.857292	1.9712	0.17261	0.421819	0.383739	0.476594	0.153765	0.210758	0.244307	0.323451	0.123379	1.37586	0.44446	0.0549028	0.0887288	0.0634028	0.100674	0.714166	0	0.264067	0.806257
ENSG00000178096	3.56774	4.98812	5.26373	6.17545	5.68384	5.51029	4.44983	4.71332	5.49746	8.72185	6.99039	4.27988	4.66428	7.5508	6.77889	5.52931	5.16946	4.30567	6.72625	5.83527	9.57974	5.19654	3.53473	4.7622	6.08145	4.12442	4.73768	4.21196	3.74629	4.72428	6.50038	4.76657	4.21834	5.75039	5.8706	4.85376	3.89994	7.32024	6.67433	5.04095	6.14812	4.66738	4.7033	6.45284	5.48743	7.37809	5.38795	3.37034	4.38035
ENSG00000159164	6.96067	4.59656	5.0814	8.45566	2.43063	2.47104	2.83587	2.90715	3.20098	1.84953	2.00034	2.28369	1.7613	2.18644	2.07269	2.39828	5.67865	2.64212	3.67439	2.99331	1.57733	1.59467	3.72716	5.90878	1.95792	3.5078	5.08147	2.13794	2.8225	5.82104	2.54321	2.81201	5.91648	3.75735	1.45949	5.3651	5.5226	1.70756	1.95934	4.2016	2.79765	4.19406	4.73416	4.78935	1.42975	3.10635	3.11269	3.53341	4.1495
ENSG00000143368	35.5618	22.8363	21.4855	24.4363	28.8663	18.0747	22.4779	22.5798	23.8227	17.2652	22.8996	19.5066	21.128	23.8827	28.2754	30.9565	19.1987	26.7904	27.691	26.2249	20.3675	20.1551	27.5724	24.5656	17.9803	20.5578	29.1209	25.3529	37.156	43.0085	21.7847	19.4105	19.2848	34.6167	26.2466	32.1535	25.1145	25.0134	26.1283	40.1732	24.3195	25.6527	30.2843	22.4537	22.1814	26.1461	15.8585	29.7964	36.0843
ENSG00000014914	1.18092	1.66921	2.40454	1.98747	2.69609	1.57185	1.78151	1.62724	1.05088	1.95262	1.69392	1.24831	1.37316	2.07399	2.66298	1.1769	1.21897	1.79597	1.80767	1.43702	0.959345	1.98757	1.79923	2.36061	1.01435	0.968073	1.34175	1.00814	2.67171	2.09219	1.8696	1.46286	1.45811	2.1079	0.813437	1.36873	1.66611	1.63057	1.16994	1.56559	2.20441	1.01855	3.0044	1.84923	1.49779	2.9616	1.54146	1.56404	2.10334
ENSG00000136631	3.31944	5.22788	3.56554	3.37237	5.24373	4.82304	3.88696	3.17015	2.44761	4.48034	3.85853	4.27717	3.37469	4.46168	5.81049	3.88043	2.8129	3.84642	3.93336	4.4451	3.81188	3.89238	3.81933	4.93959	4.61442	4.0525	5.13703	4.18873	5.86025	5.44456	4.9372	4.33466	3.45713	5.93217	4.30008	4.2133	4.48308	4.163	3.78333	5.38903	3.59949	4.09621	4.7204	4.05919	4.37602	4.0706	2.87251	4.01084	5.68304
ENSG00000023902	11.3635	12.4905	6.57037	7.59405	8.1298	4.23503	7.06524	4.41064	6.98693	2.34951	2.07294	4.35739	4.4452	2.46842	6.04542	5.93133	4.62255	4.71046	5.36075	4.89656	3.85451	4.05929	5.49587	5.08163	5.25103	9.321	6.99063	5.33962	5.74974	9.7576	3.32005	6.69087	8.09056	10.9502	3.89374	7.05883	6.02997	3.44979	3.50039	12.8496	3.65957	12.9737	7.2274	3.49636	9.04047	4.49886	3.23892	5.749	6.03027
ENSG00000143401	6.56043	10.3333	4.74721	5.11496	6.28113	7.19865	4.0408	3.46202	7.81988	5.61023	7.30091	5.3233	5.34071	4.54288	5.56886	7.75518	5.46994	4.5145	6.29615	5.18682	5.00935	6.7434	7.06171	7.93924	6.1017	12.2344	10.9418	6.13271	16.2834	14.169	5.01557	7.68392	10.4255	9.50179	5.3803	9.21631	8.08673	4.72065	6.09097	9.9925	4.13717	4.88876	6.71732	4.42355	6.35336	6.79374	7.06094	15.0836	19.3776
ENSG00000118298	0.0433895	0	0.0814635	0.0486465	0.00966615	0	0.0420523	0.00943104	0.00632696	0.0264116	0.0685699	0.0102993	0.0335767	0.0375823	0.0277017	0.0190063	0.0356436	0.0675897	0.0318986	0.0859276	0.101575	0.0164753	0.0615128	0.0444517	0.032791	0.0234997	0.00734787	0.0178341	0.0465642	0.0380897	0.0212163	0.0356287	0	0	0.00521235	0.0436572	0.0345861	0.00890295	0.00989305	0	0.029879	0.0194704	0.0505139	0	0.00901743	0.0705803	0.074403	0.00888491	0.00693088
ENSG00000117362	35.2465	27.205	53.5321	57.0804	36.7125	48.5076	45.9751	49.3479	38.9845	64.6406	56.0514	43.8078	56.665	54.4241	43.6218	46.3142	44.2438	53.238	55.2081	62.8627	60.8628	50.1322	48.3936	57.541	51.7006	32.3049	39.5171	33.6868	42.5552	42.0758	63.3454	38.0351	36.0039	44.7005	49.1973	44.2234	42.9569	59.9148	44.7854	47.6101	54.8379	50.7133	46.8939	59.3276	65.2632	53.3912	44.7135	40.0286	48.4118
ENSG00000118292	8.30498	14.0104	8.8821	11.535	6.40247	5.23434	4.68999	9.21386	5.0911	5.95498	5.24475	3.39202	7.01206	6.08536	7.61896	3.78208	7.02276	6.71743	13.0907	5.58584	6.42402	4.5292	9.56391	8.20665	5.84257	7.56417	3.95815	3.52815	6.75513	8.35815	7.67116	9.34517	7.47847	6.31333	5.27045	8.68793	5.19907	6.78942	4.84079	8.64741	7.37774	8.42706	6.19254	7.72847	8.06081	8.46417	4.17094	4.65945	6.51161
ENSG00000159208	1.04394	2.56502	2.09601	2.36264	2.28547	1.5479	2.0505	1.64701	0.954093	1.15398	1.08268	1.37807	1.41725	1.42812	4.36988	1.74439	1.74455	2.09761	1.51731	3.22164	3.43965	0.982068	1.3565	1.59019	1.50578	1.31751	3.63388	1.53837	0.840634	1.15916	1.53942	1.29825	1.23588	1.70518	2.57847	1.33758	1.32842	1.69809	1.05861	2.28654	1.09283	1.14496	2.39574	1.25674	1.94697	2.40774	1.72521	1.13556	1.61425
ENSG00000117360	5.01852	2.18655	2.4067	2.42775	4.5319	1.89607	3.17882	2.96335	3.4841	2.15812	2.33771	2.55944	2.47205	2.71601	2.32317	4.71922	2.57728	2.91773	2.8113	2.54404	2.29797	2.09682	2.99066	2.65693	2.23767	1.96512	2.92084	2.57147	3.66486	5.18099	2.61371	2.45741	2.37497	3.33481	2.0707	3.72932	2.52108	2.20508	2.3829	3.86462	2.25756	2.42627	2.26213	2.13748	2.78057	3.26892	1.51914	3.1553	3.33733
ENSG00000163125	3.65894	2.363	3.3764	3.78942	4.56539	3.62201	4.8261	2.19127	2.14233	3.28992	3.65875	2.67516	3.66029	4.33278	3.3282	2.59428	3.24872	5.84292	3.6335	4.8843	3.48973	4.05315	4.58421	4.80425	3.05821	2.65226	3.75476	3.60908	3.76394	4.09414	3.21029	2.72261	2.60171	4.11707	3.15801	3.93251	3.72272	3.26472	3.63344	2.74843	5.02022	2.5767	4.3356	2.97713	1.91157	2.1579	3.27995	3.57262	4.10262
ENSG00000143374	3.87603	1.87606	2.45217	4.05201	3.85985	2.33827	3.26299	3.58677	3.34725	2.94651	3.16801	2.54372	3.00278	2.7705	3.15953	3.96916	2.68636	2.64542	2.82664	3.42345	2.59584	2.75327	3.29431	3.15494	3.03022	2.96796	3.44686	3.391	4.37001	5.86185	3.29605	2.48069	3.32655	3.34495	2.16299	3.64996	2.68637	3.28321	3.20893	4.71844	3.05272	2.74421	2.77101	2.78271	1.91332	3.36386	2.45862	3.70095	4.47224
ENSG00000143369	37.7387	31.7998	88.0056	122.747	59.0571	59.4739	95.8777	46.7585	42.978	79.2236	46.6737	44.4645	79.347	92.19	64.8213	77.0665	74.2418	104.116	99.7418	65.4328	37.8805	52.2501	73.3857	99.2434	22.2013	34.3519	26.1388	48.3691	71.3714	56.7914	42.9534	41.0756	28.5424	16.144	41.0627	38.57	63.3796	52.4747	47.8047	36.0484	74.301	51.4468	53.7257	28.2734	39.6414	65.6404	37.5347	49.3376	48.2253
ENSG00000225996	0.0540942	0.0643381	0.597249	0.907985	0.95263	0.703816	0.511191	0.124383	0.101327	0.723115	0.556156	0.280454	0.755386	0.703944	0.310687	0.172262	0.650205	0.852181	0.400094	0.655627	0.155086	1.26241	0.971127	0.501696	0.0987843	0.198213	0.0155721	0.210322	0.518453	0.165644	0.396113	0.237098	0.110112	0	0.70594	0.118802	0.482194	0.363527	0.597196	0.0248388	0.756448	0.117596	0.506201	0.0709787	0.33014	0.444481	0.22927	0.3108	0.311933
ENSG00000143382	0.897294	1.19768	10.9685	17.5002	7.61002	10.5326	9.27797	2.80722	1.0597	12.9871	9.99238	2.20183	9.24276	7.15116	4.31094	4.40495	9.64125	17.0893	6.26406	10.482	3.75822	12.8671	11.7806	7.80117	1.69517	3.54836	1.44369	4.23313	5.0571	1.93994	3.78172	2.99524	0.884068	0.280512	9.78454	1.96683	6.29485	8.04859	6.99828	0.885942	12.4954	1.49398	5.3666	1.31708	4.73813	8.52472	5.88649	4.78899	4.78709
ENSG00000143384	65.2399	69.0307	78.8028	43.2219	90.9949	81.9865	70.0872	86.5514	54.9437	107.807	94.0497	88.4492	82.0769	87.3133	55.2896	102.966	97.1138	119.627	68.5461	83.8114	59.4405	75.284	108.214	85.0587	85.1956	46.9832	68.1165	65.6772	65.2947	41.2977	84.5872	98.7161	60.6857	55.7395	75.5852	80.2013	73.1053	82.217	74.7616	38.0042	70.3429	44.9328	65.639	56.0391	59.9486	47.1339	62.486	80.4119	81.5648
ENSG00000143420	11.8797	12.8452	13.6781	11.8742	13.0175	13.6878	11.6496	11.5571	8.48687	14.9399	12.5473	11.5403	14.7241	13.4554	13.7392	13.9341	11.2648	15.1331	12.8089	14.2536	12.0276	11.2884	11.4818	15.1829	12.0412	9.25135	11.8093	12.6993	13.3068	13.3209	11.9849	10.1883	9.09128	10.4634	13.7279	11.3889	10.7334	13.8305	11.4785	12.2745	11.202	10.1664	11.6187	12.8847	13.6205	13.7656	9.49835	13.4355	14.0685
ENSG00000143457	6.96261	6.82592	7.39805	7.15867	6.73342	11.9116	8.63383	6.50639	6.99043	14.5137	10.1531	10.2245	10.3662	12.2346	9.89473	8.78368	9.0994	8.62393	8.73377	9.99868	6.5228	8.27775	10.5282	14.5184	7.9586	6.72912	9.71747	8.02768	9.91306	9.56108	10.4067	7.79424	10.7074	10.3023	8.76826	10.6285	8.76963	7.50272	8.29096	5.98874	7.49745	8.21507	7.40703	10.2519	9.77402	7.20469	10.0242	6.52155	9.20574
ENSG00000163131	30.5637	0.268228	11.4321	20.7551	0.815606	0.879785	2.99683	0.560967	16.629	2.83254	0.543717	0.281503	3.74128	2.08796	0.560266	2.90436	5.11539	6.29442	1.20695	0.722719	0.76051	0.4933	2.96411	2.42954	0.47369	0.185832	0.107907	0.502027	0.484515	1.84737	0.358708	0.680244	0.715629	0.491341	0.883079	1.20917	0.396943	1.44168	0.359144	1.10345	0.76904	3.90048	0.786349	1.07998	0.15661	0.577532	0.37192	0.228415	5.3097
ENSG00000143387	901.173	69.8056	2117.15	2487.03	783.959	451.249	2706.77	208.277	742.551	3963.47	113.806	105.733	1752.23	1188.38	146.157	1245.56	470.744	2518.5	955.69	344.546	133.243	188.686	1999.56	675.007	163.954	12.1535	40.6237	103.199	59.599	95.0511	178.64	284.909	169.699	176.064	371.07	562.614	132.065	370	275.492	136.701	389.056	182.722	415.893	204.914	234.39	164.465	77.7358	93.4331	550.887
ENSG00000143437	8.30828	8.90665	13.9053	16.5342	13.6538	16.354	15.6604	8.43918	4.29392	20.4086	11.7754	8.7495	16.1203	15.9859	9.58548	10.0505	12.0292	17.1847	8.25722	15.5776	10.9133	9.87115	13.5194	14.4574	9.67229	8.71736	8.27129	10.0883	8.6747	9.83891	8.63649	10.6321	9.957	9.48985	10.8144	12.6003	14.8099	13.6277	10.9034	8.67181	14.0706	10.3708	14.4644	9.45515	8.92672	6.90061	12.6855	7.83894	10.3042
ENSG00000143379	3.06211	2.86353	2.16982	2.23864	3.45004	2.63401	3.73838	2.03588	2.01309	2.27514	2.40776	2.02059	2.43959	2.58547	2.37341	2.31829	2.0314	2.28268	2.05581	3.10372	3.33646	2.16892	2.79033	3.63585	3.2746	2.42865	2.86378	3.45023	3.45737	2.94436	3.44243	2.26201	3.17096	3.38836	1.97909	2.82858	3.25144	3.42558	3.31973	3.31016	3.83642	3.73477	2.30299	2.83894	3.36575	2.99162	2.47327	2.69304	2.52163
ENSG00000143418	55.0626	48.3016	47.1643	54.7199	38.5183	41.2409	48.0662	44.2565	70.7697	48.3455	40.5451	41.9253	40.5588	35.6108	62.7902	40.1318	53.0063	41.3624	34.7646	51.0723	39.01	31.6848	34.6905	44.33	43.5126	36.152	37.9683	37.7307	34.3712	40.4241	35.644	34.5847	34.0853	41.0892	35.3484	38.728	34.4285	36.299	31.7749	42.9285	35.23	34.5059	29.1964	39.2582	40.6244	34.3684	30.7229	28.2889	37.9862
ENSG00000143412	0.301738	0.0786984	0.118049	0.148011	0.764373	0.214269	0.1313	0.0598326	0.0611506	0.189657	0.187648	0.0583413	0.0852562	0.10988	0.0705808	0.0234074	0.0903995	0.307421	0.137222	0.139974	0.166939	0.0677521	0.235827	0.144813	0.0334151	0.00936072	0.0814533	0.0874643	0.27979	0.0755253	0.0629533	0.130819	0.0698084	0.0465656	0.336274	0.155827	0.124664	0.157369	0.24813	0.0771854	0.155813	0.0458351	0.191814	0.0455209	0.0396736	0.14611	0	0.0711682	0.101035
ENSG00000143409	1.357	2.24791	1.84323	2.6124	3.69485	2.60161	2.12154	0.795451	0.632634	2.49292	2.31659	1.36939	2.70103	2.31621	2.55702	1.10657	1.45048	3.25577	3.00157	2.58625	1.94064	1.64111	2.96539	3.70112	1.60342	0.992202	1.29388	1.58471	1.37661	1.42538	1.58498	1.75648	1.68986	1.29569	1.99343	1.57676	1.6434	2.54504	2.30329	1.35546	2.36937	1.24538	1.92322	2.67274	1.09231	1.56999	1.5722	1.31729	1.09242
ENSG00000143363	3.66279	8.71356	5.63589	7.93666	5.33768	10.3055	6.23849	5.0312	3.42765	10.2086	5.94112	5.48663	8.32165	7.65753	5.12521	6.91178	6.40095	6.07584	3.01638	10.5302	10.8328	4.48031	5.12938	6.53134	6.71729	6.12038	3.9902	4.5685	3.50555	4.9864	4.84585	4.49467	5.65483	4.49219	6.9281	5.23228	6.20188	6.62856	5.4737	4.5378	5.11822	6.3844	5.16552	4.95452	6.82394	4.54304	6.46849	2.98048	3.65401
ENSG00000143443	4.41922	2.74588	4.70791	3.99252	5.42561	2.65419	3.61138	3.20983	3.88173	3.59039	3.75335	2.15479	4.27403	4.40871	3.54844	4.14325	4.63766	4.35433	3.8475	3.78059	4.61119	3.65487	4.03333	3.73387	2.97627	2.96967	2.78958	2.98003	3.77037	3.94123	3.66317	2.71464	3.7508	3.00695	2.38169	3.16633	3.07433	3.94121	3.46392	3.30609	4.34521	2.75774	3.92939	3.78958	3.27817	3.31719	2.30805	4.09144	3.73974
ENSG00000197622	18.4176	9.60583	11.6877	10.8098	22.9421	11.666	10.7319	10.9264	9.55264	8.37	10.2756	10.3008	8.55777	6.82471	13.1804	11.593	9.14332	10.2966	9.13625	11.3482	8.32017	12.5038	10.2001	11.6692	11.0109	10.4646	10.3457	13.9166	13.7316	14.5009	9.35858	9.43948	15.8518	12.5686	8.12918	13.3525	10.7764	9.72682	8.34362	16.614	9.65843	13.7179	10.5547	7.32762	11.1125	8.69754	6.92306	13.9328	13.9016
ENSG00000213190	8.53809	2.07978	1.18151	2.55967	3.25063	1.57037	1.29658	2.07349	6.45897	1.04034	0.991877	1.87672	0.704539	0.941107	3.84211	2.03221	3.37684	0.732216	2.44004	1.26381	1.15414	1.64608	2.82392	2.43164	1.43286	2.8646	5.28953	1.25315	5.78528	6.23235	0.964368	1.74788	5.62055	4.88402	1.37441	4.1445	2.23404	0.637886	1.24787	8.65904	0.753768	3.1781	3.70569	0.784778	2.04033	2.61033	1.79876	1.95392	5.30292
ENSG00000143458	0.433569	0.422848	0.503942	0.45345	2.217	0.828656	0.647206	0.463806	0.377178	0.51932	0.479716	0.479727	0.62242	0.475659	0.365651	0.471065	0.534504	0.747854	0.419669	0.61176	0.490551	0.509178	0.547021	0.660171	0.459921	0.37233	0.354881	0.555589	0.428709	0.459536	0.366048	0.503197	0.419111	0.537563	0.926429	0.651878	0.604143	0.628519	0.604648	0.442193	0.544616	0.392735	0.552489	0.540877	0.331665	0.437418	0.569125	0.590571	0.743484
ENSG00000143434	0.622207	0.562052	0.937907	1.41722	1.64421	0.818364	0.854222	0.635516	0.148368	1.36849	1.18433	0.557371	1.96284	1.55167	1.55815	0.588506	0.536458	1.48636	1.88019	1.21849	1.13132	0.698811	1.51603	1.06698	1.02186	0.321092	0.823905	0.658748	0.594881	0.779617	0.813372	0.67733	1.03297	1.05762	0.80494	0.990495	0.881819	1.16364	1.08861	1.03799	1.12033	0.681405	1.59544	0.809837	0.532936	1.2416	0.640478	0.938475	0.749446
ENSG00000163155	2.0662	1.77739	1.24246	2.07806	2.63079	2.58913	2.21643	2.30978	1.59138	1.70527	2.78451	2.46497	2.39376	1.86369	2.24837	1.92002	2.05345	1.3771	0.825946	2.18398	3.87771	1.07865	2.5076	1.98277	2.1545	2.46468	1.40923	1.8443	0.590881	1.97289	2.69414	2.01356	2.70031	1.27369	1.35839	2.74933	2.24925	1.89424	1.46002	1.7121	1.10283	1.26437	1.16483	1.90021	2.19018	2.13654	1.58968	1.10772	1.42556
ENSG00000163156	4.96665	6.01973	5.45538	5.54712	5.52218	3.64731	6.15788	7.01864	5.60435	4.47257	4.66747	4.72182	4.17644	3.95365	7.5266	10.7488	4.60045	4.09977	5.41692	6.64924	9.32075	4.84699	3.58836	4.674	6.26121	5.98715	7.47009	5.22835	5.69998	6.44902	6.0227	4.9413	5.27183	7.8257	3.13174	5.00185	4.38899	5.8574	6.4329	10.5685	5.09477	8.45158	4.67076	5.55814	7.32957	7.19277	4.08359	4.73053	5.56161
ENSG00000163157	0.0378229	0.142036	0.0608404	0.112643	0	0.0588027	0.0350291	0	0.0823361	0.0801384	0	0.031828	0.197173	0	0.104057	0.0547776	0.0861471	0.0213984	0.0663205	0.0388675	0.148622	0.0201382	0.0209223	0.0797097	0.038263	0.0700442	0.0153017	0.0123797	0.0239953	0.0929122	0.0662737	0.0861512	0.0116811	0.0941723	0.0217092	0.116462	0.0257231	0.147085	0.135783	0.0389998	0.0635998	0.118664	0	0.015635	0.0952433	0.100876	0.122921	0.0128714	0.0774457
ENSG00000163159	7.78907	6.62912	5.96489	6.7226	6.49459	6.18457	6.64561	6.42887	7.30037	6.63746	7.10705	6.25482	6.40059	7.14787	7.99856	8.86186	5.21943	5.87567	6.83695	7.82888	9.29224	4.79833	5.82723	7.77703	7.51513	5.62308	6.95925	6.22605	6.55606	7.64776	8.66264	7.23724	5.64525	8.18519	5.45735	7.27081	6.3288	7.22755	6.60814	9.17165	6.21584	7.15378	5.81678	6.50039	6.902	10.074	5.7215	5.99802	6.37429
ENSG00000143398	14.6115	14.842	20.3011	18.0576	18.0435	17.2242	16.7274	11.9268	13.1499	14.8723	12.4	16.2053	17.4475	15.7793	14.2816	12.1414	14.4425	17.7358	13.5488	20.5066	14.0527	21.5186	11.8587	23.0992	22.0536	12.9121	15.7717	14.1007	19.536	21.189	15.5062	16.0077	19.8628	16.4213	17.9917	16.453	27.8703	16.5831	11.9052	17.6783	16.3516	18.1446	20.286	18.3362	14.4862	16.385	23.5825	23.2244	26.3585
ENSG00000159352	36.3686	25.327	26.2088	25.771	25.9041	17.6444	25.9555	30.1022	34.4867	23.1854	24.8795	23.2607	22.5912	24.0897	33.5417	37.8709	24.6498	21.6926	33.0168	26.673	28.0981	22.5487	25.3927	22.3611	26.2352	22.8153	29.4908	23.2947	37.7878	46.5265	27.555	26.9762	24.5501	29.4844	22.5069	26.0537	23.0275	30.4523	26.0928	42.2373	27.4048	32.8221	25.1506	29.9907	29.9949	41.3062	21.0292	28.0715	31.7397
ENSG00000143373	3.36212	2.20412	3.23083	3.41896	3.78818	2.11693	2.9879	1.76618	1.83013	1.994	2.5079	1.91134	2.83197	2.4989	2.47873	2.46112	2.49885	4.08183	2.60643	3.45213	2.87275	2.84667	3.14616	2.85515	2.18059	2.05711	2.16858	2.12824	2.72987	3.62644	2.98158	1.7867	1.9045	2.89441	1.83632	2.57788	2.70387	3.13342	2.94794	2.17142	3.76475	2.46761	3.11501	2.32659	2.07293	2.71266	2.12125	3.36429	3.19842
ENSG00000143393	11.7895	11.4076	14.4845	14.9905	11.36	9.70107	11.5348	10.8164	10.1794	13.5981	12.0693	12.4673	12.1815	14.4253	12.9494	12.2786	11.8079	13.7384	14.2852	13.3363	12.721	14.6933	10.6785	16.0921	12.7145	8.84574	10.1186	10.7154	14.6993	15.8101	14.1648	10.4569	11.2006	11.666	10.081	9.83565	12.4651	13.0494	10.8758	13.5482	13.5538	11.1214	15.5998	12.5762	12.999	15.3822	13.7701	13.0051	18.372
ENSG00000143390	4.50967	3.55753	4.54375	4.27247	3.85722	2.71462	3.59102	2.28457	2.6148	4.65318	2.69851	2.82893	3.54568	4.68263	5.26406	2.42016	2.70896	3.92999	3.83774	3.17678	2.82439	3.9745	3.31277	3.97603	3.75197	2.03613	3.21958	2.63338	3.8674	4.78339	2.70579	2.36129	3.12529	1.89573	2.40147	2.05543	2.71628	3.33975	3.45437	2.80781	3.0873	2.84194	4.91294	2.65211	3.27278	4.94276	2.71626	3.71864	5.33404
ENSG00000143416	1.31716	1.92068	9.30812	5.40822	0.857131	1.04493	6.95878	0.727353	1.07535	9.4604	7.32506	0.719568	5.55925	9.25187	1.62339	2.36484	2.57013	5.46129	8.73479	2.14207	2.16505	5.82918	5.46981	2.14557	4.39539	1.21698	1.47461	0.315886	4.28282	8.20098	4.07636	4.57853	2.23047	4.26269	2.05771	0.582726	4.61793	6.89572	3.78405	0.969468	10.0872	2.85831	9.70418	7.42963	2.76021	11.1728	3.67385	4.70554	4.88829
ENSG00000159377	96.7366	94.7848	87.8121	76.8971	67.487	62.8253	81.5879	91.3062	120.08	91.1539	89.4893	63.0769	70.275	86.8386	91.1458	99.0426	80.7236	63.816	94.8345	94.4951	111.216	72.6206	75.6534	75.6747	89.7408	80.0111	78.5784	74.4605	94.2537	111.712	99.1415	83.8729	79.5863	92.5202	73.1186	69.8908	68.7103	96.5895	81.4113	109.829	87.4766	112.099	71.4452	119.751	104.822	111.825	70.4901	73.6174	84.1291
ENSG00000143442	3.37991	1.74051	1.95043	2.94128	3.6895	2.58568	3.87195	1.74801	2.00049	2.79094	2.68027	2.15603	3.2941	3.69822	1.63576	2.50719	3.4115	3.55331	1.88211	2.86016	3.32052	2.49378	3.65395	4.20381	2.09151	1.89497	3.19247	2.77728	2.49954	2.84164	2.15253	1.92032	2.84007	3.75179	2.88112	4.00605	3.41677	2.78449	2.69885	1.96779	2.91059	2.13201	3.49729	1.76571	1.45581	1.88128	3.57869	2.8284	4.30835
ENSG00000143367	3.36086	11.6707	2.59532	3.57626	6.39487	7.94998	2.86922	2.1873	2.12281	3.68927	3.45926	3.93425	4.04789	3.8118	8.34629	1.89951	1.39539	4.88837	2.79223	6.9856	4.78749	9.16253	2.12445	7.76555	8.90072	13.1682	6.86158	5.51335	8.04223	5.1795	6.11119	10.1231	8.71445	8.33034	4.22731	5.69358	13.0555	3.37431	4.05195	7.30396	5.42033	7.5359	6.67294	6.2539	7.18969	4.52973	13.049	8.11787	6.59289
ENSG00000143376	2.36594	1.2274	2.08768	2.5288	3.32266	3.62691	3.79467	1.60218	1.9183	5.345	2.43966	3.97203	4.43049	4.9342	1.45256	1.93436	3.34502	2.776	2.14223	2.27428	2.32978	1.79005	2.99804	3.08311	1.62112	1.40366	3.19712	1.82434	2.6402	3.0282	2.06625	1.96371	3.50386	3.07263	4.14206	3.92284	3.04756	2.36564	2.2358	1.17306	2.66399	1.57491	3.6748	1.85836	1.43642	1.56622	2.60079	2.12384	6.40705
ENSG00000143436	22.1976	19.0443	14.7626	14.569	14.9547	12.4745	13.8664	21.5554	17.811	15.6139	20.1276	16.2092	13.445	19.841	17.3365	22.2167	13.1885	13.1751	20.2651	16.3333	21.9809	15.8379	13.9687	17.7198	21.3295	17.1905	18.7853	17.0934	23.2247	27.9059	24.2198	16.956	21.3073	22.9711	12.8479	17.7905	17.1262	20.9425	18.7268	26.4407	16.9063	25.239	18.7226	24.3054	21.9552	25.0954	13.6533	21.405	21.9371
ENSG00000143450	1.00267	1.20034	0.737422	0.748706	0.800312	0.554526	0.661766	1.24803	0.801745	0.810429	1.17216	0.92051	0.678185	1.14888	1.12798	1.24543	0.601822	0.717315	0.993586	0.989598	1.06304	0.895395	0.730485	1.01468	1.43233	0.920791	0.996756	0.67915	1.27216	1.69497	1.34297	0.907309	1.18238	1.27576	0.567977	1.09402	1.07108	1.04417	1.01526	1.62266	0.823471	1.47171	1.01259	1.44889	1.25803	1.32868	0.687926	1.06686	1.08208
ENSG00000182134	0.32919	0.227422	0.321494	0.191224	0.590782	0.331503	0.227739	0.20799	0.79235	0.218534	0.442856	0.133138	0.31672	0.220976	0.257017	0.0836334	0.211509	0.336522	0.320414	0.2689	0.16646	0.257079	0.448284	0.447098	0.244301	0.280749	0.220905	0.253637	0.324452	0.360494	0.354293	0.198144	0.197244	0.304627	0.288977	0.493961	0.309557	0.217622	0.302245	0.201445	0.360105	0.369226	0.31381	0.337471	0.277442	0.881816	0.287019	0.419702	0.583724
ENSG00000225556	0	0	0	0.0180832	0.130623	0.0545055	0	0	0	0.151738	0.0642787	0.0541393	0.0420512	0	0.0130179	0	0.0168589	0.0299277	0	0.0332746	0.0152544	0.0164918	0	0.0501668	0.0310384	0.0146945	0.0160507	0.0491721	0.0565084	0	0	0.042388	0	0	0	0	0.0597924	0.0117982	0.0864417	0.0191407	0.0240859	0.0158784	0.0220686	0	0	0.0582537	0.177831	0.0210959	0.0449922
ENSG00000196407	0	0	0.208373	0.0411204	0.167636	0	0.0725477	0.0367849	0.0498549	0.131039	0.0831933	0.0244199	0	0.116879	0.10345	0.0319907	0.0710438	0.242369	0	0.235085	0.0536101	0.0706865	0.0783737	0.0298587	0.0695691	0.109967	0.0346741	0.0849212	0.0504498	0	0.0413762	0.0573956	0	0.0594938	0	0	0	0.0240761	0	0	0.0322528	0.140589	0	0	0	0.151031	0.0362753	0.045988	0.101337
ENSG00000159445	2.02186	1.85822	2.0909	1.91123	2.40251	2.2896	1.81006	1.56023	1.15723	2.17535	2.61218	1.89457	1.78392	1.92291	2.01706	2.4785	1.77737	2.35414	2.45204	3.04497	2.16516	3.0714	1.78522	1.73723	2.51215	2.00177	2.54002	2.17656	3.44466	2.82446	2.83914	1.97339	2.17444	1.78465	3.44013	2.26648	2.51841	2.47648	2.31714	2.38838	2.07254	2.41413	3.07077	2.15193	2.11937	1.93063	1.6578	2.33741	2.68963
ENSG00000197747	49.8772	71.5363	139.846	129.467	44.8463	121.999	129.605	157.328	134.836	160.098	280.911	93.2288	60.0646	186.017	113.363	172.01	114.764	98.1857	219.652	143.858	95.5049	194.26	104.119	138.389	175.931	78.9883	79.0418	115.707	166.774	152.67	241.956	194.095	78.2063	158.536	68.5977	44.6242	156.351	191.684	159.733	67.1888	261.478	146.879	214.855	247.177	184.297	489.148	208.341	265.669	212.971
ENSG00000163191	807.369	426.449	384.227	431.272	489.353	340.785	326.422	700.214	522.64	307.265	536.33	514.129	302.175	430.04	893.333	661.701	298.936	384.621	442.699	426.664	473.888	475.877	359.042	373.819	463.052	645.618	494.163	429.482	769.31	747.294	612.16	466.884	381.266	586.278	293.893	452.159	510.859	450.766	476.456	589.997	418.601	698.609	499.961	402.109	482.795	747.297	366.269	537.796	736.631
ENSG00000159450	0	0	0.0046485	0	0.0513288	0.00661963	0.00467816	0.0101769	0.00476707	0	0.0344733	0	0	0.012251	0.0532925	0	0	0.0114311	0.0179537	0.0262251	0.0100407	0	0	0	0	0.00374178	0	0.00306414	0.0143892	0	0.0290703	0.0055146	0.00615798	0.0100614	0.00562459	0.00631566	0.00384758	0.0124463	0.00502592	0	0.00459953	0.0110515	0.00329677	0	0	0.0147587	0	0.00752054	0.0115422
ENSG00000197915	0.0181097	0	0	0.0147119	0.00385521	0.00367927	0.0260077	0.00376144	0.00233989	0.00176669	0.0151349	0.00494247	0.00892772	0.0044818	0	0.0127327	0.00615631	0.0314926	0.00429112	0	0.0102571	0	0.0354758	0.00291072	0.0104304	0	0.00324319	0	0.00846035	0.0100796	0	0	0.00883094	0	0.00207887	0	0	0.00710164	0	0	0.00329801	0.00869738	0	0	0	0.00614628	0	0	0.00306524
ENSG00000143631	0.100013	0.0785656	0.0183832	0.00952281	5.95744	0.294542	0.0880905	0.0346431	0.0269913	0.102106	0.271401	0.763969	0.179432	0.0383373	1.6991	0.0100593	0.0162664	0.0691646	0.0335555	1.13639	0.128462	0.31958	0.097829	0.113188	0.141893	1.58582	0.0177933	0.0178631	0.219886	0.0634892	0.0180568	0.116199	0.354117	0.299646	0.137463	0.068035	0.161131	0.346852	0.205338	0.0972399	0.0918476	0.172405	0.0182511	0.129089	0.433509	0.464331	0.346821	0.316435	0.22069
ENSG00000197956	1622.89	625.383	1284.24	1040.35	821.45	640.315	835.136	1280.24	1551.79	843.889	980.56	901.505	748.759	1399.2	1182.21	979.344	987.836	847.863	1203.09	808.847	631.02	829.48	650.518	1047.88	1085.02	695.236	713.038	1024.41	1369	1747.09	1358.26	1143.69	607.671	1306.27	659.192	731.287	1313.51	1360.14	1213.06	840.122	1427.88	1252.96	1621.78	1838.48	1847.82	3165.56	967.573	1350.49	1231.52
ENSG00000196420	0.763928	0.169424	0.0507168	0.10322	0.0876993	0	0.386314	0.213608	0.16782	0.040659	0.195547	0.116612	0.180443	0.440085	0.710026	0.0883188	0.155662	0.033535	0.506529	0	0.193896	0.315601	0.181323	0.097912	0.134921	0.065863	0.158927	0.200413	0.443238	0.207567	0.649834	0.0788729	0.108393	0.57558	0.178616	0.0587381	0.126195	0.225763	0.238278	0.543748	0.127894	0.106754	0.0989145	0.0901186	0.375972	0.659836	0.149867	0.209159	0.757277
ENSG00000196154	210.971	126.75	327.735	192.701	92.7295	65.4454	117.132	176.188	93.1596	209.908	209.049	231.342	161.315	304.565	623.48	279.278	159.98	229.15	333.202	89.199	97.1245	192.085	100.728	371.951	195.983	21.9168	142.833	304.742	186.136	229.217	167.905	175.066	49.879	157.917	49.7888	33.824	199.138	200.595	115.373	93.6235	283.446	86.3587	289.704	415.371	339.363	1021.8	237.113	351.601	283.907
ENSG00000188015	3.5341	2.85126	2.91758	3.83932	1.35944	0.791758	2.17591	3.52223	2.5198	2.10896	3.96819	3.27315	3.27132	3.40285	2.89212	4.30886	2.15212	3.49592	3.65685	1.67187	2.78974	4.85976	1.82004	3.9668	5.1992	1.12442	3.01006	4.38806	3.41751	9.7287	3.85043	3.30752	2.35775	3.6648	0.76385	1.26121	5.07413	3.64906	4.08324	4.80311	4.24433	3.79012	4.63326	4.13232	2.96271	9.94999	3.84072	5.50659	12.2237
ENSG00000196754	2.07187	1.31559	1.89568	1.24786	0.509782	0.786325	1.44397	1.78762	1.7253	0.521734	1.51933	1.78718	1.18626	1.53417	1.3563	1.97999	2.08273	1.25305	0.40705	1.70388	1.0395	0.520301	1.99957	1.8968	1.35217	0.753919	1.10536	1.25457	1.76982	1.80295	1.27837	0.969199	0.685602	1.45803	1.58061	0.560245	1.77908	1.037	1.33249	3.33968	0.527421	2.8493	1.01584	1.35773	3.07748	3.51181	1.26804	1.82623	4.28522
ENSG00000188643	155.857	25.7017	42.3149	43.8886	75.1795	74.2329	40.8635	117.067	89.3784	44.6398	67.5138	142.854	55.6553	52.8895	164.024	149.577	35.2411	43.8022	72.3843	52.7503	49.399	66.8076	48.107	64.8302	94.5522	79.7858	171.1	149.891	147.484	86.1168	62.7728	82.382	110.314	83.9643	51.5665	90.5047	50.8082	64.3636	74.5733	233.403	79.1986	140.947	49.7447	44.78	93.335	153.088	66.5893	73.3249	74.4131
ENSG00000189334	0.0272935	0.0304141	0.031137	0	0.0230475	0	0	0.0850345	0.073262	0.0748864	0	0.0340167	0	0	0.0295237	0.0899243	0	0	0	0	0.0302716	0	0.432546	0.15291	0.0975592	0	0	0	0.116623	0.0539973	0	0	0.0248441	0	0.0783281	0.0252727	0	0.0267577	0.148667	0.347603	0.0944517	0.488631	0	0.0249515	0	0.023158	0	0.0580509	0
ENSG00000189171	52.4137	22.7288	29.3673	20.5267	35.2828	27.909	24.3156	39.4756	44.1264	35.4989	22.1246	31.7607	32.2634	49.4429	50.024	24.0967	9.86786	25.6122	47.2597	26.6357	23.9371	31.8791	22.2706	31.4367	39.1344	23.8921	34.7065	24.1914	50.839	48.3234	41.7822	32.202	26.0806	33.2937	21.3967	31.9715	37.8644	34.3399	26.5028	30.6396	35.8399	47.9699	33.3515	62.9355	51.3776	72.3414	32.3034	41.3414	25.7802
ENSG00000160678	0.221286	0.178545	0.0787886	0.131575	0.314336	0.220282	0.0746219	0.363141	0.0954395	0.260964	0.289029	0.143655	0.175152	0.149682	0.294547	0.113301	0.102282	0.131153	0.149292	0.104354	0.0393207	0.181816	0.0766378	0.079808	0.192841	0.0662795	0.083821	0.154989	0.428416	0.108168	0.154981	0.0645774	0.052294	0.021905	0.0448483	0.0890806	0.113146	0.114679	0.285036	0.163819	0.159574	0.224306	0.0979437	0.0728549	0.0608871	0.229399	0.0445596	0.12843	0.179126
ENSG00000160679	7.7352	6.54158	6.32939	6.22525	7.28361	6.84448	7.46962	6.90423	8.41465	6.08918	7.11505	7.21321	7.02337	6.53967	7.70818	11.9295	6.85869	6.96352	6.60997	7.27961	7.59721	6.07999	6.3592	7.35396	7.11776	5.29812	7.32926	7.27185	7.54302	10.8988	6.79138	5.84497	6.34246	8.00058	8.01888	7.92746	7.02024	7.7622	7.49452	9.23545	6.29457	7.06658	7.48884	7.42415	8.03711	8.18135	5.33549	7.98973	10.3933
ENSG00000143553	14.3213	22.0171	18.0347	15.868	14.5087	16.1544	15.2206	16.877	20.87	17.3055	17.3532	15.5523	17.2628	20.0425	20.3773	11.8818	14.911	13.1059	16.3191	22.133	24.238	17.5054	14.1756	17.8337	20.2001	18.0285	16.9996	14.9189	19.0979	20.9271	21.4602	18.4636	19.2914	18.2528	15.2813	14.5537	18.2844	18.5425	16.2876	20.8684	13.7569	16.4253	17.363	18.909	23.2249	20.2488	18.8214	15.6913	16.1511
ENSG00000143621	107.548	64.241	46.5289	49.1127	45.7648	51.9037	55.5905	73.4438	117.233	59.9633	54.8606	58.5735	49.9854	56.1629	65.4401	95.8893	53.3326	47.5567	67.8901	56.449	52.9514	50.6159	57.2145	64.682	63.1223	53.7517	90.3073	61.059	108.108	120.123	70.3147	54.6906	75.2126	70.3679	55.4263	94.7818	58.631	51.5083	49.7121	129.908	48.6163	92.45	56.1967	54.875	82.1616	82.282	45.5922	79.5366	92.9334
ENSG00000169418	0.00696659	0.0465785	0.0218825	0.0539715	0.0257063	0	0.0513578	0.0670919	0	1.52462	0.127426	0.00316886	0	0.0258615	0.0425876	0.0657831	0.017762	0.0315308	0.0630586	0.00801379	0	0.1071	0.00770735	0.0117454	0.0187937	0.034745	0.0182943	0	0.0231527	0.00689132	0.0967266	0.345065	0.036746	0.050649	0.0159944	0	0.140996	0.0682981	0.0303574	0.0135496	0.0601791	0.0144612	0.0388546	0.00830713	0.00879359	0.0507953	0.0213565	0.0219831	0.00550276
ENSG00000143624	5.81629	2.54592	2.73849	3.31936	6.33236	2.68408	3.60293	3.12092	2.34346	2.43667	3.14445	3.37528	2.0879	2.8583	3.19577	4.31863	2.87002	4.40835	4.1136	3.61093	2.52616	3.86684	3.37719	3.19161	2.71261	2.64169	3.33983	3.62627	4.53142	4.30885	2.95095	2.37059	3.05013	3.22444	2.77826	4.28734	3.42339	2.96765	3.2741	3.61337	3.36892	2.32234	3.70465	2.84198	2.45835	3.38624	2.46587	4.55718	5.2342
ENSG00000143554	0.462018	1.32397	2.35938	2.0525	1.36868	1.3586	1.94993	1.37787	0.143157	3.20173	2.57208	0.858022	1.7147	2.34733	1.70524	1.01068	1.30817	1.38043	2.62551	1.0721	2.3502	2.17297	1.38235	1.72844	1.82306	1.16846	1.00931	0.916207	1.08156	1.78198	2.0663	1.57639	1.19593	2.17553	1.40988	1.06074	1.35919	3.24177	2.45416	1.38964	2.53657	1.13212	1.83515	1.74363	0.734446	1.70761	1.93175	0.975454	1.48597
ENSG00000143614	2.66021	1.74835	1.71149	1.60741	3.92581	2.44287	2.98681	1.48989	1.02523	1.53342	1.91404	2.00871	2.63118	3.07265	1.76419	1.59662	1.87861	3.09436	1.77949	2.13161	2.37141	1.57164	2.6949	3.25349	1.31922	1.49336	2.84652	2.3566	3.02841	2.04869	1.45853	1.53883	2.55372	2.86573	2.07718	2.91288	2.79563	1.55191	2.2516	1.65272	2.71616	2.01482	3.19204	1.64326	1.42326	1.78843	2.51463	2.27905	2.86011
[truncated: 13,795 more rows]
[truncated: 172 more columns]
