# Supplementary material for: A Multi-Omics Framework for Decoding Disease Mechanisms: Insights From Methylmalonic Aciduria
Source: Mol Cell Proteomics. 2025 May 26;24(7):100998. doi: 10.1016/j.mcpro.2025.100998 (PMC12226375; doi:10.1016/j.mcpro.2025.100998)
Supplement: Table S3 [file mmc3.xlsx]

## Sheet: Source Data proteomics
Supplemental Table S3 Protein abundance data.
PG.ProteinAccessions	PG.ProteinDescriptions	PG.ProteinNames	PG.Qvalue	PG.Coverage (Global)[%]	PG.NrOfStrippedSequencesIdentified (Experiment-wide)	MMA001	MMA002	MMA003	MMA004	MMA005	MMA006	MMA007	MMA008	MMA009	MMA010	MMA011	MMA012	MMA013	MMA014	MMA015	MMA016	MMA017	MMA018	MMA019	MMA020	MMA021	MMA022	MMA023	MMA024	MMA025	MMA026	MMA027	MMA028	MMA029	MMA030	MMA031	MMA032	MMA033	MMA034	MMA035	MMA036	MMA037	MMA038	MMA039	MMA040	MMA041	MMA042	MMA043	MMA044
A0AVF1	Intraflagellar transport protein 56	IFT56_HUMAN	0.00599582	1.3	1	83727.6	119782	435030	351464	473822	462219	461786	180735	317677	698824	266079	178302	404719	281290	320094	452048	201399	516110	166406	483647	202602	160023	261744	273028	227248	173793	4628.24	61071.7	151210	118543	73284.3	213345	106981	66471	7764.26	192068	115686	91310.6	243209	266785	111069	182689	64404.5	11227.4
A0AVT1	Ubiquitin-like modifier-activating enzyme 6	UBA6_HUMAN	8.45996e-05	38.3	31	37116	46102	65014.2	71438.6	42789	41797.8	40118.6	55969.3	73569.8	30250.1	39590.3	64495.1	56038.1	85281.4	73861.7	23798.6	63970.1	58089.7	84020.2	44328.4	55640.9	53802.2	53924.8	55951.8	60815.5	23843.9	32537	43691.9	46068.4	60827.1	38529	38915.3	34540.5	62461.5	56700.4	42971.7	59120.2	58268	49098.7	47313.9	59694.9	55715.8	59802.9	65236.2
A0FGR8	Extended synaptotagmin-2	ESYT2_HUMAN	1.74774e-05	34.4	25	40237.1	217923	197899	122243	152602	170386	158019	152194	128114	125137	150962	145988	145904	168847	193878	129025	191907	113674	120927	145907	102012	205572	153288	71436.4	108184	127521	135242	123210	136503	87329	134873	100318	147146	56022.1	72666.8	130550	70389.2	81538.8	117123	72006.3	58297.3	115687	94016.3	56980.9
A1AG_BOVINAlpha-1-acidglycoproteinOS=BostaurusGN=ORM1PE=2SV=1;CONT_Q3SZR3	;(Bos taurus) Alpha-1-acid glycoprotein precursor		1.18786e-06	34.7	8	46269.5	456155	76156.7	70375.3	71832.4	88579.4	80614.8	254995	118660	88860.9	159734	178546	48956.4	304874	574692	542808	285174	196683	103831	91400.2	108543	431829	66869.1	74704.3	62143.8	116690	833940	301827	121763	88327.5	151026	225480	118554	378023	531982	98880.9	192403	175372	76349.9	233821	154967	110499	115763	232781
A1L0T0	Acetolactate synthase-like protein	ILVBL_HUMAN	1.72173e-05	14.9	7	55125.8	63051.2	31388	40272.6	49587.9	39840.1	37784.5	41295.5	42127.3	49813.9	34907.6	48019.1	46621.4	37818.5	40820	131886	53176.2	35849.8	45806.5	34857.5	41254.7	77947.4	97369.2	60918.5	41460.5	58195.6	70217.7	59934	60331.4	58894.2	58666.6	62548.7	55706.7	59235.6	67347.7	63539.4	53165.4	56793.2	57158.9	38474.3	68814	53301	70632.2	61197.8
A1X283	SH3 and PX domain-containing protein 2B	SPD2B_HUMAN	1.42573e-05	22.3	17	67792.2	75922.5	65878.3	115856	71594.3	38610.4	78249.1	78224.1	99650.7	100869	52120.9	50274.9	61997	38012.1	57153.5	64274.4	79646.1	67373.6	68900.8	60790.8	79032.6	81239.6	44132	88558.3	51913.3	63053.9	36605.6	46687.9	45900.4	49006.5	46640.1	62512.6	61801.7	71981.7	61636.3	51973.7	77007.9	56947.5	58194.5	61722.4	73293.5	54944.4	49652.3	54652.5
A2RRP1	Neuroblastoma-amplified sequence	NBAS_HUMAN	8.3694e-07	16.2	35	17791.9	40410.6	40824.2	33880.3	33852.7	33765.2	51771.9	55633.6	33266.7	38623.3	41495.8	52391.7	39568.7	42601.1	29875.1	116514	27027.5	30876.2	38567.5	35213.8	39151.4	69039.2	43704.7	33678.6	34783.2	52557.9	34029.2	41108.3	35923.8	35691.2	43638.5	33967.2	35453.9	25269.2	25856.8	33566	28142.8	25958	34359.3	38000.1	34053.6	36799.4	36513.1	25190.2
A3KMH1	von Willebrand factor A domain-containing protein 8	VWA8_HUMAN	0.00123027	8.7	15	135262	101238	204403	216007	309007	129768	231829	142504	178996	16548.6	161902	167800	260364	283155	161957	574619	233815	10781.2	194575	128450	201436	342763	205729	117066	12877.5	286475	157209	205184	149930	180200	30843.6	94062.3	194163	209221	159746	266765	141164	255545	200400	102662	207526	266364	178853	146145
A5D8V6	Vacuolar protein sorting-associated protein 37C	VP37C_HUMAN	0.00305718	3.4	1	31854.3	38938	33414.4	131615	137735	7729.52	37083.7	24152.1	29295	31639.9	28885.7	27144.9	30793.5	25063.3	43908.2	10591.9	16448.2	96127.9	25299.1	61820.9	66452	8155.07	41404.6	31138.8	51081.4	35322.9	48783.1	33563.4	41863	28361.8	31114.3	28219.9	37080.9	36927.4	32448.9	28384.2	27973.1	37330.6	52883.1	36625.4	31689	24983.6	37691.7	34327.2
A5YKK6	CCR4-NOT transcription complex subunit 1	CNOT1_HUMAN	5.82655e-05	17.4	35	27328.9	22837.4	32664.4	91620.3	34628.3	62948.9	36998.8	34453.1	37930	30529.8	31623	32442.7	38493.2	26726.1	18525.3	17915.8	36997.5	47507.1	27687.9	45137.7	26639.2	27006.9	28587.8	36659.3	39560.2	26681	28578.5	28596.2	23970.6	35747.6	20527.2	36177	27267.5	38536.2	38230.8	30557.9	38422.4	32101.9	35197.1	27042.7	36958.3	35927.1	37801.7	38337
A6NCE7;Q9GZQ8	Microtubule-associated proteins 1A/1B light chain 3 beta 2;Microtubule-associated proteins 1A/1B light chain 3B	MP3B2_HUMAN;MLP3B_HUMAN	8.93544e-07	16.8	2	206322	402577	137082	177536	258535	196488	256533	181439	392382	155291	212521	187326	207591	117899	580543	83117.2	254067	250797	278798	300415	267954	278045	209890	306179	195496	214513	275896	269243	242326	316050	225519	292283	342950	340257	348562	188972	266392	244874	176762	190012	309722	218046	283339	223687
A6NCW0;A8MUK1;C9J2P7;C9JJH3;C9JLJ4;C9JPN9;C9JVI0;D6R901;D6R9N7;D6RA61;D6RBQ6;D6RCP7;D6RJB6;Q0WX57;Q7RTZ2	Ubiquitin carboxyl-terminal hydrolase 17-like protein 3;Ubiquitin carboxyl-terminal hydrolase 17-like protein 5;Ubiquitin carboxyl-terminal hydrolase 17-like protein 15;Ubiquitin carboxyl-terminal hydrolase 17-like protein 10;Ubiquitin carboxyl-terminal hydrolase 17-like protein 13;Ubiquitin carboxyl-terminal hydrolase 17-like protein 12;Ubiquitin carboxyl-terminal hydrolase 17-like protein 11;Ub…	U17L3_HUMAN;U17L5_HUMAN;U17LF_HUMAN;U17LA_HUMAN;U17LD_HUMAN;UL17C_HUMAN;U17LB_HUMAN;U17LL_HUMAN;U17LI_HUMAN;U17LM_HUMAN;U17LH_HUMAN;U17LJ_HUMAN;U17LK_HUMAN;U17LO_HUMAN;U17L1_HUMAN	7.00502e-05	1.3	1	31590578	54703360	78255000	53168440	27096062	45805656	88282696	78775072	73280104	45405984	67214656	69275168	34804232	104243616	71105768	70278080	69183960	42358456	73250664	27281476	61200112	111579752	122449736	43179708	51850752	69609816	53024820	44209780	40091752	47660992	89723192	73025968	66332628	31309748	50727740	40682464	36393716	54615176	43398408	54574940	34270156	65111816	35042548	45001912
A6NDG6	Glycerol-3-phosphate phosphatase	PGP_HUMAN	0.000935484	19.3	5	9238.97	6441.83	8044.73	588.529	4581.67	6754.04	4841.53	19530.3	192324	13769.9	162010	13263.6	9416.56	18403.7	7922.52	42492.7	12341.5	3779.59	17845.3	9617.82	14038.6	21966.8	127658	7791.77	24127.8	12626.9	9367.53	44615.4	4605.17	8931.17	5653.13	14651.2	6221.64	9183.91	23093.7	4233.74	4052.02	5944.12	5691.97	107240	16637.4	19506.6	6258.78	20169
A6NDU8	UPF0600 protein C5orf51	CE051_HUMAN	0.00783266	11.6	3	54849.6	66606.1	10520.7	36685.8	19593.9	117118	24506.4	314960	31006.6	300629	40831.5	24321	39911.3	31067.9	225118	18583.7	46584.7	32391.3	75179.5	11625	42787.9	29388.3	28425.2	39825.1	59273	50116.4	51514.5	26016	37914.1	51297.8	46810	34498.9	27691.2	29132.3	31468.6	29948.6	31176.4	28398.6	36032.8	209657	33189.7	29387.5	25138.3	26367.4
A6NHQ2	rRNA/tRNA 2'-O-methyltransferase fibrillarin-like protein 1	FBLL1_HUMAN	6.04497e-07	3.3	1	348031	291631	251963	257494	341677	275150	548419	358736	331624	432158	415671	273283	362341	303479	170556	463654	295016	255349	334053	357246	394567	170388	217150	366541	267105	367723	335172	315268	309763	265043	293822	364848	259375	227782	245373	466435	411086	218933	377404	381926	343602	279459	319806	370706
A6NHR9	Structural maintenance of chromosomes flexible hinge domain-containing protein 1	SMHD1_HUMAN	8.62446e-06	13.6	24	7765.75	15083	64044.9	14675.2	11187.6	52204.3	76280.8	24766.6	26529.9	27313	28002.5	30284.1	43949.5	16692.2	7484.55	23715.2	58006.3	28115.5	34270.8	35891.4	43833	16327	9612.22	17352.6	37238.6	54533.9	47894.9	14616.5	9853.77	18665.2	24429.7	16493.8	11031.1	12730.5	11779.8	16516.3	19006.4	10384.4	12171.1	25868.7	13789.7	41448.1	10404.5	25927.7
A6NHX0	Cytosolic arginine sensor for mTORC1 subunit 2	CAST2_HUMAN	0.00740002	8.5	2	2029.01	3991.14	12135.3	4970.99	9536.1	9473.28	6383.82	8660.98	2280.85	16605.7	4327.3	10112.8	22241.1	19440.3	11009.6	1759.41	18167.8	7390.69	12945.3	5230.02	3645.69	8254.12	8091.34	7963.16	8203.58	8802.63	4226.47	4136.08	5384.11	11093.2	6117.69	7690.72	11127.5	10648.8	6698.16	6268.39	5203.1	13717.6	4410.9	8429.27	7858.91	10467.7	5515.61	10010.7
A6NIH7	Protein unc-119 homolog B	U119B_HUMAN	0.00151553	22.7	4	7265.27	4430.22	14254.2	12438.6	5017.81	44293.7	11699.4	10358.3	6256.44	12901.8	8753.36	9845.57	9402.73	12085.1	9306.9	10894.5	11428.5	13792.9	12467.9	13833.4	16361.6	23965.6	17381.4	20917.1	14612.1	4899.45	101523	9860.27	11824.4	16698.5	8890.75	15196.5	10161.2	7635.07	16274.7	20699.3	10603.3	5678.85	15275.8	11514.9	7695.07	327769	5408.02	6739.02
A6NMZ7	Collagen alpha-6(VI) chain	CO6A6_HUMAN	0.000231179	0.5	1	4282552	42086916	1.22469e+06	723166	11168272	6.53285e+06	2088947	917334	292198	112444	1330909	4.07617e+06	346021	545785	9711072	15114.8	191134	1.18975e+06	3.9142e+06	3.0024e+06	1.59205e+06	4883308	1.6256e+06	2592227	1.61548e+06	4433078	12737789	8384680	9196754	3.67284e+06	4.40628e+06	1.72136e+06	22656356	14559429	8467111	2.12535e+06	6430085	6.47533e+06	887057	2.16999e+06	8830255	1.68324e+06	14810488	4947110
A6ZKI3;Q9BWD3	Retrotransposon Gag-like protein 8B;Retrotransposon Gag-like protein 8A	RTL8C_HUMAN;RTL8A_HUMAN	0.00826747	14.2	2	15514.7	24652	11900.6	22041	30024.6	12256.4	26569.9	6532.65	189407	17389	13571.2	15049.5	9564.03	12135.4	21663	10036.4	59784.4	23260.6	30701.4	16448.4	16966.1	58652.7	22806.6	24259.2	29932.2	8927.81	11959.1	15442.5	17475.1	40712.6	22450.7	25103.4	19883.9	27522.8	35344.6	10496.3	25301.5	28685.8	20061.7	26528.8	24884.8	32020.4	30791	38707.6
A8CG34;Q6PJE2;Q96HA1	Nuclear envelope pore membrane protein POM 121C;POM121 and ZP3 fusion protein;Nuclear envelope pore membrane protein POM 121	P121C_HUMAN;POZP3_HUMAN;P121A_HUMAN	0.000865819	0.7	1	42596.6	15488.4	24165.5	14401.7	13792.6	15001.3	31813.3	97336.3	22508.6	30199	24619.9	24168.2	18781.4	10934.4	15069.6	56950.5	16135.9	9408.33	28235.7	18482.7	17042.9	24124.3	13973.9	17485.3	19010.3	27159	13651.6	19577.6	20024.1	20919.1	22908.6	17974.8	16009.1	13654.5	13278	24002	17514.7	13040	18107.3	25607.6	20289.2	18281.5	14209.6	22916
A8MWD9;P62308	Putative small nuclear ribonucleoprotein G-like protein 15;Small nuclear ribonucleoprotein G	RUXGL_HUMAN;RUXG_HUMAN	1.52431e-05	17.1	2	263148	178450	116077	83969.1	83292.6	73968.5	125091	136091	111247	110314	135926	119498	122410	132836	80781.8	334795	123711	100783	118090	118316	124794	181327	133018	207481	189668	274802	229883	241111	235964	184095	200421	243361	159782	244246	167495	252750	277009	176635	172394	103187	287438	101663	219778	253429
A8MWY0	UPF0577 protein KIAA1324-like	K132L_HUMAN	0.00255859	3.6	4	55803.8	58889.2	60280.5	40785	81760.6	93315.8	38096.3	35868	33267.5	43057.4	123358	83417.7	52027.9	85964.7	57428.5	40162.8	62647.3	150492	63523.1	36276.6	52640.6	27748.1	29562.8	73907.8	68444.3	55072.1	35885.7	90530.5	49404.5	38028.1	14213.6	23681.3	37786.2	36497.5	29086.2	57877.8	62003.8	41693.1	19730.3	45089.7	40786.1	51936.6	58007.2	27088.8
A9UHW6	MIF4G domain-containing protein	MI4GD_HUMAN	0.000495806	17.6	4	116008	42476	26611.5	27407.8	16092.3	30509.2	31059	46698.4	40412.2	22246.1	93727.1	68676.1	17159.5	16230.9	19969.1	57184.6	26999.7	42531.1	8543.62	90132.4	16820.4	59654.2	274264	20234.5	16403.3	107502	471442	42942.9	20919.9	81462.9	57830.9	70834.4	202395	25651.6	26307.3	16126.2	11117.5	49623.7	28901.3	43244.5	26140	50050.5	14138.5	59413.9
B5ME19;Q99613	Eukaryotic translation initiation factor 3 subunit C-like protein;Eukaryotic translation initiation factor 3 subunit C	EIFCL_HUMAN;EIF3C_HUMAN	8.93544e-07	26.7	21	224605	189142	194197	195817	181856	151007	159779	209440	224372	153249	142143	216238	174553	132229	187686	73349.5	163501	196277	174340	175002	151491	147617	189838	183089	202227	160424	215308	195659	200071	260277	178842	187295	194932	211932	290700	154224	192138	232958	194920	179507	236293	198728	204173	327699
B7ZAQ6;P0CG08	Golgi pH regulator A;Golgi pH regulator B	GPHRA_HUMAN;GPHRB_HUMAN	0.00826328	7.9	3	30702.8	230802	66823.7	71173.5	26412.8	30833.2	54541.7	37961.6	16858.8	38508.9	32676.5	65160	77097.5	87493	67530.6	126630	92004.8	28460.9	77135.4	38739.2	87178.7	72936.7	63240.3	89105.9	45712	97510.3	132134	121504	67006.4	46920.7	119926	107281	66597.5	71823.7	51314.5	114533	50372.5	53828.8	76227.7	67381.2	70739.7	45606.9	193136	63016.9
B9A064;P0DOX8	Immunoglobulin lambda-like polypeptide 5;Immunoglobulin lambda-1 light chain	IGLL5_HUMAN;IGL1_HUMAN	0.00196325	3.7	1	6231.12	6929.58	700.823	4231.19	4196.48	658.58	3999.56	38.9524	6875.71	15343.3	5672.66	162.778	508.413	86470.3	12490.5	11518.3	6174.83	8244.84	273.179	2265.91	1938.43	105574	10572.1	4341.99	7035.83	5508.85	14364.7	10815.4	4807.42	66019	11723.5	4642.66	1518.48	14837.9	13055.3	82017.9	25764.1	7346.81	782.482	1	8683.68	10024.2	707.503	113884
C4AMC7;Q6VEQ5	Putative WAS protein family homolog 3;WAS protein family homolog 2	WASH3_HUMAN;WASH2_HUMAN	8.84385e-05	28.3	10	54881.8	42953.6	67553.7	64907	55748.5	56261.4	59251.4	46582.1	63347.4	66551.9	43234.1	58297	78519.8	44863.3	49432.9	54698	67254.9	80033.2	49818.1	68142.7	58206.5	77270.7	54686.1	68362.4	58447.1	42046	37702.6	29611.7	25231.4	48753.9	36390.9	51657	55362.3	50514.8	43073.2	50623.1	52616	44002.8	59117.8	37213.6	50754.4	57375.6	33804.4	53460.6
C9J7I0	UBAP1-MVB12-associated (UMA)-domain containing protein 1	UMAD1_HUMAN	0.00118537	10.2	1	25818.1	63440.4	20606	16918.8	2373.22	4004.3	8825.84	3041.62	2305.08	5073.63	5743.79	1	8796.52	6113.92	2453.48	1700.07	5621.98	8322.05	4850.3	1959.44	5715.36	112548	1764.6	3985.86	3214.38	3195.56	17062.5	9864.18	8535.95	478.431	3408.7	5314	11286.9	16802.3	13085	4772.2	7403.56	2540.64	1940.88	9201.16	15593.4	6702.69	11483.2	4024.23
C9JLW8	Mapk-regulated corepressor-interacting protein 1	MCRI1_HUMAN	0.000781419	50.5	4	133534	188870	39390.9	43765.1	39901.3	48114.8	39206.8	51965.6	49610.2	34509.7	45800.5	47645.8	39212.8	33268.1	140316	275618	40485.4	42396	45095.3	53635.8	39931	580888	54778.8	133119	56017.3	502232	937190	249070	178062	167347	203048	217164	319461	239428	322297	195750	207433	197042	237900	55168.7	319158	51407.8	250847	361085
CONT_A2I7N0	(Bos taurus) SERPINA3-4		6.32656e-07	7.5	3	114551	82372.3	236304	180754	126953	88782.6	154883	57512.4	275393	169935	99293.7	159686	261829	244496	80097.7	135116	162608	176408	181911	92246.3	133928	181625	110741	149867	106781	150759	142144	199698	147241	135399	114895	161179	151553	95623.9	152329	183197	90138.7	144679	207333	203099	101508	90816.2	111166	117374
CONT_A2I7N3	(Bos taurus) SERPINA3-7		0.00268938	2.4	1	35615.6	57020.9	215783	215846	329454	200650	43847.4	244109	298909	135391	29260.9	209204	193564	211348	292024	76019.8	320162	97303.5	284419	207842	24183	174388	136762	109177	105049	35749.2	124964	51711.4	30930	120710	27474.3	38250.5	69905	68234.9	93503.6	20438.5	211623	29950.4	208145	136296	21869.5	228074	25546.9	34646.1
CONT_ENSEMBL:ENSBTAP00000007350	taurus) similar to Complement C4-A precursor		2.19649e-06	38.6	54	56002.1	195970	39599.8	45557.6	496664	215250	90281.8	47970.5	36108.2	193732	339992	56758.8	102447	109857	103133	160935	35436.6	171833	119488	154385	77314.2	63108.4	215059	66147	33328.7	137208	185337	63806.8	116755	42304.3	391753	384541	117324	502983	220008	249822	556269	458954	410381	1.0735e+06	130893	243123	238162	118815
CONT_ENSEMBL:ENSBTAP00000013050	taurus) hypothetical protein		0.000144544	10	3	68701.8	85630.8	105766	84018	142255	219267	41935.2	47210.1	137376	106233	161502	59592.8	125873	53702.6	27515.3	434973	255485	79046.7	157347	53973.7	29678.7	640594	118709	203991	217151	12191.4	69742.6	58942.2	65825.5	29425.5	154281	121964	69015.7	134891	20446.9	299729	131851	277791	38515.1	350484	80816.8	31690	157415	123374
CONT_ENSEMBL:ENSBTAP00000016046	taurus) similar to fibulin-1 C isoform 1		1.80765e-06	21.8	12	232193	90010.9	99749.1	41839	826264	129408	69489.3	44393	62125.8	105020	71939	44510.3	13288.2	101349	83710.8	112131	67998.9	84361.8	88993.8	48205.8	16820.4	117513	138435	47736	16795.8	81369.6	258482	148540	163806	69543.2	122984	103332	48253.3	61232.5	131894	107835	65890.6	717948	85496.6	53722	33990	22245.8	218347	96773.2
CONT_ENSEMBL:ENSBTAP00000018229	taurus) 54 kDa protein		6.44284e-06	28.2	12	94419	405094	136872	203254	228174	227925	167852	369871	244164	265045	276517	279083	33295.6	248814	463610	295385	254310	388832	91324	189423	104678	286247	159348	78085.9	84657.2	190027	824771	285580	115263	111006	197450	210810	123600	407366	777541	117044	180125	226886	88136.3	218430	143785	171121	181787	261318
CONT_ENSEMBL:ENSBTAP00000018574	taurus) 55 kDa protein		3.05626e-05	28.8	11	20857.9	33924.5	21132.9	16238.7	47269.7	34661	14774.3	27361.6	36333.5	20781.5	27793.9	18817.1	13655.3	32822.9	56696.4	46019.3	26675.4	28358.9	10633.2	23257.4	30877	65851.6	14642.6	10696.7	17802.5	25589.2	101615	33150.4	32076.8	12951.5	26820.1	20772.6	13890.2	37223.6	71997.5	31518.1	50089.1	34119.8	16947.4	42359	21928.4	15526.3	30989.1	28354.8
CONT_ENSEMBL:ENSBTAP00000023055;Q04756	taurus) 68 kDa protein;Hepatocyte growth factor activator	;HGFA_HUMAN	0.00195413	1.9	1	11682.4	62993.2	2869.3	3304.44	17309	7632.59	10513.2	7044.61	1685.82	3.47861e+06	9197.77	6011.32	27890	18571.3	42064.2	108141	8671.86	1250.34	42172.4	35486	9809.59	294320	18846	772448	7933.97	101496	66287.2	76346.5	71008.1	7960.09	55801.4	32418.8	38508.3	72569	55727.5	25106.3	43284.2	55745.9	56080	23658.6	3.36861e+06	10153344	53954.1	1.869e+06
CONT_ENSEMBL:ENSBTAP00000023402	taurus) 46 kDa protein		0.0018424	9.7	4	72938	273249	124477	192120	242601	150583	119290	336815	124682	209588	292940	209335	87126	425434	54140.2	109281	109834	538437	99462.6	159329	75264.1	192910	266471	90584.4	151341	223782	120982	432289	154080	151042	157842	122543	235684	255097	205035	76397	100149	193960	187541	503244	122690	201221	96334.6	143044
CONT_ENSEMBL:ENSBTAP00000024146	taurus) similar to alpha-2-macroglobulin isoform 1		6.73647e-07	56.7	56	1187780	1462449	382880	944077	3.35458e+06	1.52061e+06	702609	496314	476174	1.19156e+06	3.15874e+06	882279	547975	1.0974e+06	1.00813e+06	2.46177e+06	383204	1.36714e+06	740786	997999	611055	638347	1.17788e+06	477389	781679	1.88853e+06	1.50177e+06	456961	486616	281859	4.04651e+06	3.92615e+06	916102	21521788	6.01899e+06	2.39864e+06	3091587	4.58577e+06	3.60042e+06	5.81397e+06	1.29587e+06	1.42799e+06	1066946	746167
CONT_ENSEMBL:ENSBTAP00000024462	taurus) 47 kDa protein		1.80228e-05	16.2	5	2481.08	22695.7	17127.3	40068.7	41133.7	17435.8	23460.8	25136.5	23967.5	37578.6	36534.6	17219.3	9214.52	28295.5	34152.7	30461.2	9669.38	58885.6	20379.7	39051.9	25693.8	10325.1	14251.3	18508.3	18740.6	26407.9	68746.6	49333.4	7920.27	7972.17	12404.2	12558.9	7213.87	50093	104287	9153.93	13901.9	27921.2	14461.3	30028.3	26476.9	50217.3	25728.9	22957.6
CONT_ENSEMBL:ENSBTAP00000025008	taurus) hypothetical protein		0.00217504	2.1	1	6557.9	5587.91	16234.6	2192.12	78707.7	15153.5	8750.41	2509.61	21415.7	17081.9	6399.84	7077.95	1344.8	1.03467	1033.28	2710.04	4944.2	22446.8	1	10036.5	15501.9	1615.14	3392.9	1238.67	4853.62	473.446	6250.66	7121.06	7512.09	4560.13	7614.47	6008.24	5049.68	7430.32	9285.87	7832.44	1976.13	225831	9299.4	12676	8575.37	3620.63	10408.5	5611.79
CONT_ENSEMBL:ENSBTAP00000032840	taurus) similar to apolipoprotein B. partial		0.000111254	28.7	20	205572	17610.6	344651	17190.8	52504.1	243219	6487.23	171245	404554	11914.7	148569	212640	4498.12	209099	18829.6	22757	43344.2	16797.7	240938	237335	206976	67720.1	84314.1	226394	263145	262228	60509	38023.7	12296.2	222908	30654	39601.1	11161.4	35301.5	46159.1	238494	174265	31415.8	220810	10056.2	257594	18810.3	55351.3	32907.6
CONT_ENSEMBL:ENSBTAP00000034412	taurus) similar to C4b-binding protein alpha chain		1.19272e-06	20.1	4	109421	107662	68831.6	89135.7	140335	67957.8	76690.3	121347	151317	81058.5	108199	62117.8	139735	92226.4	106869	164562	94945.8	95558	184529	67250.7	75895.6	108911	108722	42007.4	50281	86462.3	225481	192321	45968.9	80356	61817.3	76573.5	128366	146271	144325	98340.2	54109.5	54269.3	123808	58818.9	72828.9	43786.7	58055.3	137770
CONT_ENSEMBL:ENSBTAP00000037665	taurus) similar to Pregnancy zone protein. partial		7.9843e-07	28.7	12	33222.9	90643.3	20583.4	72773.2	211890	67948	23636.5	36245.2	8058.83	51640.3	160261	56223.8	21321.1	43403.1	194095	592936	17697.4	32950	96872.1	36345.8	16935.1	73569	42056.7	17654.1	14332.5	90194.1	109027	35098.1	69240.5	11744.1	304168	245871	74198.6	149422	92113.9	76766	202104	242069	101821	283371	67637.4	80240.2	76672.9	105663
CONT_ENSEMBL:ENSBTAP00000038329	taurus) 9 kDa protein		7.07059e-05	15	1	18758.7	188259	41541.4	37483.4	43676.9	51446.6	40332.5	77146.5	50365.1	40054.4	76911.4	68291.9	15199.7	125435	269376	140691	140288	136785	41326.5	56989.4	28489.7	120257	18637.3	33412.9	11893	39757.1	355209	107776	52179.4	46175.8	72600.5	89897.7	55497	191575	347774	49519.7	70398.5	93973.5	33194.2	97948.4	57218.9	46583	77214.2	99534.1
CONT_O76011;CONT_Q8IUT8;O76011	Keratin. type I cuticular HA4 (Hair keratin. type I HA4);Type I hair keratin 4 - Homo sapiens (Human).;Keratin. type I cuticular Ha4	;;KRT34_HUMAN	8.26464e-05	16	6	57411.4	6901.03	76945.3	31508.5	52300.4	115040	103617	44859.6	41016.5	93217.8	49869.4	98192	53642.6	135503	155012	81763.4	20746.8	36330.3	188280	46018.9	41787.7	25366.9	8661.27	14724.4	38958.1	5271.29	54226.5	7669.06	132578	76088.2	2901.62	13681.5	3621.4	123165	6140.21	10026.2	100391	6829.25	10129.6	166500	11239.5	40880.9	8683.82	13314.9
CONT_P00735	(Bos taurus) Prothrombin precursor (Fragment)		3.19485e-06	25.9	13	64450.7	332695	702030	76453.1	108418	77853.8	56534.4	84689.4	59917.8	49233.7	92883.8	81607.2	731344	574139	807223	298222	575099	111193	563858	67867.5	37531.5	346328	72738.2	140145	35970.3	105288	787488	395526	110094	254884	229749	236017	286935	405116	430304	282321	235198	354493	251478	528340	384156	73635.6	269954	323657
CONT_P00760	Cationic trypsin		0.000426144	19.1	3	26174.2	15584.3	21925.2	48355.8	28344.6	148109	20032.3	115220	71107	63447.1	58773.1	135058	14381.9	28663.7	72857.3	34659.6	41679	75361.2	6229.65	11621	65632.8	32448.1	18908.3	6648.91	81002.6	10861.3	37761.2	12478.2	12526	8966.23	20510.5	32103.9	11120.6	5780.8	10010.6	11889.5	14537.4	18718.7	13516.4	99818.8	14333.9	39778.1	11315.6	21006
CONT_P00761	Trypsin - Sus scrofa (Pig).		4.17965e-07	42	7	11190532	17089330	9587947	13744793	8643832	13580051	7.05101e+06	11393434	21247034	12048446	13619260	9944801	9100706	14190659	18993446	14771592	13588666	5847247	7927071	8996090	7192681	9987756	12430841	16321104	5697582	13607399	49780724	19159558	11181076	12372356	14281798	18003832	16844280	16395954	16192999	17047732	12557949	11805119	16526748	20275814	15945736	11469110	13206961	20322522
CONT_P00978	(Bos taurus) AMBP protein precursor		5.84587e-06	18.8	6	16038.1	97749.6	76279.5	48055	93047.7	60445.3	63145.4	48104.1	60621.3	68300.6	83520.4	45060.2	26863.9	54550.8	100507	35089.5	54003.1	95489.2	67434.4	65667	49307.2	57868.2	33488.1	29324.4	96858.7	26158.4	166443	81546.9	37966.6	31805.3	53672	63744.2	38973.4	115115	159938	54685.8	49103.7	70589.8	48206.4	71736.9	34432.6	47476.2	50615.3	66499.1
CONT_P01030	(Bos taurus) similar to Complement C4-A precursor		0.00033703	3.3	4	76531.3	86413.4	52597.6	130232	85673.4	33915.9	49873	49240.7	103593	41449.1	76466.4	72315.2	58900.7	20765.2	30944.1	105203	150835	126519	20207.4	55599	18482.7	266200	25396.7	49919.5	94267.9	31977	64596.5	70761.5	89385.5	10385.1	97341.1	86254.9	90787.6	62302.4	58058.8	61376.5	75515.6	62637.5	69750.1	100086	42144.9	90544.6	41900.3	63984.2
CONT_P01044-1;CONT_Q2KJ62	(Bos taurus) Isoform HMW of Kininogen-1 precursor;(Bos taurus) KNG protein		4.17965e-07	21.6	13	35349.1	321620	196840	105969	196497	144012	194474	259251	409446	303080	411094	253006	102511	507871	639383	176900	268274	171673	79876.4	193474	122756	374671	268196	87937.4	117930	462024	1.01875e+06	316787	114849	202621	384361	301626	95287.9	230111	601348	112603	103455	370592	131229	201664	83336.2	135705	134407	286090
CONT_P01045-1	(Bos taurus) Isoform HMW of Kininogen-2 precursor		1.88189e-05	6.1	3	22945.8	111083	66452.2	39745.1	56795.7	42458.1	56499.4	80528.8	135507	95787.2	126126	66372.9	24869.8	188282	237761	73082.6	106126	37171.4	76524.7	57872.4	22490.5	176557	79376.4	32439.4	27282.9	145517	344294	89159.4	45681.8	63544.7	110671	109275	58742.7	83418.7	190652	37678.4	32289.8	116409	41111.3	54608.5	48930.3	106309	31215.7	98544.5
CONT_P01966	(Bos taurus) Hemoglobin subunit alpha		1.16894e-06	82.4	8	173408	1.14671e+06	907546	2.70651e+06	2.82412e+06	4115251	890003	274531	1893031	1.01324e+06	1.17959e+06	302793	193453	618078	1.15019e+06	610241	604808	1.00225e+06	317469	2.79202e+06	647323	1.51974e+06	500068	660009	223916	614792	2.80076e+06	1.39024e+06	1.72631e+06	632908	952927	801637	1.00172e+06	849273	1.46776e+06	1.54848e+06	1.59514e+06	1.08224e+06	779296	881591	556731	679745	1.12177e+06	656783
CONT_P02070	(Bos taurus) Hemoglobin subunit beta		0.000153212	49.7	6	123167	29754.4	17818.7	76932	59257.5	27704.4	34712.5	162234	28352.1	19780.6	128105	84103.6	232491	23317.2	180317	29525.7	12447.3	19386.3	119478	40252.5	37106	28483.5	121650	174679	86133	45165.2	43336.9	15926.8	21929.7	16553.7	79451.2	41933.8	113141	26007.2	28234.8	22039.1	82498.8	207860	12017.3	27541.4	16242.8	26516.9	97180.3	253969
CONT_P02533;P02533	Tax_Id=9606 Gene_Symbol=KRT14 Keratin. type I cytoskeletal 14;Keratin. type I cytoskeletal 14	;K1C14_HUMAN	1.23011e-06	56.4	25	210228	386500	209239	424253	255154	257567	132414	203180	575863	210091	310307	321352	241626	276046	20371896	647027	426907	174853	203920	262570	315625	446133	568947	531129	143158	966743	980624	579521	339074	385314	402426	438749	231553	150903	203024	330721	661916	356409	853930	1.03987e+06	1.32088e+06	203633	482596	423521
CONT_P02538;P02538	Tax_Id=9606 Gene_Symbol=KRT6A Keratin. type II cytoskeletal 6A;Keratin. type II cytoskeletal 6A	;K2C6A_HUMAN	1.83832e-06	44.7	26	5.43375e+06	9409709	13256127	9303426	4602099	7.82118e+06	14947219	13335995	12729059	7.78722e+06	11420305	11880756	5971412	17692130	20893418	12454735	11872798	7174780	12457266	4687235	10398250	19198126	20804578	7566195	8750250	12410846	9449090	7.726e+06	6899461	8.2183e+06	15287892	12501873	11278938	5362647	8646289	7.01308e+06	6.58699e+06	9316909	7767471	9628585	6.69955e+06	11048699	6.20454e+06	7.76448e+06
CONT_P02584	(Bos taurus) Profilin-1		7.38094e-07	48.6	5	3.20307e+06	1.79234e+06	2.67046e+06	2962756	3.0434e+06	2.91749e+06	2.27365e+06	2.36092e+06	2.79192e+06	1.56149e+06	1.79852e+06	3.43289e+06	2645359	2.12086e+06	3.80751e+06	250197	2.47503e+06	3099784	3.29343e+06	2228918	2.45275e+06	902149	3.19661e+06	1.39675e+06	3.08706e+06	833640	3.30846e+06	2.66281e+06	2434973	3.36935e+06	2.67001e+06	2.01392e+06	3.5972e+06	2.7102e+06	4049317	2217608	1648025	3.97301e+06	3.04084e+06	2.86981e+06	1.86447e+06	3.68568e+06	3.63477e+06	3.36165e+06
CONT_P02662	Alpha-S1-casein - Bos taurus (Bovine).		0.000159715	18.6	3	56401	41769.9	62286.5	39819.6	38746.8	11395.4	20504	40581.8	23298.5	115480	11600.4	42247	85744.7	51185.4	102859	136624	9496.97	18294.1	22810.9	17654.9	49944.5	294978	28457	21326.3	11602.8	14881.8	34144.7	74805	25900.9	18129.7	18108.6	32539.3	60228.7	58620.8	13595.7	32806.7	71092.1	85749.6	37435	26106.9	39197.2	24976	82970	44134.7
CONT_P02672	(Bos taurus) Fibrinogen alpha chain precursor		8.93544e-07	35.6	19	15151.6	180049	305990	35467.1	2080854	49562.8	80260.3	47199.6	171952	131663	73465.7	65533.3	17755.1	110136	129475	109778	491394	41241.6	46749.6	80545.7	46552	71052.6	121759	30862.5	9978.46	249211	743436	176895	110929	128451	301434	244311	148300	54550.5	387946	87254.7	67394.4	4227167	44361.2	164495	48578.7	38906.6	55533.1	280639
CONT_P02676	(Bos taurus) similar to Fibrinogen beta chain precursor		2.73462e-06	29.9	13	136678	42909	408281	13100.3	3.32196e+06	13288.3	67087.7	73151.1	93115	202581	11569.7	55253.5	7399.51	109581	100093	230129	545079	20271.6	109122	70413.5	26592.2	96603.7	49561.2	16533.1	5356.59	51188.4	265286	63049.9	86871.4	72099.4	158756	139687	107611	37620.3	54954.3	101220	53622.2	4873060	21983.9	87576.6	6932.71	19284.7	17619.5	127390
CONT_P02768-1;P02768	Tax_Id=9606 Gene_Symbol=ALB Isoform 1 of Serum albumin precursor;Serum albumin	;ALBU_HUMAN	3.21381e-06	14.1	10	154797	1.11965e+06	295776	336609	368178	357412	232127	378956	310229	321027	561058	340744	85118.1	640390	1.33526e+06	770820	698003	1.09126e+06	223552	449747	262806	741413	326960	231971	155428	441892	2.5659e+06	849411	372342	320589	508663	650750	346186	1.66422e+06	3604195	406622	518572	636013	280400	584118	459318	348792	863300	660342
CONT_P02769	(Bos taurus) Bovine serum albumin precursor		5.91749e-07	56.8	33	2.07295e+06	17087642	5.36058e+06	5032376	5.71737e+06	6019190	4541468	6752373	5.75918e+06	6.09132e+06	9681399	6.1014e+06	1.63488e+06	10850618	21629344	18049920	10895185	14284900	4015576	6862072	4297273	18931610	4.92257e+06	3.42199e+06	2464980	6.77876e+06	35686484	12177832	5251933	4529544	7902910	8958073	6250261	18152870	48349628	5426199	7.36422e+06	8722632	3.80516e+06	9394590	6.9196e+06	5525511	11308543	10578171
CONT_P02777	(Bos taurus) similar to Platelet factor 4		0.000286144	8.3	2	64663.2	180082	161589	199959	239056	248275	183392	218131	232764	195971	210075	171818	102070	90008.8	227009	160390	248753	175440	136348	175369	196652	236205	44347	45824.6	217629	195062	220492	199950	156061	171507	147249	184680	210102	172353	222580	131877	106148	190116	171539	179613	128972	62634.8	339310	149635
CONT_P04258	(Bos taurus) Similar to Collagen alpha 1(III) chain		0.00133171	4.9	4	27315.2	77613.3	109886	13114	35852.2	52239.5	9908.82	17045	7048.6	17920	14739.6	7607.71	61836.1	28504.2	10111.2	13885	4333.1	23891.6	53599	64295.8	195734	25608.4	55239.8	116751	26894.4	20373.5	45110.3	91656.5	8222.74	1802.71	28713.5	52355.1	39882.5	23358.2	21162.6	229685	69356.8	4078.94	67175	61307.1	43831.9	54328.1	198198	7810.72
CONT_P05787;P05787	Tax_Id=9606 Gene_Symbol=KRT8 Keratin. type II cytoskeletal 8;Keratin. type II cytoskeletal 8	;K2C8_HUMAN	0.00101184	20.9	10	31824.6	84644.3	19185.5	27339.3	29394	21228.1	53941.7	29728.5	28409.8	49198.7	22680.6	105939	34945.7	95101.6	103565	18055.6	79325.1	45740.8	31234.5	33805.4	13989.4	45723.3	34109.7	47652.5	71597.4	46179.5	137542	34917.3	98129.1	55044.1	77966.1	67392.1	23304.8	32652.8	76460.6	48248.6	58825.3	61811.2	34555.6	49375.8	17765.5	61593.8	24329.9	48856.3
CONT_P06868	(Bos taurus) Plasminogen precursor		5.06017e-05	19.2	15	53835.2	66883	59049.2	44914.6	106828	41859.5	43107.2	51258.8	87793.4	29850.4	35912.8	53924.5	29884.4	64029.4	101605	56867.1	98651.5	63708.1	93776.7	20315.2	51630.6	61465.7	56831.5	54909.7	25953.4	54418	128834	74544.9	41383.2	46876.2	54331.5	64891.9	34582.1	52363.5	86811.4	66381.6	65792.8	200624	55135.3	43245.1	52388.6	39431.8	55329.3	51126.2
CONT_P07224	(Bos taurus) Vitamin K-dependent protein S precursor		0.000433855	8.4	6	18321.7	42452.1	151553	430738	110917	184411	327026	171724	162587	216659	373374	147083	15209.8	26145.7	35001.1	26491.9	29112.6	59217.4	263160	120944	165237	23258.6	604093	29827.3	132617	50298.8	47029.7	41035.6	14218.9	36346.7	13674.8	331956	621742	16196.7	26786.4	37797.9	19060.6	137058	16583.8	116332	190022	43396.5	29611.8	8061.36
CONT_P07477;P07477	Tax_Id=9606 Gene_Symbol=PRSS1 Trypsin-1 precursor;Trypsin-1	;TRY1_HUMAN	0.000108459	4	1	524838	189780	89254.4	94470.9	29371.1	56674	45696.5	71452.6	112812	55125.8	108854	81229.8	45292.1	108167	130258	160875	102146	22055.2	146455	31342.3	421292	117232	100853	85969.4	22264.1	118795	320084	97622.9	56479.1	75207.1	86611	130911	120794	80616.8	54936.4	71854.3	50576.8	117219	177953	111087	67331.4	95494.6	66478.5	198113
CONT_P08727;P08727	Tax_Id=9606 Gene_Symbol=KRT19 Keratin. type I cytoskeletal 19;Keratin. type I cytoskeletal 19	;K1C19_HUMAN	3.49907e-05	21.2	7	21030.6	294334	311687	112261	168270	149206	49914.1	208933	81977.9	64955	153045	294204	245492	30341.6	735534	28882.5	19794.8	44941.4	52877.1	66158.6	39841.5	33551.3	613682	24850.7	158917	89730.3	365445	470367	189673	439911	334842	17546.2	17189.5	17658.4	74193	17102.1	53882.9	60964.3	18813.7	607471	435293	62190.9	242546	85699.9
CONT_P08779;P08779	Tax_Id=9606 Gene_Symbol=KRT16 Keratin. type I cytoskeletal 16;Keratin. type I cytoskeletal 16	;K1C16_HUMAN	2.02962e-05	31.9	11	3636.33	4379.03	3655.45	18686.6	27160.1	19990.4	12254.5	13009.8	12030.4	12544.5	11596.4	18202.5	1582.13	21643.3	2.79893e+06	16232.2	19205.8	7649.04	10819.2	9783.8	19201.8	3670.12	7318.01	23242	17302.5	5412.14	12191.4	9120.67	7997.53	10054	1594.6	10721.2	9606.65	7703.63	9152.42	5883.53	38480.6	18881.3	47611	29304.1	105913	20879.8	7961.31	16516.4
CONT_P12763	(Bos taurus) Alpha-2-HS-glycoprotein precursor		6.32656e-07	49	12	1.92089e+06	9099518	7486797	5289388	6469455	6729802	6828819	12318612	8539831	5255936	7.55556e+06	9127144	3.36412e+06	16275246	23216296	9599294	12619713	9646033	4162902	4364441	5.61396e+06	7.24943e+06	13360873	1.93168e+06	4372568	9554992	37580884	7.2377e+06	2.68576e+06	7.25031e+06	7.77037e+06	5.35973e+06	3627695	5.72832e+06	27582762	4905780	4599004	5.81512e+06	2.71178e+06	12439921	4725067	6.26791e+06	3374967	6.80032e+06
CONT_P13645;P13645	Tax_Id=9606 Gene_Symbol=KRT10 Keratin. type I cytoskeletal 10;Keratin. type I cytoskeletal 10	;K1C10_HUMAN	2.86129e-06	34.7	18	197917	93732.9	174796	682616	153864	316820	102222	191953	840055	200624	359592	411177	226281	242038	7.14484e+06	902794	496131	160985	144506	379939	192678	426891	522894	63343.1	120612	1.0924e+06	441858	209538	253264	268781	342009	452473	134868	91834.3	128926	295014	127698	222667	424054	1.16072e+06	137883	240637	162399	463469
CONT_P13646-1	Tax_Id=9606 Gene_Symbol=KRT13 Isoform 1 of Keratin. type I cytoskeletal 13		1.62558e-06	5.9	3	293698	246342	48297.9	165149	168979	108367	79152.3	85221.7	103382	1.483e+06	132618	195898	292746	442129	465293	986285	138850	92733.1	357369	144311	95110.4	1.57324e+06	59746	65265.5	132288	558213	162060	114520	106545	146414	62432.9	319055	328120	107972	64233.5	64783.2	214881	438506	296093	1.42015e+06	115323	411716	380137	348706
CONT_P13647;P13647	Tax_Id=9606 Gene_Symbol=KRT5 Keratin. type II cytoskeletal 5;Keratin. type II cytoskeletal 5	;K2C5_HUMAN	1.99535e-05	14.4	7	105690	96596.5	51912.1	90867.3	164093	35251.8	158033	69388	35706	191305	69463	83837.4	58386.8	143451	2.05637e+06	1076896	34584.8	53815.2	20849.2	56212.4	57474.4	75970.8	76442.7	103227	220675	80903.6	131239	66267	25594.5	91038.5	135520	112640	192330	291835	25443.6	30402.5	112256	77693.2	105603	109652	168714	76699.6	21962.4	67286.6
CONT_P15497	(Bos taurus) Apolipoprotein A-I precursor		5.30166e-07	60.8	18	228383	1.80709e+06	1.01912e+06	1.34123e+06	1.79567e+06	1749948	1.14065e+06	1.21257e+06	2.73475e+06	1.51647e+06	2.55913e+06	1.39968e+06	642561	2.4026e+06	2529152	1.78659e+06	1.45104e+06	1357486	341185	1713134	563316	3.77873e+06	1.14749e+06	532663	701564	1596553	5.807e+06	1.91043e+06	956606	1499217	2.04493e+06	2.00169e+06	1.6578e+06	1.84993e+06	3.73345e+06	955159	895438	1.88692e+06	862336	1.52925e+06	696968	1.08788e+06	1.17099e+06	1.89854e+06
CONT_P15636	Protease I precursor Lysyl endopeptidase Achromobacter lyticus.		1.00097e-06	26.3	8	7.4639e+06	12318749	6343231	17348580	10914719	16265921	8830415	11785169	23073192	13199626	20768086	6.74193e+06	5332084	10758583	13286338	21303086	9347240	6454746	5.25416e+06	11056966	9207140	17682964	5.91932e+06	11627785	6586306	9636209	35686216	13510442	8.08013e+06	7729997	11028234	12758212	12103215	10183278	11777290	12351687	9036895	9161956	10439983	23369580	10495423	8495197	7997430	13032776
CONT_P17690	(Bos taurus) Beta-2-glycoprotein 1 precursor		1.02413e-06	48.7	11	75989.2	380735	179300	86582.5	493407	183865	346350	393563	157352	291211	392961	261606	128844	475609	404764	696023	171248	338705	258052	276191	217574	240615	122495	99482.6	126969	258829	968716	1.39923e+06	239855	329821	436066	323974	347921	120287	191280	511672	373499	165410	139922	208464	122485	119350	373273	141881
CONT_P17697	(Bos taurus) Clusterin precursor		2.1998e-05	19.6	7	15282.9	63309.9	48553.6	53589.4	166593	49349.5	42280.2	50747.5	84716.8	51127.8	52821.1	61501.2	23091.8	98036.7	113873	100693	83105.5	44587.1	25041.6	39216	17551.4	187879	68582.8	38595.2	15911	95726.3	213604	82936.7	38918.7	36602.9	74098	54694.6	36024.7	56673.3	120474	38628.3	57705.9	149507	23467	40080.2	23344.5	32512.8	39365.6	48325
CONT_P19012;P19012	Tax_Id=9606 Gene_Symbol=KRT15 Keratin. type I cytoskeletal 15;Keratin. type I cytoskeletal 15	;K1C15_HUMAN	0.00116309	6.6	3	306401	63322	130884	513325	526448	50506.5	1.02165e+06	964969	770648	503907	25772.2	70583.5	108626	88106.4	50573	48062.2	71428	409779	247220	306868	826009	129356	848346	42697.3	695709	704727	367144	168238	51261	548185	44115	166235	382688	23454.1	320189	176813	204669	694339	17647.9	750026	73965	623994	391769	152923
CONT_P28800	(Bos taurus) Alpha-2-antiplasmin precursor		1.6854e-06	31.7	11	32230	193839	162886	52278.5	596624	69524.6	74987.9	98442.6	100178	126537	134405	87073.7	26908.5	150146	244974	157187	161252	148561	50506.6	102522	56043.6	168318	95858.2	35308.1	28073.1	124297	471451	156475	65440.9	64383.6	119233	130338	71297.9	261722	395280	77505.3	85088.8	812602	40390.9	126236	65436.8	75142	93967.4	133412
CONT_P34955	(Bos taurus) Alpha-1-antiproteinase precursor		6.66602e-07	36.3	17	1.23318e+06	6695159	2.04118e+06	2.01693e+06	3.03956e+06	2.54658e+06	2214070	3567335	2752496	2.83473e+06	4266885	2885236	1.27993e+06	5164022	8559428	8.25967e+06	4.29226e+06	6.31513e+06	2148359	2.60773e+06	3232352	7858097	2.67991e+06	1.82565e+06	1.7413e+06	3.34844e+06	14165591	5.14479e+06	2162967	1.90657e+06	3.59306e+06	4.06855e+06	2409173	7292963	12350174	4.0227e+06	4.5369e+06	3.86793e+06	2.77465e+06	5176780	2.70584e+06	2.96247e+06	3.22477e+06	4.14418e+06
CONT_P35527;P35527	Tax_Id=9606 Gene_Symbol=KRT9 Keratin. type I cytoskeletal 9;Keratin. type I cytoskeletal 9	;K1C9_HUMAN	9.43936e-07	34.3	16	89928	53256.9	83551.1	135560	102293	111513	48177	105646	269109	148539	142578	151157	129833	151744	14909826	272469	231478	80593.4	66836.8	146016	474881	212857	258598	120505	63202.8	431102	319141	105201	154047	252004	173298	230526	100336	163582	115523	245319	212166	441163	487519	358900	104986	129629	131574	284921
CONT_P35908;P35908	Tax_Id=9606 Gene_Symbol=KRT2 Keratin. type II cytoskeletal 2 epidermal;Keratin. type II cytoskeletal 2 epidermal	;K22E_HUMAN	6.32656e-07	33.8	18	73526.7	72379.5	66966.1	598538	45438.3	143240	33307.4	72308.2	557190	77358.9	160858	268659	111872	124231	1.36701e+06	479110	218530	45324.8	53705.9	98785.5	50367.7	181411	186820	54788.9	52887.2	577678	197506	98986.6	120444	126611	130682	118212	63874.5	65809.7	55091.9	139261	71008.6	93152.4	183656	278770	63819.6	73928.5	71098.2	234107
CONT_P41361	(Bos taurus) Antithrombin-III precursor		3.22046e-06	48.4	17	34051.5	97359.1	110146	108356	236590	191037	177264	207489	147852	228233	246425	194015	122211	129684	146925	209170	169302	274762	53213.1	169110	151825	554972	46061.1	51887.8	34514.9	184407	67387	33724.7	53660.2	38508.4	58511.5	92296	60463	81420.8	113137	121706	84985.3	64074.2	179873	219363	77017.5	243939	42918.7	57612.1
CONT_P48668;P48668	Tax_Id=9606 Gene_Symbol=KRT6C Keratin. type II cytoskeletal 6C;Keratin. type II cytoskeletal 6C	;K2C6C_HUMAN	0.000144544	1.8	1	17513.6	72397.7	47001.9	28720.9	86291.8	31390.6	67134.9	11223.4	4711.08	153897	43026.3	42186.7	2201.25	39503.4	1665592	41722.9	21397.6	156010	72846	4044.36	7391.37	15197.7	155983	29730.1	57156.8	17216.4	64087.9	70017	67973.1	60875.2	72038.3	8260.12	12827.9	61549.5	2795.15	2274.24	46867.7	12098.9	58775	28737.6	117632	49370.5	8117.34	83447.3
CONT_P50448	(Bos taurus) Factor XIIa inhibitor precursor		8.93544e-07	28.6	10	59670.5	59256.6	22369.4	101778	131050	87497.2	103125	38429.2	39887.6	128015	109306	23468.1	153885	123807	48027.4	97352.9	77081.3	185843	84776.3	55613.2	42633.1	49090.2	58531	153197	24232.1	56053.5	90994.3	35795.6	48856.1	28022.5	79420.1	107971	34721.2	117961	86061.3	294286	272989	69090.7	104020	84540.7	38909	144078	51618.8	39265.3
CONT_P60712;P60709	(Bos taurus) Actin. cytoplasmic 1;Actin. cytoplasmic 1	;ACTB_HUMAN	4.17965e-07	87.5	29	43397700	178431520	51952568	44578056	80981856	85223904	42492076	40541800	38517952	38297672	48047464	55076040	45400248	39070652	86459856	21584982	34676672	46332944	56525520	28723634	56827300	53147764	63002700	42516088	45996724	72483928	97865488	84520920	67079432	43979944	60182972	39259772	88939208	57371628	54299436	50719372	52101576	55208612	40429576	44602116	61297552	46487696	70456744	48310132
CONT_P81644	(Bos taurus) Apolipoprotein A-II precursor		1.06442e-05	36	4	178680	552097	131824	449979	714716	890708	358887	685633	977274	966873	983137	360552	217889	1.11028e+06	1085750	599285	795337	571248	157499	527565	327267	860936	569235	244923	387087	436693	1.10784e+06	364995	348957	672873	619309	583117	1.43937e+06	550528	687374	475128	386707	455684	635842	619715	133245	411408	296016	200908
CONT_Q03247	(Bos taurus) Apolipoprotein E precursor		1.09311e-05	48.7	14	133827	147115	289026	633758	334316	231400	456054	245739	304113	254512	217860	230561	163585	211253	354636	211147	292819	350057	192007	169143	93414.3	254058	100201	120200	230898	107377	306127	189887	123847	138242	157454	140422	165357	127467	194590	129681	147852	216165	97632.5	270995	69168.7	175222	181538	143746
CONT_Q04695;Q04695	Tax_Id=9606 Gene_Symbol=KRT17 Keratin. type I cytoskeletal 17;Keratin. type I cytoskeletal 17	;K1C17_HUMAN	6.30106e-07	37	15	38478.3	303682	166454	23649.1	376729	336258	25812	55459.3	318989	304553	21631.8	428894	333547	97654.4	1.3633e+06	150865	300264	36089.8	484780	394358	18940.5	140839	440210	255237	107148	159411	123115	243269	222623	215068	127751	60092.1	249265	107660	202394	99321.8	222777	110740	214077	457898	388993	15655.5	93608.7	613476
CONT_Q05443	(Bos taurus) Lumican precursor		0.000265785	12.9	4	48747.2	44709.8	179578	178497	140366	43643.7	104652	95846.2	203367	138911	39590.6	144216	24974.5	114639	61533.9	32252.3	156929	194528	87948.6	140435	109081	39820.9	62177	11721.5	117428	58288.1	89996.1	34448.6	30373.7	36688.5	53973.1	26112	36285.8	14220.5	42675.4	17714.9	31740	26360.9	77413.4	24570	17070.7	165652	17697.5	16626.1
CONT_Q0IIK2	(Bos taurus) Transferrin		4.78289e-07	66.6	37	215386	1.34125e+06	367759	361539	458787	401620	315751	650871	382553	398038	673282	490536	137943	826290	1.61048e+06	1101429	823578	1110645	374661	478489	245753	1.01782e+06	416626	262835	150143	385110	2.4628e+06	920868	386861	302870	533638	609750	403266	1.42797e+06	2.38346e+06	381480	640399	566125	283859	686090	487676	410367	632032	782710
CONT_Q0V8M9	(Bos taurus) similar to inter-alpha (globulin) inhibitor H3 isoform 2		4.56273e-06	28.2	18	1.03567e+06	2.42931e+06	350910	279640	1.03378e+06	521714	362174	511810	343809	549933	1.13323e+06	509175	271380	772556	1.60138e+06	3.91123e+06	1.86913e+06	296446	625687	379243	330927	3.70624e+06	4.73835e+06	1.43141e+06	274572	3.82918e+06	4440455	2977799	1.049e+06	1.61869e+06	3.6166e+06	2703107	2.71611e+06	1.40095e+06	3340387	1660398	1.31922e+06	2278433	1.57313e+06	1.26401e+06	935770	381882	1.37553e+06	2597503
CONT_Q0VCM5	(Bos taurus) Similar to Inter-alpha-trypsin inhibitor heavy chain H1		4.56273e-06	9.9	7	60653.3	167049	63111.1	112646	366247	213153	146297	208840	114842	213350	455223	267682	40797.1	86534.4	152459	607811	44542.1	117118	41151.7	149545	122336	554301	205570	58210.8	89903.4	239998	309195	170603	56055.5	74850.5	415550	225850	264997	235198	212325	163957	188270	263645	186361	380458	176518	120364	100921	135686
CONT_Q1A7A4	(Bos taurus) similar to complement component C5		8.91831e-06	20.8	26	189623	340007	51675.6	87465.1	99309.4	126191	125853	153223	120053	43232	172600	159822	53832.2	48158.9	193694	119152	32384.6	128500	29779.4	192875	86630.2	278752	127469	105117	119860	318661	22452.6	153928	163694	25189.3	168887	81242.3	289374	31724.2	240406	49151.6	110199	36445.8	33181.4	138088	182780	176083	27835.5	7756.72
CONT_Q1RMK2	(Bos taurus) IGHM protein		4.04304e-05	12.6	6	32789	74102.7	29589	51542.8	63345	32106.2	56232.9	29040.2	15465.2	16453.1	23520.5	46443.7	18190.2	26838.4	27837.6	20891.7	25879.1	26946.4	63426	27682.2	21530.2	17974	13180	12764.2	33512.7	7089.45	65548.5	23381	21011	40628.7	17235.5	38511	20297.6	37947.6	17587.1	16982.8	32135.7	144505	34504.2	16440.8	17513.5	42370.5	27990.3	40575.3
CONT_Q1RMN8	(Bos taurus) Similar to Immunoglobulin lambda-like polypeptide 1		0.000105306	16.7	3	114317	121891	30867.7	22091.4	37383.6	307331	11832.2	19862.3	32093.2	135404	14156.9	11872.2	11547.4	42921.4	84020.2	34788.9	47598	44447.9	82201.6	273291	18555.8	35627.6	26849.2	14536.3	67538.3	30260.8	142513	85499.8	27799.3	23235.5	24813.8	46568.7	11761	51902.5	87873	27459.1	34317.2	38905.2	18944.2	19932.4	18285.4	54279.5	40537	50018.9
CONT_Q28065	(Bos taurus) C4b-binding protein alpha chain precursor		0.000572785	6.1	3	27556.1	26687.9	22114.1	22815.1	40013.9	6917.1	23190.5	38531.3	45740.3	6869.33	22463	15486.9	16404.5	30377.6	31687.9	49195.3	42662.5	23454	28304.6	49650.8	15758.9	21536.3	27798.5	64233.8	10063.5	16601.3	54177.4	50141.3	49138.2	25390.7	17316.3	50529.5	53417.8	34092.3	22464.3	27402.1	16104.4	44546	38114.3	26738.5	30545.7	27095.7	20972.4	49456.3
CONT_Q28085	(Bos taurus) Complement factor H precursor		0.000786946	3.4	4	802981	53865.4	17058.2	15979.9	56581.2	30695.1	6121.71	7718.21	163114	21138.2	17401.5	26231.1	34853.6	58232.2	63267	7446.24	79998	21660.3	17375.7	44394	20563.3	12524.2	96222.9	1.55036e+06	49978.4	1151902	152843	112856	1.41755e+06	948010	131819	16377.4	11983.1	232583	204756	922521	1.15575e+06	261007	11628.6	8339.43	614199	12765.7	106478	14052.9
CONT_Q28107	(Bos taurus) Coagulation factor V precursor		1.03664e-06	21.4	39	35070.2	92224.9	117733	196836	447270	226965	113461	216258	269198	117772	120751	104771	45189.5	139147	123954	389667	135622	133200	99945.4	128652	9311.05	241950	25663.4	68189.4	12742.2	74381.3	320063	336552	121701	98443.6	82786.4	89958.4	158970	36795	40441.1	196357	129436	84311.9	51463	78782.1	36475.2	89536.5	116321	88867.6
CONT_Q28194	(Bos taurus) Thrombospondin-1		4.17965e-07	36.7	35	224616	1.12141e+06	714921	404750	3.23625e+06	1.43853e+06	421810	445639	236356	145299	334958	922783	397450	391342	1.1858e+06	621633	427873	884694	557042	872648	619238	443690	942141	323396	462622	1.37624e+06	2.03293e+06	1.0537e+06	836560	221185	1.26581e+06	280306	1.07498e+06	959780	554108	1.11033e+06	1.67288e+06	885699	304445	1.29924e+06	923234	464082	1.43083e+06	420584
CONT_Q29RQ1	(Bos taurus) Complement component C7 precursor		2.84525e-05	19.1	13	402114	429180	39750.7	44667.8	30529.8	31947.5	787083	634347	69268.6	649102	509737	481526	783802	128502	186171	31187.9	32745.8	38215	641237	34589.2	409651	98596.6	19045.8	477707	467033	110725	35915.4	248893	282467	57781.4	523703	41956.5	404177	290232	33709	353553	52608.7	269860	394392	188492	23068.8	115305	49623.1	216909
CONT_Q2HJF0	(Bos taurus) Similar to Serotransferrin		0.00403682	3.5	2	31392.8	73902	2693.8	9803.92	13231.9	11470.8	8220.04	11497.3	11601.4	11362.8	4157.31	14376.8	42685.7	26409.8	6177.47	2715.23	18267.7	11782.3	7985.88	10093.5	7827.89	38128.7	16541	6731.37	13018.1	5902.98	5653.16	11952.4	15165.8	8479.37	6464.72	59727.5	42564.9	45216.6	4795.82	51304.1	48315.2	38110.2	46479.6	59046	34812.8	687.268	3184.02	46067.4
CONT_Q2KIF2	(Bos taurus) Similar to leucine-rich alpha-2-glycoprotein 1		1.13182e-05	12.1	4	29675.4	25736	119164	11108.8	51288.6	22631.4	181546	127168	36245.1	69845.2	9054.93	14864.6	18705.6	32865.2	26586	27180.6	24709.3	71051.5	16412.2	22236.4	191752	12093.2	64301.9	2634.53	94150.9	18319.5	25411.7	15541.4	27829.6	12740.7	18071.6	36516.2	11570.3	23168.4	27997.2	13166.4	26541.4	18181.4	24011.4	172748	30718.9	143558	15741.7	49295.1
CONT_Q2KIG3	(Bos taurus) Similar to carboxypeptidase B2		7.10706e-06	11.6	5	16408.6	22338.4	39180.3	45365.1	56526	77247.3	69247.5	16254.7	49684.9	52859.4	42313.9	48980.8	63454.4	7916.32	19335.2	42062.4	97220.6	14701.8	7375.4	41983.9	42101.3	52874.1	23004	46183.5	51116	13725.5	23876.4	17205.9	11071	7074.23	5343.42	6847.99	17512.9	16332.7	41220.7	18994.4	11277.9	9261.6	19372.2	35238.4	9674.93	62791.5	17431.3	2535.97
CONT_Q2KIH2	(Bos taurus) Ovarian and testicular apolipoprotein N		0.00167898	12.7	4	78070.6	25369.4	64985.9	38578.5	66580.4	53322	136886	297299	23854.5	160286	101378	289087	105431	177338	105528	108754	290444	129917	138929	30525.8	120172	74567.8	131841	251724	214809	239669	32393.2	79033.6	237386	238594	152273	221340	260221	239286	301238	78722.1	156107	208046	219333	25282.8	220772	153812	87010.1	267909
CONT_Q2KIS7	(Bos taurus) Tetranectin precursor		0.000337429	37.1	5	39406.7	39618.5	8568.71	26440.9	21642.8	13500.3	10834.4	11290.4	9919.09	18484.1	25349.3	9462.56	15365.1	27555.8	33016.7	31724.4	21268.5	20481	26016.4	20515.7	19102.1	26615.5	30629.1	14031.1	43590.2	34159.4	59594.5	29876.3	24846.1	12419	32874.9	40587.4	17144.9	24417.6	40277.2	13690.2	19937.2	24589.6	22866.5	27641	14789.1	13578.4	13445.8	16863.3
CONT_Q2KIU3	(Bos taurus) Similar to C1q and tumor necrosis factor related protein 5		0.000999357	7	1	39640	9546.88	76844.3	58299.5	105504	96010.9	66447.4	46949.5	73039	86824.6	66727.3	72774.8	63895.7	3075	83338.5	99146.2	1	4353.36	41843.3	89075.6	44575.4	91058.1	42203	1	1	11966	3422.33	4219.98	1756.69	8740.36	393.3	42454.2	57746.1	1271.06	9314.01	1	660.744	1071.56	63418.1	58771.5	706.858	57180.4	51272.1	45030.9
CONT_Q2KJC7	(Bos taurus) Periostin. osteoblast specific factor		0.00041441	4.9	3	29092.9	61709.3	51632.3	46808	131402	37096.1	43250.2	44391.6	75866.5	77853.7	57059.2	39681	70321.3	52755.4	84181.1	27673.2	52618.6	30110.5	59422.3	33690.9	28630.2	50277.5	95914.2	62278.2	30982	100285	127334	60143.1	44680.1	51128.1	52600.9	51964.4	38914.3	47675	108484	35690.2	31772.8	120162	36797.1	41968.9	46775.9	90274.1	48924.4	57685.9
CONT_Q2KJF1	(Bos taurus) Alpha-1-B glycoprotein		8.93544e-07	35	12	51423.3	363678	98975.8	92131	102965	117078	106224	138892	78999.5	110408	170161	112352	72573.7	229346	323220	183790	166673	168791	92742.7	130688	113475	127624	77393.5	62954.4	80026.1	138212	464126	245440	106404	84591.8	134810	133627	105041	176537	320716	120645	170656	133886	82923.5	164179	90518.9	88533.1	127707	130797
CONT_Q2TBQ1	(Bos taurus) Coagulation factor XIII. B polypeptide		0.000938904	2.4	1	199068	153736	59304.1	115373	166190	61479.7	23191.1	17265.7	43146.1	42096.1	32376.3	17136.2	94674.9	60875.9	95077.1	48478.6	70523.5	20531.8	184539	39701.7	13576.7	37063.7	38260.5	31440.7	107234	89490.2	321835	165216	49490.3	97885.4	138996	130956	131623	113124	138705	106613	69821.3	307829	30748.5	45712.9	39906.4	24876.5	104585	148050
CONT_Q2UVX4	(Bos taurus) Complement C3 precursor		1.01316e-06	34.7	47	12641.9	87301.9	78888.2	87555.3	137228	100095	48202.5	72316.8	110087	65709.8	82413.7	56034.7	55112.2	132217	142944	95425.2	87016.9	82953.4	28929.3	74710.4	55945.8	106061	62951.2	25781.7	41491.7	97575.6	265631	88856.9	40983.9	48452.4	79491.5	64973.6	34900	103230	178692	57544.7	69967.8	243466	38177.9	102677	42194.4	47229.2	60490.8	79849.4
CONT_Q32PI4	(Bos taurus) Similar to complement factor I		0.00098458	10.2	5	58318.1	76265.9	378088	198620	218425	371948	194434	195596	234268	93990.8	402441	117480	188558	299207	188091	492609	160141	110164	410772	36535.9	132825	138974	259635	248880	75972.2	185245	321600	148731	160282	122645	598188	128564	193554	178705	68207.2	534638	67753.3	407334	220452	829881	348473	318251	84218.8	739119
CONT_Q32PJ2	(Bos taurus) Apolipoprotein A-IV precursor		0.000144231	45	15	234021	16482	12126.6	58456.2	132142	113170	167372	20760.8	40623.4	87434.1	164000	21320	70020.5	49355	25441.8	282630	158551	84531.5	165214	51515.3	15309.7	145293	237619	61271	21660.3	180972	87050.2	34879.4	12495.9	19351	25300.2	33786.7	10869.9	16120.3	49685.8	61461.1	61786.2	33194.4	15832.9	72422	42793.6	141344	18433.3	37294.2
CONT_Q3KNV1;P08729	Tax_Id=9606 Gene_Symbol=KRT7 keratin 7;Keratin. type II cytoskeletal 7	;K2C7_HUMAN	4.17965e-07	51.4	24	14438786	24438452	26678810	19364068	11917452	17664638	32220462	28677794	26834752	17704288	25061776	23745282	13165568	36170408	26772180	18001894	23416330	16922106	28928358	10841141	23370800	25409680	49590764	16451097	20581444	27991090	20665952	18024200	17139004	17390178	33091692	30975356	27354184	12394502	19715716	16279720	13092192	21061356	16965590	23828028	13342283	22661094	14826473	17396346
CONT_Q3KUS7	(Bos taurus) Complement factor B		7.7091e-06	20.7	12	154367	53573.4	37570.6	103275	41221.7	28443.8	27260.4	32320.2	18035.6	26116.5	65683.1	25303.8	189865	64709.7	73587.1	172302	51287.3	65155.9	109208	35839.3	45845.1	69860.2	199516	9102.06	25168.7	26781	114436	54015.9	32347.9	39913.5	27491.8	36863.6	13972.7	75035.2	117111	44154.3	75772.7	34138.5	38279.8	43017.8	187054	53986.2	48150.3	44804.9
CONT_Q3MHH8	(Bos taurus) Amylase. alpha 2B; pancreatic		8.04408e-05	4.1	2	1457.96	8495.93	801.35	1301.78	6037.82	994.727	648.367	2363.91	13654.9	1124.21	10548.5	4420.21	15.0671	7208.7	9091.86	10755.3	1294.5	5374.42	2024.29	2246	2115.76	6884.49	4307.39	1	544.566	9217.24	14040.5	1443.23	1	7031.78	4512.82	5586.45	382.121	10222.7	15454	7279.01	1124.46	12139.7	6848.07	2378.93	2891.09	4720.91	1	4344.82
CONT_Q3MHN2	(Bos taurus) Complement component C9 precursor		7.8972e-06	19.5	11	95442.4	99152.9	197943	43907.8	33269	43189.2	59869.1	89931.8	251998	68214.9	173460	96277.8	111207	42308.6	132284	174917	113470	37665.4	55680.5	33276.3	44604.8	340609	49218	42135.7	120561	92795.8	123294	73495.1	37063.6	15132.5	28347.3	47180.8	55845.2	80821.4	32310.1	40104.7	48555.9	62018.3	105815	112948	50170.7	76326.8	37876.8	156233
CONT_Q3MHN5	(Bos taurus) Vitamin D-binding protein precursor		2.75085e-06	3.8	2	44469.6	414870	130477	118948	179238	123548	104540	104761	156448	121704	252707	75087.8	22344.8	173023	330558	233700	174483	354840	57651.4	178258	34925.1	225719	63431.2	73740.1	19771.8	116004	892619	216161	112041	115864	196773	218125	132699	497739	944794	117287	174856	255213	82682.7	195642	142474	98549.9	212783	256411
CONT_Q3SX09	(Bos taurus) similar to HBG protein		7.51578e-07	59.7	10	298381	988606	753918	2455801	4.59193e+06	3.28695e+06	1.32083e+06	467018	2.45578e+06	1116459	1311705	333090	268015	684241	1.1099e+06	877442	536471	1239994	365079	2.07792e+06	742012	2.33021e+06	1.75781e+06	558949	342178	1640433	4414753	1.84475e+06	2.30342e+06	1.31011e+06	1.90581e+06	1.59978e+06	1.38338e+06	1.21305e+06	2.57493e+06	2.17153e+06	2.0834e+06	2042813	1.27379e+06	1.41723e+06	692751	770490	1.55668e+06	1.52087e+06
CONT_Q3SX14	(Bos taurus) Similar to Gelsolin		1.04572e-06	28.4	17	319892	1.97868e+06	1.32849e+06	1.15835e+06	1.26113e+06	948875	978771	412214	1.18292e+06	960594	559475	807723	990747	1502803	1.21681e+06	825225	932538	1246819	774953	523333	687125	1.03852e+06	970850	701013	774056	656896	742099	773724	734349	429933	786053	437499	922442	454366	496153	563853	406386	664062	460801	558227	393454	816206	428502	345270
CONT_Q3SX28	(Bos taurus) Tropomyosin 2		4.17965e-07	46.8	16	869964	11269009	677623	339688	2.55159e+06	3158505	643424	530451	88819.1	189236	1073297	1.68107e+06	570532	405027	2.77343e+06	129426	212161	545628	1.02442e+06	1.14373e+06	1.73772e+06	766496	1.50389e+06	507316	930744	1.52661e+06	4083280	3.26735e+06	2765261	628909	1.29844e+06	565829	2.93775e+06	2.24785e+06	1158063	1303185	1.74349e+06	1.47244e+06	491419	787577	1.94641e+06	664555	2.90064e+06	771136
CONT_Q3SZ57	(Bos taurus) Alpha-fetoprotein precursor		4.69579e-07	33.4	17	767713	5.87446e+06	1.65719e+06	1.80215e+06	2.07126e+06	2.09731e+06	1.76065e+06	2727616	2.18484e+06	2.11755e+06	3.33981e+06	2.35701e+06	566836	3.51941e+06	7.85287e+06	3164685	3.83479e+06	5079341	1.55432e+06	2534495	1.58161e+06	2.96025e+06	1.68134e+06	1.14984e+06	913395	2.21023e+06	11391964	4.0248e+06	1649872	1.52812e+06	2497626	3.01876e+06	2138331	6.2606e+06	15844432	1.74981e+06	2.55626e+06	2876036	1.27492e+06	3.31268e+06	2.24867e+06	2.01951e+06	4.10953e+06	3.59692e+06
CONT_Q3SZH5	(Bos taurus) Similar to Angiotensinogen		2.26932e-06	22.6	6	36148	64519.7	20241.1	38655	56559.6	54581.5	36305.2	41562	29098.2	42063.7	48314.2	23749.3	13171.6	43379.5	67739.6	109492	37803.6	74640.7	8040.03	49307.7	61505.6	97797.7	29373.8	21557.4	48375.3	31072.1	193182	41337.9	22503.4	22766.2	24848.4	38787.5	16501.8	87249.3	123591	49808	45902.9	41616	16158.1	49041.3	26913.6	27802.5	38108.1	31939.8
CONT_Q3SZV7	(Bos taurus) Similar to hemopexin		1.08909e-06	41.1	11	213183	493163	125083	472569	995000	464398	530485	84167.9	108146	684551	913211	167181	443214	349948	546904	324691	140599	599599	578633	369163	479847	191330	988003	348770	197948	519237	543944	119736	422866	86418.8	1.20852e+06	1.07228e+06	145052	1.38269e+06	1.00797e+06	732904	1.68747e+06	758983	1.04579e+06	1.053e+06	547571	930828	634405	341656
CONT_Q3T052	(Bos taurus) Inter-alpha (Globulin) inhibitor H4		1.87073e-06	35.9	25	26246.2	227825	157808	129475	187736	114666	136508	238560	252963	219333	241263	207428	61026.1	275076	336598	246575	157406	128748	92771.8	122664	116591	236940	437280	61120.5	98304.1	274547	439174	189769	78061.6	110031	244742	149264	158968	148415	302853	85129.1	99037.6	224106	87297.4	237859	62336.6	135172	104681	139217
CONT_Q3Y5Z3	(Bos taurus) Adiponectin precursor		9.94991e-06	19.2	4	33142.9	191416	87651.4	28817.5	63435.1	135016	28515	20253.2	48046.3	16387.5	93365.9	29850.6	22021.9	27105.9	89606.7	22274.5	48860	68934	22506.5	41956.8	25993.5	43942.1	24183.7	49144.2	21203.3	27982.6	201236	77117.7	129691	30013.7	80542	41239.1	53400.4	67690.4	97946.8	44017.6	62549.7	53011.3	31261.6	49273.9	47272.6	74167.4	49037.7	34826
CONT_Q3ZAW8;CONT_Q9Z2K1	Tax_Id=10090 Gene_Symbol=Krt16 Keratin intermediate filament 16a;Tax_Id=10090 Gene_Symbol=Krt16 Keratin. type I cytoskeletal 16		0.00127488	3.8	2	24954.6	13613.7	16384.2	102203	32747.1	27881.3	11733.3	61827.6	29707.6	32286.5	34004.7	40741.8	20731.4	34690	18058.2	7334.5	29830.6	26433.7	2306.12	28096.4	37342.9	59688.5	14785.6	14142.8	46466.9	9857.27	6315.95	40090.8	11328.7	34980.4	30699.2	31611.5	44597.1	26395.1	2345.39	28984.6	11537.5	19124.3	1071.7	17870.6	24556.1	19136.5	3386.35	19558
CONT_Q3ZBS7	(Bos taurus) Vitronectin		4.17965e-07	12.4	5	66780.3	93433.8	251243	900307	911665	597373	347475	144368	268016	116030	110332	135870	45777.5	129021	213301	236247	273149	204594	109365	306570	39756.7	387929	55382.4	57608	25629.3	56197.2	586290	238601	226052	112506	169651	84876.9	148051	59724.2	106333	346140	241181	585584	142446	124045	44158.5	67594	113881	114785
CONT_Q58D62;FETUB_BOVINFetuin-BOS=BostaurusGN=FETUBPE=2SV=1	(Bos taurus) Fetuin-B precursor;		2.37897e-06	30	8	82291.6	590883	182689	185122	297916	209922	171403	369534	239480	227724	370029	240795	62904	468403	880337	675699	426577	557809	150426	236285	200745	676493	220313	118537	93611.1	361614	1.25538e+06	523809	187793	156205	269246	314092	207235	741467	1.20714e+06	169006	235167	389874	129852	311755	225106	204666	306747	357062
CONT_Q5D862;Q5D862	Tax_Id=9606 Gene_Symbol=FLG2 Filaggrin-2;Filaggrin-2	;FILA2_HUMAN	0.00130356	1	2	255696	5141.8	5437.71	6331.6	14246.7	300282	1093.4	115167	8505.45	4645.92	91539.3	140804	168553	31562.1	94268.4	8899.98	62089.1	100108	3729.37	83868.9	5233.41	124415	77055.6	81908	134058	17159.9	145082	216217	5715.5	124753	166778	7104.44	174446	123373	172896	152355	117704	83698.4	117946	15748.8	145594	69471.5	88555.2	146889
CONT_Q5XQN5	(Bos taurus) Keratin. type II cytoskeletal 5		2.51361e-05	14.6	9	39203.8	40236.1	33594.6	94122.6	50949.8	103084	97929.7	128582	156985	110397	97307.2	129286	24163.7	95773.3	1808933	114891	33532.7	139116	176880	69310.3	95084.5	56349.3	68388	95927.3	109674	57237.9	51260.9	26914.4	35421.5	27442.2	27972.8	36072.5	17290.1	68055.3	35606.2	33280.9	78696.7	41707.6	68096.3	106064	120272	97342.5	61288.9	33359.5
CONT_Q7RTT2;CONT_Q8N1N4-2;Q8N1N4	Tax_Id=9606 Gene_Symbol=KRT78 Keratin-78;Tax_Id=9606 Gene_Symbol=KRT78 Isoform 2 of Keratin. type II cytoskeletal 78;Keratin. type II cytoskeletal 78	;;K2C78_HUMAN	0.000835813	9.4	5	43697.5	93862.5	303114	90237.7	133483	123156	157492	42840.9	77352.9	248824	64309.8	96674.8	236024	157317	79177.4	189757	106860	62987.4	108493	54747.3	82865.8	265809	127338	180036	1.80859e+06	77575	96150.8	37894.2	199606	51353.4	90276.4	55506.3	67140	80277.9	112441	68472.2	81126.9	84951.9	64491.5	97386.4	59428.2	70021.4	115856	41280.2
CONT_Q7Z794;Q7Z794	Tax_Id=9606 Gene_Symbol=KRT77 Keratin 77;Keratin. type II cytoskeletal 1b	;K2C1B_HUMAN	0.00136028	1.7	1	46035.2	38272.1	10860.2	46551.2	27203.3	40903.1	16700.5	24374.9	35406.8	20221.5	37555	24309.8	12200.7	20154.7	601884	87241.9	34069.1	11104.3	9571.46	28370.9	33471.7	52417.4	44617.9	43628.7	16651.4	83593.1	52204.5	43507.8	57924.9	61170.4	44125	68541.7	38277.7	37996.4	43251.9	46314.3	58547	61056.7	57036.5	113798	69429.1	12627.8	49273.5	63242.7
CONT_Q86YZ3;Q86YZ3	Tax_Id=9606 Gene_Symbol=HRNR Hornerin;Hornerin	;HORN_HUMAN	0.00441573	3.4	4	5348.65	4656.24	6130.53	22960.4	3284	9544.15	7597.68	5989.64	14074.3	1638.3	12464	98251.4	22503.8	4637	109422	17143.5	12966.3	13133.3	9478.19	11459	25926	15039	8301.68	13842.1	7188.15	12756.3	10284.5	1200.93	4003.82	6901.07	4183.75	3857.65	8464.3	9367.34	8696.42	23578.3	7964.24	18209.9	19192.8	20693.5	34244.4	4061.85	5530.95	20104.9
CONT_Q95121	(Bos taurus) Pigment epithelium-derived factor precursor		1.5718e-05	30.8	11	44014.7	133660	82212.8	75561.8	122517	75654	70263.1	75896.6	68961.5	119499	96370.7	46334.9	47699.3	57939.5	69987.4	162931	54712.5	110538	60913.7	90858.9	76943.5	371256	37225	110860	42662.4	59578.6	197335	90217.4	44771.2	31515.6	51223.9	87346.1	41166	173714	221760	66226.2	90894.4	73669.1	49934.5	72186.2	50341.4	77175.2	70830.1	64247.1
CONT_Q9N2I2	(Bos taurus) Plasma serine protease inhibitor precursor		1.2757e-05	32.9	9	5664.4	31672.8	19221.5	11034.6	23376.8	15598.3	37042.1	16402.8	8225.55	19325.6	30478.4	33131.7	12660.3	16542.5	23433	33396.1	18880.3	22708.7	28377.1	19259.8	30683.1	24723.2	13111.4	13934.8	19519.6	10690.4	51973.1	25255.3	15131.4	10580.8	21891.8	29087.1	89274.5	33663.3	34568.4	32385.6	39446.5	25821.4	21539.4	34971.4	36509.5	19253	23909.3	18696.4
CONT_Q9TRI1	(Bos taurus) similar to inter-alpha-trypsin inhibitor heavy chain2		1.0271e-05	27.4	21	25681.2	121389	46021.4	70838.8	150618	78145.4	55626.4	62189.2	54968.2	67009.2	87163.7	41005.6	17087.2	113666	163300	81891.1	97180.2	140072	41224.5	71567.3	80054.4	80638.7	43784.2	39479.1	20760.5	51081.4	301561	90697.1	46547.6	39594.9	95357.2	88596.4	45146.4	189410	306161	83856.2	224924	107100	54458.9	150279	61028.1	74308.8	103486	89993.5
CONT_Q9TT36	(Bos taurus) Thyroxine-binding globulin precursor		3.86397e-05	13.9	4	23459.8	49761.6	6520.62	9098.11	7230.22	11063.8	2692.49	39724.1	9447.92	9079.79	10640.9	5238.44	3441.72	12694	26384.9	40262.9	13672.8	15367.8	15355.8	6291.62	11054.5	18917.9	10505.5	5439.37	46479.8	30156.4	57783.1	21454.1	7139.16	16699.2	50401.3	25151.5	28582.4	40388.6	56082	10077.1	25751.5	20913.1	16889	6130.23	16675.4	6109.72	18508	51396.6
CONT_Q9TTE1	(Bos taurus) Endopin-1 precursor		1.42608e-06	33.6	9	40190.7	332656	92563.4	100082	119661	122286	93776.8	159326	123299	104408	202409	130715	35174.5	253048	419996	386072	228267	275658	77048.2	154003	65940.9	338625	77554.5	71340.4	51451.1	152210	780255	271427	91606.3	84349	137542	184041	110245	361986	723160	126987	155976	195747	90655.9	218694	143809	117498	164293	230482
CONT_REFSEQ:XP_001252647	taurus) similar to endopin 2B		6.04497e-07	32.6	11	87009.9	676617	182703	205386	278007	239489	216007	313246	230037	230359	385653	252245	84456.4	475546	860371	505925	487143	597586	171732	292976	123475	473318	163372	167417	107790	215622	1.3777e+06	394762	187061	171523	293626	381421	226292	741964	1.32137e+06	264583	326723	361717	203934	405351	289864	240045	318319	413096
CONT_REFSEQ:XP_585019	taurus) similar to afamin		0.000192966	9.8	5	21110.1	44709.4	58360.5	67448.3	88927.2	27551.3	71455.3	88574.2	80026.1	32962.5	62420.1	45945.2	120482	29110.4	30716.6	24535.6	24573.1	93079.9	89143.7	54521.9	57429.2	97127.8	50402.9	32745.7	88484.4	68221.1	96073.9	25822.6	66906.4	23937.1	14080.5	14856.6	55315.3	46599.6	108394	10623.3	21662.5	33664.7	31847.1	34616.5	35133.5	74997.3	36450.7	22845.3
E9PAV3;Q13765	Nascent polypeptide-associated complex subunit alpha. muscle-specific form;Nascent polypeptide-associated complex subunit alpha	NACAM_HUMAN;NACA_HUMAN	1.28814e-06	2	3	454304	287105	266758	346547	359165	364702	256622	405287	435927	343447	299021	412018	306764	234870	291574	189744	257802	398491	315923	342884	315519	289246	371836	299935	387422	308717	319537	292651	325109	389477	249427	297964	306199	380884	496424	279702	324330	373410	348794	390600	412901	408346	346060	513696
E9PRG8	Uncharacterized protein C11orf98	CK098_HUMAN	0.000125924	17.2	2	35839.6	151777	977083	867442	1.02176e+06	1235469	1.60815e+06	1.57102e+06	6897.38	22077.9	1.51468e+06	1.17127e+06	1.23676e+06	962927	751243	113719	1.04318e+06	25893	32599.4	1.21562e+06	32905.2	1.56318e+06	108295	41079.7	948126	199361	159208	129198	179404	687800	24687.9	40560.4	136162	44415.4	35165.6	35554	130655	32534.3	37295.5	1.07019e+06	599446	14245	142411	52421.5
iRT_Protein	Biognosys Retention Time Kit peptides		0.00233133	23.9	3	229429	328661	612633	861162	421411	601722	310847	457956	807328	332734	478064	590389	251691	385130	457187	898944	360285	276725	455116	222650	213366	1.27623e+06	672053	244652	220175	727595	878379	437859	151557	319620	339094	346059	591464	217435	382452	296390	342849	316256	404426	256242	475006	749011	294254	425746
L0R6Q1	SLC35A4 upstream open reading frame protein	S35U4_HUMAN	0.00149211	32	2	12613.8	15224	4473.42	8123.22	301917	109961	5535.33	43114.8	25246.4	325032	4828.96	87548.6	6514.3	17065.2	7993.81	66624.5	19247.4	172555	1499.58	10277.2	4427.49	43020.9	1.04494	18289.1	13062.4	8537.02	5786	7746.29	15877.4	9013.01	7651.16	12078.2	5879.57	4741.19	9591.83	5112.72	13429.3	8108.94	5032.81	18382.8	12704.4	57286.4	3866.95	16785.7
L0R819	ASNSD1 upstream open reading frame protein	ASURF_HUMAN	0.00923156	20.8	2	410928	13757.7	17720.7	73159.8	107310	62386.3	49349.4	51698.8	78753.2	27120.2	98898.4	70427	16183.8	51427.6	23387.4	120195	16435.8	58680.3	42365.3	61460	59065.3	972105	854559	23675.9	63695.9	17309.5	664105	22520	23566.9	23079.2	18986.8	15948.2	16827.4	29648.6	37971.9	27967.6	33058.6	68820.4	53334.7	27909.9	259823	56873.5	56710.1	31346.4
LMP_2	Lepto Standard Peptides GN=Lepto1		0.00048153	11	2	729.335	8928.02	4107.09	29337.8	1481.04	5029.19	8117.59	5052.21	10424.3	13658.5	7849.92	6000.37	3916.07	15280.4	8551.1	26259.3	40269.1	9957.4	2610.56	77994.8	2049.52	107357	13718.5	6261.23	2902.77	6992.72	220955	10489	13217.2	15445.2	16612.8	9914.37	16.4545	6869.91	6755.27	2323.7	5082.15	1659.37	13289.1	17058.9	213671	3314.3	20414.2	9268.65
O00115	Deoxyribonuclease-2-alpha	DNS2A_HUMAN	0.000255547	10.3	3	117363	169781	60999.4	44334	83404.3	63948.2	75550.1	41845	29226.6	93603.7	99352.3	38751.5	118332	112700	106686	160742	111451	84953.1	180084	52253.8	165531	13280.7	117234	209553	42479.4	192710	215877	120431	183585	163672	177333	202127	112573	107161	134976	226100	220194	178508	198474	135023	48530.4	59799.7	124935	142787
O00116	Alkyldihydroxyacetonephosphate synthase. peroxisomal	ADAS_HUMAN	5.95161e-05	40.1	18	65160.3	56436.1	41163.8	39821.2	38967.1	51608.2	52547.6	64755.3	46544.5	32707.6	51270.2	43669.8	48187.8	47761.8	47416.3	40679.9	33965.8	24122.4	72812.5	62692.2	43008.7	42157	33291.3	29154.5	34620.4	57389	50695.5	64908.3	57962	58309.4	70229.8	44316.7	55482.1	39690.3	37953.9	55230.1	44930.1	52600.7	37049.6	44487.5	48571.7	32440.7	72936.6	71745.8
O00139	Kinesin-like protein KIF2A	KIF2A_HUMAN	5.36882e-05	15.2	10	47910.7	32557.9	37579.4	30039.4	35975	28808.1	101569	47994.3	47744	36472.7	32393.4	121817	30990.6	27235.9	32558	39853.7	26228.1	35291.7	36534.9	31866.6	30326.5	56973.7	43542.5	42778.7	33116.3	31107.4	42417	39429.8	30873.5	41301.5	34278.4	30527.1	34804.8	34994.2	40706.9	32622.6	39832.5	30036	31592.8	24301.9	38243.8	43842.7	37701	46939.5
O00142	Thymidine kinase 2. mitochondrial	KITM_HUMAN	0.00433349	25.7	6	93484.8	159063	297743	49537.7	64377.8	366954	41274.3	400384	36710.6	329277	436214	400972	52473.1	69767.6	88568.3	48824.5	59201.9	298836	106978	315542	40068.1	91385.5	100570	41314.5	402621	96481	100345	30446.5	67423.9	38895.9	42740.1	84718.6	103217	630490	133763	62631.3	99682.9	133663	92989.9	422013	89264.7	48965.3	63600	94034.8
O00148	ATP-dependent RNA helicase DDX39A	DX39A_HUMAN	4.34984e-05	12.6	4	27763.2	10618.3	2876.39	8223.97	2294.28	4075.61	7369.2	19469.7	9399.05	24446.5	8432.49	11517.6	5813.59	33096.3	16524.4	13575.3	5253.67	4260.05	20725	7378.73	4309.44	13639.8	5807.55	12942.1	23347.1	11056.4	13975.8	13118.7	23674.9	25975.6	16810.4	15927	13189.7	33057.3	29726.8	9136.04	22371.7	25944.2	11473	7813.03	27796.8	7967.69	25273.7	53117.1
O00151	PDZ and LIM domain protein 1	PDLI1_HUMAN	9.0563e-07	76.6	16	140269	632255	85446.3	97628.7	157123	162072	41682.8	26787.7	102515	54350.7	22931.6	137011	88322.7	97790.9	309223	194740	58938.1	66859.8	102655	90676	127833	64205	231426	41880.9	180098	167776	151104	222170	252508	135521	118585	79231.5	220051	112676	180408	85481.4	7869.93	195508	50863.6	48850.7	78956.1	155619	135577	121121
O00154	Cytosolic acyl coenzyme A thioester hydrolase	BACH_HUMAN	3.0427e-06	27.1	8	150593	174725	64232.3	140627	122925	79156.1	109762	198023	207001	68431.7	108350	174472	86291.6	64466	230875	110958	124820	89673.1	152171	106627	30973.7	115207	106366	82593.8	124009	113734	130549	203242	108283	168496	142369	104590	149000	187970	226935	68353.2	166075	170297	99382.6	139462	129558	183763	114828	239726
O00159	Unconventional myosin-Ic	MYO1C_HUMAN	1.16894e-06	46.1	39	1.59827e+06	1778015	1.84197e+06	2247497	2348175	2536495	2629233	2.58741e+06	2.51225e+06	2328956	2.46289e+06	2.31621e+06	2.16934e+06	1.84577e+06	1.67625e+06	2.24848e+06	1915637	2106583	2214298	1.99827e+06	2584182	1.94597e+06	2.22108e+06	1.86947e+06	1.8774e+06	2882249	1.9347e+06	1.78611e+06	1.63407e+06	1.39376e+06	1.94487e+06	2133708	1.63559e+06	1.4898e+06	1.48686e+06	2.00182e+06	1.73822e+06	1.27292e+06	1.92463e+06	2.34632e+06	1715190	2.17344e+06	1.68509e+06	1.0782e+06
O00161	Synaptosomal-associated protein 23	SNP23_HUMAN	1.68902e-05	44.5	8	119749	159616	138742	72209.4	117868	119925	115508	126011	111547	128944	119278	114575	138570	131668	111396	195650	69167.6	125264	122636	100243	58959.8	213192	167405	90757.4	93804.8	175805	194432	147041	114880	89167.6	134444	87564.5	129699	180411	98501.3	112771	102282	109769	111838	100182	127285	96966.9	130275	87239.1
O00165	HCLS1-associated protein X-1	HAX1_HUMAN	0.00845523	8.2	2	6518.9	12640	2351.29	4539.14	3157.31	4394.62	11505.3	15544.2	13624.4	18313.3	10822.3	14830.4	7138.46	30711.6	43298.8	19324.4	10978.9	2293.95	7902.76	5784.48	23677	20761	5227.58	17288.5	5613.41	28883.9	14465	16446.9	12616.7	21355.2	7340.31	24614.3	23466.2	7492.52	6400.88	13140.3	12942.6	11829.8	20958.2	1905.48	19003.1	8135.81	26966.8	10552.7
O00170	AH receptor-interacting protein	AIP_HUMAN	9.04115e-06	46.7	11	54443.9	60896.8	75521.6	76807.1	61746.5	75865.1	49575.3	65729.3	71720.1	76762.8	80026.4	73083.8	73357.4	64920.6	71912.9	47287.4	101248	78744.6	78133	77711.6	72206.1	62660.6	83126.4	76581.6	85129	72622.7	54194.2	53285.7	63066.9	68707.3	62639.7	72756.4	67990.3	78040.5	68468.3	52969.6	52972.4	67559.9	62782.7	63909.5	57245.7	92984.6	49485.3	66494.6
O00178	GTP-binding protein 1	GTPB1_HUMAN	0.00134846	12.6	6	39121.6	56177.8	23405.4	34090.9	45150	89066.9	21996.8	17812.9	25456.1	17077.4	15008.2	34514.8	26370.7	29069.9	58659.8	19252.2	35327.9	92385.3	49063.6	16004.5	17214.6	64188.2	32515.1	47430.6	26862.8	27496.1	19440.4	42174.5	44175.1	48521	20367.5	42932.7	53497.3	55714.2	44810.8	46639.9	53878.5	52381.6	42125.9	21686.5	48711.2	22312.4	60762.2	39225
O00186	Syntaxin-binding protein 3	STXB3_HUMAN	5.6729e-05	37.2	19	32552.4	114695	90205.3	75935.5	86094.7	123637	88932.1	89834	117457	98514.6	112688	88004.2	89228.8	85410.1	108251	104560	72838.2	83782.9	50036.3	93869.5	93583.8	74133.9	70779.8	46686.6	67764.7	72105.5	71577.3	66510.9	62780	43263.6	64874.7	57711.6	69999.6	40598.4	39647.4	70610.8	45505.8	39281.6	54795.3	67357.3	39129.5	62589.9	37146.7	36963.5
O00193	Small acidic protein	SMAP_HUMAN	3.19687e-05	21.3	2	26317.2	23513.8	26125.9	22525.6	23137.2	45703.7	10488.3	14390.4	28171.1	22632.3	115843	16021.5	33619.2	34967.4	60238.5	8510.15	39914.6	21434	27120.8	20001.5	17969.1	48254.3	86763.1	19213.6	18881.6	19988.7	19132.6	20189.5	42246	32210.2	20349.5	60841.1	145216	56326.9	30805.7	57880.3	32095.9	25949.8	25207.9	22212.1	18072	21594	19354.2	28794.6
O00203	AP-3 complex subunit beta-1	AP3B1_HUMAN	7.72591e-06	25.8	26	159594	171140	109919	180936	183550	175725	174848	193195	212745	177181	157910	187293	113308	100255	163235	108462	110993	184183	111197	169198	190922	142416	158690	134391	169786	152263	198201	138097	141746	156259	123602	143527	154339	141322	151314	111884	131655	146712	143009	114939	145066	184996	145205	167206
O00214	Galectin-8	LEG8_HUMAN	0.00189791	14.8	5	36100.7	184002	119019	26494.6	34469.7	31826.1	86795.5	98170.5	27447.6	98773.4	150718	58184.2	31506.9	91776.8	92607.7	318224	115301	41542.1	41865.6	49637.4	52816.3	34532.8	98043.5	59309.3	34401.6	196091	16985.6	114708	83341.5	22068.8	91473	103205	64745.2	127042	138668	84573.5	124120	114812	81295.9	99380.8	17891.6	14641.2	57463.1	103302
O00217	NADH dehydrogenase [ubiquinone] iron-sulfur protein 8. mitochondrial	NDUS8_HUMAN	0.000708248	27.1	5	116187	47202.1	94307.1	77578.3	74819.3	56738.5	130938	90183.7	121592	104403	85566.5	58427	117640	130659	63743.8	82406.3	108125	75070.9	101361	75199.1	69164.6	53962.7	78589.6	78245.4	110362	38697.9	37749.2	113588	67323.4	75717.8	120382	80475	70172.7	49680.3	63443.7	88042.2	103851	62897.6	95634.2	88628.2	69756.6	76712.4	88975.7	96089.4
O00231	26S proteasome non-ATPase regulatory subunit 11	PSD11_HUMAN	2.61474e-06	60.7	23	316753	262956	349122	409694	285653	289858	276709	347408	393015	336989	272399	367336	308798	283180	296369	390865	317991	299686	276132	336082	312498	410211	321647	290141	307214	346179	311506	286456	275336	337235	254232	291486	280529	315907	333002	264908	261601	316547	334972	308496	330343	328467	310515	386998
O00232	26S proteasome non-ATPase regulatory subunit 12	PSD12_HUMAN	1.42787e-05	34.2	14	218678	176621	127505	211587	171230	175028	151893	182920	186044	159970	140004	152419	145974	146013	160399	158180	175019	182692	180553	178490	159541	133050	128671	198857	167097	119490	171076	170563	176326	211470	153697	177935	162450	214362	179917	176261	189929	184195	216299	129931	198055	174492	195879	220976
O00233	26S proteasome non-ATPase regulatory subunit 9	PSMD9_HUMAN	0.000103399	49.3	9	87663.4	79839.4	165647	107315	82357.5	98769.6	62522.4	85567	103287	97175.9	73564.4	90505.4	130304	105498	143251	61348.8	102831	103072	95793.4	71250.3	80776.1	68978.9	92147.7	76871.3	88374.9	93331.1	76150	63497.1	84216.7	83939.8	56974.3	67842.2	92383.5	89420.9	109326	36744.3	55027.7	95330.6	105309	95912.4	87653.4	88669.5	78268	95010.9
O00244	Copper transport protein ATOX1	ATOX1_HUMAN	0.000413241	64.7	4	152588	101935	143148	223478	145097	119279	80341.6	62131.3	239730	93749.3	31664	122989	121062	167702	173169	113759	127068	184265	169455	106362	66394.2	214006	177902	88476.3	157688	89671.5	70120	53414.1	118228	174266	138278	134871	162296	173184	220867	72962.2	78042.1	174234	146301	92733.8	160849	141480	142945	108262
O00264	Membrane-associated progesterone receptor component 1	PGRC1_HUMAN	5.34148e-07	41.5	8	521316	578162	2.37231e+06	1398759	640306	879770	1.52554e+06	1.3425e+06	1795789	942615	935979	910383	1.24e+06	1.80434e+06	649062	1.48623e+06	1.93583e+06	1.24522e+06	1.00069e+06	802035	1.02039e+06	1.75933e+06	886020	885092	964211	1052572	668840	892754	594459	753112	1431246	874563	1.03243e+06	490210	640651	1.05136e+06	759935	872342	919929	906047	682699	796158	853211	643910
O00267	Transcription elongation factor SPT5	SPT5H_HUMAN	7.18133e-05	24.4	19	96338.2	15735.8	47291.9	231691	23532.5	108666	100581	180290	94770.1	53284.1	152187	128266	124924	25100.6	349205	94501.9	237417	123927	150057	108683	35698.3	371733	114589	121164	99152.5	529742	63465.2	97655.5	17214.1	96545.6	87523.9	12944	13515.5	239542	131640	96887.1	92261.1	97000.8	45245.5	30038.9	20677.1	69060.1	16449.6	109444
O00273	DNA fragmentation factor subunit alpha	DFFA_HUMAN	0.000233398	39.6	10	68526.3	73396.5	56428.3	55490.7	42467	41260.7	33435.7	47915.5	36716.5	49613.6	69842.9	54308.4	77571	64448.8	43237.1	21374.6	74966.8	58373	71960.8	38341.9	48198.7	34854.9	52813.4	65051.8	49658.7	66929.9	75657.5	48879.4	47315	51939.3	73022	54852.6	44535.2	40959.6	67801.9	48678.2	52825.5	49164.1	56564.8	72729.3	44933.9	51964.5	37826	47474.9
O00291	Huntingtin-interacting protein 1	HIP1_HUMAN	0.000130142	23.9	21	17671.1	68370.7	26464.5	23797.2	41470.4	31193.2	26553.4	55683.7	25962.1	28255.4	27721.3	64625.4	33745.5	34474.1	42064.1	66053.9	41075.7	15148.3	41055.2	26190	34054.8	56275.6	52544.1	31024.6	39750.1	50308.6	40414.5	50328.9	20598	50176.2	73095.3	32538	34892.9	30854.2	43531.9	28173.1	27013.8	58616.5	26247	31996.9	37585.8	35654.6	36460.3	75433.9
O00299	Chloride intracellular channel protein 1	CLIC1_HUMAN	1.51789e-06	82.6	15	768476	663920	616506	815764	566014	649092	472664	700775	1.06524e+06	464437	537446	810349	501835	576779	1.0462e+06	179957	661272	515562	831985	488571	432664	893394	941281	583414	803177	808526	824780	563305	845749	954270	765364	951157	929051	1.02698e+06	1.45445e+06	419923	557805	1.10186e+06	657238	642194	967969	1.05312e+06	830470	1339376
O00303	Eukaryotic translation initiation factor 3 subunit F	EIF3F_HUMAN	1.66969e-06	44.3	12	152911	149394	141660	117552	118713	98256.9	100282	140783	167687	105747	98179.2	157235	126374	117325	168145	77186.5	132812	111736	119344	128354	99059.3	171689	141935	123116	132614	123839	165306	127839	143976	192239	120755	154189	137809	155110	215042	98528.4	125983	170739	119476	126436	168645	127139	140944	215773
O00330	Pyruvate dehydrogenase protein X component. mitochondrial	ODPX_HUMAN	0.000399422	23	10	113210	362458	33940.5	32013.9	41821.3	28100.8	67548.4	54778	86293.2	58347.5	39706.8	33797.7	68647.8	62343.2	69858.4	70230.1	98539	37119.9	45688.6	32218.1	33124	210629	211651	105139	51580.1	91974.1	62394.1	139932	179242	80591.3	105006	76993.3	76790.6	74081.6	56885.8	64833.6	85579.6	86772.4	83031	69652.6	53763.1	23201.8	43588.8	85302
O00391	Sulfhydryl oxidase 1	QSOX1_HUMAN	0.00123756	9.8	7	45932.4	14976.1	97383.3	37487.8	8716.36	17961.2	27735.3	5996.87	40960.2	30286.2	44466.7	41981.6	11827.1	13994.2	7094.4	40494.3	68289.4	14038.9	6641.64	26174	4743.46	30279.8	42252.4	29276.4	3459.84	22583.5	82891.6	99730.9	9540.31	9570.04	36378.9	38768.1	48134.4	40824.3	3752.29	42820.1	13296.6	112612	10555.5	11120.2	18392.7	6571.75	450962	7275.83
O00399	Dynactin subunit 6	DCTN6_HUMAN	0.000701202	12.6	2	40208.5	37684.2	66822.2	26308.5	34944.9	35726.6	24667.6	30412.8	36639.4	35309.7	24817.9	40326.1	36713.1	31935	57346.8	21089.4	32671.3	32275.7	26667.1	35883	30022	27318.4	51437.3	32229.1	34961.1	29981.7	39720.1	28258.4	30103.8	39685.7	36577.8	31354.3	32482.4	27947.6	43362.9	26739.9	27636.5	39467.4	32769.4	27627.7	31337.3	32085.9	31665.6	39251.6
O00400	Acetyl-coenzyme A transporter 1	ACATN_HUMAN	8.77678e-05	15.8	8	50695.1	24929.7	48478.9	59433.7	95881.5	67178.5	79147.8	48787.2	51185.6	116307	61650.5	51656.4	92166.3	75184.2	48206.6	153967	81432.9	71056	37076.8	81681.3	52978.8	59383.9	67961.8	48599.5	44511.9	37563	50755.5	45722.7	34873.1	38884.3	42033.4	47718.6	36800.4	20417.9	27766.7	68116	42944.7	29678.4	63579.6	53555.9	31846.8	30841.3	50281.8	27849.2
O00401	Neural Wiskott-Aldrich syndrome protein	WASL_HUMAN	0.000253159	22	8	28594.1	24231.5	40790.7	87220.6	78628.5	73241.8	100584	198328	93142.2	92688.8	72353.3	72520.9	44050.9	36281.9	62230.5	16415.9	56187.7	71578	42787.1	107019	99813.7	24559.7	43710.6	43013.7	91344.5	28555.1	33232.4	31727.9	25969.8	37719.4	27543.8	39146.8	36451.6	33354.6	43648.5	33622.9	37876.5	43676.2	40432.8	30212.5	29918.1	87769.3	27066.9	34017
O00410	Importin-5	IPO5_HUMAN	1.51682e-06	57.3	43	599154	587986	471800	462206	420188	481083	584665	470414	554054	555724	502048	567987	524999	666137	413160	473801	352070	484020	530683	481052	440723	481354	546209	440143	608699	535350	526023	413270	465975	591729	542707	513914	518013	543638	728650	405846	427024	495126	502906	590589	521393	714010	562404	518961
O00418	Eukaryotic elongation factor 2 kinase	EF2K_HUMAN	0.0041654	3.9	3	32590.5	58078.3	228973	82323.9	168498	196923	156850	36288.9	71166.8	116760	95652.3	32038	52964.3	38618.3	46841.9	34121.8	54078.2	77336.8	111461	34478.5	32051.3	221788	67422.9	98048.5	27092.4	71863.2	38807.4	79834.5	60178.6	47235	118001	111003	45433.1	59134.6	101401	27780.8	26802.4	26286.7	26639.8	148514	58058.4	141183	43972.1	73316.7
O00422	Histone deacetylase complex subunit SAP18	SAP18_HUMAN	2.20646e-05	32.7	5	63155.2	28675.3	169684	60977.5	49680.7	54751.7	92130.8	211868	81530.9	83186.5	80947.3	67808.2	82177.4	51078.6	50722.4	91616.2	67989.1	58557.8	72298.7	57562	61617.2	57752.2	69727.2	204793	58093.7	69687.6	53772.9	72951.4	32362	64462.2	70873.7	34230.4	62640.3	28875	58852.6	65089.2	81158	60178.1	198101	141034	64838.2	62852	64882.2	256335
O00423	Echinoderm microtubule-associated protein-like 1	EMAL1_HUMAN	0.00401565	11.7	9	21072.5	12068.1	271381	59616.1	48457.9	270563	57271.7	33347.7	57220.7	57600.4	48324.6	40877.9	249958	27815	176407	386570	88061.8	52447	43242.2	42909	64639.1	35667.9	24211.4	42329.4	41313.2	25093.7	14874.5	29757.2	26008	34162	31702.5	28251.6	32367.4	21064.4	26738.5	38041.1	28777.5	27185.3	33095.3	184395	24774.7	73384.3	17264.5	29229.4
O00425	Insulin-like growth factor 2 mRNA-binding protein 3	IF2B3_HUMAN	7.58245e-06	37	18	114830	65789.7	80721.9	77504.7	62445.3	50609.1	127348	37330.5	116349	93713.1	78199.3	68354.2	111278	60074.2	35028	63364.1	82357.7	69362.3	86180.9	65007.5	121672	89653.8	86901.2	122267	70945.6	77453.4	70420.9	64719.5	44773.8	144122	69326.5	105422	89548.7	89461.9	89779.4	96828.5	112837	89509.1	103124	96408.6	101772	93781	97891.9	90822
O00429	Dynamin-1-like protein	DNM1L_HUMAN	7.6075e-06	35.9	20	63175.5	89480.7	49664.6	61012.6	83210.1	73922.1	32140.5	60602.3	50458.9	89607.3	43245.3	87292.3	47589.8	42636.7	93547.7	14500.3	59255.7	47809.4	50003.4	58946.6	40241.5	33303.3	66952.9	46789.7	114388	45120.7	58409	50156.6	50456.1	69619.3	34292.2	58258.1	77980.6	68578.8	75614	35084.5	48876.6	65112	43186.8	45126.1	64030.5	131762	59238.6	75808.5
O00442	RNA 3'-terminal phosphate cyclase	RTCA_HUMAN	0.000449547	24.9	7	44861	34089.4	34988.9	41098.6	49906.6	47126.7	24890.6	25669.7	45995.9	45279.4	85110.7	33897.3	46675	37687.5	36443.5	503382	35434	47735.4	48002.1	43894.6	53339.9	29049.1	62322.2	26805.1	37150	28705.4	30737.3	110067	33146.4	35266.8	21929.4	27852.3	28384.9	36947.9	38023.7	28454.3	27470.3	41053.5	36593.2	51200.3	27453.5	43547.5	33575.5	26231.3
O00461	Golgi integral membrane protein 4	GOLI4_HUMAN	0.000166704	27	16	32542.3	37747.4	16546.7	7051.05	18829.5	17882	30586	61239.5	10535	30715.8	28647.5	35401.5	27827	34819.8	39161.8	76007.1	15514.4	21885.5	25825.6	20398.1	39529.2	18346.4	34293.5	41230.7	36156.1	35768.5	50801.6	59781.8	32330.9	58788.4	39664	39239.8	39430.8	40691.6	71011.1	31206.6	43858.1	53036.3	36856.4	46291.4	44902.7	26742.9	44887.4	68407
O00462	Beta-mannosidase	MANBA_HUMAN	0.000121939	15.6	12	90494.6	35279.1	44579	19848.1	99741	37842.3	28952.9	20113.8	59754.8	66618.6	32757.3	22477.6	29026.3	22702.1	71353.8	42737.4	71361.8	35014.5	61839.2	46623.9	15991.4	52538.9	46955.5	80292.7	25493.3	11680.8	58624.7	60584.5	68725.9	74342.4	51859.3	65003.6	67135.2	79306.2	72080.6	65245.9	83782.2	75126.9	75677	45507.2	81491.7	17157.1	71481.6	27837.8
O00468	Agrin	AGRIN_HUMAN	0.00176576	0.4	1	19956.5	48759.7	56254.1	44810	51388.7	44621.7	33684.5	39455.1	25481.2	41238.8	44931.6	50008.1	46985.7	44177	44816.8	16246.8	30714.2	50310.5	60280.7	36058.7	30876.1	51006.5	42513.2	34222.1	64753.4	35858.3	23625.4	26448.7	28738.5	42988.9	35921.2	37106.8	42343.9	36323.3	54354.3	17496	6680.99	48618	32213.4	225670	24570.8	47273.2	20217.2	17821.9
O00469	Procollagen-lysine.2-oxoglutarate 5-dioxygenase 2	PLOD2_HUMAN	7.9843e-07	37.7	26	281779	370239	264598	190540	412632	400975	278245	279686	66112.4	104156	185066	507940	152368	121381	618853	192329	288860	171645	125131	284810	320068	248707	163945	167333	164960	346382	568228	561103	637525	141152	111267	86597.4	251453	231927	112179	363047	237927	176933	135086	166202	322787	287312	477055	220323
O00471	Exocyst complex component 5	EXOC5_HUMAN	0.000603197	31.2	20	19941.1	29460.9	31156.3	25520.3	24715.2	24177.1	21673.5	18913.7	21295.3	23833.4	24321.8	24280.8	29013.2	29240.9	34113.4	20962.3	24158.6	28783.3	28919.9	24231	19288.2	27973.9	18626.3	23612.2	24471.1	26926.3	19338.9	46147.4	24010.7	26483.2	20115.9	23416.8	25411.5	25004.2	25115.5	21443.2	19946.4	17534.8	20996	17884.4	24083.1	19495.2	16367.1	22280.6
O00478	Butyrophilin subfamily 3 member A3	BT3A3_HUMAN	0.00484269	7.9	4	53725.7	81759.3	13222.4	46805.7	12459.4	29821.2	10338.1	20672.3	18980.8	17904.5	33184.3	93544.1	14040.9	51551.1	33363.8	355891	49818.4	19136.6	16174.3	15613.9	11833.1	968919	127677	11209.9	6286.55	37918.7	46638.2	110689	103713	74289.3	13690.8	100063	14439.8	10699.4	61868.7	166145	42534.2	135079	76297	13337.3	81551.8	3110.47	79674.6	15302.5
O00479	High mobility group nucleosome-binding domain-containing protein 4	HMGN4_HUMAN	0.00656697	10	1	119116	107425	161646	117296	158631	225962	199594	157426	144406	183751	264085	202210	148564	67485.6	139748	73063.7	313490	199555	135362	249124	281775	116997	64178.4	5793.22	191129	192113	370485	140908	116646	116568	374238	172104	106412	85655.9	75582	431581	146624	68942.4	408827	169553	100460	167827	109203	85838.8
O00483	Cytochrome c oxidase subunit NDUFA4	NDUA4_HUMAN	2.24384e-06	46.9	4	305943	119488	434411	338699	345695	296835	524164	419521	434845	526636	371671	343737	509005	785859	284310	639335	479274	352886	565253	260035	212992	517412	541111	330363	421647	238501	271626	359723	326234	331837	527903	327036	329996	204498	247177	379084	351137	288732	320753	291046	237676	364974	340291	397572
O00487	26S proteasome non-ATPase regulatory subunit 14	PSDE_HUMAN	8.10168e-06	19	5	162777	195909	136078	378952	187781	197214	230540	378984	262836	266493	204540	348701	117756	133945	183614	113786	187252	265245	186513	169197	196902	154613	108637	167771	182822	132998	179274	109906	171004	142275	97959.7	143653	188002	214285	158286	133173	146811	158357	173645	202837	192164	237745	164083	187559
O00499	Myc box-dependent-interacting protein 1	BIN1_HUMAN	0.000235393	21.9	9	43082.1	44919.8	48329.8	42535.5	46421.3	44562.1	48911.6	57645.4	31654	96886.8	46124.7	30983.4	30147.2	28075.8	21968.1	20036	47314.7	50430.4	33616.2	71915.1	43587.8	56013.6	57394.4	39642.8	29345.8	34261.8	29938.1	26461.1	70996	23732.2	29711.2	45173.7	35491.8	47801	32793.6	37415.3	37112.9	32053.6	56379.2	37678.2	69879.9	36588.3	43160	17146.3
O00505	Importin subunit alpha-4	IMA4_HUMAN	1.6854e-06	30.5	11	101427	179809	122222	80681.1	96044.3	115636	144868	202354	86850	119166	150811	165898	136889	142552	155648	294335	86772.5	94020.6	144496	106947	100443	250909	160306	130392	108269	192728	177289	188047	156350	186289	193650	147178	166787	147158	168346	114364	127504	152831	102810	131406	166481	122930	136857	212397
O00534	von Willebrand factor A domain-containing protein 5A	VMA5A_HUMAN	0.0018309	6.5	4	168340	19416.1	233404	27733.6	23421.8	46525.4	32601	33966.8	34468.2	48296	43633.9	194369	22269.5	196603	132515	393057	23329.5	39618	38189.4	28871.2	40871.8	78203.2	217606	27725	28314.8	209001	249421	196179	168902	26186.1	23875.3	204661	72201.4	100985	13805.2	27290.8	20345.5	54434.4	23841.1	261809	34029.6	27661.9	199540	294930
O00541	Pescadillo homolog	PESC_HUMAN	4.05685e-06	27.9	14	127750	93218.9	91362.8	50989.2	41429.9	49792	58914	68190.3	57005.3	71568.6	49363.7	58427.9	89214.5	52487.8	71406.3	175042	142305	47567.1	150561	46401.2	47098.1	135695	65491.7	119669	51618.4	98696.8	112321	118457	128559	87928	121681	98773.7	87293.9	94777	84268.7	228068	211302	90177	93487.3	64444.4	108140	48709.2	173813	96390.2
O00560	Syntenin-1	SDCB1_HUMAN	0.000165528	35.6	6	150069	34121.9	109136	116634	86115	63871	160391	38048.6	71930.3	114500	54914.6	48872.6	136648	71928.1	43825	52250.4	77038.6	158377	113236	61383.7	33579.6	60224.1	73249.3	170173	43714.5	54898.1	35742.8	37333.3	37051	42008.2	94375.8	43722.5	44586.4	97738.6	41734	56739.8	111779	41058.8	62770.5	115297	29472.3	56322	33335.2	58216.5
O00566	U3 small nucleolar ribonucleoprotein protein MPP10	MPP10_HUMAN	0.000921349	16.2	9	49914.3	56192.6	13139.9	50653.4	224708	7792.48	15773.8	21428.3	20194.9	53118.4	11444.8	71776.7	17863.9	30261.9	66491.3	35608.1	7713.72	18296.4	15400.4	13001.5	186093	34497.5	93513.9	18221.5	16068.5	26310.5	116992	11971.3	17598.3	13635.3	15109.7	18209.4	13633.7	28561.1	11847.8	18578.8	23818.9	114109	19903.5	21180.5	21305.4	22933.5	16527.5	16709
O00567	Nucleolar protein 56	NOP56_HUMAN	1.98946e-06	36.2	19	160528	141859	142414	120367	161490	145227	256429	196680	157007	237646	220083	150702	193429	167119	90163.5	376292	153461	121713	153034	165572	197424	150631	117784	170317	138966	189693	141381	163866	164795	135829	137328	177597	139072	106076	111763	224854	191398	104843	176857	193456	141668	132498	147281	160091
O00571	ATP-dependent RNA helicase DDX3X	DDX3X_HUMAN	6.20831e-07	51.1	27	196461	190041	188097	171130	224272	210300	252819	276699	224875	215652	201215	241847	195679	156262	205670	109227	186843	205448	201615	237876	222396	103739	210491	164118	243077	263895	209975	213617	180610	225148	182119	165954	192607	192911	235349	175187	207571	188868	167456	192337	239734	202584	216406	260232
O00584	Ribonuclease T2	RNT2_HUMAN	0.000968352	18.4	4	57736.6	30145.8	50877.3	54674.4	60189.8	36741	58689.7	34095.7	37250.1	46395.9	54558.4	30853	48044.1	61057.2	21473.2	44119.5	80007.3	65188.1	45266.3	44479.5	45942.3	46416	105302	56509.7	55298.7	34324.7	5724.75	31203.2	45607.9	62440.2	39273.2	80299.1	119955	46925.5	17734.7	49307	24521.6	25436.4	67722.3	41176.8	38626.6	59473	21677.5	28163.9
O00592	Podocalyxin	PODXL_HUMAN	2.71507e-05	8.8	4	8270.2	109901	20864.8	18453.9	29297.8	22154.6	5840.81	47954.3	8310.25	3638.13	10339.6	39205	26660.2	15621.1	112818	26904.3	9281.42	298.662	26872.9	5745.84	1304.41	43242.5	7484.2	3410.35	18505.3	24613	15887	82926.5	4352.06	44773.9	52848.3	33838.5	16914.8	15173	62905.1	18067	12893	46301.5	4047.01	24428.1	32434	15592.9	15772.9	51735
O00622	Protein CYR61	CYR61_HUMAN	4.11974e-05	33.1	12	36618.3	50750.5	87232.1	21566.1	90093.5	34567.3	22318.1	59931.5	33343.3	20229.1	19739.3	47271.6	26389.5	37748.1	97715.7	122098	41680.8	39856.3	45289	80186.7	15782.8	62786	54744.6	30855.6	40472.3	64116.4	72358.7	78450.2	28089.7	68707.5	53065.2	76048.5	44680.7	51038	52987.5	65013.8	92712.9	64572	42048.6	54817.6	64786.4	26127.2	82000.1	64242.9
O00625	Pirin	PIR_HUMAN	0.00489049	26.9	6	25967.6	57223.9	118298	94631.6	57653.9	79124.4	251969	79005	189155	89839.6	141286	112616	62425.2	87361.7	114205	171929	56902.2	100010	34138.8	35590.8	106827	138577	92661	77255.8	154657	63505.8	68170.2	92937.5	103435	80122.2	84772.1	118689	58149.5	59386.4	28220.8	19807.2	19410.9	61390.5	32828.7	95513.2	61760.3	86083.6	56272.7	91372.9
O00629	Importin subunit alpha-3	IMA3_HUMAN	9.94991e-06	30.3	8	100398	126264	65867.4	55610	268186	340967	72325.8	162892	63668.7	136962	72199.3	79266.8	53248.6	70232.1	82708.9	57429.9	280658	39088.5	88225.8	71621.3	59806.5	206621	90164	82981.2	54343.2	64465.3	96489.8	111497	81619.2	113112	112217	98802	97866.3	81184.3	107901	87786.2	83365.8	98820.8	77953.2	87235.7	84322.4	72951.5	87388.9	115478
O00743	Serine/threonine-protein phosphatase 6 catalytic subunit	PPP6_HUMAN	0.00165249	24.3	6	24342.1	48620.7	28973.7	43225.8	11657.7	105667	6639.78	94125.3	6293.08	13456.4	82236.6	8520.76	28263.5	131017	114335	24494.1	8322.97	123487	8703.81	11202.5	12091	85477.5	145691	73386.8	101067	32194.2	44134	36733.4	37710.6	63998.6	27806.4	52311.2	57670.5	62020.5	51320.3	49997.6	30993.8	66040.9	53164	33323.9	46260.4	10492	39511	64637.8
O00748	Cocaine esterase	EST2_HUMAN	0.000377302	8.1	4	12532.5	7140.31	9873.4	9416.36	8135.05	6247.81	11715.1	9248.17	21782.7	3642.01	9415.87	6209.41	7681.41	14323.5	4570.26	120889	15551.7	8557.86	52536.6	3792.1	78621.1	82647.9	8325.8	44070.6	8197.71	16872.1	31095.5	2776.51	10992.2	64736.6	14925.5	6704.92	15323.4	58754.6	18479.1	14616.2	87847.1	78100	84594.2	6965.78	87675.7	4238.06	36263.1	24702
O00754	Lysosomal alpha-mannosidase	MA2B1_HUMAN	3.99654e-06	22.3	19	85044.4	101575	125341	86742.4	129258	120244	131795	49741.2	22367.1	196963	78067.7	69702.2	184898	172625	137769	191040	122257	211081	105332	223151	85144.2	135227	123493	151110	84810.1	69379.3	81475.3	68444	88574.9	96827.1	80619.2	104030	111311	77855.8	66509.6	98937.3	75536.5	70393	118642	51948.9	65408.7	87757.1	74327.3	60199.7
O00762	Ubiquitin-conjugating enzyme E2 C	UBE2C_HUMAN	0.00898885	13.4	2	2.37945e+06	57747.1	4.18784e+06	28652.7	32241.2	4.09994e+06	35378.8	18866.4	28949.4	36241.9	18503.4	33511.4	3.2542e+06	1.87767e+06	2.96462e+06	20708	3.93968e+06	33962.7	2.66613e+06	13235.3	26183.7	48423.1	3.31042e+06	3.36081e+06	13997	16460.6	2.78912e+06	42459.4	3.03935e+06	29428.8	1591819	1.90157e+06	2.16296e+06	355355	61037.8	2.30386e+06	35175.9	51945	2.29087e+06	3.80671e+06	42600.2	22976	2.63356e+06	59253.5
O00764	Pyridoxal kinase	PDXK_HUMAN	8.73191e-06	25.3	6	128306	69611.9	48817.7	92752.1	88692.6	96989.1	63184.3	51760	78282.3	98244.6	51745.9	66669.2	57140	53278.2	63083.7	38410.5	74155.3	68808.7	54615	77660.4	79456.1	54946.9	130515	89401.9	49675.6	59662.2	84293.7	43798.5	63415.9	60745.3	40084.8	77338.2	46202.3	67373.1	53014.6	64924.4	68031.9	50093.8	82938.3	82075.4	62882.2	79472.8	65382.4	43063.8
O14494	Phospholipid phosphatase 1	PLPP1_HUMAN	7.01854e-05	6.7	2	67500	105813	101570	28550.6	103796	48194.4	45817.6	172761	41590.2	129384	115335	83111.7	32973	188254	80417.7	127426	60492.2	48900.1	95368.6	116269	108829	100507	64011.6	86220.8	33715.3	124480	59142.2	91382.7	117130	66336.9	118972	36045.8	96083.1	55855.8	79109.8	50302	46879.3	46963.7	102629	76009.7	55714	86953.6	180751	21359.4
O14495	Phospholipid phosphatase 3	PLPP3_HUMAN	2.804e-06	27.7	6	61288	25156.5	307524	410030	136469	162259	455114	334719	60568.3	356845	600879	104596	248911	683820	179885	656631	313869	324241	445117	223284	520476	414200	575748	362835	240566	507225	36868.3	155259	44187.9	116407	533364	646914	221531	76616.9	200939	381232	81476.8	297492	545542	513939	53929.1	360657	48056.7	89111.2
O14530	Thioredoxin domain-containing protein 9	TXND9_HUMAN	0.000169015	33.6	6	21094	14698.3	15571	19925.3	18594.9	11913.8	13538.7	27336.4	26688.8	8545.33	13924.1	21901.4	17889.8	17630.6	26989.5	14300.9	16829.9	19173.7	12636.9	16277.1	15813.9	37119.2	17129.1	17967.4	23254.1	10718.5	18082.7	21475	19571.7	37073.7	17116.4	17141.8	26405.4	26921.6	48796.2	12366.1	17233.5	29305.5	15067.6	16111.8	33231.4	19735.1	28200	46637.3
O14531	Dihydropyrimidinase-related protein 4	DPYL4_HUMAN	0.000370123	18.7	8	156284	100996	177192	212038	145082	157109	109567	117031	129952	545275	155750	123168	181177	118504	126082	77496.6	173461	218927	120514	208889	280421	108133	166024	127514	264648	305258	270160	51954.9	86744.4	217131	262797	97906.2	97106.6	69391	64159.2	127719	75440.2	125158	155380	167431	68333.6	131920	68941.9	47536.1
O14548	Cytochrome c oxidase subunit 7A-related protein. mitochondrial	COX7R_HUMAN	0.00845147	27.2	3	161457	25571.6	66057.8	66679.8	84429.2	35985.3	169455	129690	194955	109774	108727	110239	38429.6	49376.9	25252.1	169026	102434	53325.9	102375	49348.6	39510.5	72547.2	171323	74409.8	176280	110937	111135	83344.7	102925	119189	139054	86024.7	37802.6	104637	62061	55713.6	145664	174792	103254	47173	94517.6	107940	87319	100622
O14558	Heat shock protein beta-6	HSPB6_HUMAN	8.35867e-06	76.9	7	95608.4	4.25101e+06	308829	614438	377066	525773	862899	529318	127006	874727	657575	485618	142398	559122	552088	139532	341585	1.1234e+06	568197	476986	703581	1.57671e+06	1.51945e+06	678572	1.1368e+06	224465	1.00461e+06	383304	95208.8	1.18683e+06	737018	1.2848e+06	2.05976e+06	943478	1180850	332899	295249	758197	816360	873541	178306	1.12591e+06	521629	242843
O14561	Acyl carrier protein. mitochondrial	ACPM_HUMAN	1.21917e-05	15.4	3	144641	102800	97499.4	108014	70473	76327.6	106704	77259.3	154888	111793	100304	91228	82296.6	136110	95424.2	241957	100492	81907.6	86144.7	60943.1	68326	143544	157776	151320	76949.9	143505	184208	136390	161084	92023.2	142169	122530	115627	63316.6	80274.7	101794	100672	105779	78851.7	88851.4	109200	85932.9	105831	120898
O14562	Ubiquitin domain-containing protein UBFD1	UBFD1_HUMAN	0.000609048	30.7	6	73142.2	41367.4	80671.5	91659.3	83622.2	89634.1	82149.5	103087	91632	77388.2	78007.4	101662	75344	365863	66384.6	423623	77006.3	117252	92589.4	133938	142594	90846.8	190303	64636.6	127795	53365.9	55707.2	41798.1	36444.6	107299	40159.3	65085.8	638715	86426.1	99276.6	58350	38599.7	82420.3	51268.2	73660.3	56498.2	110104	76591.7	66433.8
O14569	Cytochrome b561 domain-containing protein 2	C56D2_HUMAN	0.000479847	5.4	1	33065.4	56949.1	26985	38892.6	22434.4	24034.1	22435.1	32340.4	23054.6	22381	29952.2	24759.4	32024.5	30110.8	76787.4	56103.5	53648.4	28870.8	68665.1	22061.2	32412.6	47516.8	38483.3	44222.8	27546.2	82900	81246.2	32231.8	41202.2	32788.2	44474.2	46480.3	40322.5	48932.6	28411.7	43384.9	42663	26464.8	26431.3	29209	38928.6	25553.8	32928.9	28910.2
O14578	Citron Rho-interacting kinase	CTRO_HUMAN	0.00780668	1.5	3	94584.3	147187	156068	217324	96958.4	92958.2	67037.3	41967.9	89887.8	51825.6	206898	19295.2	87550	74440.1	149036	147942	35878.7	101828	21986.7	92708.1	78610.3	336440	148215	116967	68744.3	164316	133716	98790.3	263744	162243	89358.5	113583	156782	96849.8	67338	143767	130908	161019	160772	279462	136335	118402	53638.3	122236
O14579	Coatomer subunit epsilon	COPE_HUMAN	1.38915e-06	74	12	176422	162008	155396	188837	141990	138689	134756	160218	199641	123352	157006	188311	148466	151185	187800	46590.6	173779	156458	138852	165606	162094	131244	281865	128649	173352	118860	241573	178246	134900	244494	169142	165099	186123	172636	268352	163482	139436	241249	185965	218039	144315	189747	202394	255656
O14602	Eukaryotic translation initiation factor 1A. Y-chromosomal	IF1AY_HUMAN	7.98785e-07	36.1	5	169024	141832	149840	189136	162682	225196	224468	261787	254552	209382	235477	232901	166017	136638	142197	405214	148294	213697	150332	194648	241806	1.01258e+06	194038	137556	265323	150817	129048	135565	176463	214282	150197	198436	140859	217407	222319	143742	150987	182589	199469	224681	201102	210647	148745	194741
O14613	Cdc42 effector protein 2	BORG1_HUMAN	0.000100985	22.4	3	111027	37430.1	839091	53845.4	22389.1	40568.2	92935.1	53067.6	43487.2	660138	57434.4	80267	91587.3	47182.2	32689.7	28828.2	39301.9	87449.6	41867.4	104371	97397.1	38566.6	90853.5	65985.5	85358.7	81757.8	45675.1	1367375	32218.2	89389.5	51577.7	47060.5	106229	27670.7	35895.1	71574.4	21613.7	102757	58524.6	56482.9	61514.4	110745	1.06972e+06	32749.6
O14617	AP-3 complex subunit delta-1	AP3D1_HUMAN	2.82851e-06	30.2	27	80526	94312.5	79560.2	83261.4	99504	104513	96869.6	98943.9	101426	97397.3	91132.2	100906	70987.5	69337	115778	77902.2	90345.4	97052.2	70778.9	106393	92340.1	115377	88779.6	79335.9	93794.2	87351.5	106355	84080.5	72439.9	105429	74306.7	96371.2	91309.6	95619.1	103845	74956.4	83512.7	78772.2	86714.3	83043.7	83041.7	88586.7	91689.9	96127.8
O14618	Copper chaperone for superoxide dismutase	CCS_HUMAN	0.000826336	16.4	5	45594	20999.4	50691.2	40762.3	32373.4	33938.6	42071.4	25342.2	82506.8	32233.4	35767.4	27098.2	50756.1	42055.9	327497	150217	106971	38681.4	169893	39752.9	43094	72715.8	29177.5	44703.6	42518.1	35587.8	18961.1	38622.9	53994.9	74021.6	48939.2	102679	26625.6	47361.9	53341	43152.6	43514.2	108090	31059.1	24672	38165.3	40563	45287.4	55641.3
O14639	Actin-binding LIM protein 1	ABLM1_HUMAN	0.0012066	4.9	2	38764.2	47159.5	18062.3	5912.02	10039.8	48325.2	22063.3	26522.8	22098.3	21029.2	30181.3	9023.64	24872.9	31878.8	7209	23454.9	16406.7	15753.7	36454.9	42786.1	53457.5	8402.02	55314	23371.3	3155.85	19157.4	38580	18494.1	28233.3	7174.27	32668.3	51998.3	29159.6	41257.2	22096.3	70373.5	25474.1	11485.7	64193.2	9020.92	16006.9	43046.2	46232.5	11992.3
O14653	Golgi SNAP receptor complex member 2	GOSR2_HUMAN	8.71906e-05	53.3	7	47367.5	53293.3	38911.1	56630.3	48282.1	39941.2	62516.6	61162.7	50495.6	40987.4	53908.8	58456.4	50961.8	41652.3	45469.9	87620.4	35206.9	42039.9	45253.4	65324	49727.1	42767.2	41615.9	44200	68939.6	73285.1	66566.3	75923.3	52861.2	65300.7	59067	42239.3	49641.3	43094.3	45524.2	51233.3	50243.2	41528.7	39322.9	52932.5	55668.4	40797.7	57505.9	45772.9
O14656	Torsin-1A	TOR1A_HUMAN	8.35987e-05	22.9	7	38304.3	30614	49420	45071	48148.7	34974.4	43410.5	45211.3	56069.8	33756.5	40365.6	33565.1	32217.4	32839.2	41221.1	26827.4	37600.4	140439	29948.9	79307.3	37346.8	17944.7	117056	34413.2	32287.6	27421.1	61907.1	38543.5	42368.3	51224.9	58568.8	38695.3	52581.8	33654.7	40312.6	61527.4	38383.3	43708.6	53454.4	45040.2	25159.8	41454	63996.9	45006.5
O14657	Torsin-1B	TOR1B_HUMAN	0.00154171	20.8	6	18657.7	28163.9	30787.5	28346	52200.2	55181.1	61650	41217.3	18995.9	32617.5	30557.6	27263.1	13865.7	40660.2	38861.6	38748.9	22609.5	35127.2	29530	31704.1	41151	29431	15822.9	28028.7	24865.3	18541.4	29171.6	46686.4	29034.1	40616.8	40117.7	36668	32118.9	26757.5	33074.7	22689.3	33027.4	26483.7	23436.9	23210.6	31360.9	10384.4	31391.8	29530.5
O14662	Syntaxin-16	STX16_HUMAN	5.91893e-06	31.7	8	26329.5	30316.9	28648.4	37152	37905.4	27150.8	25997.5	30914.4	49483.5	35792.9	24792.1	42011.4	25952.1	29337	48424.1	38080.6	26138.8	18369.6	16617.1	24600.1	19869.1	180943	60355.4	20448.2	19864.4	41593	49465.2	25146.6	50053.4	22866.8	21357.9	22024.9	30181.4	41694.1	29876.2	23665.5	28941.5	16670.5	20415.9	37158.1	17781.9	112347	24554.3	20375.9
O14672	Disintegrin and metalloproteinase domain-containing protein 10	ADA10_HUMAN	0.000274046	20.1	12	24491.6	34227.2	33351.8	36372.5	39308.3	21731.9	36727.5	32592.2	276893	33772	538073	15702	21604	31304.5	23209.4	43440.7	13157.8	35686.1	26915	26754.6	447951	44920.4	22939.8	29813.7	25727.3	25605.2	44480.6	22404.1	17969.8	27330.1	41095.4	29489.7	31550.7	18368	22167.1	27292.7	39742	19033.3	16656.2	512917	18857.3	403358	19863.7	36398.6
O14681	Etoposide-induced protein 2.4 homolog	EI24_HUMAN	0.000216578	7.9	3	115692	163851	105146	44195.6	53480.2	51946	30646.4	41780.4	75341.2	66172.1	222429	38831.4	79086.3	94636.5	70067	104813	231077	58018.2	88006.9	64703.7	82344.9	88235	61077.4	59991.2	45033.5	144803	175609	151364	91188.9	72230.5	123874	129305	187390	99035.4	97256.5	76719.2	60273.9	82369.6	78499.6	74309.1	92632.8	95907.9	92842.6	88585
O14683	Tumor protein p53-inducible protein 11	P5I11_HUMAN	1.52058e-06	18	3	53151.2	595398	181307	117808	200085	445570	94972.3	698915	61580.6	146842	286032	564098	261237	331139	134598	114792	111725	299947	283011	272069	224846	105572	449830	67981.2	255496	193794	387890	204101	143407	18905	142796	124449	357107	30324.3	89043	192748	123620	350092	43303.6	65316.9	255981	218966	183600	124354
O14684	Prostaglandin E synthase	PTGES_HUMAN	6.56402e-06	18.4	3	98432.3	75734.1	429342	681120	57562.5	34825.4	167248	241968	840044	281409	32235.4	43107.7	19597.2	50224.7	367550	117675	299730	24034.4	78069.9	26480.9	28356.1	168958	36720.3	90742.3	25233.5	126720	71674	188034	42053.8	28669.7	45708.9	66221.9	64110	39300.3	7339.34	34607.8	73095.4	48058.5	78026	39362.9	109511	20618.3	43251.7	105404
O14735	CDP-diacylglycerol--inositol 3-phosphatidyltransferase	CDIPT_HUMAN	1.3473e-06	23	4	53049.6	71725.9	85597.3	64065.2	84300.6	105465	97412.2	101710	98543.7	110976	100475	65268.5	92251.9	89012.6	74738.5	110703	114263	68216	74731.8	89453.6	76738.3	51050	69989.8	71783.4	58633.9	91048.2	69180.4	60276.9	50206.5	54492.4	76665.6	85906.9	63304	35931.8	43400.3	89297.1	55042.2	61998.1	75276.6	70716.9	55794.3	59161.9	46431.6	40607.3
O14737	Programmed cell death protein 5	PDCD5_HUMAN	3.41867e-05	47.2	5	257399	284825	204425	245505	147228	142553	148188	155541	278217	130325	121494	160513	138963	110110	189746	90007.1	178275	221052	194973	152566	174075	183474	176492	202515	197267	126564	196194	183963	220878	203730	150986	157279	221544	259440	228235	145631	193238	200841	177036	159252	286062	194881	240728	275939
O14744	Protein arginine N-methyltransferase 5	ANM5_HUMAN	0.000182737	24.8	14	78067	63624.1	46886.1	46840.6	54262.6	58807.7	54678.3	70919	55199.1	53985.4	33686.6	55167.1	62231.6	42587.6	39165.1	61556.6	63158.7	62496.5	55638.9	58564.8	58993.5	59645.6	76357.2	49868.4	70100.5	63928.8	66479.9	62969.6	60681.9	79680.1	51917.3	67018.2	44460.9	84038.4	79068.3	58628.1	60386.9	100035	69659.8	65623.4	71259.7	55733.1	68697	82769
O14745	Na(+)/H(+) exchange regulatory cofactor NHE-RF1	NHRF1_HUMAN	0.000173867	20.4	6	13957.6	19929	10137.8	5763.31	11570.9	9483.41	14677.1	17966.5	10721.2	13739	5453.07	10564.1	14887.9	7455.12	28528.8	4007.86	10139.5	4590.38	31468.6	11034.3	11400.5	15377.4	29686.7	23541.8	10281.9	34676.4	17390.6	22536.2	17017.2	15704.2	24108.2	20619.9	6862.06	21525.9	49654.8	13361.9	11992.1	32729.4	11219.3	8943.45	21056.7	19974.4	24022.9	9683.54
O14773	Tripeptidyl-peptidase 1	TPP1_HUMAN	6.04497e-07	15.1	6	188828	242890	910624	711952	1215381	1.06372e+06	868672	303030	474704	1.30883e+06	510909	456791	986390	808173	347616	535210	658655	1.14855e+06	350346	1.20632e+06	511116	355353	421085	473756	428723	238238	257538	255752	322592	165402	283571	276454	287110	138360	136787	567990	197268	168409	513959	383114	155280	326085	142244	167294
O14776	Transcription elongation regulator 1	TCRG1_HUMAN	0.000531488	20.6	21	69629.1	67369	104799	93489.4	101778	120927	87933.1	76802	89054.8	98084.5	81920.6	83054.2	96707.5	74048.8	79796.2	113573	87234	116207	85728	96945.5	79527.8	57338.6	71196.4	66432.8	87853	70815.6	73176.1	82612	70788.5	72440.6	77464	72517.7	66990.8	66214.9	76925.9	82642.4	84024.1	71398.1	67508.9	81581.2	69864.6	78170.5	71429.9	87760.2
O14786	Neuropilin-1	NRP1_HUMAN	0.000448764	4.2	3	16354.2	18040.8	23687.5	22397.7	12730.8	5568.1	14143	51069.8	33999.2	27026.8	22012.5	49904.6	18023.5	26484.1	5780.79	48700.4	28012.8	30705	513354	11246.4	31718.2	30077.9	11201.9	12916.4	17847	23108.6	20521.2	27763.9	16783.7	12507.9	34539.5	27399.5	15968.7	18996.1	15492.4	27875.9	19822.5	17850.3	22123.3	44941.2	14258.4	14256.3	14149	35104.9
O14787	Transportin-2	TNPO2_HUMAN	0.000244185	12.9	8	119476	473547	40863.7	54718.9	43254.2	35688.4	32057.8	42358.2	39407.4	41191.2	34756	117182	34482.5	244497	31872.6	56806.9	44375.5	39272.1	32452.9	37947.2	44850.1	116759	34859.5	74434.1	57872.6	126357	139452	148089	56021.7	40705.1	57116	94083.7	91888	50633.9	52916.2	85177	97010.6	73665.7	58463	50082.3	40985.5	42961.5	25574.4	49274.4
O14817	Tetraspanin-4	TSN4_HUMAN	0.00905088	3.4	1	30922.8	51247.3	40888.2	54812.5	127380	67956.2	52316.8	60186	28840.4	75830.5	49807.1	43250.8	56275.5	47193.5	77571.1	20668.8	53528.3	59215.4	46600.2	56417.7	51065.8	77312.5	50527.2	68484.8	57043.1	63691.6	70595.3	38964.7	48370.3	53942.8	60761.2	59994.8	41337.4	70579.2	66394.7	64128.2	53637.5	51271.5	64787.4	57016.3	48340.4	59576.6	51680.5	57211.9
O14818	Proteasome subunit alpha type-7	PSA7_HUMAN	8.10528e-07	52	10	900765	658584	859579	858105	764008	763319	650297	826069	1.01365e+06	822841	706478	836692	809030	750229	744627	823263	883766	814395	774277	739915	771784	805507	882863	763864	775701	813503	769218	653100	724951	746453	574014	689629	708041	766752	775706	624577	676442	990763	826300	828870	832359	865064	699936	853574
O14828	Secretory carrier-associated membrane protein 3	SCAM3_HUMAN	4.82787e-06	30.8	6	54240.2	43405.8	37205.7	36117.7	60955.4	52259.6	65402.3	56659.3	67345.4	72679.7	80246.4	40903.7	35452	59881.4	37842.2	41742	37891.3	61059.2	43554.8	51303.5	52651.8	26233.3	70705.5	37933.5	39561	51367.6	61162.5	60452.3	43122.4	48958.9	73609.6	64611	42150	38904.4	45357.8	53850.7	52657.8	42465.6	52042.6	66148.5	42551.5	42913.8	50574.4	52603.1
O14841	5-oxoprolinase	OPLA_HUMAN	0.000698136	14.5	13	10758	8212.76	19019.9	22911.6	21565.5	14434.3	9852.38	23263.3	11156.4	26429	20220.5	17082.3	21146	17362.3	9601.53	3481.13	17967.6	18520.7	9178.01	29532.7	24768.1	84593.5	22270.3	21599.6	13781.5	20105.2	9344.83	13236.5	12891.1	10460.3	9793.67	15190.1	11283.9	14316.3	17110.8	20036.1	13613.1	15107.8	27362.1	19271.6	15309.5	15054.1	16458.1	20985.2
O14874	[3-methyl-2-oxobutanoate dehydrogenase [lipoamide]] kinase. mitochondrial	BCKD_HUMAN	2.15703e-05	15.5	5	33093.9	19909.9	46170.2	63860.2	44016.8	29328.6	54534.7	32390.9	92164.6	56376.5	22929.2	9171.63	41487.6	39422.6	25529.3	72725.6	81734.2	33805.9	13360.2	29937.6	17183.6	41741.2	35899.9	30445.4	26136.5	66997.5	6857.88	24598.7	23731.6	23976.4	38863	23144.6	12788.1	103674	35677.2	33288.6	24301.6	28336.5	25361	28756	19434.8	47443.1	24097.1	24060.9
O14879	Interferon-induced protein with tetratricopeptide repeats 3	IFIT3_HUMAN	7.54074e-05	29	12	197062	401938	440932	440776	347462	487213	591231	464572	585263	529352	437808	626342	539306	1.13245e+06	368325	511451	507362	544058	368195	371459	268295	217698	499168	310526	292948	446236	374705	399837	421170	407486	601740	249305	352020	167815	311702	378946	462693	370965	231640	370777	241270	585726	325737	100389
O14880	Microsomal glutathione S-transferase 3	MGST3_HUMAN	1.99535e-05	33.6	4	347331	203022	394573	431436	331546	196135	426403	234991	508903	340909	185101	202176	294111	479831	231166	995978	469335	962476	439683	144571	123107	585361	235211	294231	266663	376668	92249.5	150949	256377	157091	311563	204801	197131	101743	252460	246735	248167	300503	186146	150513	128011	147285	148262	115906
O14907	Tax1-binding protein 3	TX1B3_HUMAN	1.0554e-06	39.5	3	87649.2	88867.1	72146.9	96736.2	118084	89647.5	83586.3	84599.9	83889.9	81370	60829.5	69716	68339.6	71208.4	95589	37672	79322.4	91287.7	97100.3	85389.7	104376	65877	115106	90695.6	84519.5	68358.1	85403.1	53204.6	55367.2	70887	49074.3	79493.4	54846.6	89670.9	91814.2	65088.5	87602.6	71335.7	81934.4	92707.6	73376.7	76164.7	81990.9	70511.9
O14908	PDZ domain-containing protein GIPC1	GIPC1_HUMAN	4.24861e-05	34.5	10	39398.6	45348.8	17499.6	42672.4	28318.7	29514.3	34092.2	18995.8	16195	30823.5	48039.6	23940.7	20389.8	53105.3	60000.1	1.30501e+06	15292.9	76203.9	100088	60656.8	21807.1	48114.4	58335.9	55991.3	23996.5	39892	57386.4	47860.2	50500.4	45204.8	53576.1	49676.5	58033.3	47743.9	52876.1	41195.9	46928.1	39935.3	38775.5	54518.3	48534.7	65754.9	50129.1	47059.8
O14925;Q5SRD1	Mitochondrial import inner membrane translocase subunit Tim23;Putative mitochondrial import inner membrane translocase subunit Tim23B	TIM23_HUMAN;TI23B_HUMAN	0.00825199	8.1	1	29991.1	14416.2	15097.9	20777.7	16884.6	11155.2	17241.2	19895.9	47938.7	16724.1	11722	23581.8	20279.5	26418.3	9425.75	52085.1	20473.7	11047.3	16627.7	8439.11	46976.1	21957.7	11844	11932.7	12798.4	9445.98	3255.27	28187.7	22297.7	20512	20556.2	11537.4	5930.96	9119.58	9732.66	14577.5	26899.2	14832.6	7909.74	7969.99	23395.4	14901.2	19294.7	30183
O14929	Histone acetyltransferase type B catalytic subunit	HAT1_HUMAN	0.000898338	21	6	219402	154792	116674	188199	81900.2	276475	139461	109305	169053	58918.3	40287.3	263643	65020.9	19768.3	139718	48035.3	125396	47720.4	176624	7774.94	19863.5	84172.9	107727	131822	27128.1	86368	223006	79950.9	147281	33061.5	66252.2	132906	16890.2	214616	38197.4	90635.8	126006	131016	106122	62340.6	36752.4	20562.2	205902	65446.4
O14933	Ubiquitin/ISG15-conjugating enzyme E2 L6	UB2L6_HUMAN	0.00115534	5.2	1	67931.7	4502.09	82609.7	158475	55461	55823.1	60499.4	62530.2	91735.6	81416	77098.9	53767.7	79337.2	59109.7	30096.9	194031	39718.1	101128	52975.9	71713.4	99414.5	40209.2	78814.7	48794.3	105493	42457	273834	19513.3	27302	34342.9	36350	40458.8	60107.2	36066.6	41707	44764.3	31993.7	60594.6	66781.8	66068.9	27961.6	105808	34893.9	28978.8
O14936	Peripheral plasma membrane protein CASK	CSKP_HUMAN	5.36882e-05	24.4	18	39864	67170.2	242204	152731	136581	174406	154735	178230	186788	166568	198114	165027	258574	203136	135402	295310	164810	190581	123676	178117	165182	229736	38382.2	116747	162486	85743.1	94941.1	102504	227255	77943.8	111288	95311	96170.8	80793.1	105903	122348	193937	69844.2	109424	185397	89589.3	139650	96497.4	68806.7
O14949	Cytochrome b-c1 complex subunit 8	QCR8_HUMAN	0.000148415	37.8	4	208186	261607	253687	472276	406443	367420	75610	274200	87584.4	112866	211336	46679.4	348673	395940	47841.6	132499	526547	62481.8	473072	387484	262182	103773	465198	91422.5	457180	70817.9	47565.1	87895.6	320641	440733	106695	80154.6	61224.1	313265	62185.1	283110	313766	63345.9	119338	59350.3	65002.1	499986	99701.6	91553
O14950	Myosin regulatory light chain 12B	ML12B_HUMAN	5.83938e-07	79.7	12	2.65925e+06	8.31339e+06	1.78716e+06	1.56197e+06	4283767	4845913	1.91951e+06	1.45639e+06	1.68559e+06	1.41848e+06	1.94843e+06	2.71743e+06	1.98096e+06	1.69177e+06	5.07543e+06	601723	1.30364e+06	1.80206e+06	1958139	3.11969e+06	2.57868e+06	1.3728e+06	2944383	1.90366e+06	2.14366e+06	3.40195e+06	7104219	4567108	4.02169e+06	2.06995e+06	3.0507e+06	1729343	4989163	3.55851e+06	2.77908e+06	2235343	2.98256e+06	3012752	1.54064e+06	2.27126e+06	3.18564e+06	2.08844e+06	3391123	2.72671e+06
O14957	Cytochrome b-c1 complex subunit 10	QCR10_HUMAN	8.41527e-05	21.4	1	31742.2	11810	28538	37460.1	17680.6	17483	28628.4	29180.6	47142.9	33206.7	21769.2	15827.4	28541	49586.2	22860.1	30649	81021.1	17944.2	41026.1	21371.7	17582.2	24127.9	16949.8	26811.9	29904.2	69101.3	13152.8	14908.4	22214.1	29479.5	35639.7	28631.7	25050.7	19730.1	21720.4	39465.3	28701.2	19871.5	38069.9	24452.6	15214.8	27822.3	51577.4	51921.5
O14964	Hepatocyte growth factor-regulated tyrosine kinase substrate	HGS_HUMAN	4.7623e-05	18.3	13	82669.9	61677.2	67089.1	60511.7	69439	99386.9	60784.4	78499.2	69644	68632.3	59520.1	79828.7	74690.3	66187.3	82795.7	39736.6	51297.5	82584.2	65035.4	75274.1	75452.1	51478.6	91774.8	66629.2	63253.2	86033.8	67864.7	68320.1	71782.4	95697.8	70707.4	71143.9	69039.2	72727.6	91496.9	57928.7	65228.8	92988.6	73362.4	75898.6	71276.6	67578	83182.3	80561.5
O14966	Ras-related protein Rab-7L1	RAB7L_HUMAN	0.000881152	28.1	5	6131.17	17597.4	39300.9	17256.3	97827.7	29259.3	52001.8	30474.3	60904	39410.7	38099	28250.5	37397.7	21169.7	62265.6	36579	18787.5	26041.2	14612.4	78786.6	69424.2	30871.7	30457.5	21960.3	51212	36048.9	944625	19454.5	24288.8	7794.25	17291	7846.39	25471.5	24948.4	20109.3	14625.9	35514.8	27277.5	23675.1	45035.4	11410.9	66226.5	18477.4	8183.08
O14967	Calmegin	CLGN_HUMAN	3.86077e-05	23.6	13	57852.1	19978.3	28956.4	91487.8	27846	15798.1	113574	59628.8	49524.4	98533.7	43467.1	11096.5	16598.7	13051.1	142109	82303.4	90440	36284.4	18229.2	37289.1	89339.8	121061	30189.7	76434	26832.9	57951.5	204011	139075	23169.2	12365	39330.3	72537.9	57000.8	37642.7	238126	19413	50693.3	13345.3	107768	37117.3	35436.4	30048.9	19243.5	18629.4
O14972	Down syndrome critical region protein 3	DSCR3_HUMAN	2.6886e-05	26.9	6	23545.3	20940.2	68633.6	49114.4	58970.4	36243.8	60777.7	41146.4	33381.8	77024.3	38387	43368.7	83973.2	60185.5	60181.5	40503.2	43174.4	90441.5	65178.7	72881.3	68709.5	60990.5	24570.1	34389.2	64960.6	19621.7	18697.2	22160.5	25536.9	23724.5	20116.5	25927.7	31042.7	28105.4	27363.6	26288.7	26607.5	25051.9	57782.2	62556.5	33380.2	32518.8	67456.3	23381.1
O14974	Protein phosphatase 1 regulatory subunit 12A	MYPT1_HUMAN	1.0483e-06	38.5	34	99559	295196	119074	180469	216342	269248	167379	154666	225275	118342	199911	241195	115353	108878	214257	55717.6	93906.9	257864	117691	206098	161733	204135	180360	112274	231596	148941	218480	179365	141476	144249	133985	163284	159482	165402	199372	135842	131127	155748	112045	138215	163701	239213	133153	116860
O14976	Cyclin-G-associated kinase	GAK_HUMAN	0.00182102	8.9	10	46053.8	52543.5	27687.1	71996.7	28410.7	12837	10245	13877.2	31013.2	12227.6	8569.57	21311.4	37516.1	41706.7	45865.1	211498	44402	17465.9	60399.2	16987.5	14424.9	14785.1	41767.5	42135.3	12819.4	41915.5	42128.2	11182	22777	16038.5	6911.91	13422.1	18271.5	8347.8	14802.7	24820.6	22648.9	11907.7	9926.33	148108	10460	20279.2	17831.3	12616.7
O14979	Heterogeneous nuclear ribonucleoprotein D-like	HNRDL_HUMAN	6.66602e-07	27.6	9	917400	938709	968817	895090	769761	788780	1.33803e+06	1.1921e+06	1209966	1.05084e+06	1.01686e+06	944303	1.25199e+06	1.06482e+06	807291	2.16202e+06	1.26057e+06	811112	1.29669e+06	995772	1120401	1.42152e+06	916228	1.14037e+06	998725	1339361	988057	1.16551e+06	1.02243e+06	950212	1.09055e+06	1.15394e+06	1.01761e+06	979915	921887	1.19116e+06	1274256	897179	960409	876418	1.23184e+06	924274	1.0242e+06	1.33566e+06
O14980	Exportin-1	XPO1_HUMAN	5.94547e-06	31.8	28	126177	113812	292531	189350	144227	144633	190089	176854	223157	178248	136722	182862	205740	152764	187129	75026.1	223296	202344	149404	202832	196287	145055	121779	134188	182047	101312	98515.1	93121.1	93620.6	122531	104654	121503	113276	155545	145673	96343.5	119716	117458	106455	188865	132260	192871	124662	167648
O14981	TATA-binding protein-associated factor 172	BTAF1_HUMAN	0.00233913	6.8	10	10103.3	3849.39	9273.12	4880.67	24589.3	3840.56	32844	19558	5947.17	17605.8	11023.3	11588.8	7485.45	12596.8	1146.7	14176.6	11730.5	12051.8	3250.37	13811.1	10712.1	6945.74	6869.45	10129	37183.8	8014.79	5165.18	10005.5	7357.49	15500.9	11429.1	5531.79	11333.8	12022.3	7027.45	3675.99	19681.1	7382.9	12685.7	17979	13548.8	8970.09	14893.9	12724.1
O15027	Protein transport protein Sec16A	SC16A_HUMAN	0.000126692	18.3	28	35734	40281.8	56460.8	48260.6	37552.6	42344.3	60976	66795.3	52790.9	43132.4	44774.2	45836.1	53163.5	64884.2	39678.4	103136	63720	29388.6	59347.5	41109.4	45283.2	83594.2	115702	42934.8	48011.8	51835.6	53407.3	88203.1	35757.4	49067.3	46135.8	47119.8	51858.6	37360.1	48421.2	46548.4	51275.9	48704.4	49562.1	49236.1	44607	39226.2	50972.5	40180.6
O15031	Plexin-B2	PLXB2_HUMAN	1.50171e-05	20	29	32094.9	53641.6	74448.2	57893.6	95338.1	98301.4	89880.4	59158.4	33917.7	125870	100101	85275.9	86334.8	96298	64049.4	97563.9	78365.3	95523.2	65377.4	122050	95950.7	73384.1	59242.2	60638.1	68495.7	67705.7	53193.8	63307.2	45108.9	43340.4	61734.7	64546.8	58359.2	52561.8	36998.5	69885.8	48562.4	47167.5	60384.6	76636.5	40052.9	86600.1	37278.1	35456.7
O15042	U2 snRNP-associated SURP motif-containing protein	SR140_HUMAN	0.000206893	15.5	13	128589	123992	99232.5	226169	205333	241544	29849.5	347924	327477	311746	307807	264635	102547	80648.9	104820	122194	97196	209546	112553	280951	307745	139849	91631.8	107604	265903	139774	154492	143039	122116	130951	113646	121807	122436	170291	159553	107021	129728	131060	113235	203577	164462	276923	157588	186226
O15061	Synemin	SYNEM_HUMAN	6.79056e-06	12.7	18	53777.8	124238	45583.5	37334.8	11639.3	22972.1	143294	198649	39619.4	100065	52729.9	64626.8	35998.4	29801.6	100712	22291.1	32824.6	11306.2	6155.31	11003.9	16755.4	53962.8	58692.7	42282.7	16350.5	43981.5	56592.1	110696	34263.5	29246.5	43999.9	30778.3	32729.4	28336.7	30124.9	22510.6	14657.5	28022.3	51056.8	19130.8	32953.2	10501.3	132449	72874.7
O15066	Kinesin-like protein KIF3B	KIF3B_HUMAN	0.00484045	5.2	4	106099	229591	149710	345195	367003	443801	160584	45215.6	290526	177294	206984	101352	47494.1	163304	266049	209297	129882	158018	63344.5	369367	179950	261183	99467.6	155677	42652.3	162080	454201	358866	230757	286032	208946	149287	172734	191036	336300	226319	227355	282127	217514	206695	94492.6	133022	210859	137706
O15067	Phosphoribosylformylglycinamidine synthase	PUR4_HUMAN	0.00122739	16.4	17	32237	111431	15138.2	25707.7	13951.5	11486.5	13634.8	39288.7	25753.7	12986.9	36761.2	31651.6	23947.1	15045.7	11932.2	22398.6	20243.2	30841.3	36186.3	28342.9	31811.8	42512.7	13899	37286.9	37586.9	28582.5	54918.3	30355.1	15949.2	43561.4	25702.4	36150.6	35638.5	52268.9	63529	26247.9	40828.7	41227.7	34312.7	11640.3	48020.8	37423.9	39705	66462.5
O15069	NAC-alpha domain-containing protein 1	NACAD_HUMAN	3.32146e-06	0.8	1	279647	193201	200845	324139	243489	514357	191044	258669	269944	205648	251505	222442	292310	274149	213896	58490.7	184062	273760	238280	258568	212771	96416.1	293358	285232	283848	176830	155828	179567	213368	267938	160438	167362	173950	249504	324446	187695	219745	579009	215685	326550	276955	263912	225313	469841
O15075	Serine/threonine-protein kinase DCLK1	DCLK1_HUMAN	6.46257e-05	15.4	10	10769.5	35432.4	431134	51275.1	72305.3	297844	85150.3	72102.8	50449.8	404935	124740	76689.9	384492	283694	66574.2	11285	48588.9	57051.3	72975.2	83425.8	41388.1	207783	33166.8	45865.8	46614.1	8593.17	12753.9	95341.5	292756	138635	21445.3	31383.7	44095.7	81304.4	15476	16851.1	20318.7	99737.8	21455.7	77271.3	14783.7	76716.6	3858.53	158623
O15078	Centrosomal protein of 290 kDa	CE290_HUMAN	8.18286e-05	1.6	4	140438	90770.3	326608	473130	365000	102587	393558	196924	180593	397103	265812	123475	151030	115705	338539	97061.8	290604	277637	126370	324389	283927	106959	207130	101373	136732	153660	104853	85919.8	88738.2	126426	93042.5	204175	120871	149973	136579	71370.1	95056.4	151867	109712	151844	127209	148388	117650	152012
O15091	Mitochondrial ribonuclease P catalytic subunit	MRPP3_HUMAN	0.00016749	3.3	2	10913.4	3116.39	2614.22	2970.07	5833.67	3454.01	6753.12	6308.93	8706.19	6355.94	3046.47	3359.79	1	4196.91	2480.61	7939.01	5180.03	263.676	5205	3782.55	774.633	4940.05	2027.04	5207.23	4175.17	3759.17	646.052	9011.86	5981.7	7042.55	12833.9	6046.6	4908.2	3808.78	2868.13	155.502	3032.36	3467.52	4824.09	47174.3	94.9722	131.283	4909.18	22261.3
O15111	Inhibitor of nuclear factor kappa-B kinase subunit alpha	IKKA_HUMAN	7.39854e-05	6.2	5	45479.2	52034.9	50628.8	67966.2	8099.33	11063.4	29240.2	39014.2	44032.7	38059.4	44829.3	32518.6	50968.4	41840.9	74731.6	59067.7	64929.5	53591.2	57206.6	35551.6	18873.8	100226	46481.4	84566	36397.3	64789	65699	60341.3	52466.1	66652.8	57182.2	87830.5	74083.9	58781.9	107201	66004.3	62776.7	58609.8	76639.5	10004.2	111856	32815.3	99946.6	103173
O15116	U6 snRNA-associated Sm-like protein LSm1	LSM1_HUMAN	0.00338488	22.6	2	29494.1	39096.2	34724	29888.2	33844.4	34566.1	29369.9	34169.7	37878.2	20345.9	36265.7	36970.4	37168.4	27361.7	55973.8	11043.3	28771.5	35303.8	43241.8	49553.4	31819.5	103230	69132	40698.9	47199.2	39728.6	37587.8	34680.2	35067.2	64764.6	38746.3	54991.3	45683	56507.2	78143.8	27841.2	37537.7	50139.8	31923.8	21677.5	47401	38026.9	34959.5	82484.8
O15118	NPC intracellular cholesterol transporter 1	NPC1_HUMAN	7.83077e-06	10.5	11	277974	811381	98288	39576	207439	153729	230530	53374.2	86289.3	149163	74460.4	39832.3	137925	139500	371961	77570.5	113895	96765.6	138401	49195.8	73476.4	79603.6	87929.3	239772	52685.9	245679	443694	288644	409765	236485	391901	252699	326658	243591	190709	313536	303330	375444	237566	83366.3	325504	36426.2	343573	310113
O15121	Sphingolipid delta(4)-desaturase DES1	DEGS1_HUMAN	2.05752e-05	10.2	2	79870.5	66005.2	92598.9	66619.2	91970.6	14050.7	108820	60605.6	65264.3	47582.5	59412	84017.6	48722.9	92358.4	89897.7	27774.7	83771.5	50182.7	81841.8	54638	35569.7	17167.2	57773.1	11984.4	82417.9	22488.9	79117.7	108351	52495.9	66724.4	84802.3	31148	87893.6	24728.4	60048.2	59695.8	42604.4	61103.7	12374.1	45430.2	22148.6	12011.5	64520.1	80726.4
O15126	Secretory carrier-associated membrane protein 1	SCAM1_HUMAN	1.55454e-05	29.6	7	43718.5	56965.1	44631.4	26648.4	55018.1	39077.4	62815	57773.3	53342.4	54084.3	55465.8	42268.4	191981	55773	53193.9	84750.1	47981.5	216859	44379.1	48708.5	38902.9	75977.3	70744	39559.4	28130.4	59518.7	64738.2	59492.5	54389.5	40105.3	50408.3	47809.1	46517.4	66214.7	52095.3	53798.8	68316.8	46942.5	46534.8	31464.6	55040.5	118982	55963.1	35342.9
O15127	Secretory carrier-associated membrane protein 2	SCAM2_HUMAN	7.93792e-06	9.7	2	30146.1	24286.6	28120.7	21032.2	30609.3	21818.7	39198	27514.3	33250	37937	30593.6	26048.4	34588.4	33002.1	20485.5	18669.1	18312.8	24142.9	24413.2	32585.6	23465.3	21455.4	35375	24044.5	25637.1	38597.9	41186.8	33211.8	18550.4	24259.6	31788.9	40721.4	32200.9	18903.6	21856.2	29205	26894.1	20338.1	27776.4	39672.1	22179.1	27676.3	23304.5	27843.4
O15143	Actin-related protein 2/3 complex subunit 1B	ARC1B_HUMAN	1.51362e-06	46	12	466777	272924	385274	459372	583692	503721	354857	377999	323509	430910	313709	463794	382231	329899	604281	137580	411960	448692	516259	451630	436996	177348	396924	266465	436371	173820	372476	353448	339805	397285	247285	269948	465232	392217	469106	294242	258983	345308	381918	492764	229607	486299	432977	358824
O15144	Actin-related protein 2/3 complex subunit 2	ARPC2_HUMAN	2.68977e-06	59	17	575642	531856	449531	542215	633448	528390	389813	400947	447030	450236	325675	534650	383981	341625	584152	359198	487565	459565	525372	448891	415191	515252	462697	452929	397674	385230	428570	370730	518289	411066	306066	366262	520774	603002	489801	348613	467839	423316	408077	441824	499400	481891	477579	451443
O15145	Actin-related protein 2/3 complex subunit 3	ARPC3_HUMAN	2.49133e-06	27.5	5	322290	315915	235528	304297	319051	261643	201938	181436	213555	204976	177019	206916	214140	184920	331061	103568	252921	263580	300818	227828	215229	158477	291039	184670	275103	235310	311150	276136	272712	283694	236501	217794	312373	290759	311027	205710	229286	286667	227079	203822	216856	225764	300871	236951
O15155	BET1 homolog	BET1_HUMAN	0.000367013	24.6	2	114955	65163.6	111534	69497.3	151451	106719	153217	144402	195774	174360	262079	150432	104976	301472	31036.2	186162	241383	166931	157350	66704.1	133389	81036.3	233386	153077	129296	213388	155153	119629	37594.3	132576	363366	35526.6	106044	37194.4	85704	48048.5	111570	120050	109788	350495	84668.3	89500	74303.6	110029
O15160	DNA-directed RNA polymerases I and III subunit RPAC1	RPAC1_HUMAN	0.00105953	32.1	8	19260.9	16960.6	41199.2	35070.1	45564.8	37687.5	55725.6	48816.9	54956	58597.7	46896.3	15247.2	47614.2	44380.1	176969	29631.1	30902.3	43613.3	26847.1	37073.7	34596.4	203811	11566.3	18778.4	65038.7	20511.9	4461.6	16211	26114.7	23433.3	24050.3	20824.5	19599.4	46395.9	27337.6	18835.6	20803.4	21713.3	20743.8	22544.4	65538.1	46757.6	15805.9	22805.4
O15173	Membrane-associated progesterone receptor component 2	PGRC2_HUMAN	8.93544e-07	47.1	9	556788	1.1597e+06	2.24867e+06	1.59657e+06	1497848	1.99469e+06	1.69518e+06	1.33488e+06	1.50857e+06	1.16873e+06	1.1564e+06	1.1104e+06	1688539	1.59476e+06	1.07871e+06	2.67584e+06	1.76974e+06	1.36752e+06	1102898	1.68666e+06	1.53933e+06	2.56512e+06	1.34491e+06	1.13506e+06	1.00975e+06	1.68767e+06	1.52838e+06	1.16317e+06	1071249	966137	1431104	1.04588e+06	1.25111e+06	650301	645701	1.58607e+06	945617	925098	1.16576e+06	1.37979e+06	828475	984162	1.06888e+06	542571
O15198;P84022;Q15796	Mothers against decapentaplegic homolog 9;Mothers against decapentaplegic homolog 3;Mothers against decapentaplegic homolog 2	SMAD9_HUMAN;SMAD3_HUMAN;SMAD2_HUMAN	1.9994e-05	2.8	1	22448.4	24696.3	33182	36691.2	25372.8	19354.9	27542.9	28493.7	25906.2	40851.4	33741.6	27693	31632.3	26280.9	21204.4	8256.54	41948.9	27980.1	35271.7	27968.6	35056.8	23557.7	39401.2	41825.2	28265.7	30971.2	17846.4	25274.5	29599.2	55933.3	27378.8	43148.9	47672.2	36685.4	49068.5	23126.9	30515.5	30485.4	41428.8	26216.7	30081.4	41241.7	19967.4	48017
O15212	Prefoldin subunit 6	PFD6_HUMAN	2.26399e-06	43.4	6	201866	133208	170577	257154	208669	206714	197408	223922	276019	206651	180366	243605	163813	141174	183388	112413	189878	316539	189720	231942	246977	213109	189523	171119	296428	150416	153284	140939	141751	184020	120182	154597	152018	214465	208737	135914	162766	175501	177111	177816	193972	285217	182463	225520
O15226	NF-kappa-B-repressing factor	NKRF_HUMAN	0.000293898	6.2	5	55611.2	88946.1	323656	209269	56632.7	313139	26021.7	227281	421296	82446	290807	234000	109724	214049	223416	26522.7	55041	195540	68436.7	188426	58377.4	68800.8	64740.7	147510	72560.6	52156.2	98899.7	81482.3	56381	71162.2	47065	79170.3	50757.8	87882	84233.4	70531	46019.2	69523.4	80016.2	197107	57260.5	210930	93905.5	60078.2
O15243	Leptin receptor gene-related protein	OBRG_HUMAN	0.000367679	9.9	1	17851.4	15128.9	33243.8	15411.9	27274.9	25341.7	32910.4	11974.5	21295.9	26018.5	14282.4	7879.31	31797.6	28838.2	20265.9	15551.7	20961.2	22785.7	14325	34463.9	6293.97	4999.5	11376	15509.6	15764.8	17516.2	12691.1	12709.1	12886	15771.3	23050.4	14765.8	17691.3	11234.3	6418.83	14910.5	15795.8	18911.5	16915.5	16129.3	15804.7	7770.49	15872.7	15941.1
O15247	Chloride intracellular channel protein 2	CLIC2_HUMAN	0.000169959	46.2	8	48175.3	78409.5	95889.3	55739.5	63399.4	36048.5	79679.4	50706.4	107017	210526	75381	23666.5	60310.9	75383.4	32957.9	66547.2	57681.7	139649	38901.1	143041	76826.4	19078.1	41261.5	56444.9	59020.5	33515.2	47239	57966.9	45433.5	17327.9	25243.4	36968.8	28445.5	25761.7	47136.3	47350.3	29436.9	39802.7	77311.6	73373.7	147368	26169	40366.7	29623.7
O15254	Peroxisomal acyl-coenzyme A oxidase 3	ACOX3_HUMAN	0.00089947	17.4	9	28571.5	46716.4	36301.4	45916.5	50707	72068.2	28716.4	17354.6	55452.8	23269.2	14092.8	54665	35067.7	18815.3	31873.6	64346.8	58555.7	37455.1	20793.1	46216.1	55476.2	58320.8	53406.1	37450.3	32398.6	51187	33685.2	44805.4	60786.8	34186.4	45772.7	34349.9	38227.7	48864.5	43763	23662.6	43202	26333.2	28794.8	40295.3	52670.7	66209.8	40963.7	24095.9
O15258	Protein RER1	RER1_HUMAN	1.09095e-05	28.6	4	75853	98738	113320	69800.9	52434.2	54280	62830.2	67849	69480.3	37421.7	72416.4	62568.9	101028	89221.3	98150.8	146676	118870	69656.8	102980	47237.2	43934.2	95466.2	57659	92381.7	82598.2	79716.6	108261	115614	104188	120425	124419	105136	101129	79786.9	96089.2	134285	98227.8	98715	104628	95433.5	96670.3	57340.3	120806	118280
O15260	Surfeit locus protein 4	SURF4_HUMAN	6.20831e-07	35.3	7	125439	130177	195571	185780	126390	138211	209010	257547	143911	170486	121528	156519	111587	119596	126419	115145	139525	109746	98734.8	119310	184601	80356.7	64568	141478	161512	96300.4	116800	167331	109999	109668	130832	171405	114451	90960.9	139312	139250	145527	97669.8	136890	130643	131848	136216	150554	128842
O15269	Serine palmitoyltransferase 1	SPTC1_HUMAN	5.21729e-05	19	7	94742.7	112357	110929	82595.3	88471.9	85430.2	116358	106542	59083	99337.9	108013	96038	138207	158147	139771	189682	111351	79036.9	149322	85935.3	80551.7	173677	141605	111439	81583.5	132051	180628	172685	125097	137185	169614	130798	130200	90867.4	118647	134392	136641	113888	120812	44895	119836	76183	107930	135535
O15270	Serine palmitoyltransferase 2	SPTC2_HUMAN	0.000113743	20.3	10	92264.5	103289	54716.4	65690.3	20869.2	77907.7	12398	32104.5	38590.4	5664.38	13581.2	79543.3	70264.7	51115.9	73110.5	27550	53358.3	52076.5	65198.4	8359.69	5170.15	70713.2	20439.7	17474	40215.7	115249	126710	93543.8	25373.9	93743.5	99634	82257.6	28784.9	23268.5	100942	13016.3	80790.3	74097	51016	71418.1	87516.9	25818.3	27311.6	115831
O15294	UDP-N-acetylglucosamine--peptide N-acetylglucosaminyltransferase 110 kDa subunit	OGT1_HUMAN	0.000893016	24.5	19	43726.4	23937.2	32673.4	25470.6	12545.1	35859.3	33380.6	41066.5	41937.8	83979.2	86992.8	37469.3	35564.6	27013.3	33054.7	51914.8	22161.8	30785.5	32324.5	30861.1	28196.7	56160.3	38845.5	33318.5	39062.5	44447.1	32280	38823.9	31960.5	31888.6	39077.2	28439.3	30140.8	33883.4	54455.8	31205.6	46280.2	28706.4	24872.4	22167.1	41206.1	18866.3	33548.8	41468.2
O15305	Phosphomannomutase 2	PMM2_HUMAN	1.98946e-06	42.7	9	96742.9	83748	72373.5	76421	82855.5	102369	73270.4	89129.8	76528	83193.4	68359.6	98833.8	100507	61950.5	106961	65347.2	78546.4	124454	84369.6	68067.4	102074	77729.8	108609	84588.6	96036.7	87819.3	85628.7	84435	112821	106188	58163.7	64842.6	83349.1	104547	94759.1	76805.9	64049.7	101248	112687	82328.7	99901.4	106900	95820.7	106636
O15320;Q96PC5	Endoplasmic reticulum export factor CTAGE5;Melanoma inhibitory activity protein 2	CTGE5_HUMAN;MIA2_HUMAN	0.000196981	23.9	17	67242.3	24626.6	53773.6	65464.2	44304.6	19915.5	23361.7	59543.3	38314.9	18496.2	80981.8	12872.2	106842	292355	23937.2	259644	36102.2	171273	35000	120540	19422	177832	50213.4	90123.3	11771.8	66339.8	35224	40977.4	58824.6	32560.9	50469.1	31164.5	29055.6	36824.5	29408.8	83112.6	66377.2	22012.7	54529.1	207625	47857.6	8244.81	60836.4	44551.6
O15321	Transmembrane 9 superfamily member 1	TM9S1_HUMAN	0.000191851	12.4	6	37751.1	34353.5	47461.8	48713.4	42432.6	48260.1	54461.7	39759.2	53016.7	52432.4	53079.3	39979.6	39959.3	41979.7	37223.5	111413	39039.1	38665.6	42807	41779.6	62265.7	59723.8	51313.2	40339.6	47636.4	55152.3	59557.3	56914.9	48370.9	44512	46192.7	44226.7	16717.8	25361.6	36172	41601.4	41641.4	35500.8	34799.8	32712.7	38155.7	42497.1	40972.4	39752.8
O15344	E3 ubiquitin-protein ligase Midline-1	TRI18_HUMAN	0.000728656	10.6	6	9048.56	11273.1	32542.6	354350	19743.4	31267.3	26612.5	406518	32794.9	24866.2	15259.9	413682	14435.4	27754.3	29537.9	4927.3	31906.8	7490.45	7752.25	20921.5	14705.1	7530.91	17546.3	32814.9	24416.8	4655.67	24752.1	7202	20830.9	11591.2	6042.15	7592.35	1134.45	8614.42	13658.3	25809.3	23951.9	5907.23	5934.89	412141	25238.4	15753.3	20354.6	3280.04
O15347	High mobility group protein B3	HMGB3_HUMAN	0.000676732	20	4	108202	360684	216552	180176	117587	48945.4	115857	174330	72799.6	93062	76853	197375	114773	65476.8	41809.2	112606	65396	89527.5	129441	60299.3	193460	95408.4	49190.8	111278	233661	86878.2	62160.5	82648.7	85214.3	98110.5	106089	77142.1	95631.8	123189	124895	69029	183692	106345	96914.8	87040.5	140458	153386	92835.4	193863
O15355	Protein phosphatase 1G	PPM1G_HUMAN	0.000364957	35	13	58338.6	55657.5	47616.3	42225	37165	56656.7	45837.7	82883.6	49811.5	58302.8	71886.4	58830.9	57744.4	46020.4	34353.5	73148.7	38956.8	39850.5	54356.7	49872	51048.3	54948.3	71338.5	50852.5	63986.5	71365.5	67513.6	83327.2	70823	79163.7	89297.4	67042.6	63461.2	63861.5	92711.9	53734.5	59548.4	68764.4	57771.6	54252.4	70564.4	52675.5	62734.9	110507
O15371	Eukaryotic translation initiation factor 3 subunit D	EIF3D_HUMAN	1.4782e-05	39.6	16	165825	123098	156776	182933	238640	191494	279254	217793	249682	242550	174156	225401	144852	119395	146179	2.61711e+06	118074	204125	138730	182544	197858	290351	866326	114916	243534	99239	132310	134240	126030	180989	117777	115029	148378	150637	189395	120177	129583	147290	137452	206592	147128	261770	167308	218902
O15372	Eukaryotic translation initiation factor 3 subunit H	EIF3H_HUMAN	7.09709e-05	42.6	13	223517	187065	250754	183514	166643	119972	146345	174704	196353	170567	127042	203752	184241	155894	215221	89572.4	163773	195977	134401	190247	131849	135006	184944	190282	186578	148073	206483	173023	203874	220760	156674	165405	175810	218139	167170	166298	177061	201660	204905	157649	207467	197835	199290	274849
O15382	Branched-chain-amino-acid aminotransferase. mitochondrial	BCAT2_HUMAN	8.408e-05	19.1	6	43421.7	136858	23703.4	29453.6	44173.9	30062.3	25692.2	23602.4	37817.5	36800.3	29659.5	23331.6	41904.4	142933	25704.6	37349.9	124632	30382	127640	42419.7	15291.3	30206.9	217969	41763.6	36338.9	93853.6	10911.9	33104.6	47174.8	38325.5	29906.2	29945.4	28028	18818	31814.2	42268.3	47288.3	37068.1	154858	17406.2	69821.6	32776.6	85457.2	47344.6
O15400	Syntaxin-7	STX7_HUMAN	8.21836e-06	49	9	658599	471383	268306	164644	281556	263871	262491	153964	207749	269194	247158	168138	364229	499799	451511	651243	436837	245070	627379	216485	195375	633532	841479	475340	144691	957680	611787	429409	415577	416656	708133	636282	483522	318680	452890	719173	658021	518998	573219	205240	439786	150747	522190	413956
O15427	Monocarboxylate transporter 4	MOT4_HUMAN	6.30106e-07	14.4	6	123158	342804	235876	139939	221907	265349	122538	132933	141061	63993.1	134451	262250	173646	136398	295763	302248	208175	83154.5	65086.5	178300	115539	287332	132781	94647.3	79955.1	232134	399185	286723	310344	65316.1	149396	106837	246947	127609	87975.2	176156	150017	157047	93611.5	98722.5	163150	125259	193331	151885
O15431	High affinity copper uptake protein 1	COPT1_HUMAN	0.00270185	15.8	2	65721.5	33510.7	18939.7	45881.3	33287.4	30323.7	25221.4	36396	14359.7	34453.1	121138	41927.2	29476.5	35479.7	47606.6	52556.8	44828.7	21215.8	42445	139709	30336.2	50764.3	64460.7	31186.5	10080.7	33749.8	77473.4	165226	39397.4	71809.8	195466	108797	12488	79221.3	25591.8	21112.3	155901	129522	38741.8	27225.7	94675.5	103240	28339.8	91300.6
O15439	Multidrug resistance-associated protein 4	MRP4_HUMAN	0.000622654	9.3	13	9499.91	11002.3	16209.1	8730.32	9141.8	5393.3	12722.6	10074.2	3815.84	17069.3	56286.4	14620.6	12499.6	14649.1	5776.13	221730	17984.7	8977.75	12143.7	10322.7	16139.6	14234.7	3083.5	20472.8	5765.25	19690.9	8630.77	32611.1	18890.3	19303.8	23533.8	17764.4	6509.52	21175	20894.8	14338.4	19186.7	3577.61	24366.3	6537.37	19014.4	97914	18908.1	372265
O15460	Prolyl 4-hydroxylase subunit alpha-2	P4HA2_HUMAN	7.9843e-07	48.6	22	395991	1.07664e+06	872415	643694	611652	878391	966980	671182	193618	630458	823461	766090	859808	702010	517840	1.12054e+06	463480	515545	859708	622689	1.0565e+06	371660	686499	689966	537345	1.0089e+06	1.18267e+06	1.14329e+06	1.1873e+06	516882	802379	1012295	810579	510945	602917	1.20373e+06	750879	678323	577193	932024	740277	643646	872620	337833
O15484	Calpain-5	CAN5_HUMAN	0.00398627	15.5	8	19625.8	19324	22886.4	36785.6	29252.3	33183.1	29427.6	51891	31403.6	39129.4	35624.8	48234.2	27598	57529	49036.3	443134	47079.8	34009.2	26569.1	27514	33685.8	100947	51589.9	24475.7	22974.5	43652.4	30057	33811.9	20208.6	40262.7	41551.7	29420.2	32292.8	20340.3	19123.2	30056.9	20999.1	22857.9	35738.8	32736.1	22171.2	28684.4	24797.2	21247.9
O15498	Synaptobrevin homolog YKT6	YKT6_HUMAN	0.00048153	56.1	9	535158	2.47024e+06	903764	850898	1.88478e+06	1.7944e+06	881461	745966	815129	1.00912e+06	836376	1.04181e+06	836795	736029	1.53193e+06	333809	781831	983350	723280	1.43829e+06	1.20747e+06	965298	876234	108912	1161785	948948	1.35291e+06	904440	102683	680910	772886	678516	1.33583e+06	1135256	853634	758112	836211	892402	558942	1.01245e+06	1060021	369362	1.13003e+06	113211
O15511	Actin-related protein 2/3 complex subunit 5	ARPC5_HUMAN	2.53568e-06	57.6	7	295669	297243	146171	210659	285017	221892	179949	136691	172557	136457	149761	172175	142113	136152	257143	72032.3	165522	231575	183899	220823	191905	140659	206962	188454	216107	160808	264704	215846	260955	206649	162706	199670	263206	286438	269372	169539	206326	218264	195789	190814	221449	181004	199782	193811
O15514	DNA-directed RNA polymerase II subunit RPB4	RPB4_HUMAN	0.00129198	29.6	3	22845.5	48002.6	37030.1	145712	136350	60061.7	96686.1	94079.4	34818.1	181221	83516.6	94410	50299.5	30390.2	7159.8	33518.5	17347.1	78404.9	5271.68	97504.2	57456.7	26948.6	65201.5	19829.5	55264.8	16886.2	14056.1	23184.2	20584.5	19923.3	24372.6	16939.7	136961	20562.6	22183.4	16165.5	18212.5	14519.3	16009.2	61085.2	14806.9	74465.6	13073.3	24412
O15533	Tapasin	TPSN_HUMAN	2.39484e-05	13.8	4	128351	121065	197640	155129	69603.8	100443	115867	95862.8	113056	77083.2	81841.5	58050.4	88902.1	105563	73847.8	111633	103407	82881.7	120903	72334.9	66041.3	55102.3	77425.1	78488.1	76933.9	134306	78559	76149.2	117678	35382.3	155579	54053.7	80778.1	63335.7	31116.2	41923.9	90641.5	47278	44740.1	67086.8	95825	54796.8	65657.7	63129.5
O43143	Pre-mRNA-splicing factor ATP-dependent RNA helicase DHX15	DHX15_HUMAN	7.97078e-07	38	26	113700	154282	198076	196692	162797	186672	217739	253806	202359	252215	244820	228045	201880	197889	125639	379214	170690	186014	179310	163700	209237	233659	113067	153779	221090	183655	158060	196111	161885	170847	198032	185081	168974	142169	172158	156259	163930	136683	141301	163087	172380	189956	133490	203456
O43148	mRNA cap guanine-N7 methyltransferase	MCES_HUMAN	0.000118635	27.1	11	97787.4	111339	620802	341207	248542	229732	204387	176803	169274	192880	165287	180775	573179	535725	502061	428848	408697	144359	310593	240220	168942	245749	84980.1	183260	172325	228530	155618	131329	196924	245632	276360	193285	147324	108184	207397	219804	143003	157014	130979	296934	142299	234520	146888	131919
O43149	Zinc finger ZZ-type and EF-hand domain-containing protein 1	ZZEF1_HUMAN	0.00742231	2.3	6	224346	273072	136515	13858.4	71527.4	19495.9	19205.6	15609.8	35272.1	34469.4	13473.1	13045.1	10452.6	47988.6	37695.4	74834.5	60431.6	123302	55952	14019.5	21119.5	80554.7	39901.2	97701.9	10202.4	184564	227208	8593.39	120010	110044	94534.1	99044.6	174827	129536	93625.1	110665	131009	122221	96431.2	59138	144761	23155.7	106129	112596
O43159	Ribosomal RNA-processing protein 8	RRP8_HUMAN	0.00250666	17.1	6	33183.6	75424.1	50833.2	36735.1	38633.2	26721.8	23010.9	51085	21664	33507.8	53136.2	19775.5	23766.2	34427.1	38982.4	29855.3	45752.8	39615.8	57440.9	11599.6	9151.3	30498.2	27863.3	12872	17185.9	45639.7	17818.8	10361.1	15704	11753.4	17715.5	16365.4	47031.6	11212.2	13790.8	16619.9	15358.3	12261.9	17309.6	20646.9	12514.7	36524.7	10373.3	20698.5
O43166	Signal-induced proliferation-associated 1-like protein 1	SI1L1_HUMAN	0.00885346	10.7	15	49008.9	29139.3	422809	32906.8	61372.1	10153.5	46571.8	14698.5	59013.1	49865.5	282146	27571.4	19905.3	373684	18183.2	68510.2	22967.8	56936.2	15344.8	43264.3	53222.3	420498	78236.2	422372	21132.5	8871	14244.1	12447.4	14368.1	12878.1	6695.92	403440	11887.4	8273.41	5463.14	503858	10363.4	97250.2	51040.2	33840.3	15839.8	48696.1	19097.6	302057
O43169	Cytochrome b5 type B	CYB5B_HUMAN	7.28184e-06	55.5	5	171901	212907	142904	155738	156951	125605	173272	118374	144132	91030.8	147539	112091	135443	177044	130066	141773	135297	105563	171207	120415	111269	122218	93874.1	171455	130314	122891	192538	200614	201351	161104	265598	163872	166885	140002	165056	190730	170007	143190	169917	144403	153115	134143	193494	185285
O43172	U4/U6 small nuclear ribonucleoprotein Prp4	PRP4_HUMAN	0.000128347	32.4	13	37992.1	42836.3	39905.7	42685.1	36332.1	54534.8	45650.1	46751.5	50079.3	52025.2	53998.1	42536.8	39519.1	36772.1	34716.7	83963.9	30854.4	41908.4	47505.4	42701	37642.6	57305.7	25259.7	56275.4	53908	57273.2	41185.5	56962.2	46604.4	58588.5	54909.3	53141.4	47881.7	46246	55849.2	46189.5	53391.5	44768.1	39032.9	41046.3	56696.5	36607.7	47591.9	67615.8
O43175	D-3-phosphoglycerate dehydrogenase	SERA_HUMAN	8.10528e-07	46.7	20	1.03869e+06	840170	369847	515380	493154	768170	700455	792368	526584	867956	1.1848e+06	832548	685773	787395	322175	403652	521309	949161	1.14442e+06	1.07255e+06	1.45525e+06	212825	1.23263e+06	1.1441e+06	992777	1.09583e+06	905159	944254	893306	978044	490022	1.29922e+06	930399	1.14391e+06	1.07196e+06	396737	971296	736202	1.06543e+06	940774	1.17173e+06	1.5074e+06	978611	733528
O43181	NADH dehydrogenase [ubiquinone] iron-sulfur protein 4. mitochondrial	NDUS4_HUMAN	3.4425e-05	25.7	4	114925	98129.9	104627	77150.7	83589.2	78546.4	116090	97753.5	87998.3	111214	88356.7	66439	116962	134697	50652.2	175129	88352.1	82011.2	90936	62096.7	68922.6	93667.3	96599.9	80664.9	89534.4	103406	54667.6	74679.5	85304.7	65701	107846	78761.2	72488.4	43346.8	45973.3	89282.2	105298	46608.4	88927.6	75628.2	82483.2	78919.4	72111.6	77332
O43184	Disintegrin and metalloproteinase domain-containing protein 12	ADA12_HUMAN	0.00128915	6.1	4	481099	19674.1	15544.6	539785	28250.8	25205.3	52357.5	279144	5334.81	25472.7	1.03042e+06	80829.3	42406.9	197454	61971.6	53381.7	9163.28	56123.7	56917.5	85719.1	53255.2	380336	932002	33634.8	271485	417035	32792.9	32057.5	27565.3	41044.1	33816.5	38953	20998.1	52296.7	44713.5	31472.4	55363.7	512290	565814	986548	33497	608508	57085.1	344688
O43237	Cytoplasmic dynein 1 light intermediate chain 2	DC1L2_HUMAN	6.49153e-06	41.3	13	175430	136487	172521	151542	168658	211238	100821	113632	115058	136638	142902	165285	138023	141430	173189	100744	166052	177123	159093	208193	164284	144706	185088	149545	179261	166999	168830	132496	115244	140906	129727	135739	137887	121102	171476	154070	131116	136317	189146	168607	164795	130179	161458	123534
O43242	26S proteasome non-ATPase regulatory subunit 3	PSMD3_HUMAN	3.16207e-06	42.7	21	263035	218915	243660	191372	180128	178202	171728	210005	211373	192313	169779	229584	236679	221536	239189	242945	221361	204164	225323	180589	184705	260486	468052	239073	173294	427957	275945	215708	196959	233016	215681	230001	244644	232149	251756	215584	181702	235262	270024	198376	222605	199573	232749	270676
O43251	RNA binding protein fox-1 homolog 2	RFOX2_HUMAN	0.000268116	13.3	3	295326	27585.6	25323.7	20222.1	29214.8	368857	23015.6	21291.8	41153.3	26790.5	36637.9	50022.4	25409.5	31443.4	29150.3	129287	27905.6	21067.3	37103.6	21303.4	26665.2	84443.7	87381	30432.6	32380.3	45724.8	32628.5	44331	31403.6	35663	49397.5	32935.9	24533.3	152745	38626.3	27897.7	125235	42948.4	35271.3	59372.7	30510.9	20583.2	19837.4	29209.3
O43252	Bifunctional 3'-phosphoadenosine 5'-phosphosulfate synthase 1	PAPS1_HUMAN	0.0010232	19.4	9	55445.6	125794	27577.3	37836.9	41600.8	41082.7	30282.7	54413.8	31914	63928.2	43431.1	52110.7	25339.2	64370.5	33342.3	69768.1	68825.2	25366.5	46978.8	28300.9	42060.2	54486.3	56761.2	33842.1	37812.5	48375.3	76106.8	120708	48226.8	77657.9	62200	58559.4	131942	57787.1	88958.4	34632.8	43991.9	68230	45513.2	54313.5	55768.5	41311.2	80731.9	109377
O43264	Centromere/kinetochore protein zw10 homolog	ZW10_HUMAN	2.96552e-05	30.6	18	27298.8	37399.4	225090	335424	312038	123230	89379.3	69893.8	105642	67348.5	109438	99241.5	233751	126402	24836.1	92973.4	22122.9	19158.6	32159.2	22260.5	111750	60615.5	48308	41109.4	159830	41871.2	22070.4	39308.3	350847	174755	44115	34355.9	206093	28446.9	200296	39533.2	151786	208924	33809.1	77202.6	33292.7	119708	48811.6	48974.3
O43286	Beta-1.4-galactosyltransferase 5	B4GT5_HUMAN	2.59814e-06	2.1	1	35447.9	48515.2	23072.1	37971.3	53116.2	36843.8	60051	85514.7	29757.3	46448.3	44090.5	60413.9	27744	22224.6	137674	172980	34576.1	21517.3	50182.1	42767.9	44173.6	35488.9	34583.1	34845.2	33683.4	58523.5	79673.1	75766.4	72449.7	51372.8	47134.9	52082.3	44566.3	65685.5	75064.7	38365.3	66169.1	51272	35812.3	40431.4	72325.9	25914	83213.3	66137.8
O43290	U4/U6.U5 tri-snRNP-associated protein 1	SNUT1_HUMAN	2.14367e-05	32.4	19	88014.8	58634.1	51242.6	26506	37836.2	32627.9	44163.9	46681	47222.9	57855.5	43329.4	38116.6	64038.3	68520.6	32999	120037	39547.3	40551.7	87831.6	43864.8	40107.9	158524	116146	102366	63745.8	133601	110911	98002.6	110917	105245	101645	155572	93620.6	81090.9	105403	97449.5	83538.4	92114.3	105380	45959.6	89966.4	53133.9	82597.8	115790
O43292	Glycosylphosphatidylinositol anchor attachment 1 protein	GPAA1_HUMAN	0.00372453	12.4	6	101474	100484	41280.8	86871.4	87054.4	94650	124622	76821.2	54858.6	176352	141577	74860.7	114894	138427	107970	142896	91428.3	255726	128689	137402	62718.1	146520	119389	118186	63548.4	163928	130950	88485.2	84046.5	118814	88653.4	142248	160634	20195.8	223723	100750	76381.6	193355	105865	136437	60886.2	55908.8	75842.7	57745.7
O43293	Death-associated protein kinase 3	DAPK3_HUMAN	0.00100151	16.5	6	22700.8	93966.8	40801.9	75557.2	59314.1	42008.8	44349.6	40704.3	97083.2	60331	44613.2	44349.2	43751.4	73332.7	57558.1	57348.8	25966.4	26710	49817.6	47177.2	49171.7	25348.8	31115.3	25515.1	35097.4	37597.7	72035.9	58838.1	33686.4	35214.3	36256.3	28670.9	35136.1	41764.3	41473.4	36916.8	31894.2	37662.5	34584	23193	47399.5	47158.5	43415.9	47539.4
O43294	Transforming growth factor beta-1-induced transcript 1 protein	TGFI1_HUMAN	1.21969e-05	36.7	10	149793	415319	96464.3	46438.1	104233	120679	48110.3	50596.4	36587.4	14128.2	40221.2	77642.3	150353	106572	184013	139682	134024	41513.7	186157	101068	62627.9	160255	144230	217370	181871	206021	205757	208067	203397	151358	146720	197110	278529	242230	209427	117002	160810	238806	96438.2	49329.4	245725	54195.1	246877	246552
O43299	AP-5 complex subunit zeta-1	AP5Z1_HUMAN	0.00123159	3.2	2	12811.3	7052.04	5471.48	31530.1	18631.8	23361.2	19421.2	12595.2	33900.7	17205.6	18811.8	5990.26	13094.5	5511.54	20748	3452.18	18432.7	26649.6	5623.5	26423.8	24528.3	12185.6	6487.4	27232.6	28469.2	3836.86	12444.9	2816.73	7312.67	15173.1	3372.61	9075.96	8155.47	8143.06	4069.55	11794.7	13083.8	14796.2	10954.9	43573.6	8641.77	15903.3	3638.98	3926.91
O43301	Heat shock 70 kDa protein 12A	HS12A_HUMAN	0.000901986	19.9	9	9693.38	9969.3	27794.2	26937.9	14530.4	29066.8	19537.4	9724.43	57408.7	57394.7	16175.8	8245.12	17787.9	12500.3	23979.3	11619.2	15382.5	39261.7	12574.5	40043.4	13626.1	20425.8	27305.3	13860	22010.4	13357.3	3847.18	4828.77	12874.7	9184.58	9378.75	8800.51	6604.18	10213.8	3175.75	5754.3	9784.67	4220.13	15869.5	6265.75	15513.2	14412.2	9181.54	11215.9
O43310	CBP80/20-dependent translation initiation factor	CTIF_HUMAN	0.00545151	17.9	9	57793.6	33703.7	25839.3	100272	35852.7	31446.6	88654.1	70072.3	116277	57902.7	87849.5	42897.2	24216.5	10948.3	27396.5	39249.4	11877.6	52220.1	15049	126076	40545.4	20083	16512.5	49814.6	29052.9	46879.2	70992	40210	34613.9	33690.6	28123.3	50339.3	40947.2	24296.1	16016	49182.3	15059.4	33496	33130.4	26097.1	18685	66290.9	66136.2	31222.1
O43314	Inositol hexakisphosphate and diphosphoinositol-pentakisphosphate kinase 2	VIP2_HUMAN	0.00131779	10.5	12	99180.1	40034.1	73627	49031.8	37868.1	54222.8	37761.4	45715.4	51239.8	44466.9	41579.4	73782.1	49430.1	37448.9	61538.7	30983	57872.4	24766.2	42300.2	52047.8	25201.5	34736.7	102420	48204.4	29500.5	71584.7	78566.6	32043.4	43656.7	20859.6	34178.3	45313.7	42344.6	24590.9	48192.2	41744.5	23714.1	39440.2	30253.6	29617	17361	29651	42492.1	46315.6
O43324	Eukaryotic translation elongation factor 1 epsilon-1	MCA3_HUMAN	0.00235496	33.9	6	113034	62356.4	54803.2	74973.1	64729	55525.5	45135.3	58473.5	95232.5	55107.2	66439.3	57880.3	68580.9	39177	69261.9	44321.3	78990.6	59610.8	59323.9	62291.9	59274.7	43472.4	75827.9	64501.6	78418.3	61456.9	82008	64098.9	76340	94683.7	51919.1	61848.5	65580.8	70455.5	89271.7	65206.4	68259.2	63701.1	75869.7	60219.4	73968.2	73209.7	60870	97703.8
O43390	Heterogeneous nuclear ribonucleoprotein R	HNRPR_HUMAN	6.20831e-07	41.9	25	351727	477958	360444	313649	283555	337915	461482	465954	398404	471266	450180	373270	445082	410731	336970	950504	405333	303557	447482	397613	427178	467892	341558	448570	385268	488702	360908	396326	384301	367000	374448	456942	342261	378068	357554	443237	464864	329542	370872	371906	451974	381057	385105	493214
O43395	U4/U6 small nuclear ribonucleoprotein Prp3	PRPF3_HUMAN	0.00285022	17.1	11	63784.9	88806.3	54349.6	21979.5	55214.5	29600.3	26759.8	77915.9	60441.3	53179.7	79062.4	57566.3	63640	64636.9	15955.3	164197	38394.8	92466.1	52603.5	28899.9	32409.7	714372	41042.9	92844.3	62299.2	61946.1	48826.7	59774.4	64823.7	42350.3	59928.7	65571.6	69543.3	71290	56121.2	226391	72196.8	41831.2	58758.8	24546.5	115143	35856.4	56273.5	84267.3
O43396	Thioredoxin-like protein 1	TXNL1_HUMAN	9.32105e-05	57.8	14	40232.2	51655.4	44539.2	56069.8	41566.5	68426.2	48250.5	65779.3	22030.2	46932.2	62895.7	54181.8	48887.9	53362.3	50805.6	47098	29191.3	64317.1	42431.3	62559	61165.6	41263.7	71014.8	51452.9	74823	59586.3	61020.7	65273.6	64195.7	87519.5	72085.4	88078.7	62068.4	70089.4	94225.1	52834.6	55329.1	93068	79302.6	81512	75925.5	62410.6	59886.4	100752
O43399	Tumor protein D54	TPD54_HUMAN	9.12682e-07	76.2	13	449938	565470	441385	469714	526746	469272	496168	409282	605347	488253	429856	449412	408076	458282	526123	276416	449129	606953	434446	527826	492880	529179	673001	462652	439900	451764	571047	354779	364959	561530	353909	559051	553253	484413	548630	367059	388919	475163	516182	433687	436452	625032	477293	466306
O43402	ER membrane protein complex subunit 8	EMC8_HUMAN	0.000530922	47.1	8	56999.4	29517.6	95306.5	44782.1	78184.3	66400.8	69177.3	74455.7	56606.3	59302.1	70133	84571.6	109345	108584	86645.8	75683.5	83820.6	51068.1	75926.9	59723.1	54560.1	81633.8	76176.9	56190.9	50148.7	87709.1	159877	125535	66724.2	74671.4	91694.9	80279	94302.7	52372.2	56654.9	92083.4	74402.3	70725.5	68392.9	82523.2	74322.5	56237.3	72389.7	61324.9
O43414	ERI1 exoribonuclease 3	ERI3_HUMAN	2.30607e-05	13.9	5	36269.9	24670	49298.8	47739.9	54408.6	70316.7	59933.1	68030.3	63566.1	73359.3	28566.2	60986	50774.9	34241.7	28172.7	24592.4	34250.5	50531.3	43011.7	51999	51844.9	35217.5	71017.1	44330.8	53575.5	33810.9	32115.9	28400.6	40697.5	29682.9	21129.6	32571.9	47542.3	39019.2	32824.4	42155.2	41277.6	31688.9	45474.5	48881	39352.6	66350.3	34385.3	29794.4
O43427	Acidic fibroblast growth factor intracellular-binding protein	FIBP_HUMAN	0.00528755	9.9	4	483073	47300.1	23002.5	12417.4	93635.7	28496.3	37949.5	72864.2	19863818	141090	24032.9	8562210	31505.4	11375.3	115856	35369	113106	24624.5	10448.4	60360.3	6.4747e+06	81658.7	66381	29407.4	29712.7	47840.3	248192	152090	1218431	128912	119145	33700.1	167413	82914.1	167078	109721	642649	107341	138635	10152.8	90472.4	29279.9	747035	77148
O43432	Eukaryotic translation initiation factor 4 gamma 3	IF4G3_HUMAN	7.00478e-06	21.8	31	84997.5	84939.8	79796.6	69443.1	74313.4	82605	59452.6	88619.1	85216.6	62640.8	66789.7	95186	70015.5	48504.7	110730	53928.8	68029.1	67221.9	71328.3	77481	67976.5	116285	97627.1	63314	80618.4	79616.1	81120.7	78422.2	71501.8	102539	65616.5	82633.4	86527	93392.2	106205	58799.6	74002.3	86564.9	80549.6	71181.7	95503.1	73601.6	84635.1	110653
O43447	Peptidyl-prolyl cis-trans isomerase H	PPIH_HUMAN	0.000113203	20.3	4	105799	60271.8	46845	48082.9	60477.3	46833.6	82275.4	75446.7	67517.5	59494.6	72875.4	48438.4	52745.7	51287.4	44645.3	218343	54355.2	57718.8	72584.1	203813	80418.2	182501	102675	78382	209228	115447	70592.5	66409.1	75010.1	76979.4	87189	93896.4	54940.9	71496.6	89154.4	62996	72091	71083.1	82246.6	63646.8	117646	76241.7	84729.3	117144
O43464	Serine protease HTRA2. mitochondrial	HTRA2_HUMAN	0.000130142	7.6	3	72088.6	65275.4	75386.8	38180.5	62399.3	37386.4	52080.5	44029.8	66163.2	66236.1	46819.5	28903	33649.3	46397.3	19135.5	73755.2	58870.5	33605.5	38862.4	33468.2	31371.4	46433.5	35655.6	50502.6	38635	108440	74407.2	28344.9	82020.5	53608.5	41307.7	37896.8	62709.7	53664.5	42423.2	126752	101413	22572.1	119252	35617.3	66581.1	33361.3	58193	22469.2
O43488	Aflatoxin B1 aldehyde reductase member 2	ARK72_HUMAN	2.81385e-06	35.7	9	92265.6	113033	174587	230562	148524	163210	138068	158594	204879	249990	161496	156119	174043	142565	134057	124947	195713	194948	125265	140750	157561	198939	122080	176752	154137	101840	72555.5	67626.9	117066	148256	101785	128654	98850.4	135537	110442	98701.4	129643	117690	123933	121371	104637	167227	92817.8	86900.2
O43491	Band 4.1-like protein 2	E41L2_HUMAN	1.08812e-06	45.4	38	42476.4	122450	169007	159702	137685	130624	143229	142331	97142	177246	222617	127378	156613	209689	145359	149683	105445	152493	184052	176548	210332	103007	309036	149601	142473	219728	88413.1	152175	92776.3	132225	140934	116216	95096	217954	141893	139071	114661	121110	165815	140076	105582	217898	104458	54809.8
O43493	Trans-Golgi network integral membrane protein 2	TGON2_HUMAN	1.38177e-05	24.4	10	63587.8	64504.4	55467.2	46409	52470.6	48531.7	50488.2	85429.7	62609.4	61902.3	43731.5	74094.1	74791	78572.1	67410.6	113304	51793.7	42458	53986.9	53640.9	57760	70070.3	57131.1	49915.6	58482.8	70205.7	83501.2	92379.8	76132.7	90244.7	76308.9	51510.2	68455.3	54256.6	64611	54190.6	52697.8	59849.6	41660.5	46965.2	65609.4	57475.5	59039.1	71550.7
O43504	Ragulator complex protein LAMTOR5	LTOR5_HUMAN	2.7358e-06	85.7	4	82374.6	56315.4	100607	83059.1	129286	104614	177904	64484.9	100226	157584	107026	78588.1	114773	151312	66376.6	170588	77115.7	158661	90751.2	104766	103428	128028	96904.6	80166	87222.1	63374.9	79070.1	59140.8	69266.4	61102.7	102134	91959.6	72026.6	40545.3	49380.1	106482	81997.7	54167.4	95107.7	98081.6	108895	67987.9	53234.5	37209.6
O43505	Beta-1.4-glucuronyltransferase 1	B4GA1_HUMAN	0.00245077	7.7	3	12219.8	94920.4	26630.8	381947	418195	519753	13300.3	389363	11085.6	591908	590771	519982	7712.06	16415	11263.6	24623.1	11089.7	594762	8800.65	474086	14339.5	35375.5	49744.8	16901.1	28199.5	129673	15847.2	55372	6788.88	10837.4	17015.5	62452.2	24340	28212.3	12843.1	189051	15755.1	12369.9	26283.1	560140	12830.6	393547	39663	23207.5
O43516	WAS/WASL-interacting protein family member 1	WIPF1_HUMAN	0.00390585	8.2	3	8211.1	5955.29	53722.6	50011.8	21334.7	30961.9	20827.3	38229.8	21743.4	34401.6	29888	22717.6	25864.2	19657.5	30941.6	154553	36822	34522.1	34091.9	35726.9	47466.7	9133.15	55187.2	26577.6	35323.7	20063.3	4241.52	15168.5	15736.8	23524.7	15245	22646.5	16688	18978	26009.2	21872	16859.8	92341.4	21898.9	16070.2	19789.9	34713.6	9736.39	33978.1
O43556	Epsilon-sarcoglycan	SGCE_HUMAN	0.000650803	14.9	5	186352	18795.2	26560.2	149446	187557	235929	219491	14126.5	13709.7	22047.5	215700	13964.1	24838	36021.4	18564.5	1.09514e+06	38757.3	25715.3	18000.6	249846	163173	256919	120192	14461.8	131588	44055.5	16733.5	117251	84076	11658.6	51888.6	76450.3	26334.8	99960.2	38099.9	95959.2	102046	166414	213072	82620.2	17968.6	20401	89647.2	11440.8
O43567	E3 ubiquitin-protein ligase RNF13	RNF13_HUMAN	0.00118327	12.6	3	20996.6	17000	13125.3	9173.31	34622.4	24461.4	39798.2	14291.7	10496.8	46676.5	34794.8	7841.54	26240.6	19924	8349.55	42243.6	6352.55	35163.8	16368.6	21989.4	17793.6	23570.9	15718.4	21682.3	13701.1	14737.5	34773.1	8181.78	17143.7	19287.1	24665.8	21059.7	12641.1	7040.4	3163.45	30878.8	21718.3	12367.2	37910.2	35010.4	11731.6	16406.1	5432.6	6613.77
O43583	Density-regulated protein	DENR_HUMAN	0.000295267	53.5	9	211977	206733	271588	185513	181986	340340	89032.3	280341	187140	281492	333474	312391	332219	280953	365114	133347	307567	299221	310896	317867	209381	250443	453446	329237	194074	337768	262945	219921	343745	411081	250467	376332	305775	256806	430228	287521	190935	266575	380771	289418	250909	261950	264037	229308
O43592	Exportin-T	XPOT_HUMAN	8.61363e-06	28.9	23	89017.3	75000	118541	74514.1	59421.7	81774.5	70607	87830.5	88028.1	95535.8	87964.7	95616	99524.7	55336.8	44297.7	56681	72688.9	84156.3	109372	82937.4	110379	68921.8	110558	81181.8	88641.1	81428.7	81409.6	67389	82394.9	75018.2	54620.5	105930	81303.4	93675.7	85840.3	115534	91735.8	67094.4	115709	167928	90568	123182	88293.3	60576.1
O43598	2'-deoxynucleoside 5'-phosphate N-hydrolase 1	DNPH1_HUMAN	8.07679e-05	28.7	4	46246.9	15638.4	29223.1	42251.8	40436.6	27097.3	21903	13772.8	24954.7	30614	16901.8	24148.2	60665.6	54722.6	27467.6	28973.6	54480.7	35991.7	46346.9	24653.2	35157.9	58221.1	33370.2	42820.3	27304.9	24218.3	28894.5	17039.6	29935.5	23142.1	62174.4	30098.7	17641.8	24385.4	21290.5	28794.6	29118.4	12005.4	37781.9	26172.7	23430	45872.2	20712.6	17939.8
O43615	Mitochondrial import inner membrane translocase subunit TIM44	TIM44_HUMAN	1.47121e-06	42	18	122454	116901	78731.2	78307	126907	108272	117795	76031	95131	133003	111378	81435.7	78797.8	124026	80652.4	193779	97879.4	77395.2	120398	93293.3	72263.4	311172	113326	117078	118225	148022	105227	124724	118967	118543	150396	123889	117130	92403.3	99606.6	123713	138062	74693.9	105943	77598.9	118418	79565.7	115841	93665
O43617	Trafficking protein particle complex subunit 3	TPPC3_HUMAN	0.000371919	27.8	5	72048.1	74769.6	33633	60100.6	58630.9	60694.2	47824.9	35826.6	59610	42679	42457.9	51375	48833	41336.9	65918.1	23525.9	50162.3	57226.1	38922.6	61832.2	57396.6	36811.1	58725.7	67182.9	60663.2	41750.8	59072.7	52404.5	55810.4	67503.3	58732.1	58014.1	75027.2	67457	80408.9	58711.4	63645.7	75118.7	75802.2	46593.7	69189.4	57286.3	69206.2	75328.9
O43633	Charged multivesicular body protein 2a	CHM2A_HUMAN	0.000418103	29.7	7	33790.6	62567.3	44289.4	42596.5	48000.1	43816.2	51390.5	54241.8	46974.5	57856.5	43555.1	50476.2	45272.7	49880.7	47948.3	32566.9	45135.9	55919.4	58601.5	54207.4	40879.9	36040.8	61332.5	48063.3	62465.7	43134.5	90717.6	61041.8	42532.3	42100.4	50822.7	56958.6	56118.2	69569.4	66557.4	39020	41958.9	35394	46024.2	63514.7	36401.1	53140.9	43914.9	71621.5
O43639	Cytoplasmic protein NCK2	NCK2_HUMAN	0.00741019	8.2	3	68569	29328.7	39664.7	40612.1	34991.3	16483	9340.87	19599.5	30839.3	31896	14008.8	28152.5	22807.8	23911	27185.7	35612.2	48168.5	28557.8	19788	16167.8	23678.6	16195.8	14880.8	43342.6	23754.9	19758.1	88531	6804.83	14771.2	20215.6	31354.9	22791	20971.8	34168.9	52962.3	30242.5	31661	26450.3	26195.1	57781	24743	27428.6	32089	40547.8
O43657	Tetraspanin-6	TSN6_HUMAN	0.00111552	7.8	2	38070.3	57930.9	16412.3	221994	49376.7	16215.2	59310.6	27266.6	8513.57	40516.6	32063.1	19061.2	4668.35	42135	32243.9	214429	185243	52267.2	43050.6	6289.82	23462.7	46217.4	31533.5	29984.5	11317.1	15384.7	288299	25640.4	16799.3	31140.8	68855.4	28916.7	25661.4	141884	98694.6	36278.6	38345.9	24916.6	36204.1	45295.7	19126.7	28433.6	24640.5	30933.7
O43660	Pleiotropic regulator 1	PLRG1_HUMAN	0.000250269	24.1	7	24178.6	15824.8	23858.7	10103.9	16367.8	18281.6	12336.4	15033.3	13316.3	14836.7	17259.1	24162.8	14477.5	12899.4	6016.31	29268	13061.8	23357.2	31378.6	19995.6	7494.03	24351.7	21207.5	17670.7	15858.5	23782.7	24234.9	25828.1	17145.1	20576.1	26022	27109.5	19709.7	20353.5	21134.6	28703.4	28990.9	20136.8	24521.3	8815.56	30999	8316.58	20983.4	28300.4
O43665	Regulator of G-protein signaling 10	RGS10_HUMAN	0.00738056	6.9	1	28647.9	9265.71	11216.1	21079.9	29023.7	15518.6	25616.2	5563.11	21008.3	10420.1	4786.49	15258.6	16991.1	18467.9	17847	54605.4	12974.5	9415.38	22175.4	5906.57	14682.3	202589	23850.7	24758.5	21752.9	15228.8	10317.6	16316.9	16824.7	24057.3	13989.3	17725.3	16241.7	24774.9	27524	22162.6	20515.8	30497.1	21049	21090.3	20497.2	17857.3	17687.2	26247.2
O43670	BUB3-interacting and GLEBS motif-containing protein ZNF207	ZN207_HUMAN	1.78216e-06	12.1	4	74829.2	70532.1	78787.8	60786.2	58366	66693	97435.4	111222	85122.4	94764.7	117797	75397.7	80049.5	104043	82870.7	152211	67983.8	64952.9	83150.9	85691.4	72760.9	52788	75948.8	72229.1	68906.6	115117	103860	121725	84450.4	87006.6	96629.5	98466.3	86858	64639.8	94040.3	96806.2	79449	85879.8	73090.8	105730	96522.8	78835.2	82416.9	141751
O43674	NADH dehydrogenase [ubiquinone] 1 beta subcomplex subunit 5. mitochondrial	NDUB5_HUMAN	0.00119856	15.3	3	98622.1	54578.1	92855.5	80646	65548.9	48258.7	95954	93506.3	122520	108118	81080.8	80616	101427	112434	177967	122266	97043.9	56565.7	76398	48427.2	56324	111161	128498	81242.9	73934.8	134848	97609.5	73300.1	69684.5	93478.8	104121	92765.7	57265.6	35270.2	52297.6	121461	108844	115142	127226	68735.7	52420.4	65538	65310.7	107700
O43676	NADH dehydrogenase [ubiquinone] 1 beta subcomplex subunit 3	NDUB3_HUMAN	0.000860551	28.6	3	164483	62499.9	84346.7	87916.1	72349.5	52048.4	110675	94381.9	126146	102116	84065.1	73831.5	106046	135341	46322.4	162125	130828	61602.8	104285	52015.3	56020.9	84105.3	82085.2	117764	75163	78881.2	52664.8	62801.3	85610.6	69095.9	135157	84007.4	67290.8	58470.9	47460.3	73607	170523	51930.3	154253	62910.3	87625	69223.5	68576.4	87609.8
O43678	NADH dehydrogenase [ubiquinone] 1 alpha subcomplex subunit 2	NDUA2_HUMAN	1.33665e-06	48.5	4	148198	121083	146887	96596.5	96176.2	86979.6	139227	106927	117616	116230	105850	109805	163396	166701	79167.7	173141	122193	95399.8	99378.8	72259.4	75497.8	101948	105275	113766	116751	121003	72615.1	105788	106016	101036	147601	120832	104732	79195.9	78349.8	117283	144871	74994.4	118842	95379.6	114446	110242	112734	122004
O43681	ATPase ASNA1	ASNA_HUMAN	5.53748e-06	35.1	9	135561	154885	169802	161079	169802	177591	154046	155869	171949	181073	152290	160154	197455	168147	182126	129976	185907	185314	149564	188570	159750	151815	160623	173701	194014	160832	167848	157353	146593	161772	167465	192281	159920	170319	190398	154870	158129	158492	182384	161836	162444	149174	145312	185147
O43684	Mitotic checkpoint protein BUB3	BUB3_HUMAN	2.93137e-06	40.9	10	112071	84704.5	94958.6	84074.5	76332.5	84008.2	110511	136452	101664	113942	132506	113878	115285	121773	90347.5	134797	103512	82978	122460	94186.9	101092	69515.1	82957.9	89458.4	101733	107372	114718	129793	99723	131522	116580	117729	107362	95122	123902	122363	114645	100308	105316	111450	110298	105202	114458	176920
O43707	Alpha-actinin-4	ACTN4_HUMAN	8.93544e-07	55.9	41	525617	2.77359e+06	532267	552434	922083	940923	526606	479161	521792	327923	436416	891769	653843	426828	1.34223e+06	257840	556736	600565	624076	627046	706140	1.17574e+06	873525	491879	782802	1087156	1.40296e+06	1.15658e+06	1.08196e+06	862847	1.0153e+06	640007	1.38959e+06	1.05664e+06	973732	622017	680307	1.15556e+06	546343	526081	962044	697219	780296	803893
O43715	TP53-regulated inhibitor of apoptosis 1	TRIA1_HUMAN	0.0024727	18.4	1	50523.8	21066.1	18678.2	16946.8	32792.6	14694.2	47091.7	11774.2	21911.1	38386.4	13679.3	34004.8	21708.5	29120.5	2149.89	61088.9	25463.5	21508	7420.01	33964.7	21034.1	107636	27405.2	44867.3	50055.8	95310	13373.4	26237.2	24282.1	12377	24735	16503.3	8545.6	54802.1	11392.2	50939.5	41803.3	14064.3	24194.7	20691.5	11401.7	22100	6689.99	54418.5
O43719	HIV Tat-specific factor 1	HTSF1_HUMAN	0.00321309	24.6	16	11733.9	15796.8	28892.1	13887.5	8501.61	26020	34557.8	37226.2	24212.1	37254.9	34589.4	18828.7	26833.2	26497.7	128151	39178.8	15575.4	12168.3	25322.5	17596.4	33761	18637.1	9500.88	24051.4	19063.9	35882	19694.1	23470.6	14896	77298.3	30313.8	23020.8	15573.9	15747.6	13807.7	23115.6	26744	13163.6	17356	25255.9	23216.8	22367.8	17107	20414.5
O43731	ER lumen protein-retaining receptor 3	ERD23_HUMAN	0.00769984	4.7	1	15368.2	11875.2	153964	214017	17256.2	1371.6	16890.8	13500.2	916.089	3859.01	4246	9077.46	3984.03	2008.05	1	6404.97	7259.73	3070.41	14375.2	2821.09	344809	1	283924	24362.7	7082.48	14629.3	25556.6	19184	25159.9	20990.5	110217	92187.5	7567.28	27180.9	25417	13047.1	21767	16182.2	21545.5	11479	21986.7	1437.73	40259.4	22259.2
O43739	Cytohesin-3	CYH3_HUMAN	0.0007668	10.8	4	37251.7	49704.2	17268.8	17090.4	118624	57322.1	15427.9	23093.1	726113	24214.2	82617.7	214578	32926.4	15360.4	37650.4	49178.5	12201.2	75449.7	19485.5	27899.8	43583.5	27469	32148.4	30316.1	41218.7	35369.9	55367	60472.7	25773	39745.9	46904.7	51707	47139.5	100801	43657.7	12065.7	46924.3	27009.2	59547.4	111138	63280.7	20302.8	44751.5	31161.7
O43741	5'-AMP-activated protein kinase subunit beta-2	AAKB2_HUMAN	6.05725e-05	21.7	4	11446.5	48632.4	17040.9	11089.3	26541.7	33374.8	12717.8	10869.5	12690.1	21586.5	6533.61	12112.9	24817.6	22160.3	24752.2	62562.6	18753.7	21209.3	15759.5	25408.5	25789.3	29801.2	11476.6	31854.4	8669.29	8138.63	21047.6	14139.1	25796.1	7648.72	7233.16	18848.6	5018.24	16524.8	8870.53	21173.2	14285.9	28148.7	11602.8	12067.8	19090.1	8244.9	9513.46	12101.6
O43747	AP-1 complex subunit gamma-1	AP1G1_HUMAN	0.000286144	29	19	63886.7	58251.7	68932.7	85241	77770	75895.9	68574.6	88476.9	95352.4	67417.9	68071.6	96129.9	47669.4	41759.7	92886.2	61039.3	67402.8	72274.4	75072.7	75926.8	66457.9	57754.3	67042.7	52683.4	78998.6	69238.8	57410	49088.6	69299.2	70975.5	49213.3	53054.7	55423.4	61202.5	70478.8	49038.6	49967	61211.1	54821.7	66140.4	71588.5	83229.1	68017.2	77421.5
O43759	Synaptogyrin-1	SNG1_HUMAN	0.000206959	10.3	2	53955.3	33076.7	55236.4	47693	29716.4	35001.3	77023.6	20714.2	56734.4	56004.8	37995.4	26278	117539	67048.1	17291.4	150803	37237.2	61100.8	34073.4	43373.1	45471.9	30121.2	79006.3	36022.4	35210.3	28156.2	35812.1	15292.4	13433	15236.6	36462.2	36901.8	17706.9	16994.2	17739.7	45438.1	25860.3	15450.6	18060.7	33557.5	24744	34682.2	21293.8	16726.8
O43765	Small glutamine-rich tetratricopeptide repeat-containing protein alpha	SGTA_HUMAN	7.82057e-06	30.4	8	75677.2	70599.2	55820	57475.5	74488	50890	51109.9	73388.3	65491.2	44009.8	51008.5	78294.2	60601.7	82074.2	57632.6	23568.7	80142.3	51493.4	68766.6	54208.3	64642.7	84448.8	95131	90174.8	71762.7	90186.6	40740	101680	49052.9	106371	45661.6	51741.8	55949.9	86136.1	142508	45666.7	80332.8	114944	86157.6	52319.3	100567	65564.1	89979.9	131235
O43768	Alpha-endosulfine	ENSA_HUMAN	9.14292e-05	40.5	5	145460	83565	164220	92901.3	78219.2	71395.6	31662.6	48960.4	188214	111865	55865.4	58647.1	122502	131644	68218.9	400455	119405	112572	79025.1	61509.7	50638.7	83522.4	84901.7	91696.4	82442.8	225414	71002	52577.6	66586.1	68253.8	81424.3	78545.6	78862.6	51570.4	76459.8	69880.8	47394	65971.8	109618	81139.6	52879.1	82368	52194.4	69782.5
O43772	Mitochondrial carnitine/acylcarnitine carrier protein	MCAT_HUMAN	0.00169454	28.2	8	30980.5	57394.2	97319.1	66510.7	97048	174527	187322	66708.8	99970.6	101870	75935.5	51927.4	77544.2	107598	44679.2	92745.4	85353.7	210861	65467.8	157153	172886	52816.3	69199	52339.4	78781.7	156614	34591.2	47190.9	59021	34770.7	65281.5	51793.4	37670.7	36374.8	151217	56237.9	40267.7	32187.8	45514.4	130761	42545.2	313721	34668.3	31283.5
O43776	Asparagine--tRNA ligase. cytoplasmic	SYNC_HUMAN	1.15522e-06	41.2	20	489753	400031	282080	276245	325963	370765	265080	382491	415475	326029	332447	386096	339088	310573	427437	253762	411342	306027	363860	375987	357481	465458	450269	416675	325420	413531	658742	364416	465295	427336	289247	476876	456545	497501	532617	415486	405737	398082	523166	419542	503002	350511	485262	513068
O43795	Unconventional myosin-Ib	MYO1B_HUMAN	7.31427e-07	39	40	613735	568243	387882	223896	257694	278156	229968	157925	280793	160742	218271	269622	249666	246142	264444	243369	226036	186126	245808	196401	136757	554892	617948	426059	168291	1.15154e+06	849198	645956	423254	370094	730942	632482	633846	332029	547172	697648	582125	434204	614237	206604	602703	180299	661040	476874
O43809	Cleavage and polyadenylation specificity factor subunit 5	CPSF5_HUMAN	4.17965e-07	33.9	7	140041	143027	139519	128574	117957	122560	154257	152726	138960	145428	160274	132772	159759	157376	117765	234299	143138	107974	159036	133827	141915	155523	107764	159898	141177	150729	137175	142587	142373	151934	159906	172712	142330	139537	141996	161532	176177	162841	136958	131600	163634	141688	161377	189593
O43813	LanC-like protein 1	LANC1_HUMAN	0.00066546	20.6	7	58296.9	155244	89692.1	102682	106765	132255	126475	73085.2	114672	106374	83305	99895.9	100229	76714.3	88120.4	153746	73446.7	140404	94695	111040	167319	89628.2	100004	140968	96538	114540	81753	91643.7	92759.9	104395	83542.4	93756.1	96387.9	90454.4	82719.1	112230	90799.2	95272.8	112645	74926.5	100869	117176	76790	99493.6
O43815	Striatin	STRN_HUMAN	0.000121988	25.1	14	17595.6	59697.9	38202	29312.8	36806.8	32924.1	31827.2	37298.8	31559.3	32524.7	28985.2	38509.7	44071.6	30599.2	41604	41858.1	36479.6	35241.5	35227.9	33158.8	33571	36803.8	31396.3	37130.7	33569.7	31449.1	32326.5	47703.1	48019.6	45731.5	34850.7	33663.4	53665.9	54570.7	52543.3	38407.9	33980.2	48561.4	35221.9	28507.3	39220.5	32326	49933.3	40836.5
O43818	U3 small nucleolar RNA-interacting protein 2	U3IP2_HUMAN	0.0011111	6.3	3	27726.4	26767.1	16470.4	7319.08	22923.4	23963	28398.8	29591.2	17400.9	25149	28385.1	24702.8	23070.5	31520.2	9833.39	27375.1	23144	13799.8	30374.6	17088.6	18593.9	13128.7	20639.6	25101	19054	25539.2	29457.5	31350.3	25301.7	30618.3	26410.4	27682	22043.2	27202.2	24604.9	27035.3	32439.9	24147.7	22445.6	18789.7	33103.4	22662.2	26255.7	39348.9
O43823	A-kinase anchor protein 8	AKAP8_HUMAN	0.00144432	17.1	7	23505.2	23975.8	26552.6	26996.9	25377.6	33768.5	23569	33640.8	66350.2	32053.4	20286.7	84865	32091.3	116718	144751	123702	32004.4	42240.9	9965.02	35098.7	14521	11694.3	136060	29372.8	27075	26747.4	10840.3	20725.8	22635	25672.6	19354.9	47266.3	20938.2	7605.26	90497.4	24313.3	16008.8	26639.8	96669.8	92258.8	16893.8	67999.5	20058	13568.3
O43837	Isocitrate dehydrogenase [NAD] subunit beta. mitochondrial	IDH3B_HUMAN	0.000192655	33.2	9	37371.4	36064.9	50453.8	52628.8	52904.6	46050.9	50721.8	58703.2	90022.4	63158.2	27920.7	90738	53561.4	68791.3	41191.3	69632.8	85581.3	71754.1	69953.9	84200.4	62066.3	63761.3	51604.3	37881.8	91650.2	66831.7	177531	33791	47096.9	34218.9	44503.1	42276.1	45266.8	35710.7	44820.2	41905.4	46957	98100.1	42707.1	35874.7	113888	66854.7	43877.3	94321.6
O43847	Nardilysin	NRDC_HUMAN	0.000306666	10.9	12	68392.5	41479.6	71791.6	84548.6	99449.4	132343	104577	144019	24460	70475.4	34248	147301	39760.8	24879.3	44265.5	42382.2	32213.4	102867	35574.3	27178.8	110347	62739.9	55331.9	49944.5	128154	60453.7	93329.4	59804.7	56687.3	94945.9	46994	64168.9	69127.1	73416.5	115220	53889.7	51337.8	121138	81166.1	91786.6	80883.9	223038	72619.8	126922
O43852	Calumenin	CALU_HUMAN	5.91749e-07	70.8	21	2587315	3.82669e+06	3.92394e+06	2577317	2.58543e+06	3.88461e+06	2.9425e+06	4.27217e+06	2.79106e+06	3.1714e+06	4185667	3.87255e+06	3.9303e+06	4395458	3.81454e+06	3.96813e+06	3055861	2.89882e+06	2795753	2.6075e+06	2.88658e+06	3.45071e+06	4752407	2780316	2.79551e+06	5.29585e+06	5.23241e+06	4536877	3.01768e+06	2879635	4147164	3.46005e+06	3699668	2.16161e+06	2.89862e+06	2.32253e+06	2.61807e+06	3151661	2.82424e+06	3610188	2.82135e+06	3.47337e+06	2.81178e+06	2420145
O43854	EGF-like repeat and discoidin I-like domain-containing protein 3	EDIL3_HUMAN	1.63751e-05	46.2	17	195264	60656.8	61177.7	17613.6	181537	24197.7	73599.6	16835.5	76674.6	24789.3	110254	18550.3	15444.1	45577.1	26547.1	47564.9	22630.4	46218.8	98582.2	55511.8	51753.2	67622.1	61842	81645.2	26722.2	44992.3	85719.9	57360.3	118051	19193.2	95798.5	43276.2	67240.1	69511.7	26935.2	29900.2	68702.6	95518.6	34859.6	19032.2	53832.6	32189.6	23401.1	18679.4
O43865	S-adenosylhomocysteine hydrolase-like protein 1	SAHH2_HUMAN	0.00293712	16.2	7	161135	175351	159810	191827	180042	148794	137160	120558	217140	117160	72830.1	185497	167566	149486	245556	70573.2	194651	217342	204238	184307	152287	104208	189068	180247	238290	139199	135582	111567	192572	203504	129493	184252	204738	220858	231762	146993	144929	182835	195286	123792	207140	217339	184626	200279
O43895	Xaa-Pro aminopeptidase 2	XPP2_HUMAN	2.37746e-05	13.9	8	6985.96	31029.9	8205.79	49891.3	56869.4	18669.5	14471.6	12790.5	150420	88840.9	66980	42587.4	45263.3	28271.6	31501.5	55765.7	50375.6	22745	445165	70146.3	25813.6	27411.8	806796	17740.5	15738.8	1.72897e+06	7547.41	90469.8	27347.8	30619.2	25680.1	28374.9	25176.1	21139.1	37663.4	9078.97	9413.24	31259.7	84890.3	32342.7	39306.6	18556.1	2.06625e+06	47213.8
O43896	Kinesin-like protein KIF1C	KIF1C_HUMAN	0.00121081	8.3	9	158315	242464	209651	204631	200383	32652.1	136290	200811	71864.6	489213	347883	37598.5	239624	268707	266992	417482	290063	245667	237282	211491	327905	375379	173933	211022	212666	128731	288772	211441	249071	249697	297135	86746.4	64043.7	233387	299845	53280.6	204776	38316.7	67062.6	318901	119561	31937.3	173765	73888.5
O43920	NADH dehydrogenase [ubiquinone] iron-sulfur protein 5	NDUS5_HUMAN	0.000547202	34	4	107864	71039.8	79393.4	87294.7	85492.4	88909.1	133162	72263.2	132235	92053.8	155129	89064.5	77152.1	108086	86287.6	299579	109870	96280	93212.7	101356	66035.7	219425	185343	89649.4	109081	46335.7	124951	56856.4	74554.2	60554.4	118513	70779.8	62799.6	85887.2	55998.6	78541.2	105875	42932	82480.4	30233.2	78412	116980	77811	78485.3
O60216	Double-strand-break repair protein rad21 homolog	RAD21_HUMAN	0.000489872	19.3	11	30525.8	26554.4	45732.3	46403.6	60435.7	23511.2	43891.8	30449.5	53477.7	40039.8	47008	50103.6	84034.9	79863	71838.8	59408.8	69599.4	28650.8	47897.6	34693.2	45878.1	30421.5	40962.1	44404.8	30540.6	21467	47671.1	50278.9	24169.8	40020.7	47013.3	45485.9	36418.1	25083.8	45412.3	46537.5	39893.6	29878	46310.6	31123.4	33002.6	45604.8	30038	58160
O60220	Mitochondrial import inner membrane translocase subunit Tim8 A	TIM8A_HUMAN	0.00407512	11.3	1	100430	69632.6	33775.4	45681.3	46125.8	34582.3	60867.1	51808.5	91355.4	67443.3	38674.9	34349.8	34291.9	58121.6	39448.7	63450.1	63810.3	39899.4	35127.8	38453.9	26144.5	72891.1	24590.9	93212.2	42209.2	38138	49402.9	64500.4	68932.2	95750.1	85543.6	124469	84713.8	60828.2	58481.1	59542	84660.2	60945.1	99260.3	23017.3	75131.4	39999.8	73574.1	74863
O60231	Pre-mRNA-splicing factor ATP-dependent RNA helicase DHX16	DHX16_HUMAN	0.0012905	9.8	9	37634.3	37664.9	41068.2	68598.5	37621.5	36409.1	43951.1	51136.5	216613	45597.8	206574	49608.8	56297.7	47699.8	69118.5	351600	38503.6	41875.3	57445.6	35552.6	40422.1	86469.1	46066	58350.4	40648.5	49437.1	41791.8	24342.7	50509.4	47023.3	10904	48625.4	35558.6	43769.4	40858.4	40894.9	38430.3	44131.3	26677.2	42959	45360.8	33803.4	44709.7	36012.1
O60232	Sjoegren syndrome/scleroderma autoantigen 1	SSA27_HUMAN	0.00100925	27.6	4	15643.7	28413.5	16719	21507.2	35852.8	18899.5	38995.3	38520.2	26367.2	28506.6	25616	13282.6	11849.5	12556.3	30607.1	13177.2	5201	17473	31227.9	28402.5	22583.8	38258.1	26458.7	14824.7	27508.1	6022.27	28714.4	9763.3	13400.3	29629.5	14830	24187.5	25822.1	25185.6	46696.2	23053.4	8162.4	37129.8	22124.9	15195.6	23613.1	29192.3	25057.5	68508.2
O60237	Protein phosphatase 1 regulatory subunit 12B	MYPT2_HUMAN	9.5549e-06	4.6	4	335245	86902	112867	83083.2	59281.6	173256	61533.7	136771	147767	63476.5	120231	454356	242367	216839	283437	342896	213346	97665.4	98486.3	75731.6	180580	79872.7	131780	362461	242866	392505	285712	114549	162928	227776	47090.8	362760	332874	175772	431255	289950	222008	217407	243128	328600	41772.3	200023	155811	154644
O60238	BCL2/adenovirus E1B 19 kDa protein-interacting protein 3-like	BNI3L_HUMAN	0.00276195	18.3	3	10194.5	37046.9	21882.9	35449.4	19962.2	26276.7	34840.8	36195.5	37727.5	14130.6	19187.4	20773.8	26587.2	34356.2	29624.7	78505.2	35253	18922.6	41460.5	21120	30010.5	58902.6	16735.9	35640.8	10630.7	26124.3	30091.7	21355.5	22668	13089.3	24489.6	33106.5	29262.3	29394.3	17919.3	34717.3	28974.1	18024.9	27818	44590.7	27201.4	12030.3	29223.6	24260.3
O60264	SWI/SNF-related matrix-associated actin-dependent regulator of chromatin subfamily A member 5	SMCA5_HUMAN	0.000435795	17.5	16	28769	30972.9	311714	109285	244298	67324.9	282935	91091.8	30519.9	269029	101985	19648.7	248060	31248.2	10868	42930.5	25357.8	86764.8	17640.4	25522.5	294121	941815	67905.3	31708.3	10523.8	37892.2	40184.6	46376	30320.6	31433	39906.4	48132.9	35861.4	32179.6	29642.9	35073.6	39094.7	215631	34205.6	20472	386279	10139.6	30323	54755
O60268	Uncharacterized protein KIAA0513	K0513_HUMAN	0.00676663	2.7	1	87444	26868.9	31533.6	201354	1.07381e+06	20802	26682	36621.5	22195.5	1089.1	33014.8	579851	13510.8	67761.7	745884	4803.73	47523.6	15638.7	251268	528214	740894	386674	51564	6593.06	18329.4	23143.5	27584.6	43713.1	28550.9	36378.7	55566.7	80312.3	26188.2	35760	36246.7	44614.1	4637.35	43909.3	60868.5	665636	2327.01	160774	31390	41338.9
O60271	C-Jun-amino-terminal kinase-interacting protein 4	JIP4_HUMAN	7.22606e-06	30.8	31	47076.3	52116.8	36334.2	45295.9	44290.3	41282.4	38446.2	77166	51588.7	49798.5	52022.3	56872.6	41754.7	44013	77854.2	23057.2	60842.9	44350.5	39194.6	50999	47565.5	42303.4	63574.6	58265.3	44682.5	48177.5	74963.9	43771.2	34552.7	62898.6	32239.5	61866.1	69186.3	48812.9	74101.2	39058.3	40104.3	56937.2	56928.5	53402.7	44813.6	57944.7	39358.1	52597.6
O60308	Centrosomal protein of 104 kDa	CE104_HUMAN	0.000374518	1.7	2	111974	10480.6	115544	152744	111630	183011	120709	170564	109622	184185	215956	100628	90886.2	112088	87855.4	38397.8	117990	152654	90028.2	150869	146087	51936.5	61513.9	30060.2	124706	16688.4	88004.6	7543.64	175599	9853.58	14389.2	8547.83	107688	32041.8	189508	150994	304972	107004	103171	124811	9634.02	159656	78463.2	67467.3
O60313	Dynamin-like 120 kDa protein. mitochondrial	OPA1_HUMAN	5.53009e-05	39	33	50131.7	44252.1	46150.7	52878.6	46417.7	37181.7	74237.4	51766.9	74950.3	71560	52869.4	44286.7	58604.2	76582.1	44862.5	83046.1	69864.1	35896.1	55156.2	33079.5	46240.1	62677.1	47391	56431.1	57412	41364.3	27568.3	50797.9	42475.2	41963.2	66532	48176.4	45404.5	23982.3	27555.6	54896.6	55450.5	27374.8	38249.8	38784.6	34414.4	39942.7	34794.7	44179
O60333	Kinesin-like protein KIF1B	KIF1B_HUMAN	0.00101337	3.9	6	107732	78371.2	297159	58791.1	66751	62416.7	90423.4	270833	188453	95570.5	145745	84656.3	102667	160794	171271	90444	184877	112913	113082	87281.7	60559	237500	64419.7	76104.8	79854.6	55626.5	126343	68193.6	60971.2	113979	91893.2	69961	160999	115041	140265	117919	64106.1	111601	87404.9	201844	57197.7	87704.7	128545	92832.2
O60341	Lysine-specific histone demethylase 1A	KDM1A_HUMAN	0.00107912	11.9	8	234617	156084	35061.4	335077	106136	115803	136280	165893	334113	27526.5	134205	52264.6	57158.2	171811	132347	213169	241480	199006	200982	147465	32899.2	296394	177648	183892	216951	180298	74677.8	57130.7	175991	41954.6	49247.2	149469	182531	42905.9	165508	145556	94593.7	158082	193594	144456	38699.5	210139	89940.6	89299.4
O60343	TBC1 domain family member 4	TBCD4_HUMAN	0.00126712	6.9	7	41697.1	38952.2	172470	174081	142882	114481	32511.1	129031	146774	74778.3	28532.2	144771	127879	98773.7	78546.8	118664	19651.6	18774.1	75966.7	93846.3	164992	131186	36436.5	29833.7	127545	10077.7	59487.6	107345	11737.5	49411.6	36308	14630.9	15824.6	42222.4	28029.4	33350.7	36037.2	54222.8	59390	105505	18158.9	98339.1	43543.9	12766.1
O60437	Periplakin	PEPL_HUMAN	9.38712e-07	56.5	86	421628	8114683	427282	224485	1.47111e+06	1.79194e+06	461857	313134	175442	327369	799786	1.11554e+06	427383	417694	1.4484e+06	249439	165988	452805	566100	696323	835988	271342	916321	269825	635327	896042	2842959	2.19789e+06	1.45804e+06	501859	1.06185e+06	355436	2.21555e+06	1131746	794783	609682	731911	915349	288915	489079	923867	487186	1.57435e+06	574673
O60443	Gasdermin-E	GSDME_HUMAN	1.85904e-05	30.8	15	50107.6	21566.3	44001.8	73675.6	50751.4	62326.7	29575.8	44208.2	77273.2	41457.6	21322.5	25306.8	30739.9	19553.8	18003.2	63167.5	59993.9	39726.4	16535.2	37505.6	32723.3	71063.9	36331.3	30762.1	47432.1	33801	56653.6	15328.6	37228.6	26450.8	43292.2	37245.9	25412.8	51765	24918.3	30928.1	23452.7	27447.7	37781.3	29018.2	28594.8	17338.8	35861.3	37130.4
O60469	Down syndrome cell adhesion molecule	DSCAM_HUMAN	3.74082e-05	0.7	1	14491.4	5986.95	5356.06	302.818	1732.32	1403.47	1550.49	1035.41	1102.86	2389.64	2363.51	3163.2	3784.19	10043.1	2817.45	13012.5	6285.71	3742.05	9054.56	2928.59	21094.9	11998.7	5730.93	10486.7	18987.9	5085.93	4934.7	662.11	7998.87	4889.85	9166.36	4003.25	7188.23	6125.02	4120.6	5592.81	5785.21	3265.03	5063.29	2223.38	10296.5	1115.2	6545.2	6932.9
O60486	Plexin-C1	PLXC1_HUMAN	0.00175648	1.6	3	203262	26193.3	38004.5	15917.7	107075	9117.47	14732.7	31242.1	22743	33562.6	142551	59539	34013.7	59732.8	17441.7	136846	188680	21965.6	56707.7	41055.1	104815	54549.4	73047.6	17423.7	24040.3	23156	14691.8	118977	24262.2	27843.2	29148.4	10865.5	28599	86614.1	141172	33938.2	21167.9	141062	19691	13201.1	19068.5	53238.2	24333.4	164446
O60488	Long-chain-fatty-acid--CoA ligase 4	ACSL4_HUMAN	9.10801e-06	22.9	13	2.16451e+06	1.50841e+06	1.89589e+06	3684074	1.52971e+06	2.39486e+06	1.31001e+06	1.96489e+06	4273063	2.56682e+06	1.72814e+06	3014133	1.716e+06	2.60138e+06	2.62537e+06	1.03964e+06	2.69057e+06	2.8681e+06	1352631	1.92601e+06	1.36201e+06	1.53018e+06	3207300	1.92322e+06	2.24778e+06	1.98343e+06	2.66313e+06	1.55204e+06	1945563	2076450	2.15401e+06	2.34055e+06	1.94246e+06	1.7146e+06	3.00796e+06	1.40141e+06	1.3292e+06	1.40753e+06	2476048	2.71408e+06	1.89492e+06	3031746	1.43582e+06	2854724
O60493	Sorting nexin-3	SNX3_HUMAN	1.42608e-06	56.2	10	262889	263163	310750	477581	417616	316698	430491	296658	425865	420458	259874	331443	364217	332759	328155	182346	350498	492035	391405	454348	400894	371860	449348	453506	419004	299449	262433	194836	280076	329431	330295	390847	321733	382626	371532	334475	359702	317498	427947	313002	340887	386017	340356	256461
O60502	Protein O-GlcNAcase	OGA_HUMAN	5.42322e-05	14.8	12	29505.1	29086.9	53774.9	39495	88832.8	75194.1	48065.4	58396.2	30380.2	58873.4	49533.7	72309.8	50166.3	42071.4	40828.5	52248.9	30293	59627.1	51078.6	64062	83503.3	30103.3	125135	44051.4	63909.8	29132.2	55831.9	48011.2	40076.3	72428.6	45484.6	69806.6	46067.9	57069.4	55107.6	73097.1	36195.1	71159.7	71619.8	74338.2	48881.7	82393.3	61898.5	77452
O60504	Vinexin	VINEX_HUMAN	0.00038355	19.1	10	31639.8	261584	38240.4	47833.4	51246.8	60322.3	40247.4	29667	52315.9	33690.3	37762.5	48469.3	41937	29558.7	66263.8	50188.7	42064.8	50181.3	60585.2	56359.4	51966.8	65871.7	31178.9	80370.6	54482.3	82172	94921.1	83500.6	109696	64729.9	75845.4	82461.8	141794	128258	101220	79663.1	93804.2	94791.7	80905.5	48375.9	101326	54511.6	141781	69398.4
O60506	Heterogeneous nuclear ribonucleoprotein Q	HNRPQ_HUMAN	8.10528e-07	40.1	17	219189	224699	199922	194766	204771	225795	263572	294139	242059	233656	249887	244514	219147	208228	233558	276608	234806	200808	251348	236194	242903	233160	227233	207824	223012	247320	263324	227498	226812	238961	213476	241649	217122	219258	259529	220034	219730	221189	209739	243432	261963	229601	234535	292717
O60507	Protein-tyrosine sulfotransferase 1	TPST1_HUMAN	0.000162124	17	5	72403.1	60208	71063.5	98588	53549.9	788144	381759	68802.1	143339	69283.9	527727	223637	24708.2	32398	259207	114230	44982.9	64017.2	390187	203845	103718	289807	84778.5	68748.9	110757	88401.4	73363.9	39559.7	90707.9	57762.7	40079.2	37744.3	104847	84012.7	39949	43964	154559	63077.6	51288.5	90813.7	67274.6	651179	46101.8	19884.6
O60518	Ran-binding protein 6	RNBP6_HUMAN	0.000102893	3.3	3	66323.6	44499	59602.1	70734.1	134404	57172	54202.9	43678.6	66890.8	174196	43799.3	74166	66699.9	97075.4	68206.8	79971.4	65337.1	73055.5	100135	65519	55123.1	262387	47085	55927.4	71054.4	91714.3	51491.3	66323.9	55326.1	86646.1	58215.6	67968	64770.9	69933.4	266375	53891	54099.4	59261.7	185422	103678	199185	76290.1	137776	85359.9
O60524	Nuclear export mediator factor NEMF	NEMF_HUMAN	0.000579324	11.6	11	95983.6	29345.7	32139.6	37263.4	32772.7	23710.9	23658.6	43799.5	32793.2	32556.7	30373	34928.7	31169.9	11644.4	32891.7	9897.79	10052.8	32613.7	26919.7	36063.1	26003.3	21013.1	17308.3	31345.6	40675.2	17724.3	16875.7	25904.1	32326.9	31804	30352.8	28021.4	31116	31981.1	40105.3	15633.2	32068.3	35357.7	33672.8	36238.4	35206.9	33495.1	29047.1	41276.1
O60547	GDP-mannose 4.6 dehydratase	GMDS_HUMAN	0.00176123	15.6	6	39718	2.02663e+06	461784	137751	106753	205319	210777	82124	129081	90708.4	154216	266558	388558	878436	696275	141452	428106	96712.7	587903	84409.9	123642	177575	50597.6	1.69449e+06	114263	123601	637447	2.10148e+06	806234	778764	663245	1.21017e+06	2.31361e+06	4.13564e+06	378615	1.82333e+06	490427	2.62459e+06	1.20991e+06	175473	1.83262e+06	235952	274447	868835
O60565	Gremlin-1	GREM1_HUMAN	0.000114031	43.5	5	16205.6	22196.1	184664	53468.4	49669.4	142325	20683.1	30197.9	42669.6	19209.3	17422.5	79494.6	73019.5	337144	92390.4	108547	138251	35817.8	43687.4	70020.3	108114	132488	58212.5	42445.9	53456.7	33697.1	32229.8	43990.4	42572.8	70764	67846.9	39415.9	85096.2	43960.1	27985.7	44940.1	47380	31360.1	45685.6	52847.4	33496.4	47581.2	42199.4	86282.5
O60568	Procollagen-lysine.2-oxoglutarate 5-dioxygenase 3	PLOD3_HUMAN	1.26937e-06	37.4	23	216529	255803	231170	152792	147688	193516	277665	331968	57645.3	189670	267099	273152	242807	257084	169304	190535	124503	176538	329187	151524	176832	109840	224738	251550	213845	402573	358704	334907	272475	238445	371150	343275	261795	291346	295378	238522	267823	204894	195737	281208	264912	223308	321233	219591
O60610	Protein diaphanous homolog 1	DIAP1_HUMAN	0.000512167	23.7	27	120308	104567	128446	162517	140946	140090	137657	155871	180962	147697	129329	185628	158081	129735	187080	60167.9	107918	56777.5	107274	138961	126051	106660	163976	108372	145547	138827	98826.1	115387	119135	143088	121672	129183	149770	121241	190288	102827	96706.7	149551	112221	138263	124637	152364	115440	111156
O60613	Selenoprotein F	SEP15_HUMAN	1.09541e-05	30.3	4	76859.6	74084	261363	226914	136378	158748	164550	54324.6	132040	110413	169482	29484	228806	253581	21971.2	91191.9	118634	154708	23692	170151	251926	68884.2	80780.8	133803	132420	39551.9	220121	158716	147122	300095	140334	238426	212228	177292	151841	210038	157691	180965	334336	242916	122465	285858	296668	159166
O60636	Tetraspanin-2	TSN2_HUMAN	0.00455653	5.4	1	683.601	22113.9	9199.18	5314.33	8005.5	6361.1	8147.63	5808.79	18044.9	1	11684.6	12950.9	6886.75	6118.59	24213.6	19331.4	1	1	1	1	1	15059.4	534.367	5614.3	3036.59	4987.39	19554.1	15819.3	6351.36	1	1	1929.43	11440.3	7995.56	9955.03	13078.7	1652.76	6455.54	1	7729.6	1257.06	9591.51	15234.6	4882.14
O60637	Tetraspanin-3	TSN3_HUMAN	0.00276428	9.1	2	48194.4	95644.8	50542	24579	41537.3	42730.4	80464.4	26143.1	43305.2	44535.8	352666	20063.9	48364	97150.4	20726	28500.5	22413.6	100495	112739	33814.7	29312.8	248202	134647	50738.1	15419.9	55482.6	148225	47658.1	37298.7	31558.6	79174.3	39116.7	26677.3	41242	45907.7	83041.7	81527.9	22640.7	72776.2	60625.2	17737.9	19561.6	51337.7	58240.2
O60645	Exocyst complex component 3	EXOC3_HUMAN	0.000281838	21.4	15	15092.4	26171.4	31923.2	29057.5	31261.9	35908.9	17421.6	27385.7	32357.1	34733.3	21504.8	24506.1	35676.7	26108.6	32952	13092.3	22961.2	35015.3	21295.9	34763.5	26020	24676.6	56541.9	26781.3	31875	24617.3	19555.6	22533.2	33178.2	30649.3	24476.9	24324	26222.3	29726.5	29674.8	23491.1	22396.8	25905.8	28433.1	23376.5	22051	28204.5	21938.9	18498
O60664	Perilipin-3	PLIN3_HUMAN	7.10467e-07	63.1	18	323757	324331	418095	535009	336751	332544	425344	510785	520688	484556	346215	485361	431480	468625	374881	146781	474140	541681	511602	324093	472313	376194	706837	408762	406824	416837	436670	306246	340685	481557	389251	399087	464258	355028	496498	333576	260828	525153	562819	450008	333474	718290	324604	367174
O60669	Monocarboxylate transporter 2	MOT2_HUMAN	5.98338e-05	5.9	3	12017.1	15731.6	25550.9	43317.1	13350.7	19419.5	19760.9	13780.5	37721	20321	24450.7	11129.4	41020.2	42784.9	2554.49	158740	47116.9	27537.9	15821.2	18200.7	21051.1	31395.2	22933.4	48611.5	20662.2	24555.6	8054.46	19921	10139.6	14993	22310.2	19233.7	17623.6	8591.38	17640.2	25722.8	20628.8	13481.7	27972.7	18360.6	11075.8	32086.6	8794.89	11799.9
O60684	Importin subunit alpha-7	IMA7_HUMAN	2.28881e-05	27.2	11	113000	164002	122670	85872.6	100313	104796	108209	122678	100789	90516.2	121716	116008	108967	118136	129536	194886	106456	96567.5	130395	94289.2	99369.8	716499	201172	117823	106268	170407	147052	146487	123095	137747	137416	111452	120701	117660	139992	101480	108730	135896	111608	94150.7	138720	103548	116372	161203
O60701	UDP-glucose 6-dehydrogenase	UGDH_HUMAN	8.41571e-07	62.6	24	321634	785142	296499	339227	297459	366492	286577	401172	315978	392506	463662	349856	328309	293091	452758	209845	271431	414129	470575	404850	359157	251474	550650	290966	327575	415234	588858	305891	383196	447387	258729	346108	578577	324360	451978	280478	305566	348297	452893	365692	452668	357402	441962	355586
O60704	Protein-tyrosine sulfotransferase 2	TPST2_HUMAN	0.00166399	3.2	1	190.4	27282.3	19064.2	1	1938.21	2095.46	34973.9	5009.74	2399.47	1725.26	50033.2	3784.21	3793.55	44347.6	50293.3	2600.87	3585.98	4747.64	57950.2	2476.97	984.823	125360	39781.5	3055.57	4234.61	743.632	4020.1	2736.45	17822.2	5377.02	17640.4	21641.8	9281.86	4239.32	13208.3	1	1	5741.84	1	59626.4	2474.5	2135.71	1	26112.3
O60711	Leupaxin	LPXN_HUMAN	0.000115226	25.6	7	228919	4190.58	75747.2	62951.3	28087.3	19958.8	40342.7	81662.8	116744	36112.1	14683.1	84797.6	18016.4	17190.9	31430.7	111654	99085.7	51487.3	31820.4	50307.8	30030.7	35788.1	43273.8	44896.4	38167.5	43906.6	13734.5	38980.9	34440.7	135764	98695.3	63552.4	30401.3	44933.4	137567	27820.5	91582	111873	78381.5	66532.9	74393.9	36358.9	58579.9	139386
O60716	Catenin delta-1	CTND1_HUMAN	5.45007e-06	49.4	33	84080.2	187348	89570.2	87494.1	147376	151152	119609	120369	68824.5	86659.8	104923	160557	127200	93965.7	138397	85657.3	68378.3	88952.7	103683	135718	92295.4	110540	114216	95962.2	120892	161087	174077	167426	112729	109980	161745	111440	148575	136882	133037	128243	124210	126585	95481.7	95850.8	159281	104194	163554	116396
O60725	Protein-S-isoprenylcysteine O-methyltransferase	ICMT_HUMAN	7.98785e-07	3.2	1	23701.6	83064.3	56825.7	35328.8	38473.7	46752	54450.5	101142	33847.9	58465.7	71690.9	61653.7	49858.3	59918.3	52766.8	148502	31452.4	35039.2	69260.9	19265	32123.2	99118.7	45769.4	55468.8	59208	78537	67486	80795.3	53589.6	59119.6	80274.1	57075	64523	36018.9	48427.1	37406.4	49020	37852.7	46347.9	38865.3	45961.8	42889.1	48042.9	56524.8
O60749	Sorting nexin-2	SNX2_HUMAN	9.66917e-05	33.5	15	119213	60605.5	146538	273873	142695	145503	130274	107338	201063	189966	140264	111553	138363	114756	81870.7	65752.3	230879	194570	102040	159851	164301	259183	129817	154718	160218	77476.5	71691.6	66834.2	88927.3	80099.5	78264	110810	77010.8	91518.9	81386.9	121717	116801	93698.6	135939	153427	98208.4	149559	86612.2	67815.9
O60762	Dolichol-phosphate mannosyltransferase subunit 1	DPM1_HUMAN	1.90409e-06	40.8	9	151998	81693.7	178678	130192	125208	122975	201548	176380	170007	172453	162958	143351	90675.6	95864.5	66312.1	151354	84467.7	119361	252658	111146	136229	253840	168164	76649.4	128281	106177	123018	132738	79088.8	211310	104155	281877	102981	62801.2	74554	85813	85029.4	111146	110653	100353	69370.6	119194	139047	75142.8
O60763	General vesicular transport factor p115	USO1_HUMAN	6.04497e-07	38.1	26	303607	232437	239319	203481	168753	176130	198270	192208	246914	170544	171773	243399	234404	221213	236016	106593	262221	247981	218093	169348	224032	201917	236419	205810	227552	206047	275477	222443	225483	256364	159548	214366	241948	238702	245057	218984	210445	220385	231485	214316	233181	244392	291562	219022
O60783	28S ribosomal protein S14. mitochondrial	RT14_HUMAN	0.000524122	28.9	3	16107.1	8253.27	17457.5	24056.1	12952.6	9768.66	25432	15424.6	19029.9	19897.1	12144.7	10502.6	20192.9	23799.1	11837.7	12990.8	24358.7	14888	26058.9	10187	8783.79	32587.3	10870.5	13862	20549.3	12943.4	5348.63	13117.4	13785.4	10658.8	13480.5	11002.5	14879.3	6620.95	6464.84	13552.6	18584.8	9082.97	10038.9	58516.4	10421	37013.6	9004.91	15650.1
O60784	Target of Myb protein 1	TOM1_HUMAN	3.42222e-05	28.5	11	75286.8	53030.6	92074.3	100011	119304	146175	93307.8	119436	50871.8	164020	84580.6	98710.3	88063.7	89854.4	101851	71121.9	71278.6	112371	53533.6	114564	105592	83668.4	162544	67831.3	60024.4	83428.2	124231	47377.7	70571.9	48705.8	112567	79143.6	74370.2	78263.8	46815.3	71223.2	64126.1	57158.2	97955.5	71306.5	49906.4	70601	75300.8	48629.9
O60814;P57053;P58876;P62807;Q5QNW6;Q93079;Q99877;Q99879;Q99880	Histone H2B type 1-K;Histone H2B type F-S;Histone H2B type 1-D;Histone H2B type 1-C/E/F/G/I;Histone H2B type 2-F;Histone H2B type 1-H;Histone H2B type 1-N;Histone H2B type 1-M;Histone H2B type 1-L	H2B1K_HUMAN;H2BFS_HUMAN;H2B1D_HUMAN;H2B1C_HUMAN;H2B2F_HUMAN;H2B1H_HUMAN;H2B1N_HUMAN;H2B1M_HUMAN;H2B1L_HUMAN	4.69579e-07	7.9	2	7.44933e+06	5.28728e+06	7.40066e+06	8872258	5.67149e+06	6259902	12524791	6.89081e+06	7.34743e+06	10854809	8452728	5890016	10862400	9658879	3.71846e+06	19463224	13269965	7.60897e+06	11703485	8294289	10441704	5.97545e+06	5508695	11083208	8.12871e+06	6.89386e+06	3.05904e+06	6687840	6889174	5139623	6508365	7992082	6112752	5653566	4.86715e+06	11945123	12491616	5032915	8838220	7399780	8804100	8901792	6658311	9610095
O60826	Coiled-coil domain-containing protein 22	CCD22_HUMAN	6.91129e-05	36.7	19	45524.1	34892.5	50578.2	43608.3	40735.4	40857.4	36170.1	29282.8	44728.9	55954.5	36746.5	36605.9	56674.4	50346.1	42747	33861.8	57276.1	50846.4	35696.3	53224.3	42168.7	35764.8	46560.2	60212.9	48302.8	39873	28066.4	27398.5	39864	44762.5	38758.5	52027.1	41248.7	37844.3	41922	44150.7	49996.6	33894.6	61065.4	33572.4	35323.1	37632.9	35575.6	32324.8
O60828	Polyglutamine-binding protein 1	PQBP1_HUMAN	0.00028373	26.4	5	24703.1	23627.5	24928.7	32855.5	30587.5	22494.6	23168.9	29490.3	30855.3	28368.7	24459.4	19860.7	22629.1	42523.2	25446.9	34075.1	39468.9	20401.8	38733.2	26294.6	23226.4	144339	40559.2	21904.6	108299	31848.2	40388.5	30653.8	126338	24435.2	36843.3	25164.7	23093	24039	57367.2	45977.6	149995	136978	22282.4	30137.4	24257.2	14981.9	40402.9	60350.8
O60831	PRA1 family protein 2	PRAF2_HUMAN	1.63406e-06	22.5	3	183225	271022	202486	194136	528471	359813	299289	355148	169789	337824	560805	351556	241663	238750	248028	168145	262477	207357	168125	279196	278025	154659	121335	195198	208025	298466	316021	260928	232688	203708	301808	243851	378963	241478	240535	220561	235264	176984	219923	443677	165248	228063	358182	202078
O60832	H/ACA ribonucleoprotein complex subunit 4	DKC1_HUMAN	1.2688e-05	30.7	12	130329	89487.4	116187	78944.9	92738	114980	156595	140012	111569	160199	159266	110778	136599	128633	78692.4	317667	120459	88478.8	112825	112884	136645	140191	149346	109089	102913	137586	113180	122904	126477	95419.8	95607.4	126248	87099	83586.5	80888.1	154314	128964	76185	134870	124869	109404	95731.8	105852	102337
O60841	Eukaryotic translation initiation factor 5B	IF2P_HUMAN	3.82032e-05	31.6	30	137308	93217.4	128144	102511	102655	136073	80406.9	119577	119979	102146	115685	147149	105312	74995.5	88955	90687.8	80808.2	120686	109525	117316	87822.3	134976	131311	95189.1	136690	115139	70381.8	105056	115702	128357	78582.9	93426.8	102415	117954	135746	88349.1	89943.9	111682	122615	123023	131366	120217	123714	125776
O60869	Endothelial differentiation-related factor 1	EDF1_HUMAN	0.00116249	28.4	4	78699	98955.5	53312.3	89757.6	65872.9	37724.8	47399.9	46000.4	48010.7	34918.5	35034.3	63374.4	47980.2	39454.5	74503.2	4423.51	60599.9	71474.2	77519.7	65372.6	54396	45447.6	67495.8	60071.6	82661.8	40725.3	68466.5	54976.3	75440.4	73596.1	56584.8	58303.9	60160.7	97352.8	119131	51602	67183.5	72871	61821	63374.7	85367.9	75229	97799.5	118966
O60884	DnaJ homolog subfamily A member 2	DNJA2_HUMAN	1.24803e-05	35.7	10	116726	77521.6	59342.2	58396.9	89070.3	98644.1	81200.8	80821.5	73184.5	162104	122786	80185.8	88198.8	71518.7	89428.5	38759.3	112419	113655	114238	128712	78029.1	81917.3	84430.9	91375.7	94042.3	87768.8	83780.5	88419.2	90937.2	123174	83346.3	92674.7	104490	114647	132405	84225.2	93295.4	114235	116650	91608.4	109462	93189.3	114681	142471
O60885	Bromodomain-containing protein 4	BRD4_HUMAN	0.000299385	9.6	12	84129.1	198906	23644.6	83412.3	12949.4	12091.2	112308	124551	99402.4	88855	184024	81476.8	151100	243389	55544.1	196967	90086.7	193806	51130.1	16363.5	100038	45087.4	26603.7	132637	154732	82226.6	88536.9	147866	104089	83719	84739.5	117495	109973	413547	339498	83349.2	163921	84612.2	78332.5	135128	142384	106421	206612	107212
O60888	Protein CutA	CUTA_HUMAN	1.10549e-05	25.7	4	117012	90240.8	249327	204545	120347	128870	104787	139070	160975	116893	92728.7	134715	112355	147218	111522	76890	112614	193387	95591.9	198703	181519	77209	188561	131175	166836	124287	125511	105736	89376.7	101236	120973	109875	181547	121383	123028	93932.7	147301	120321	106282	161505	101306	145353	165736	160565
O60925	Prefoldin subunit 1	PFD1_HUMAN	4.1168e-06	63.1	7	119735	71759.6	105007	83396.6	69130.7	66473.6	65693.6	72974.3	94004	72210.9	61208.4	76687.7	108584	77104	98917.4	92108.2	107880	105941	130295	80260.2	91476.6	268360	111210	101022	99615.6	83100.6	72601.9	93970.7	95107.3	101483	85754.2	92459.4	90822	103266	111007	137659	92139.6	98339.3	95841.4	417930	105338	95960.2	100661	127298
O60934	Nibrin	NBN_HUMAN	0.00455142	15.9	10	12985.9	44192.4	2382.69	20369.3	5994.1	12219.4	6479.93	6110.46	8161.69	9241.49	9095.37	9512.42	6600.94	21333.7	50686.4	56227.2	7889.8	11029.1	9017.94	8639.3	23415.4	25405	3462.36	12682.8	9102.71	7737.72	17470.4	12096.2	10317.4	10178.9	10677.9	11009.6	7451.9	21261.9	6783.35	18008	18079.4	11294.2	13372.2	11258.7	14896.1	6604.46	9840.69	13142.5
O60936	Nucleolar protein 3	NOL3_HUMAN	0.00998329	18.3	4	16121.8	33059.3	24751	30212.3	30620.1	24345.2	23817.8	31236.4	146550	18310.5	19218.7	24106.3	20855.1	14818.3	17217.7	26572.3	10792.4	20588.3	21693.3	29705.1	211603	34854	24891.7	13403.7	36423.1	11764.3	7941.11	9440.03	33555.4	17974.6	17470.1	21521.7	24513	12578.4	12178.3	8196.83	12428.4	16551.2	31638.3	15606.6	12829.7	19981.8	8828.99	8469.55
O75044	SLIT-ROBO Rho GTPase-activating protein 2	SRGP2_HUMAN	0.0013949	13.4	12	38275.3	38743.4	30569	33991.5	26840	72248	23709.2	32283.1	32221.8	18111.3	23057	39395.2	21902.1	133729	18460.6	91884.3	24519.9	31188.3	14296.4	31135.5	31873.5	98661.1	37228.5	24411.8	28034.7	34046.7	31341	37041.7	40137.6	31589.2	33557.7	48545.8	22322.2	42718.8	62841.9	15681.4	30093.7	55637.7	29681.9	40439.9	58155.9	40701.8	21841.9	33235.1
O75052	Carboxyl-terminal PDZ ligand of neuronal nitric oxide synthase protein	CAPON_HUMAN	0.0013139	1.6	1	83365.4	100367	7436.12	70451.3	16279.9	10773.1	7547.29	129724	113004	6549.9	27550.4	112124	11811.1	63627.9	66843.8	90077.8	62761.5	6561.37	17930.4	50918.8	21512.1	46344	146564	44227.9	6651.06	104198	122594	61614.4	29865.6	63174	34810.8	121414	36557.3	30402.7	44364.7	53664.6	20859.8	23589.4	87638.6	24146.1	24017.4	93636.7	17513.1	30660.7
O75071	EF-hand calcium-binding domain-containing protein 14	EFC14_HUMAN	0.00381987	7.7	3	222366	235237	479983	463772	310968	445675	330592	147306	460843	64156	559098	36183.5	12020.7	553489	227814	534216	659804	773947	478027	663021	42848.9	197652	114897	18726.8	420732	351300	12173.1	17323.7	342328	23890	13262.4	17732.5	29109.1	26294.5	16754	331297	20976.1	73026.9	483769	47390.8	16806	40704.5	25042.7	354967
O75083	WD repeat-containing protein 1	WDR1_HUMAN	8.92771e-07	59.9	24	794020	1400952	535235	623648	821735	780334	497943	586497	614169	429848	446505	817409	502645	359171	708022	203830	562379	560636	767597	611753	521684	832967	673573	608762	615596	756016	1017899	732909	805221	768698	526747	608630	1.00606e+06	1.12087e+06	883705	450882	596689	949044	502259	570009	958179	746924	762532	961424
O75084	Frizzled-7	FZD7_HUMAN	0.00052526	7.3	5	23082.1	44537	24510.2	50444.6	29703.3	36953.7	40662	25212.1	22664.6	36983.9	37500.6	40171.3	32763.2	47802.9	41405.8	24913.6	42110	37419.5	40746	43543.4	54764.9	11139.3	19409.8	28391.3	15469.7	30073.2	22250.2	38467.9	33048.8	40361.3	38353	15952.3	44236.2	25502.9	4089.11	34196	34358.1	18275.6	28927.4	5799.31	35614.9	31177.2	31718.5	43629.4
O75094	Slit homolog 3 protein	SLIT3_HUMAN	1.30842e-05	22.5	27	25580	304364	273367	157267	149122	147980	158272	98338.4	144032	204855	225655	221433	430938	597590	315194	411514	429699	151478	474813	140997	101194	313256	475388	477107	72636.1	363226	7746.92	137042	348496	9117.77	338853	382354	27287.9	269485	248715	374944	311403	241656	348319	314174	380863	217809	195611	95006.6
O75095	Multiple epidermal growth factor-like domains protein 6	MEGF6_HUMAN	0.00126886	0.6	1	19340.4	13778.6	9587.93	64682.2	19146.1	20327.8	14447.4	17977.8	80413.8	12233.7	12181.4	16523.3	6579.74	17124.2	15892.6	13042.6	13270	8646.25	14100.6	11044.4	53265.8	19259	30321.3	17716.9	9233.26	16024.6	70310.1	17461.6	9392.69	12487.2	26490.8	13742.4	6209.14	16109.2	42052.5	16981.7	9392.78	14233.1	14507.6	63016.6	14373.6	47319.1	1280.3	21554.6
O75110	Probable phospholipid-transporting ATPase IIA	ATP9A_HUMAN	0.00483218	5	5	131708	40312.1	20540.7	25613.9	25117.7	83456.8	60930.6	45469.2	14198.6	116913	13520.1	9119.82	24908.9	113264	14131.6	14637.9	8032.88	16980.4	26862.1	19392.5	57741.6	64640.3	80634.4	23673.6	19268.5	65334.9	18859.2	20818.4	30117.2	59807.5	23616.1	27479.9	32549.1	7661.03	9596.74	11435.1	41616.4	3964.36	15747.4	93094.8	28507.9	55573.2	135416	78995.8
O75116	Rho-associated protein kinase 2	ROCK2_HUMAN	4.26541e-05	37.5	46	52993.1	177555	45894.6	49998.5	35286.3	38841.7	32182	28768.3	43604.1	39227.7	54659.3	37188	58278.7	43923.9	48246	14503.1	45917.9	65632.5	37084.7	42155.4	54398.3	50678.4	80249.6	47753.2	67175.9	78848	61413.3	73850	92410.3	65076.4	50194.2	53384.2	89050.1	58415.8	66822.8	51043.6	30457.9	72649	58811.6	43347	47568.9	61056.6	45259.4	62314
O75131	Copine-3	CPNE3_HUMAN	9.43936e-07	28.9	14	116893	204353	203397	174853	300252	314549	160825	207441	191700	223082	193697	240209	145489	182428	187564	154066	172429	254263	132721	237239	120760	202972	149146	121488	227410	140602	146861	141861	111910	156715	192195	129072	163038	120079	142019	110712	109935	147926	132757	136758	130929	246181	117503	193496
O75150	E3 ubiquitin-protein ligase BRE1B	BRE1B_HUMAN	0.000848636	12.4	12	21452.9	16069.4	24291.3	83461.1	310411	303674	16744.5	13982.8	123294	16193.6	14310.3	14735.7	26571	27864.5	175731	49370.9	26671.1	11209.4	82238.4	11120.7	147719	53330.2	47696.2	47736.2	13746.2	39190.5	22985.1	23247.1	24270	26298	21835.9	31897.3	23589	23882.4	22433.5	24497.8	25855.4	25415.6	21529.5	92973.5	30267.2	107206	25039.3	36540.6
O75153	Clustered mitochondria protein homolog	CLU_HUMAN	0.00107294	6.5	8	29176.2	4813.91	20807.8	24513.2	47644	45723.7	20338.4	81220.5	110904	47660.6	28895.8	24284	33519.9	18276.1	4043.43	43739.9	3192.01	38010.5	7091.56	6519.64	3286.52	18457.9	21748.3	5166.56	358214	43063.2	36994.4	38825.9	5253.48	9267.73	30970.5	4528.24	4767.09	13112	16888.5	26222.8	5999.49	72167.4	5843.13	26107.4	11054	16893.7	6309.46	20164.8
O75157	TSC22 domain family protein 2	T22D2_HUMAN	0.0025068	5.4	4	15214.9	16524.8	34449.8	16040.3	10497.6	8268.93	15771.9	12671.2	6671.07	72009.8	15644	18123.4	26613.1	292803	37163.7	79506.2	39290.1	13833.2	119217	12158.9	16507.7	27023.9	38864.7	20078.4	15155.6	15923.7	13697.2	22623.8	12156.4	32907.3	22738	38310.4	17059.8	23826.2	35776.4	18459.2	19269.6	34542.8	17101.4	34384.2	23332.6	18853.1	17549.6	36368.3
O75165	DnaJ homolog subfamily C member 13	DJC13_HUMAN	1.15844e-05	31.1	59	50004.9	44593.3	65232.6	56362.1	46615.8	57338	57724.1	58370.4	67090.4	55176.8	57174.4	50667.8	59047.1	71102.9	51518.8	128669	61086.3	61644.1	54331.3	56602.9	41484.3	91718.7	57012.3	59615.1	64376.2	52900.6	41298.4	45629.5	35490.5	46752.8	59879.2	54935.9	46058	40408	37890.6	48052.6	52793.9	37649.1	51268.1	51244.3	40899.5	44307.6	45056.6	48192.8
O75170	Serine/threonine-protein phosphatase 6 regulatory subunit 2	PP6R2_HUMAN	0.000958137	7.8	6	15314.8	6832.05	6653.86	11837.7	1526.41	9541.08	10557.9	7769.43	3747.25	8713.98	7191.87	7679.48	7217.12	4324.44	5305.21	7760.86	6159.72	8901.37	62460.5	5481.78	12220.2	103550	24344	5862.09	6840.9	6819.76	10013.5	4813.84	370.625	8358.72	4069.35	9520.87	5231.83	6464.39	6010.2	4691.31	3723.92	11272.7	5904.9	21423.5	21881.8	8174.92	3911.39	11532.2
O75175	CCR4-NOT transcription complex subunit 3	CNOT3_HUMAN	0.00191736	15.5	10	24553.3	21318	42715.7	33400.9	26972.1	28826.9	38274.4	30940	31701.7	41640.4	22120.9	24849.4	42815.5	32495.3	23243.8	17575	33586.2	36463.3	26701.7	24326.2	31074.9	13033.5	36770.5	38854	44203	15547.9	31697.9	18598.3	20935.3	21052.5	15251.6	24793	20397.7	28781.9	21653.6	24831	44652	16807.7	25790.4	24340	24853.3	36671.6	27451.3	25501.2
O75179	Ankyrin repeat domain-containing protein 17	ANR17_HUMAN	0.000615337	4.8	11	17377	122241	63131.5	26611.4	13735.7	19958.1	16231.7	26271	25580.9	20154.7	18805.4	28331	65964.6	58384.7	55645.5	149591	50228.7	21365.3	57277.1	26206.9	20016.1	67444.5	30236.4	67709.5	21630.3	11918.9	13118.9	71138.6	22109.1	79682.5	15461.8	55396.3	21125	76718.8	57375.4	26880.7	32585.6	48005.1	16434.8	43934.5	64370.9	22179.2	41939.6	39243.7
O75190	DnaJ homolog subfamily B member 6	DNJB6_HUMAN	0.000286909	27	7	80485.3	191800	147124	118326	133501	149171	142348	99782.1	101949	164601	119545	113210	179140	202753	120301	122261	127224	217918	124113	161218	122236	103648	535025	143719	99795.9	144577	172657	177108	156449	141618	172311	195582	163830	113786	136771	182984	130835	114058	136220	96893.1	140762	88096.1	154034	116036
O75208	Ubiquinone biosynthesis protein COQ9. mitochondrial	COQ9_HUMAN	0.00094839	12.3	3	162364	1.04105e+06	380251	357620	613883	15248.3	389018	9318.54	28752.8	34891	768519	442908	57733.1	31510.9	75954.2	24480.4	251589	53014.7	19300.5	57183.3	445861	1.50208e+06	305528	16149.6	20241.6	455387	1.97081e+06	814361	8530.05	12255.6	18733.8	654307	66989.4	1.25187e+06	2861739	279674	12785.9	532588	27407.6	622838	46888.1	395448	683041	594376
O75223	Gamma-glutamylcyclotransferase	GGCT_HUMAN	0.000271558	37.2	6	61239.6	16252	31745.3	37321.3	55702.9	60654.2	47933.2	27660	26748.9	58230.6	35602	40113.1	83159.1	34850.1	454125	36156.8	44250.3	60393.3	38254	51799.3	76777.1	42780	62637.6	97245.6	40791.1	105075	54357.5	35164	50666.3	52089.3	32243.8	48954.6	33687.5	40979.6	42462.7	63839.3	93430.5	44967.1	154248	51086.6	252789	48223.7	55779.6	50081.8
O75251	NADH dehydrogenase [ubiquinone] iron-sulfur protein 7. mitochondrial	NDUS7_HUMAN	5.52442e-05	15	3	109362	88969.4	213664	347446	81727.4	261536	479964	319910	482995	335120	482292	369844	290682	534042	283433	40113.5	308877	178584	206903	169236	856864	118186	140202	76495.1	1.38926e+06	45839.5	55613.7	70728.6	76286.7	207751	95011.6	81374.8	72091.4	47918.6	49479.1	276411	88127.9	67316.7	112470	146413	84589	369335	87358.8	70936.6
O75306	NADH dehydrogenase [ubiquinone] iron-sulfur protein 2. mitochondrial	NDUS2_HUMAN	3.63911e-06	27.9	11	84934.5	42383.4	106570	207001	164191	997836	102569	121676	205423	160203	150350	1.4791e+06	78754.7	96248.6	31179.1	53442.5	83463.9	151889	75740.5	145223	706274	540640	46680.6	58776.7	116309	32755.7	449554	43724.6	49037.2	45217.5	71319.4	53618	46726.9	35392.1	36916.1	66226.5	81877.3	38763	58809.4	95537	46876.6	514206	57713.8	66895.4
O75312	Zinc finger protein ZPR1	ZPR1_HUMAN	0.000158361	31.8	10	34635.6	18870	20822.2	25593.1	26138.3	24359	20316.7	39570.3	34494.2	14980.3	22602.2	40679	14420.2	13442.4	30142.3	26351.3	24776.7	25135.4	52383.7	25984.3	24723.8	27790.1	19841	24405.9	20217	45130.5	34995.4	45929	30357.1	43269.1	27199.4	36489.3	33503.3	44474.8	44338.9	45137	43331.9	46244.3	29040.3	29463.3	45339.8	29705.9	42419.9	48339
O75323	Protein NipSnap homolog 2	NIPS2_HUMAN	6.53197e-05	16.4	5	305634	191811	203910	98626.9	308593	112880	228039	125827	159080	149011	119947	169103	267767	233080	960121	192259	740452	152114	218625	122965	130229	216257	220481	196576	215916	170086	276282	187736	120197	195354	120312	128656	147079	84478.4	155988	180651	211877	562390	130793	122226	130600	126579	210932	119683
O75326	Semaphorin-7A	SEM7A_HUMAN	0.00072068	6.9	4	25555.1	536713	410255	502009	29717.8	23715.8	299742	19963	24424	21601.6	317842	14085	514147	355451	579099	39850.3	303849	48828.6	5682.6	744819	635453	332536	546593	11678.2	20252.4	454184	13695.8	20264	769227	276353	11689.1	298151	359467	36866.6	220886	383664	5717.33	462937	479301	451082	313961	38664.8	47136.8	12928.9
O75340	Programmed cell death protein 6	PDCD6_HUMAN	4.19444e-06	33	7	119942	128884	159090	158239	204803	170054	193767	133078	167568	176506	148513	147550	169031	185971	187750	44846.3	213461	225446	168957	235898	180358	84291.6	193377	132396	179390	64771.1	155373	132050	101629	136614	152908	127854	140491	116016	137453	189486	126410	121285	194834	150350	94255.5	187451	141713	128535
O75347	Tubulin-specific chaperone A	TBCA_HUMAN	2.21582e-06	46.3	8	337122	223607	272440	312362	212642	248684	172070	207641	373443	187457	198284	262896	244419	186042	166796	99258.8	184446	336524	227682	208212	245458	201555	374108	280275	261226	209342	230493	200075	215107	286188	173067	219131	249310	296978	321371	204234	214880	259468	265848	245318	305558	295269	243769	314906
O75348	V-type proton ATPase subunit G 1	VATG1_HUMAN	0.00143323	37.3	4	203258	132872	332959	310137	319441	346714	193059	287739	524452	291864	262405	429127	168426	151088	127779	398193	165100	273056	123787	182814	267082	405738	230009	181165	165669	117941	43161	116784	144899	146323	108790	146135	125774	127424	122430	145741	171277	123115	144264	175224	175966	449905	100952	110628
O75351	Vacuolar protein sorting-associated protein 4B	VPS4B_HUMAN	9.46437e-07	35.8	13	66563.8	78691.8	87355.5	86824.5	90364.4	80946.8	92185.3	74308	93695.5	80336.4	63650.9	92273.3	98907.8	78306.7	80229.8	47807.8	63736.1	118862	91448.3	88566.7	84623.7	98341.6	76931.2	80092.3	104249	78073.5	56770.7	66658.4	77211.8	81550.3	70109.6	75308.1	82221.2	88390.8	94058.3	63934.8	70993.2	84156.5	76488	74025.3	78723.9	107809	61333.4	89234.2
O75352	Mannose-P-dolichol utilization defect 1 protein	MPU1_HUMAN	4.86015e-06	13.4	3	80570.1	130611	99153	175519	69998.8	72675.2	126873	107792	97019.1	87353.5	120783	117640	94354.1	95885.9	83110.8	331154	135442	82036.8	125532	77185.7	106464	214591	74774.1	117792	82557.1	125525	145969	177587	107916	113903	168924	113024	128582	111884	119926	134327	112733	115283	79451.9	77277.4	124375	80943.3	131101	128373
O75367	Core histone macro-H2A.1	H2AY_HUMAN	1.9242e-06	53.2	15	327662	427399	480198	451225	477116	517711	685447	368764	453180	719287	568890	347303	521697	569503	349925	1.099e+06	530904	491600	374564	531873	491243	490795	314583	476875	301644	369084	364221	375490	418042	247349	435757	362912	334490	191980	202747	535277	425740	229905	391664	380693	251953	301337	299040	322740
O75368	SH3 domain-binding glutamic acid-rich-like protein	SH3L1_HUMAN	2.05038e-06	78.1	7	217979	334920	224375	386558	314687	364152	216065	132499	315770	227406	145011	215139	219600	216511	334991	42416.1	180946	364377	242901	246335	223360	247421	307204	232261	336560	184429	154138	157641	224689	196703	199391	205813	332243	259332	229459	159259	152484	217096	268260	200008	225740	298609	236846	143611
O75369	Filamin-B	FLNB_HUMAN	5.30166e-07	66.5	120	891776	2.45119e+06	1.29764e+06	1.15488e+06	1.67367e+06	1.96189e+06	947098	1.15481e+06	1.14339e+06	963053	1.13758e+06	1375244	1.27612e+06	1.08841e+06	1.93407e+06	679473	1.29542e+06	831752	1.30595e+06	1.13495e+06	1.15465e+06	1.42212e+06	1.0306e+06	987327	1.16703e+06	1.33596e+06	2109279	1.53169e+06	1.36012e+06	1039695	1.27149e+06	1.19861e+06	1.68038e+06	1.76076e+06	1297334	1.17605e+06	1.46928e+06	1425589	1053748	1.34625e+06	1.63195e+06	1.32608e+06	1.82168e+06	1.21539e+06
O75379	Vesicle-associated membrane protein 4	VAMP4_HUMAN	0.00609707	36.9	4	21748.2	29386	18990.7	30952.8	34584.4	13854	40229.8	9860.18	14206.7	18491.1	57170.2	25066.1	17534.5	33786.6	70424.4	49437.1	10114.6	14812.3	20248.6	17125.1	20046.8	24943.3	46443.3	21855.1	18541	22424.5	82955.6	53479.2	51706.2	22721.7	28028.6	29868.9	18659.4	21869.8	21663	65592.5	33167.8	38188.9	39978.8	66981.5	55927.5	15553.2	46247.4	25726.1
O75380	NADH dehydrogenase [ubiquinone] iron-sulfur protein 6. mitochondrial	NDUS6_HUMAN	0.000401772	54	5	122465	188630	257491	212074	266144	251118	232920	123149	56304	252156	289278	153250	264588	198185	106070	177303	187198	204474	172533	198587	219107	144862	114368	101474	208098	98245.7	73911.5	90237.1	95739.9	92368.4	119933	104517	103376	60535	59304	138508	117265	61592.7	247413	136791	79179.3	51481.7	73016.5	86741.5
O75381	Peroxisomal membrane protein PEX14	PEX14_HUMAN	0.000565288	26	7	38365.8	36101.9	60043.1	38971.1	51337	39109.3	57983.7	60016.4	51068.6	33098.2	48609.9	48132.5	43375.6	58065.7	37452.4	71580.6	42849.8	57647.5	42660.1	37252.9	22285.4	79723.1	33511.5	41341.4	47669.3	48524.9	46628.1	39059.3	39052.9	47894.4	63096.8	38544.7	47165.4	32971.5	38898.5	38571.5	41798.4	45081.3	31946.4	40078.9	29998.8	53901.3	39154.1	51067.2
O75390	Citrate synthase. mitochondrial	CISY_HUMAN	1.89092e-06	24.9	11	598067	690696	516508	381219	455413	286911	622865	712014	716153	555396	492406	497281	679007	834445	480053	1.28483e+06	584862	370109	900381	254717	241900	1.0138e+06	554045	679716	561737	707605	404962	702055	768323	499035	737871	562624	548563	499381	483686	552816	693022	415632	413464	344446	681549	479019	502541	740460
O75391	Sperm-associated antigen 7	SPAG7_HUMAN	0.00945532	14.5	3	104396	97132.5	8975.19	156688	44246.6	34622.6	66461.3	11454.1	99131.7	57877.8	53556	97280	31944	33477.8	51392.9	51215.4	39636.7	17828.4	79752.1	27971.3	51490.8	46759.9	71430.9	8071.29	34115.7	86174	74852.9	38702.6	12274.9	18495.7	13240.3	16745.3	19776.1	14140	18174.7	8542.47	75253.2	11041.5	10480.1	133491	16994.9	41501.8	177499	46707.9
O75396	Vesicle-trafficking protein SEC22b	SC22B_HUMAN	9.33503e-07	42.3	9	925244	817389	1.16152e+06	752882	808602	815005	1.04243e+06	698405	1.27725e+06	668790	735807	807547	1064728	904765	682151	1.25706e+06	786709	835734	961580	737626	718070	1104005	879190	784672	589612	993491	859697	1.01796e+06	654709	771536	858057	722588	745917	563052	467856	894592	731156	548043	674299	669580	639188	692353	852380	730020
O75400	Pre-mRNA-processing factor 40 homolog A	PR40A_HUMAN	5.11718e-05	11.2	9	119924	96565	1.08862e+06	93672.3	107625	75529	140512	122754	101373	100063	129173	97419	97642.7	1.41377e+06	78531.6	230617	95195	145770	104896	106738	131682	137020	76067.6	120416	131283	138541	109450	139147	88311.5	106083	132306	110691	109027	92295.8	97326.2	134357	126327	107591	116646	516169	114353	93914.3	104526	144307
O75410	Transforming acidic coiled-coil-containing protein 1	TACC1_HUMAN	0.00291467	21	13	22246.3	34476.3	12068.7	170859	96254.2	119629	114098	23515.8	12283.8	146839	46428.1	176952	29513.3	25359.9	65103.7	91334.4	28307.1	133155	27711.1	125478	112930	13146.4	37622.7	24466.2	187489	29662.4	19741.3	22973.8	21870.2	25648.5	32294.5	22863.2	32756.2	24820.3	27473	86184.4	37942.1	24868.5	24252.2	52184.4	91734.5	87460.1	32691.9	24116.1
O75431	Metaxin-2	MTX2_HUMAN	2.35509e-05	43.3	7	71676.4	76287.9	47410.8	1.23535e+06	59900.2	44997.9	84872.9	45587.2	77108.2	65204.2	47425.4	1.5075e+06	68824.3	108425	1.60558e+06	66400.2	84357.4	56940.1	74031.6	54797.9	51429.5	99402.4	1.33542e+06	91599.1	69739	40320.9	1.45011e+06	1.20983e+06	74422.3	56008.1	59920.2	70020	42020.3	43386.8	70290.1	75600.9	78517.3	1.65728e+06	1.36891e+06	35627.2	61414	1.5431e+06	48820	1.28683e+06
O75436	Vacuolar protein sorting-associated protein 26A	VP26A_HUMAN	8.42871e-05	45.6	12	217067	133118	235884	210618	182270	179793	173865	166294	266421	224653	139573	170149	255414	200845	192277	74334.2	217688	273053	182970	171410	169970	109750	227077	211549	178971	135703	132828	117018	145469	155254	135838	173436	134270	157543	155895	176301	160527	159400	192449	171777	136837	200774	122492	179714
O75438	NADH dehydrogenase [ubiquinone] 1 beta subcomplex subunit 1	NDUB1_HUMAN	0.000431641	34.5	3	97510.1	123237	399546	394418	347537	368212	342931	450412	437778	331580	334244	494261	247185	186308	505857	73805.2	191257	323620	173524	396823	393046	49905.9	66343.6	122373	402776	15625.1	34487.3	63993.7	239509	509994	80835.7	42013.3	74496.1	35187.5	74393.4	110934	222032	37058.1	100218	493857	37898.4	410032	85124.4	79150.3
O75439	Mitochondrial-processing peptidase subunit beta	MPPB_HUMAN	0.000126749	28.4	11	41355.3	45565	66523	54435.6	70185.3	39504.3	63091.2	76857.7	77102.5	71833.1	52005.6	44410.5	70665.3	78876.3	58693.9	77003.5	69139.5	58614.7	71002.9	32250.8	37698.2	87727.3	42700.9	61577.7	64495.6	38697.1	27739.9	45639.2	54831.3	52319.8	64938.1	47366.3	40370.2	37621.1	37834.3	43987.6	57206.2	37904.5	34448.4	36062	52304.8	56901.5	38977	52424.3
O75475	PC4 and SFRS1-interacting protein	PSIP1_HUMAN	8.6059e-06	30	13	142139	65788.1	91958.1	82588.2	34851.7	53927.8	114816	103816	121192	149447	136977	49059.8	109283	103387	38518.6	212812	161104	86074.1	160897	133308	82949.9	112498	125353	143342	131520	151482	101111	122073	104053	104260	149468	201135	126644	114737	129314	167212	162492	100115	240862	85959.8	168937	112071	114317	192355
O75477	Erlin-1	ERLN1_HUMAN	2.80302e-06	32.7	9	49431	61031.3	159695	105422	80565.9	91311.9	119000	125047	124656	85561.9	101263	85654.3	121541	146427	82281.1	191650	135315	111079	94410.5	86094.2	63824.3	182844	102061	110311	110904	121008	76271.6	117637	73079.7	109195	164394	116503	97379.3	68320.6	95720.5	124627	53601.4	96282.8	96853.7	86613.2	78554.4	106893	75975.2	104196
O75489	NADH dehydrogenase [ubiquinone] iron-sulfur protein 3. mitochondrial	NDUS3_HUMAN	2.6847e-06	43.9	10	136971	121061	120586	93869	73962.8	73893.8	130346	116003	164110	142834	114056	66095.4	119637	175421	85933.9	208194	161240	65560	113670	80471.7	84131.9	128074	108852	119236	105600	127280	80681.3	96028.6	107487	103767	149840	141634	98719	67407	77677.3	112290	143448	80083.2	110532	83396.8	105447	84509.5	96922.4	131572
O75494	Serine/arginine-rich splicing factor 10	SRS10_HUMAN	0.00012961	19.1	5	51688	114205	57981.5	37286.6	43866	46073.6	67913.1	62937.5	62799.3	63906.5	78145.4	50865.2	59956	75344.2	67088.2	102880	56698.8	32021.8	58585.4	61289	52640.2	77739.6	39060.8	59774.1	57507.1	87019.5	87185.1	96446.9	53781.7	67520.2	93468	71952.3	69075.9	49157	74983.2	64488.4	55323.7	54928	47890.8	65429.3	58288.5	41659	49290.1	91867.4
O75503	Ceroid-lipofuscinosis neuronal protein 5	CLN5_HUMAN	0.000782146	11.7	4	18922.2	19218.3	36889.2	15024.4	38652.7	31996.2	43291.4	15440.8	1357.13	42310.1	30421.1	18236.4	57132.1	43937.8	25012	7361.3	12472.2	34945.5	30094.3	31119.9	13258	5323.32	20918.7	30734.6	19609.8	5441.95	12172.3	13264	20618.1	21417	19022.3	16393.8	23999.9	22317.6	8373.37	39245.5	14374.2	14578.5	35453.8	23456.1	14247.8	21671.6	20545.3	13176.2
O75506	Heat shock factor-binding protein 1	HSBP1_HUMAN	0.000179199	64.5	3	58114	145472	59518.4	630274	879917	921271	377123	702504	191603	435214	651024	230037	43381	42358.3	55046.6	125810	39068.8	797465	78465.8	450423	552859	273747	688473	75222.2	672078	40870.9	203662	40670.5	81986.6	61382.2	80226.4	59137.7	75191.7	207883	75548.1	33761	71006.9	63554	414617	65723.6	83146.2	771661	84063.1	52482.9
O75508	Claudin-11	CLD11_HUMAN	0.000125786	11.1	2	111456	100719	68758.8	146105	64322.6	54195.4	101211	90868.4	139683	85043.7	54616.9	46666.3	135342	107062	97230.2	116084	147866	56304.1	108119	47867.8	59871.9	142484	48879.4	50821.8	77330.6	63722.3	26210.7	165672	99734.8	73160.2	140257	92894.2	81394.2	75918.7	67659.3	43833.9	70260.9	73493	79753.6	78032.4	54049.2	62652.7	44027.9	84094.6
O75521	Enoyl-CoA delta isomerase 2. mitochondrial	ECI2_HUMAN	0.000151084	38.1	9	66884.5	37924.4	90905.6	78079.6	56309.9	53192.5	84146.6	70000.7	101717	75544.9	54920.2	71554	94022.1	107015	48150.4	63138.2	100401	74173.9	94272.7	48672	41904.9	66659.8	57615	35619.3	91466.7	63328.6	44974.6	58622.5	141786	64311.8	106009	32196.8	91575.8	36102.6	35453	56291.9	41526.3	57708.6	40030	75770.9	24344.7	77168.2	47997.4	107552
O75525	KH domain-containing. RNA-binding. signal transduction-associated protein 3	KHDR3_HUMAN	3.6041e-05	22.8	7	32961.4	39252.3	93933.9	30465.1	33040.6	29730.1	70709.5	26391.6	22966.4	30569.6	35669.4	24037.5	124066	133805	61626.2	138356	37644.9	112005	52354	27630.4	23036.8	40781.7	57955.1	59332.5	30378.2	38740.6	30994.5	49370.2	33292.2	31689.1	50454.8	48090.3	40648.3	39730.1	48645.1	80130.6	39533.8	44739.3	49266.4	45484.2	34303.4	26039.8	41398.8	24515.3
O75531	Barrier-to-autointegration factor	BAF_HUMAN	2.74009e-06	13.5	1	482266	1.19505e+06	478194	754532	742069	617717	675996	522172	687116	626026	622457	466630	681107	635687	900098	604308	1129216	588510	712429	1.10746e+06	757957	887983	636378	896134	1.50467e+06	771943	715305	542091	991345	536592	854645	900702	523622	822280	481166	613478	824564	413686	844470	640752	804911	700322	721911	603219
O75533	Splicing factor 3B subunit 1	SF3B1_HUMAN	7.10467e-07	39.4	36	128596	129955	136197	104235	102818	115328	173620	165817	127879	151620	161059	133871	149698	141868	94775.6	403181	127829	103957	164822	121389	129474	200268	131916	133454	124002	191870	139437	183923	127900	143116	178056	138617	146026	123821	148824	165927	159320	134124	125696	114535	157888	124225	133471	211536
O75534	Cold shock domain-containing protein E1	CSDE1_HUMAN	1.28957e-05	40.1	27	123007	105471	85214.7	92747.7	89923.4	100385	80820.5	132565	124409	91358.2	89350.2	141001	79851.5	63872.3	132720	116673	66962.8	92250.8	81351.6	98572	80679.2	70081.8	114430	77639.4	97736.6	87971	112634	107726	103344	154505	93889.2	98154.1	107331	125933	159766	71610	85882.5	133254	92091.7	95628.8	137549	90455.1	110911	210150
O75569	Interferon-inducible double-stranded RNA-dependent protein kinase activator A	PRKRA_HUMAN	1.99753e-05	35.8	9	31712.4	92354.7	55312.3	56519.7	67316.2	74486.8	58522.2	57727.1	63140.5	66393.5	57848.1	67768.2	70818.4	59419.6	92428.3	48540.4	67971.4	65310.8	52926.1	87559.5	71094.1	57252	76008.2	43038.9	70927.5	58971.7	62986	49801.2	64312.1	47331.4	48474.4	38987.4	52064.5	38660.1	45634.4	44848.7	39312.7	49520.8	47468.3	63169.5	51776.5	68376.3	48838.4	41245.4
O75581	Low-density lipoprotein receptor-related protein 6	LRP6_HUMAN	0.00190722	1.2	1	27968.8	7098.52	407.47	6045.29	6439.09	5132.95	3985.07	4942.65	3389.47	3835.76	1384.83	2566.58	388.742	1481.51	6563.37	1196.2	4918.92	5668.64	9962.83	5204.74	3986.84	4715.2	6955.91	14561.1	3173.47	12444.6	13568.5	16489.4	16344.3	14693.9	18107.6	19384.6	13233.9	13942.2	20235	15752.4	15386.9	15796.1	17195.4	874.704	14530.4	3237.13	20333.6	15952.1
O75582;O75676	Ribosomal protein S6 kinase alpha-5;Ribosomal protein S6 kinase alpha-4	KS6A5_HUMAN;KS6A4_HUMAN	0.000653341	1	1	6007.37	4842.58	7147.01	3899.29	478.37	610.621	3509	6459.14	3103.39	7287.62	4216.2	3718.12	10331.8	6761.95	2015.31	9216.21	4854	4248.62	6874.87	467.853	2774.72	1	7548.39	9000.33	6931.81	16952.2	5307.06	8878.05	4130.08	10266.8	14606.2	11707.9	7991.55	3913.69	8965.31	4081.96	7833.39	6207.78	9670.19	8567.4	6169.51	4796.15	4789.1	20064
O75592	E3 ubiquitin-protein ligase MYCBP2	MYCB2_HUMAN	0.000639195	5.9	24	16113.2	7148.65	11098.8	1973.62	20058.3	9041.29	36492.5	10905	5707.92	41309.1	19938.2	38665.4	8985.65	3872.75	11826.5	21584.5	63791.4	36046	7085.05	29243.3	21191.8	11939.9	21446.7	21546.8	26266.4	18022.8	3744.43	13020.6	13827	15073.1	22339.2	23019.7	15057.4	11677	36165.3	22619.1	43937.1	16563.8	35728.8	99261.6	29707.3	31028.5	25910.9	27075.7
O75607	Nucleoplasmin-3	NPM3_HUMAN	0.000528883	26.4	3	43781.5	40181.9	25600.6	22823.3	23277.2	12459.4	27771.5	44788.6	50694	28671.2	29448.7	30127.6	36042.1	31855.7	19462.3	61787.8	24839.6	21650	45311.5	21888.9	30511.1	50119.9	27435.2	27662	31674.1	21794.3	32779	32718.8	61856.2	46898.6	31653	52786.2	22790.3	30478.6	42166.3	28521.7	46059.6	23531.5	47967.5	30324.2	43223.2	25791.8	30462.9	38454.1
O75608	Acyl-protein thioesterase 1	LYPA1_HUMAN	0.00156543	8.3	2	109015	62669.9	31747.8	93874.5	91997.7	81022.1	60631.4	72488.4	100660	82642.8	51951.5	81227.8	85817.2	61669.8	70467.1	53965.2	59296.4	96911	75264.7	77002.9	70387.2	89256.7	102537	61964	86546.4	75066.8	66828.6	54486.5	77040.5	76369.8	61583.9	48920.2	3324380	74167.7	72135.4	57919.9	65740	81399.9	86505.2	81121.1	84207	71469.9	89785.5	76938.6
O75629	Protein CREG1	CREG1_HUMAN	1.8055e-06	9.5	1	71554.3	68676	324201	344426	507515	360036	416633	83469.3	168087	671114	326925	50856.2	355503	153919	57987.8	17575.1	272036	545067	90629.5	809522	249427	17153.7	168654	215299	171229	40263	80603.9	60421.8	55367.5	35204.1	65216.1	112675	77872.6	42895.5	29947.5	294904	83099.2	85002.9	462828	289892	48850.1	114104	60118.5	39896.6
O75643	U5 small nuclear ribonucleoprotein 200 kDa helicase	U520_HUMAN	7.31427e-07	31.5	56	74914.4	66685.7	72396.4	95057.1	73258.3	102428	110039	114918	103084	139037	153489	105422	85444.2	87726	58386.4	242290	77938	81065.7	96017.3	130722	112468	223976	75848.3	81292.8	94086.2	104449	83467.6	101409	67195.5	81901.7	95598	82009.1	88950.1	70890.9	76915	88604.2	100159	66207.9	79170.1	97246.7	94772.3	108983	81188.7	124240
O75663	TIP41-like protein	TIPRL_HUMAN	1.72785e-05	36.4	8	39448.2	24061.7	62677.6	72004.2	61929.1	61634.9	52809.8	57695.5	73414.2	52981.4	51356.9	68740.9	67162.4	50921.5	50986.5	22146.1	72392.2	84241.3	73502.4	59025.9	79434.8	25990.5	75354	44184.2	81903.6	25294.7	41900.5	35196.6	38486.2	61824.7	37704.8	44476	58118.3	44468.3	66434.4	55037.1	36309.6	78914.4	70566.4	65766.2	37109	74549.9	66878.6	59775.1
O75683	Surfeit locus protein 6	SURF6_HUMAN	0.000363008	13.3	5	63745	71383.4	69702.9	319161	207383	218089	188486	25967.3	306602	193117	153150	101084	47571.1	81828.4	65377.6	65252.9	76408	321932	61006.3	231344	247641	77020.2	83291.9	55882.2	245055	66874.8	65555.4	36938.5	46152.7	55898.8	62427.2	89704.6	64848.5	62733.6	60336.9	46003.2	53101.1	65094	71423.9	50022.7	58770	283457	39092.1	92140.3
O75691	Small subunit processome component 20 homolog	UTP20_HUMAN	0.0071809	5.3	13	10398.6	11021.5	5177.76	10997	31084.2	38192.6	62899.8	48292.3	30391.3	15955.4	297671	20381.6	39195.4	54370	6314.89	21278.2	16877.9	35797.9	24474.9	36705.3	64266.6	44932.2	15676.6	7042.06	62393.1	20734.2	10951.1	44209.4	14504	34130.2	10339.2	28457.6	36502.1	9940.67	13809.4	13476.1	17491.2	10157.3	18183.9	84876.9	18122.2	10622.1	21960	31860.2
O75694	Nuclear pore complex protein Nup155	NU155_HUMAN	1.59365e-05	17.9	19	48064.3	51990.5	72665	71634.9	51567.1	53136.6	96078.1	75981.8	93729.5	85980.4	64188.1	61831.8	73792.9	72179.4	44641.5	187227	77655.9	57313.2	81993.6	60875.1	81491.8	75231.8	38284	64474.1	56954.4	54286.2	29004	63463.2	50819.6	54885.5	55579.8	60876.3	52773	53687.3	50625.4	65075.6	63780.7	50058.3	50945.6	67176.1	62014.5	64612.9	50116.8	77100.6
O75695	Protein XRP2	XRP2_HUMAN	2.40088e-06	14.3	6	41481.6	98087.6	77282.6	44446.2	83621.7	84782.6	63826.2	66183.7	74427.5	64664.2	83982.7	69267.9	75879.6	105237	77573.8	98674.9	56706.3	65311.1	53455.1	75046.6	50702.6	149775	79988.4	55465.8	56854.4	126093	73498.5	85297.2	88449.2	53199.9	76775.6	55432.1	72978.9	56183.7	54699.4	62339.8	53351.1	51914.1	50770.1	40631.3	58975.5	76596.4	48108.3	32454.8
O75718	Cartilage-associated protein	CRTAP_HUMAN	8.10528e-07	47.1	16	172813	396084	261850	222202	247318	350180	442867	456334	91980.5	367999	455193	365816	471108	384681	306898	643043	216865	277053	442348	265741	351878	165759	364819	388631	365160	624775	466727	490512	393314	329675	396566	456442	325962	274176	306689	404350	304870	216651	300846	370003	359736	380024	362552	219401
O75746	Calcium-binding mitochondrial carrier protein Aralar1	CMC1_HUMAN	4.6795e-05	28.2	16	40766.4	38359.5	45530.9	46620.1	38063.5	30590.6	56163.2	21759.1	55756.6	88406.2	46028.9	27679.4	47733.2	71371.6	17501.4	103950	45104.6	37373.8	39635.1	33057.9	20861.6	49160.4	34544.7	39768.5	56546.2	24039.4	15542.8	29619.1	31132.2	25734.9	45771	31976.5	29227.4	13170.2	18145.8	38723	39448	19971.7	33330	31506.7	26202.1	37970.7	23769.8	36118.2
O75764	Transcription elongation factor A protein 3	TCEA3_HUMAN	0.00480597	7.5	3	74577.7	259975	127792	119337	92392.9	83141	214673	76837.2	98564.9	68815.2	74143.5	102590	92794.1	168218	286494	79787.2	255293	123027	75416.6	90371.5	110572	156696	70027.4	48213.7	67340.2	88409.7	244350	285107	157708	186917	200696	204532	113413	77046.4	181309	178104	128295	105441	174499	80299.4	166877	100842	195161	155738
O75781	Paralemmin-1	PALM_HUMAN	3.72939e-05	40.6	11	46912.7	77580	68525.4	136457	142168	183238	126665	34807.7	36640	231050	142811	82291	49126.1	57669.2	71642.3	49939.9	48968.1	77528.2	26673.2	177056	23672.8	91119.4	33363.2	48109.3	50670.2	44131.7	94028.6	44744.8	55172.1	107015	55380.7	96965.5	64147.4	62607.8	39334	128986	38714.9	24254.8	126990	35752.7	71963.9	60978.6	40626.9	31699.1
O75787	Renin receptor	RENR_HUMAN	0.00103381	13.7	5	97516	164515	86351.6	65522.5	109730	82389.2	57561.2	38276.5	93664.2	62234.8	89204.1	143622	36846.7	95032	365011	51658.8	119766	61503.1	74530.5	30283.6	68754	44270.4	110551	110207	42737.1	42384.9	161413	52339.9	217732	29479.4	54133.6	43999.3	91255	732911	41546.5	77649.1	36888.5	37225.4	92176.1	81132.9	19101.1	99008.6	38453.7	122327
O75817	Ribonuclease P protein subunit p20	POP7_HUMAN	0.00546016	10.7	1	68262.3	26439.1	112141	53602.2	91612.5	74906.2	75169.4	144711	122959	66850.9	92441	110168	86478.8	97924.8	69044.8	160851	83945.5	80112.8	126612	36429.6	59412.8	119516	92376.9	49839.3	76873.4	105357	49956.6	95895.7	130350	79154.2	90665.4	30841.4	54484	59158.5	51385.7	70630.1	90720.5	48202.9	52920.8	65140.5	93951.1	54219.1	62919.7	51768.5
O75818	Ribonuclease P protein subunit p40	RPP40_HUMAN	0.000408654	11.3	3	41760.3	52037.6	32566.1	99870.6	38450.1	66472.4	113947	93053.6	39061.3	79077.4	84258.6	33315.5	26069.8	36346.9	29209.6	58197.4	27609.2	109157	27582.2	79297.9	82029.9	38154.7	122213	34937.3	46368.8	34590.8	32172.3	40409.8	71327.7	93445.9	20693.7	52017.7	73770.4	65287.7	49598.7	29047.1	50902.4	49137.2	52434.5	87858	79661.6	75690.3	26470.7	41328.4
O75821	Eukaryotic translation initiation factor 3 subunit G	EIF3G_HUMAN	1.21091e-05	35.9	9	401785	274879	273276	263785	203783	189325	217906	255238	300582	201720	197935	268028	335365	410645	448535	475973	512136	217411	470721	200659	184899	398328	269012	291479	214019	233562	375600	347556	283067	376574	342544	307901	302056	302602	356389	339384	363385	346801	308962	252753	334785	236444	375994	428941
O75822	Eukaryotic translation initiation factor 3 subunit J	EIF3J_HUMAN	7.22048e-06	46.9	9	190674	170379	138279	132117	145151	185986	119193	176356	153424	159024	158570	198824	169181	114876	165690	131374	129287	149466	129430	177214	193947	151248	191664	328698	164729	168282	210218	162981	174774	168532	112494	145342	159780	182178	189064	169195	156931	170799	193939	209083	207202	158394	190972	161929
O75828	Carbonyl reductase [NADPH] 3	CBR3_HUMAN	1.78216e-06	66.4	14	73832.2	82777.8	205756	161119	226050	189101	176215	155981	263712	122575	134862	180645	116426	165287	171286	80361.8	216045	316680	182134	95501.4	216986	189843	70977.4	98838.5	218309	72730.9	101056	106990	91905.2	104423	83211.5	98130.5	172356	61862	130256	126542	112426	98759.1	113749	164299	128283	200187	144566	86782.7
O75832	26S proteasome non-ATPase regulatory subunit 10	PSD10_HUMAN	0.00094501	48.7	8	30234.4	44527.7	29859.5	34203.7	32814.9	23647.3	29324.6	19366.6	50316.4	15723.6	30753.1	67032.5	37380.2	47442.2	41486.5	19592.1	42443.9	37823.5	28119.9	24152	31605.5	40772.8	17927.9	36604.3	34163.7	25956.3	80875.8	38894	30866.6	40986	40067.8	32475.6	53376.8	28586.2	33351.9	33361.5	32685.3	43036.7	37193.4	43026.6	29060.8	34478.7	34153.8	29549.4
O75843	AP-1 complex subunit gamma-like 2	AP1G2_HUMAN	0.00946182	2.3	2	33742.7	128254	6144.09	59875.6	234659	26573.7	296556	141150	107000	160134	182207	107259	80176.9	9721.85	81161.7	68303.5	23019	8440.95	16112.1	342637	209977	278041	25065.6	53699.6	167450	27544.3	43420.8	36493.7	75693.3	52499.4	50311.3	74744	24098	139624	49994.2	27871.6	62721	53709.4	35352.8	32174.8	44881.8	205167	57475.4	47424.6
O75844	CAAX prenyl protease 1 homolog	FACE1_HUMAN	0.000187505	28.8	12	97773	143668	95376	79124.5	111885	114958	140818	174784	48227.8	124534	151758	143253	80781.8	115511	122318	280032	75674	66438.9	138773	93090.2	108289	208092	77487.2	106498	90007.3	183744	172489	142592	151750	145769	162907	121281	135496	116696	101458	117649	105847	95117.1	108098	104809	152646	80728.8	148259	129564
O75874	Isocitrate dehydrogenase [NADP] cytoplasmic	IDHC_HUMAN	6.20831e-07	42.5	15	239878	122998	367683	419669	233208	194430	492646	202301	398458	738797	189552	165501	280029	392660	116816	232709	227742	620311	281633	185964	316075	180206	359790	313597	295342	182400	131729	131927	121590	148324	168953	228799	148124	265723	289968	193945	211666	199446	369694	337610	200562	283583	193534	140601
O75880	Protein SCO1 homolog. mitochondrial	SCO1_HUMAN	0.0059432	8	3	27875.4	55507.8	36769.6	97343.8	116262	196180	62985.2	54229.7	56513.2	53644.7	40382.2	109290	115655	87942.3	70029.6	63586.8	193944	91292	24975.2	48343.7	130774	197638	38028.7	34704.3	47160	79501.1	31521.6	39671.6	47527.1	50172.1	58799.2	50514.4	179952	57945	48831.8	38241.6	49438.9	48758.4	46749.8	36653.5	30373.4	56486.1	35093.4	101226
O75881	25-hydroxycholesterol 7-alpha-hydroxylase	CP7B1_HUMAN	0.000528883	13	6	74659.6	3963.08	415746	107161	43506.3	39207.2	31970.9	4945.68	85897.2	65864.7	69290.6	54304.5	22782.1	23454.5	54029.4	38547.8	29404.7	56078.1	71238.9	53780.3	69420.3	22872.1	2488.87	58763.3	58123.2	34096.2	2219.22	82057.9	13702.1	66488.3	75963	12235.4	33353.9	57957.8	62878.3	89945.5	64491.8	76032.4	68511.5	16916.7	64383	59474	64102	85320.6
O75886	Signal transducing adapter molecule 2	STAM2_HUMAN	0.000399954	21.9	10	89444.3	94688.8	77826	70108.8	111713	132933	228096	121922	86850.7	105964	964361	104382	92033.8	71242.9	113840	137682	77590.8	75148.3	99713.1	98412.9	97146.2	131562	167839	107725	122335	141898	107638	103675	92910	118642	117210	95679.2	107092	144963	197336	95716.7	112859	166068	126297	89500.1	102582	100547	126937	125056
O75891	Cytosolic 10-formyltetrahydrofolate dehydrogenase	AL1L1_HUMAN	1.58068e-06	3.1	2	131245	112759	50055.5	86140.2	179915	195992	98534	82473.6	77790.9	148745	129953	60121.8	162061	170575	40076.7	206262	80124.7	85777	179856	165110	123546	237166	282563	133460	80652.2	170113	88986.1	114773	164967	64762	57601.5	122908	88366.4	160393	38262.2	207604	143113	108471	114371	111002	94494	114547	106813	147649
O75897	Sulfotransferase 1C4	ST1C4_HUMAN	0.00154195	3.3	1	15200.9	73825.6	9220.28	9314.43	13546.3	7814.72	14359	10210.3	1350.83	9815.26	1851.45	9666.99	13024.5	22295	24095.4	66717.9	12224.9	12698.8	15673.3	8896.03	8658.69	39264.7	22176.6	32158.4	4880.44	16338.2	96408.4	54205.6	8734.17	51424.1	55202.5	76178.4	64750.7	71721.1	75131.9	48882.3	58007.4	1.18593e+06	44750.7	10418.3	45325.9	36430.8	94342.2	35670.8
O75907	Diacylglycerol O-acyltransferase 1	DGAT1_HUMAN	4.48024e-05	8.2	2	73635.6	82232.2	33249.6	205493	194389	287657	4775.18	219942	72269.6	191041	198901	900.52	14044.1	13816.5	5619.86	25258	12329.2	1032.18	8235.69	190136	2547.93	23806.7	106671	54708.7	844.626	34858.9	73537.8	72845.1	23186.9	35386.5	60857.4	18026.1	58066.4	6255.28	35960.4	76410.6	33415.6	39410	96622.5	46573.2	36067.4	227780	119700	61273.6
O75909	Cyclin-K	CCNK_HUMAN	0.000138422	10.2	5	31528.8	33159.6	8618.23	22260.9	19538.4	10669	14785.5	14647.2	33473.9	13728.5	14907.6	16034.7	9905.57	13896.3	7651.94	18355.9	9356.62	23900.1	11849.5	17857.2	14083.9	27333.9	31853.6	18828.5	24526.6	13643.3	35412.3	28328.3	36014.3	31654	143130	28041.8	34267.7	43571.4	43100.1	22609.8	25399.3	31055	30761.2	10250.9	70724.1	10056	32051.7	29124.9
O75911	Short-chain dehydrogenase/reductase 3	DHRS3_HUMAN	6.8449e-06	32.5	8	11299.1	14373.5	38970.4	114140	119520	112853	88617.9	83952	38162.5	39497.2	28836.1	41568	32096.4	50199.2	49778.5	60202.2	57397.3	11829.2	53447.3	72837.4	121621	98907.3	34819.9	36761.4	3863.4	107636	79090.8	66787.1	17443.7	26697.5	68916.3	39530.2	18457.5	25130.2	12836.6	35868.9	28218	40352.8	48707.7	47181.9	24820	7042.14	30694.8	7104.65
O75915	PRA1 family protein 3	PRAF3_HUMAN	8.51199e-07	24.5	4	196954	311613	762466	531200	480259	459633	667638	402930	535098	687510	548473	359342	489791	662920	588158	493631	744270	475309	387086	417290	317807	575305	530053	314652	361593	281654	361032	409640	278067	345569	610032	312912	421753	156774	240805	340559	226264	258214	403168	353811	151420	384656	230537	297888
O75934	Pre-mRNA-splicing factor SPF27	SPF27_HUMAN	0.000204452	46.2	9	66006	116536	43753.9	39873	36611.9	38111.3	65657.6	60720.2	55900.2	52841.7	49499.8	53569.1	60070.9	53133.4	49483.5	118954	49005.2	37264.2	63080	48266.5	50627.8	63318.3	63465.5	78514.6	55085.7	87764.9	106670	136925	71592	104478	104071	92701.1	121490	85054	120109	91003.3	78863.1	108013	116194	41349.9	104177	113070	121471	112122
O75935	Dynactin subunit 3	DCTN3_HUMAN	8.86715e-05	39.2	7	110501	105322	115982	126889	129967	156010	91781.3	112802	123786	117569	101099	147109	100541	98911.9	149219	45888.8	115662	124224	69719.6	128603	107625	105514	142922	106000	132941	104246	104899	85856.3	84658.9	92660.8	92426.9	100599	97062.1	114339	134736	72562.6	116747	122647	84261.7	109258	99227.7	111676	98323.3	124343
O75937	DnaJ homolog subfamily C member 8	DNJC8_HUMAN	0.000497245	27.7	8	103830	289098	115890	111307	123457	106924	126804	149091	133055	176796	113556	117406	133396	189850	105967	119007	121499	145030	128735	137377	217001	196427	83458.4	135459	142834	139201	590327	119695	93714.4	119625	172488	125828	102059	130005	161483	125902	112059	139044	127220	88919.3	99916.8	129795	102951	170336
O75940	Survival of motor neuron-related-splicing factor 30	SPF30_HUMAN	0.00124706	18.1	3	31071.7	3115906	26239.6	12149.2	24379.1	14245.1	196797	43304.3	45667.5	75807.7	244763	22757.8	40803.4	26213.2	22612.1	54929.2	26285.9	37553.9	36481.2	142113	86516.8	39413.2	41259.3	36988.1	76856.8	41808.5	29197.8	297696	247726	34685	31298.6	39287	342094	160734	33106	36769.7	34701.1	33445.7	47278.1	28341.7	32562.8	137449	30540.7	49316.8
O75947	ATP synthase subunit d. mitochondrial	ATP5H_HUMAN	6.32656e-07	65.2	9	544062	397443	812192	573278	691525	556632	848038	619090	877197	940163	642020	567314	743038	1.03382e+06	512607	903912	749408	579535	662372	457549	422007	440482	616666	405646	611814	320112	485355	585707	483966	415232	674605	361488	484096	243957	345282	621116	440144	374380	524014	472673	293034	437660	413161	458234
O75954	Tetraspanin-9	TSN9_HUMAN	0.00599251	10.9	2	2375.56	1437.89	10265	1121.6	27827.5	57756.5	4575.64	1659.48	128414	2810.08	34382.8	53977.7	21523.2	9395.04	2940.88	24358.6	6126.03	10360	4920.73	2669.79	33656.5	9987.6	8540.95	8144.83	5546.48	9536.34	665.255	4721.32	9241.72	2308.16	5910.71	4462.56	4106.6	762.033	823.797	12488.7	6163.31	2883.69	3795.25	6988	3146.63	62830.4	4534.04	674.906
O75955	Flotillin-1	FLOT1_HUMAN	6.04497e-07	55.7	18	40994	70311.2	89882.1	68411.4	105522	92683.5	130783	77733.6	127941	97374.6	165145	89973.9	81749.8	120365	74363.7	85660.4	80068.8	99910.9	89107.3	64418.9	85254.3	86984.3	97405.3	98821.7	71984.4	93688.7	82211.8	95840.1	60557.3	91265.8	126394	97099.1	84518	60245.8	60697.8	91974.9	95917.1	70959.4	116783	126592	60827.5	99316.6	62640.4	76895.1
O75962	Triple functional domain protein	TRIO_HUMAN	7.86272e-05	8.7	23	35519.8	12055.3	10516.3	18172.2	32822.2	53847.6	138477	30655.1	41661.4	26289.6	76401	37678.8	8697.05	5876.07	22304.1	9100.28	15219.1	75314.2	41371.2	50168.8	73422	28906.4	28559.1	20363.3	40135	12707.1	18942.8	16666.6	13579.5	19708.7	10171.3	11257.3	15354.3	19680.5	23540.8	9771.16	15677.7	18130.2	11441.6	13320.9	22822.2	88282	15087.9	26893.7
O75964	ATP synthase subunit g. mitochondrial	ATP5L_HUMAN	2.08311e-05	55.3	4	278930	184174	299499	285371	603992	287246	454341	362824	357698	503694	507149	188506	257108	356656	195268	507809	374372	325182	253951	365789	244605	756312	186874	230479	295391	169156	148016	188343	224317	144125	220134	167590	186997	136275	123995	241923	233371	125708	197026	171155	179456	241665	188803	194592
O75976	Carboxypeptidase D	CBPD_HUMAN	0.000472907	19.4	22	16343	18174.7	4258.77	14136.6	15594.4	4876.92	22275.1	34718	1230.93	23506.4	21185.5	24064.5	11768.4	15294	13283.4	94263.8	9677.46	9861.69	10296.1	12969.5	16421.4	41772.9	10767.5	14888.8	18494.1	15221.8	14692	22872.8	15409.7	25831.4	25736.8	17793.6	16530.5	14537.5	20967.9	3891.14	17936.6	21520.8	26739.8	26113.3	15653.6	17310.7	15106.9	17183
O76003	Glutaredoxin-3	GLRX3_HUMAN	6.98495e-06	43.3	12	371184	314116	383835	372610	315388	379656	403210	501961	454507	338095	397348	440125	369382	382319	326078	684562	352202	341084	438650	320854	298459	577981	411004	354810	341246	488015	463366	458173	350530	396464	435930	384738	365209	321590	410277	380474	349092	362710	353428	357868	361867	361230	349416	408836
O76021	Ribosomal L1 domain-containing protein 1	RL1D1_HUMAN	7.01987e-06	26.5	12	111343	76373.3	133609	71317.3	86142.9	93585.6	151142	137402	122431	137387	130111	87871.6	168989	152460	85155.1	282022	91384.7	78963.2	142042	96137.7	106025	138278	89705.1	91821.2	88223.2	122060	83413	104138	114873	92069.2	82500.4	108609	83999.2	89086.4	71645.7	115674	107064	75799.2	105602	133651	94776	88521.5	92641.4	106676
O76024	Wolframin	WFS1_HUMAN	3.86497e-06	13.9	10	37262.7	71632.8	62525	36032.8	35584.1	47686.2	64034.2	53334.7	52178.8	31517	43341.9	40767.3	37634	62988.1	76097	69142.7	48840.5	28022.2	54374.3	278039	41464.4	101650	61894.2	39858	276791	69277.4	76441.8	71313.8	42258.5	73870.7	102205	62620.6	56674.9	50699.1	53849.1	57327.1	51770.5	53258.6	43925.1	52772	53717.2	35481.2	66908	67679
O76031	ATP-dependent Clp protease ATP-binding subunit clpX-like. mitochondrial	CLPX_HUMAN	0.00115757	27.2	15	33377.6	46029.7	19057.1	23846.5	31608.3	36903	23038.8	26344.7	12415.7	20838.4	22625.2	17061	27062.8	29652.8	12280.6	34464.8	11777.2	62968.6	34663.9	18471.3	29885	29158	18608	30847.7	31652.6	28588.4	26447.5	35161.5	36294.5	33628.5	40741.3	28009.6	37063.3	28674.7	32465.3	27635.2	35152.1	28122	25146	18724.7	39300.6	18129.3	28777.6	41885.6
O76061	Stanniocalcin-2	STC2_HUMAN	0.00130066	5.6	2	15490.6	28467.7	28898.4	41210.3	21508.4	32462.4	48941.3	49757.9	45852.5	42529.1	26372.4	50360.5	24184.3	19673.3	17250.7	79223.3	88242.6	88632	33244.6	36225.3	55574.6	292056	28365.5	31476.5	13119.4	15959.4	10011.3	44952	49676.7	10705.5	31188.2	30602.6	30260.6	5323.42	13395.8	7836.22	7593.26	38135.2	46437.5	25868.9	9619.67	29384.9	30253.7	32927.7
O76070	Gamma-synuclein	SYUG_HUMAN	0.00111444	29.9	3	44238.5	55972.6	33739.6	18765.8	17805.2	26744.2	19719.1	18152.4	104235	7133.2	99926.3	14762.7	84497.9	5524.29	34606.4	44615.6	14262.5	22588.6	7756.84	77551.7	12077.1	29315.9	115981	7015.67	67118.8	37017.1	38115.1	19549.4	49488.7	16400	21007.4	20811.6	23259.6	24966.3	48151	16410.4	7636.02	20841.9	68553.1	66315.1	30476.2	21814.5	66469.5	14177.7
O76071	Probable cytosolic iron-sulfur protein assembly protein CIAO1	CIAO1_HUMAN	0.00015977	19.2	5	45847.2	11906.3	27744.3	24699	14241.4	11330.1	21395.1	17026.8	31695.7	19198.9	12038.9	17264.2	18245.7	24115.6	22611.9	452322	26182.4	25209.8	27513	19930.4	19587.9	13497	19984.9	23225.9	26127.8	26539.7	21884.5	17281.6	20486.9	31505.5	18285.4	22900.7	16201	24296.1	39874.8	12201	20942	30926.4	22607.9	15786.3	27064	19004.7	21798.9	60160
O76074	cGMP-specific 3'.5'-cyclic phosphodiesterase	PDE5A_HUMAN	0.00625993	5.3	4	20802.2	15271.7	17823.9	14324.5	231312	40622	9497.18	23438.3	47371.1	40182.6	52512.6	26299.9	21920.2	51511.6	35296.9	69260.3	24504.2	36246.1	12752.6	25353.1	55381.8	38411.9	16344.3	19853.1	31587.8	13054.6	80683.8	69136	115952	15290.7	78104.5	17486.7	69835	29251.2	11842.4	4504.59	10336.1	56708.8	13618.8	34610.3	96077.7	45562.6	213139	9961.54
O76094	Signal recognition particle subunit SRP72	SRP72_HUMAN	2.33866e-05	42.6	23	62153.7	58688	56674.6	61002.8	57992.6	60371	41434	68308	55200.5	50241.8	49305.5	53852.4	57965.9	34005.1	59291.3	25352.6	60237.2	60684.6	72122.6	54785.9	56863.3	32990.7	60644.5	62933.9	64157.6	55782.1	50586.8	55309.6	59319.9	62214.8	47072.7	56481.2	51321.8	73927.2	60981.1	56227.4	64211.2	54516.2	72949.2	66603.8	68770.6	69745.8	83826.3	72068.7
O76095	Protein JTB	JTB_HUMAN	0.0014303	8.9	1	22502.3	40502.3	20461.9	12299.3	12655.9	7433.61	17883.2	15424.1	35568.1	21615.2	15274.5	18630.6	15306	46333.8	41573.2	49707.6	36916.5	10564.7	17362	10756.1	10923.2	16525.2	26726.9	41588.5	12818.4	18702.5	19848.7	39505.5	52112.7	41261.6	32952.1	45075.9	29776	19720.6	29966	30063.5	28216	28362.6	33883.2	6119.91	23242.7	8719.63	18730.2	12963.3
O94760	N(G).N(G)-dimethylarginine dimethylaminohydrolase 1	DDAH1_HUMAN	4.17965e-07	66.3	15	539449	133052	388701	410172	474797	404846	437663	370579	400497	460850	457672	362588	441625	410699	276104	163102	278673	758352	232943	476206	519926	368354	1.01598e+06	212479	476984	164457	87902.6	131490	151701	156570	186974	188608	123324	242186	150445	243586	130849	133378	367939	343647	91694.8	467410	108164	121924
O94763	Unconventional prefoldin RPB5 interactor 1	RMP_HUMAN	0.0097277	13.6	6	38080.8	46565.6	17562.5	38222	30116.1	52565.5	65441.7	19570	37282.6	36581.2	25231.1	17579.7	45615.7	25294	40067.9	16600.8	87867.9	14626.6	34965.8	46847.5	45455.4	43741.3	29296.4	62990.6	32749.6	44210.1	56119.9	59872.1	131163	37969.7	60874.8	64069.7	111100	34011.8	46301.4	64524.7	41368.6	45221.9	52256.8	32958	29217.4	28550.1	42487.1	36517.2
O94776	Metastasis-associated protein MTA2	MTA2_HUMAN	1.36554e-05	23.4	14	69957.8	103377	279426	1.24304e+06	718080	611616	172153	1.1365e+06	1.52896e+06	977642	1.08387e+06	656736	136676	167073	65141.8	124981	92378.6	777319	86469.3	374872	1.01722e+06	146964	52857.5	52943.7	836344	69473.9	79720.4	103274	66817.5	69091.7	81330.2	57311.4	63640.6	92538.1	89192	76484.7	80771.4	57109.9	57902.2	48220.3	85548.6	847840	71081.4	112027
O94788	Retinal dehydrogenase 2	AL1A2_HUMAN	1.15844e-05	1.4	1	8103.71	51900.2	56086.4	23020.7	40813.5	42301	45477.9	108563	31234.9	67618	68668.8	75391.4	28407.5	25946.8	17454.4	104648	58537.5	71568.8	30630.5	3307.66	43252.7	32564.5	109330	42599.7	42180.2	14015.2	46780.9	102748	10955.3	16004.8	112314	74146.3	10759.4	69997	69544.7	14121.8	194287	72999.6	29370.4	24593.8	98153.1	28971.5	16001.7	21547.2
O94804	Serine/threonine-protein kinase 10	STK10_HUMAN	0.00462267	12.8	11	12886.2	5373.13	5965.72	12370	10451.2	13647.2	18478.5	17772.7	10642.8	9933.54	13528.9	16847.1	8545.5	4617.21	11489.9	5304.05	2541.76	432237	9324.25	9317.7	10790.3	11637.5	7589.7	8706.93	16531.1	11472.3	14156.1	13690.5	18101.9	19812.9	11311.1	10718.6	16419.7	30219.9	23648.5	15555.2	10000.4	16322.3	7929.6	18915.4	13368.5	13209.8	17866.8	30651.6
O94808	Glutamine--fructose-6-phosphate aminotransferase [isomerizing] 2	GFPT2_HUMAN	0.00107491	21.7	13	45067.1	570699	522348	120838	62552.8	50447.8	102462	42263	32050	15444.9	16175.5	30549.3	101676	465398	14305.6	15967.4	15801.7	10399.3	21650.6	41197.8	25335.3	18651.3	66472.4	13416.2	12654.5	13814.2	23057.6	11437.8	13170.6	30005	14372.3	29385.8	12411.8	37887	42122.6	15969.7	26270.8	410873	19483.3	29538.8	25887.8	33309.3	39358.6	49354.9
O94817	Ubiquitin-like protein ATG12	ATG12_HUMAN	0.00545151	7.1	1	12819.5	12259	1	13822.9	6619.17	15846	6821.05	16916.4	20108.5	13132.9	11360.7	13750.8	9051.73	15556.3	20774.7	15556.1	19116.7	1	9255.01	16218.4	15495.6	40307.5	22329.4	20051.7	12293	15112.4	1829.1	13125.6	18171.3	26274.9	17972	26157.1	21538.1	18595.2	18513	20418.7	26041.4	26543.4	24273.2	9633.2	25795.3	10528.6	24184.8	25559.9
O94819	Kelch repeat and BTB domain-containing protein 11	KBTBB_HUMAN	0.00177257	13.5	5	18162.9	10541.4	6124.26	9214.05	10947.3	6726.79	20945.6	13639.8	17045.1	7512.94	13753.9	12708.7	11208.5	16408.1	20269.8	19395.8	19801	9440.46	21184.9	5776.52	8749.43	26223.4	19138.2	15778.6	5632.88	23639.2	33105.8	25057.9	7470.95	22190.8	21783.8	23533.1	22225.9	4641.65	27720	19956.5	23031.5	23613	19002.7	5634.05	25606.2	8422.02	24218.6	27058.4
O94826	Mitochondrial import receptor subunit TOM70	TOM70_HUMAN	1.95032e-06	43.8	19	93501.7	131404	104361	82218.4	85914.8	71909.6	115695	123916	140760	99257.8	113851	95506.9	114157	169810	105562	176304	127713	75337.3	141101	66791.7	68095.9	156677	142988	126725	98410.8	138276	102663	133668	133269	116157	140737	128812	120858	88807.4	99169.3	125338	142813	88840.2	105973	90741.2	127124	98196.7	119041	123043
O94832	Unconventional myosin-Id	MYO1D_HUMAN	2.40088e-06	50	44	52000.6	94800.6	204813	179950	473646	527327	184039	142361	119214	404896	185721	172428	637434	280046	186629	98207.4	135681	543413	157106	369749	204051	46316.7	225525	277526	368473	131227	72809.2	93834.6	207099	39023.1	113971	116216	227009	112324	107825	257900	116007	79559.9	267460	211796	67234.2	228389	111647	18757.9
O94842	TOX high mobility group box family member 4	TOX4_HUMAN	0.00153893	6.8	4	24060.8	46523.3	25911.9	75184.2	319916	538099	99682.7	74802.5	82462.4	8274.01	110341	295240	11732.9	8007.74	363598	15715	33587.6	14030.5	24704.7	14931.1	136195	29932.4	52262.1	13744.9	108451	21717.3	30750.2	18104.4	15702	21911.9	16477.7	13725.5	11882.1	23016.5	25309.2	18262.1	14752.4	13144.6	17322.5	157738	14303	137207	16425.3	25328.8
O94851	[F-actin]-monooxygenase MICAL2	MICA2_HUMAN	0.000268208	12.4	12	37464.1	76708.6	18245.1	41827.7	13144.8	12626.9	5603	16447.3	7382.18	37654.4	37062.5	26397.2	8467.07	78762.2	32603.9	13579.9	8068.9	75490.9	10689.5	3237.08	6604.55	35790.9	3174.3	3511.47	2602.69	30896.2	65361.7	56501.4	56470.6	28878.9	31837.8	10737.6	41306.2	28897.7	26574.4	10527.7	32224.1	15539.7	9024.32	17103.6	40943.8	47011.1	54343.8	38394.3
O94855	Protein transport protein Sec24D	SC24D_HUMAN	4.60331e-06	32.9	25	151818	157155	104963	146524	128927	156889	112609	196521	114156	133072	113805	185417	122894	78961	147018	65400.4	137134	136623	174996	146659	176454	88879.5	148028	149297	147639	132720	170530	128689	134909	171158	91116.3	147684	157664	192674	164859	146314	139402	165328	158386	187338	175820	162926	204398	143632
O94856	Neurofascin	NFASC_HUMAN	0.00860085	3.8	4	26244	29795	14094	12817	64398.7	166689	129050	26205.6	11424.3	13526.7	39585.3	55661.1	6906.86	7279.01	30848.8	68010	11121.9	12189	10524.9	183748	31258.1	21608.9	510959	180624	154264	21732.3	34291.7	9304.96	50375.7	8909.84	54552.1	21773.9	664952	270363	248312	32562.7	31477.9	22271.3	29603.6	29162.8	21403.8	17245.8	48984.6	64335.5
O94874	E3 UFM1-protein ligase 1	UFL1_HUMAN	6.43634e-06	32.4	23	76494.8	101312	95634.1	75853.4	76997	94573.2	95426.4	100386	80954.2	73148.8	105893	91851	104334	74713.3	79081.9	85212.3	79819.9	74152.5	90906.1	79207	81103.3	67566.7	94275.5	85031.8	73504.3	122940	104048	102495	91210	83536.2	112036	96087.1	85428.2	71448.7	70068.8	103807	105645	78966	89426.9	105840	87125.4	76115	103883	82941
O94875	Sorbin and SH3 domain-containing protein 2	SRBS2_HUMAN	4.35518e-05	11.4	11	52850.8	323617	19187.8	40963.2	138794	290939	47970.6	15576.1	29081.7	15756.2	8529.05	21909.9	4476.72	70512.7	187289	227447	156635	24785.2	23198.7	120228	17416.6	120228	29043.1	22217.8	7683.89	123930	400928	106253	194230	59609.4	65767.9	107997	9064.47	9162.15	29143.9	119732	54522.7	18026.1	50789.6	26438	97635.7	12504	14112.5	23286.1
O94876	Transmembrane and coiled-coil domains protein 1	TMCC1_HUMAN	8.56793e-05	4.3	3	156150	246900	176014	162628	182048	143947	86506.9	82075.9	74291.1	150927	211328	101102	132448	66612.9	38428.4	72856.1	141009	110580	254202	165684	66327.2	36151.6	111204	37010.4	98783.2	29608.8	83659.2	90744	54767.8	170287	49094.2	116793	213169	104384	117042	71465	89816.5	75502.4	37135.3	104525	65675.1	81581.7	256484	318500
O94885	SAM and SH3 domain-containing protein 1	SASH1_HUMAN	0.00217952	13.6	15	40115.2	39792.4	23744.3	32917.6	22656.3	16568.7	154356	23723.9	15581.1	54468	50224	34163.1	37102.4	28783.8	115128	322460	23959.5	170150	38317.9	26239.2	27679.7	17836.8	60286.4	42185.3	34682.9	48866.8	26862.3	21654.5	35116	46847.2	33125	50612.8	58574.5	32785.1	47434	37209	27552.4	44612.7	47194.5	46127	30234.3	58880.4	26898.5	55325.9
O94887	FERM. ARHGEF and pleckstrin domain-containing protein 2	FARP2_HUMAN	0.00693852	6.5	6	28407.6	8738.42	5499.38	19257.9	78187.6	45172.5	127537	85471.1	97528.7	105510	47172.5	40154	7689.45	34003.7	93161.6	35687.8	9617.53	79233.2	7547.58	73748.3	59119.3	5283.29	22841.4	20250.9	70653.1	20294	353.767	19224.7	19375.2	27272.4	24191.9	5238.09	6771.11	20368.3	4297.43	7232.8	5797.1	4196.21	7237.33	75992.4	7116.49	59589.1	5135.02	114406
O94888	UBX domain-containing protein 7	UBXN7_HUMAN	0.00117923	32.1	11	27812.7	13822.1	32294	35456.4	20534.6	21927.9	1.1089e+06	32919.8	24396.1	22938.3	28148.3	22845.5	29084.6	29039	23272	114760	32100.5	34973.5	38374.8	25830.3	32204.3	145836	38260.5	37835	29504.5	90981.8	14701.5	46893.6	48728.4	40375.3	29234.2	43699.6	44383.7	40430.3	39662.8	31020.4	47559.4	44549.1	32880	22488.9	48137.2	30934.1	28506.2	35319
O94901	SUN domain-containing protein 1	SUN1_HUMAN	4.45649e-05	37.4	22	86357.3	170413	505262	81303.8	75244.8	78976.2	141666	53519.8	66210.2	120978	139619	59047.8	280461	508996	273174	536718	396575	81022.1	233467	84637.9	67470.3	426754	285930	184908	58362	253137	204784	165226	154308	129045	251311	196850	191982	59565.2	87516.9	205418	133839	102399	173570	88878.9	79690.5	202291	83344.5	88492.1
O94903	Pyridoxal phosphate homeostasis protein	PLPHP_HUMAN	0.000948115	32	7	75869.4	35698.4	64221	89701.5	87824.5	99104.4	74896.9	101509	75909.4	88099.7	77251.5	70156.9	68832.4	33865.6	55196.4	133630	47730.5	132851	54721.4	95313.5	103048	51678.7	71918.6	69701.4	120055	46719.8	58532.1	42491.8	56545.2	60335.5	47395.1	94403.5	57371.6	88029	74331.8	58556.3	54674	62377.4	74844.9	66476.3	64870.4	89927.9	63167.1	64967.4
O94905	Erlin-2	ERLN2_HUMAN	1.04738e-06	44.5	12	213184	211858	633716	424594	329394	407112	413801	402020	426652	447373	371136	288390	430927	503914	332597	923859	522592	357575	294866	322651	221142	623080	419440	291421	283750	371468	204264	303370	203191	294181	363344	280842	252368	161102	198212	330338	222522	191984	261248	276636	197586	263340	185606	224191
O94906	Pre-mRNA-processing factor 6	PRP6_HUMAN	0.000118478	31.7	27	60667.1	76798.7	56289.8	53305	69221	67493.3	94239.4	95779.2	66579.2	81926.7	85086.1	72669.2	70652.9	72069.4	78739.9	354991	78422.9	82052.8	82429.3	85640.3	78878	247677	72185.3	82285	97007.1	117333	124282	99216.5	68675.6	87286	102814	100871	111655	64832	82852.4	110482	80923.2	81097.5	97298.5	59914.2	74433.7	66541.3	81776.9	114606
O94911	ATP-binding cassette sub-family A member 8	ABCA8_HUMAN	0.00205522	5.7	7	85209.3	8822.34	295261	178508	12156.4	9540.11	13033.7	10124.8	12524.5	16664	150703	18106.3	5608.09	224152	1373.27	49987.9	23819.1	11182.5	12025.8	14729.3	3680.11	22079.7	264711	17851.2	173241	14525.9	127082	10924.2	82815.3	18249.7	11788	26911.8	309066	178431	390060	10883.7	7198.49	432255	146455	15757.3	6719.61	176218	44411	80318.4
O94915	Protein furry homolog-like	FRYL_HUMAN	0.00136198	1.6	5	45001.8	5395.31	14414.5	4399.54	7562.84	10682.2	23484.2	4212.11	10592	25920.9	17777.6	11645.5	1079.85	857.169	43870.5	9388.84	42461.6	9349.07	53186.5	7899.24	14552.8	37243.9	1661.74	18536.6	19324.1	104974	83366.2	50843.8	72581.1	58088.9	3451.62	54262.9	57632	114888	35552.9	14267.9	96790.1	98660.7	30264.4	5957.39	81829.5	19865.7	149169	59604.9
O94919	Endonuclease domain-containing 1 protein	ENDD1_HUMAN	4.00573e-05	23.6	8	30628.9	115453	80967.9	55071.6	43790.6	94903.2	115659	35286.1	61866	47618.4	51585.9	78834.6	87550	34823.7	50704	41224.6	30026.6	32426.9	52328.3	36487.2	31898.4	49408.7	35709.3	40863.3	51453	70739.4	49126.5	53961.5	50113.5	77681.9	98361.8	33211.3	49605.8	37575.2	42967	52106.9	36702.7	37162.2	27024.4	20542.4	31869	65032.9	45862.7	56079.3
O94925	Glutaminase kidney isoform. mitochondrial	GLSK_HUMAN	1.49033e-06	44.1	20	123541	317959	134913	118135	442597	309703	194981	220451	123362	199150	183966	223558	276531	227362	359448	206900	196145	180188	198375	202746	193129	209735	204882	178295	192182	285671	476340	317478	316903	180771	291228	172519	302625	253376	228324	213803	211670	193650	169927	160541	271627	139035	384209	214061
O94967	WD repeat-containing protein 47	WDR47_HUMAN	0.00124167	4.2	4	249996	33244	21560.4	17930.9	21716.3	21644.5	26468.1	23560.9	40216.9	22012	63301.3	89983.3	489112	68132.4	17724.5	57083.9	19803.1	13608.7	57203.4	18493.4	20682.5	20502.2	106847	170666	32836.9	15527.4	18448.7	21774.5	18502.6	11345.1	23293.2	17556.9	13747.1	18116.7	19652.3	26183	24943.5	100449	23036.7	69734.8	76315.2	17136.6	26832.7	20649.1
O94973	AP-2 complex subunit alpha-2	AP2A2_HUMAN	1.53967e-06	25.5	18	51267.7	45711	60256.8	50114.9	60866	55040.3	53874.5	58694.7	47964.1	72684.7	57391.5	61931.4	73245.8	72540.8	65297	56228.4	83849.8	59024.6	66985.4	75142.6	84172.4	38987.8	69934.9	65845.2	59936.1	66833.5	45118.1	44460	56551.9	57068.2	51437.6	65541.6	45798.9	68893.8	63601.6	70999.3	71251.4	60925.3	65491.8	69096.4	56409.5	67727.9	74894.4	52158.7
O94979	Protein transport protein Sec31A	SC31A_HUMAN	8.89178e-06	29.5	31	277275	274041	389314	371909	356210	398837	276704	475034	396337	385939	398141	440875	343938	260596	449999	156974	389377	367507	296366	387348	385199	345365	336909	300479	360187	307551	345890	269351	248216	338277	213130	287589	296819	259553	358495	287215	268717	343384	304951	408986	304009	350142	301986	312925
O94992	Protein HEXIM1	HEXI1_HUMAN	0.00881423	17.3	5	40508.6	28118.9	109555	47714.4	51835.1	39844.5	61392.5	39356.5	19267.8	98132.9	92572.4	70247.2	45074.9	42232	24581.5	54805	19804.9	55892.1	27752.6	31146.9	37772.7	30862.4	159708	26123.8	82305.5	19179.9	27023.6	37856.9	30062	27533.9	26261.3	32029.9	11790.3	37360.6	30006.6	35049.7	23253.2	18120.3	33915	45576.4	19176.5	59691.2	37639.2	30571
O95050	Indolethylamine N-methyltransferase	INMT_HUMAN	0.00694778	7.6	2	73767.2	38014.9	62285.3	27849.4	80620.3	24758.4	101507	50439.4	59033.4	49870.2	16039.7	20257.7	8191.23	38091	19518.7	53918	19124	43797	100696	34515.6	42542.9	30011.7	93805.3	34177.1	19385.3	18534.8	7214.8	19872.6	10135.3	27667.7	20861.7	23199.6	39413.2	20624.4	22986	66535.6	12128.7	28245	24085.5	70327.5	35374.1	18249.9	6811.69	11828.9
O95070	Protein YIF1A	YIF1A_HUMAN	0.000980488	23.5	4	124941	89172.6	224879	161138	79925.4	43790.8	72532.8	127522	35303.7	134360	94783.1	143976	162392	18495.7	26239.3	50882.8	111957	89182.2	115641	98382.6	160783	33710.4	162125	162231	83378.7	81724	37067.2	77450.5	103191	110349	62528.8	98365.8	66789.7	129339	40022.4	102908	120021	71909.9	114461	82519.4	116552	78755	155355	69088
O95071	E3 ubiquitin-protein ligase UBR5	UBR5_HUMAN	0.00138849	4.3	12	30489.3	61753.5	32392.3	19966.3	16154.8	23618.3	7756.15	25344.4	9189.54	31674.3	61141.6	24091.2	36032	36282.9	31527.8	44558	38540.6	14982.1	26661.5	23491.4	27138.1	42660	186020	42044.3	25662.9	65709.2	35474.1	24734.2	37059.9	31992.5	25532.7	35445.6	26311.4	34663.9	19266.4	32536.7	36542.2	19669.3	27487.3	33929.8	45088	15933.6	23558.7	49434.8
O95084	Serine protease 23	PRS23_HUMAN	0.000688547	12.5	3	21495.1	5920.73	25425.7	14517.4	25977.3	16914.9	24793.3	16721.2	20241.5	14948.4	40825.1	7424.04	30686.3	22137	13057.9	69162.9	21385.1	29404.9	17996.3	11733.8	26502.5	19992.1	14724	4940.59	18972	15897.3	17915.3	5556.85	38093.6	8827.53	18552.7	9089.4	13713.1	11092.5	13379.9	11830.5	3142.49	4627.29	14555.3	14031.9	14555.9	11130	7802.75	11173.7
O95104	Splicing factor. arginine/serine-rich 15	SFR15_HUMAN	1.86197e-06	12.6	9	38156.7	32491.2	31217.7	28323.5	25986.7	135284	47918.4	49418.8	42539.2	49337.7	51656.5	41979.2	49958.5	40054.3	21985.8	63991.3	36155.1	29803.6	45333.3	39170.1	39706.1	30880.6	70644.3	45848.2	34773.2	54145.3	35204.5	52042.5	36397	43060.7	49117.8	49456.4	42011.7	35542.7	42306.8	45989.4	49422.6	38525	40670.6	35594.5	48200.5	40679.9	39220.9	58597
O95136	Sphingosine 1-phosphate receptor 2	S1PR2_HUMAN	0.00126532	3.1	1	59903.4	23897	54210.3	35131.6	13259.2	17475.7	41594.9	25427.5	46579.3	42949.8	24330.5	22232.7	59717.4	49563.7	35116.5	29546.2	95355	35454.5	63642.5	30240	52782.9	27213.1	47036.3	50696.4	22362.9	80076.6	18692.4	23625.3	16993.9	41265.6	29778.6	51979.2	33778.2	26140.8	17135.1	41165.5	44551.6	43854.9	40388.7	20326.8	45215.3	58131.7	27977	2306.03
O95139	NADH dehydrogenase [ubiquinone] 1 beta subcomplex subunit 6	NDUB6_HUMAN	0.000405012	20.3	2	63302.3	43933	61633.2	51999.2	43692	42759	82661.4	77802.2	79368.6	94951.9	62759	98519.5	81580.9	88841.7	833566	160217	64184.9	49849.3	57485	55028	50713.5	309148	292866	54491.3	53339.8	58340	23541.5	52864.7	44125.3	41813.5	57880.9	44119.9	41614.7	98306.8	56647.9	74892.4	59184.3	29779.7	114304	320923	39451.6	359155	43993.1	40357.3
O95140	Mitofusin-2	MFN2_HUMAN	0.00136989	14	8	45030.7	68851.3	97396.4	86021.8	59957.9	28415.8	53734.5	37976.3	69891	53639.9	31443.6	48334.3	36769.6	36977.1	33500.4	189411	22349	166306	73135	35047.1	29065.4	194252	87772.8	43951.9	42697.2	47926.8	37583.3	47486.4	47251.6	54947	30570.5	48923.1	55105.8	67012.4	34081	36482	42887.3	58269.9	72136.6	66727.9	36929.7	23676.4	41627.1	34955.6
O95159	Zinc finger protein-like 1	ZFPL1_HUMAN	0.00217521	19.7	5	643978	34250.4	81493.7	36644.1	45509.3	62502.7	50388.1	47882.6	38008.4	47357.5	40734.1	34747.2	72383.1	37021.3	27023.8	47296.3	33561.5	35659.1	41836.6	45769.9	38155.8	17558.6	60014.1	24263.4	50239.6	30415.6	16096.3	29025.6	34430.8	32837.7	26145.4	25477.7	27680.2	22017	17351.9	28585.8	29475.2	27461.6	74276.8	25273	32506.5	46132.1	30965.8	25266
O95163	Elongator complex protein 1	ELP1_HUMAN	0.00123027	13.5	14	20671.8	12994.8	23703.1	42448.8	22330.5	27012.9	35016.9	49194.7	154074	33975.5	21861.6	33750.4	22757.7	18609.2	31440.1	40060.5	26298.4	37339.8	27117.6	42978.8	24412.5	51876.4	43913.9	26289.7	48112.7	15046.2	98679	9812.71	23715.1	65048.4	41587	17235.9	98152.7	27191.3	20691	14200	15605.2	16287.7	22930.2	29826.3	21395.2	30791.8	15219.9	29131.8
O95164	Ubiquitin-like protein 3	UBL3_HUMAN	0.00156882	23.1	2	98974.3	9739.66	2459.93	104338	42547.1	3678.22	51681	30736.7	5379.52	5662.53	240056	10607.7	13558.9	16321.2	5018.63	8613.89	4638.27	10201.8	5644.23	55354.7	47928.9	5075.95	3246.63	6694.05	3713.77	9419.53	2490.85	10354.6	15989.9	9631.77	9706.98	22156.6	6895.41	8141.8	8655.13	5703.03	12507	6800.04	5220.8	8275.17	7266.4	4540.77	5301.77	1647.24
O95168	NADH dehydrogenase [ubiquinone] 1 beta subcomplex subunit 4	NDUB4_HUMAN	1.01849e-06	31	3	95212	71624.6	76273.3	61845.2	66340.6	191317	104573	70704.3	88572.9	84574.6	73237.1	47853.5	86886.3	112138	45874.7	77461	91061	49344.6	77719.1	49209.4	50944.3	61872.6	74641.6	81116.1	66482.2	68401.8	36967.2	67011.8	67783.9	49057.6	94255.7	76027.7	52066.9	36305.9	39760.7	73837.6	101222	43135.8	68616.2	58669.9	60352.3	59912.2	53442.5	61263.6
O95169	NADH dehydrogenase [ubiquinone] 1 beta subcomplex subunit 8. mitochondrial	NDUB8_HUMAN	6.78548e-06	36	5	199767	326662	88898.7	88782.1	98881.1	68130.2	134391	119342	117386	153243	108260	74547.4	111883	152816	144923	149911	126453	80404.2	189700	63222.9	76268.2	104798	235312	161626	93635.3	197876	250138	207516	209118	216790	221314	280003	263121	147820	176211	165812	171436	167999	219177	86652.9	197357	76471	206701	162338
O95182	NADH dehydrogenase [ubiquinone] 1 alpha subcomplex subunit 7	NDUA7_HUMAN	1.65647e-05	27.4	3	196072	259414	50330.7	106170	49816.2	51740.4	94994.1	65640.8	89522.6	91398.6	68990.2	73270.2	85406.3	219493	154032	108880	317013	52679.2	299456	145818	59980.7	116940	119941	398529	70802.9	23393.7	40990	61482.7	53177.4	382242	45628.1	260757	37150.9	530142	44065.6	45318.9	154815	17489.1	427486	53579	58403.6	38944	400388	34871.1
O95183	Vesicle-associated membrane protein 5	VAMP5_HUMAN	9.76373e-05	29.3	3	56323.2	63892.4	273358	43057.2	54299.8	149836	59605.9	62151.1	35696.5	47332.6	73421.5	97263.9	68250.5	80583.8	65539.2	49558.3	23107.8	42208.7	305979	37561.5	103747	44959	100361	68575.3	55963.1	250629	27705.8	44416.3	43044.5	24079.8	58789.7	28941.9	48432.5	71696.9	27836.6	76987.1	87792.5	68106.3	58308.9	94285.2	49252.4	81970	22691.6	35986.2
O95197	Reticulon-3	RTN3_HUMAN	4.32124e-06	7.7	5	166556	254991	265332	302846	331465	358441	305639	261418	250163	284420	291384	248006	212668	293494	283493	335537	243301	208030	211037	288464	254662	271775	303451	192869	202464	290885	318828	238811	220968	168857	295612	272696	235882	128997	147731	296972	180166	144133	277607	316102	162958	220933	172150	123146
O95202	Mitochondrial proton/calcium exchanger protein	LETM1_HUMAN	1.82082e-06	44.9	27	156915	112015	118830	74107.9	95281.8	82538	127793	136375	138900	133579	113282	124970	141151	178507	90376.5	254433	118041	74243.2	136780	61515.1	70628.1	185357	133900	126545	98317.1	142824	92756.8	124877	138771	86489.6	134993	103425	98344.9	78280.4	74396.2	125925	144312	70433.5	102683	100169	112662	85675.8	104187	105848
O95208	Epsin-2	EPN2_HUMAN	0.0027865	7.6	5	8061.57	19017.3	22367.4	173087	13739.1	8529.42	8352.92	10816.4	9018.23	6962.15	11633.8	12571.6	18536.6	26495.6	9517.35	15244.3	22623	12746	22183.8	11232	15124.4	18122.4	5127.5	20069.1	9721.05	12549.5	124236	12730	15849.4	13717.3	18944	13323.6	15553.9	21552.8	176209	13088.5	7577.5	15980.1	7850.99	7057.92	11478	11652.3	46849.1	15044.4
O95210	Starch-binding domain-containing protein 1	STBD1_HUMAN	5.56948e-06	22.3	6	116889	41876.2	22144.1	282618	190128	17742.1	101299	133283	279956	229264	140766	169009	295542	224762	32938.3	132838	293784	338381	25817.8	29230.1	396263	195339	225201	241416	222829	13186.2	43883.2	33703.3	29308.5	27152.4	108642	12788.3	25156.2	115213	21196	143538	143083	159251	221457	138333	109439	206600	109367	94385.8
O95218	Zinc finger Ran-binding domain-containing protein 2	ZRAB2_HUMAN	0.000123471	26.7	8	48389	57888.1	62485.8	32271.5	51054.2	24868.2	50670.6	61266.5	46706.2	44060.5	64894.4	60421.1	45650.4	61562.4	42830.7	55727.3	47721.8	38861.5	55301.4	53279.8	48680.6	64522.2	36725.6	38779.9	53047.3	62248.2	50094.8	64390.9	51520.1	49157.6	63200.3	61875.5	46931.8	48107.7	43947.3	45129.3	44490.5	36477.9	43391.5	51497.2	52056	54871.8	39854.5	56292.8
O95219	Sorting nexin-4	SNX4_HUMAN	2.48803e-05	35.8	13	23838.1	32092.3	22490.1	38180.1	39801.8	48207.8	47785.6	66520.2	41282.1	59587.9	56337	27168.9	33126.3	21217.3	24376.6	19085.2	29487.9	38036.8	19914.4	40313.5	64345.5	23055.7	21814.6	34423.2	33008.8	25298.8	28417.4	25310.7	27854.4	29795.1	21036.9	32394.2	23094.8	29643	23161.6	35934.3	34361.1	30220.2	36677.1	30384.8	27297.1	30127.1	34150.2	15135.7
O95232	Luc7-like protein 3	LC7L3_HUMAN	1.88154e-05	21.8	8	314016	693776	84035.7	85008.1	49833.3	1.68996e+06	428187	572548	138092	274306	481838	1.00126e+06	324207	278725	1.78994e+06	278019	290483	51186.7	464375	601975	621883	745391	114383	587934	324881	498631	1.4848e+06	1.43092e+06	1.26248e+06	306689	685246	435001	1.46335e+06	890740	750208	549702	581183	462213	377430	64422.9	874677	50744.8	383643	426031
O95248	Myotubularin-related protein 5	MTMR5_HUMAN	0.00580529	9.1	15	68975.6	15935.2	21981.3	37953.6	28040.4	32369.9	27301.1	60149	16715.4	24951.2	36668.2	38511.6	19235.4	16232.4	10443.1	47210.7	59519.1	38021.4	33975.2	42001	35029.7	76706.2	23253.2	32648.4	36185.2	26073.1	49998.8	28786.6	26899.5	21335.1	18869	26903.1	38586	21825.9	62906.7	32178.2	33776.3	17907.4	30100.9	28982.3	53471.6	43188.6	35631.8	26649
O95255	Multidrug resistance-associated protein 6	MRP6_HUMAN	0.00120889	0.5	1	43074.4	104184	405354	62655.9	66294.4	83683.7	103200	99209.4	44414.9	105244	98870.5	88254.1	371892	411789	287705	114319	407955	82184.6	258155	55838.3	116411	130862	108646	201871	64237.1	89737.6	199425	255612	271978	253821	144199	107528	244930	154579	123938	109244	296497	259976	135265	200086	117203	99329.8	205764	278423
O95259	Potassium voltage-gated channel subfamily H member 1	KCNH1_HUMAN	0.000638085	0.7	1	49212.3	35630.3	544547	184779	14127.2	18596.2	527057	583064	23677.4	519185	542520	573568	461985	601641	479752	28940.9	935832	372630	744639	516288	218303	999644	80321.1	230766	11308	22701	342096	64644.1	24592.8	82430	40503.3	29768.5	46656.7	41852	90217.6	429901	63901.7	36855.5	499681	30658.3	58664.8	351477	46287.6	146464
O95273	Cyclin-D1-binding protein 1	CCDB1_HUMAN	0.00195621	3.6	1	33958.3	3862.24	4772.68	1565.42	8904.94	10730.7	22904.6	7582.43	14422.5	1	3131.09	15279.7	23985.6	16195.9	10940.9	34601.9	33244.1	6239.26	32410.4	5861.28	9003.33	32581.6	443.565	1818.1	9912.84	5229.89	11032.7	4501.81	2993.74	9026.84	7750.69	3265.31	5631.3	18295.5	5908.04	37961.5	7521.12	9166.2	6625.54	77108.4	6820.17	18651.5	8268.78	4830.24
O95292	Vesicle-associated membrane protein-associated protein B/C	VAPB_HUMAN	0.000604378	36.6	8	101969	184569	164468	132861	195740	201750	179709	198073	115488	187819	172248	184647	170045	147394	155918	320834	143100	143140	130668	194505	168833	294521	150090	116854	144172	193751	174462	170226	166625	134368	204917	130159	143302	95062.2	108797	156018	141483	121346	145053	153343	141400	114958	148269	116347
O95295	SNARE-associated protein Snapin	SNAPN_HUMAN	0.000274434	42.6	4	7994904	18472966	22384328	16078289	109818	109333	93205.2	24488914	101419	113919	21915696	22808614	10750000	35731600	12702519	28733272	14295519	164769	20885434	108359	103264	34843520	32638262	12462311	114755	20870292	16220502	13139514	12409577	11055119	26952908	23430152	18349450	9200355	14949055	11764825	10416757	14884967	11463979	22503952	8916452	14945970	9805805	11026082
O95297	Myelin protein zero-like protein 1	MPZL1_HUMAN	1.72173e-05	21.6	6	28745.7	33046.2	49396.8	49563.3	67718.1	66207.3	63905.5	62505.6	43263.9	62984.8	53014.3	55332.9	63189.9	63328.8	58992.9	53915.5	43179	63532.3	44757.9	53076.2	46207.1	37240	43493	36405.6	51810.9	26105	38140.4	48669.1	23973.3	30907.4	50230.4	23286.6	47968.8	28668.2	28802.4	49803.8	53050.4	32026.7	37493	45510.4	31051.1	48595.3	40644	29237.9
O95298	NADH dehydrogenase [ubiquinone] 1 subunit C2	NDUC2_HUMAN	1.92559e-05	35.3	6	325874	256857	132776	97996.5	102943	78925.8	140161	127917	154922	153887	130171	91406.4	139136	165580	78065	221286	140860	81171.3	125326	73628.7	75034.7	171703	517509	192913	108360	191874	273087	209027	158250	134953	217370	154989	248540	149654	198673	195589	209339	175618	206837	96900.7	168899	97858.2	232694	248962
O95299	NADH dehydrogenase [ubiquinone] 1 alpha subcomplex subunit 10. mitochondrial	NDUAA_HUMAN	1.02739e-06	29	10	169305	140002	151392	115469	100133	89938	152677	138609	174108	177583	143256	99385.4	164482	204389	83076.2	267122	160406	92729.6	132484	81817.3	84810.8	151878	151266	140022	116620	122916	82349.9	111073	119903	96129.3	147108	129654	112224	82901.1	72023.8	125692	159766	67099.1	122103	125542	100036	93023.4	100247	108864
O95302	Peptidyl-prolyl cis-trans isomerase FKBP9	FKBP9_HUMAN	6.66602e-07	41.9	19	386448	863320	751350	729960	978316	1156373	2.08518e+06	1.03019e+06	257197	1.71409e+06	1.57575e+06	1.56663e+06	1697753	2.50541e+06	1.1679e+06	2.09621e+06	758281	1.37491e+06	2229283	970927	1.68891e+06	1.19105e+06	2.7035e+06	1922443	1.30704e+06	2397019	1.0798e+06	1.67305e+06	1.64031e+06	1.46381e+06	2.48927e+06	1.97071e+06	1.49655e+06	838857	901582	2.13335e+06	1.10793e+06	1.10935e+06	1.12302e+06	1.73076e+06	1.04064e+06	1.901e+06	1.21999e+06	426703
O95319	CUGBP Elav-like family member 2	CELF2_HUMAN	0.00121419	13.2	6	54665.2	37266.8	50024.7	40373.9	50487.7	19177.5	24264.1	28204.8	75775.5	35692.4	15145.9	55164	88050	65877	74597.8	45033.5	90119.3	38062.7	90256.6	46862.3	9982.23	69468.5	129578	51352.5	9991.68	32105.2	6638.2	28444.2	6500.14	25887.1	37475.5	47488.8	60681.3	68817.8	46644.7	54919.8	46110.1	36820.9	46589.3	60830.2	37416.2	43234	39576	34166.8
O95336	6-phosphogluconolactonase	6PGL_HUMAN	2.02975e-06	39.9	8	221483	283537	240229	281402	241168	321581	169319	199070	250919	234971	231361	267738	281583	353844	453834	285433	327060	279069	296304	239976	288437	429185	410736	303629	270820	387907	342334	247930	347278	305380	278040	457598	318126	292191	377186	293951	212423	340599	343258	278353	300746	254852	281982	268202
O95340	Bifunctional 3'-phosphoadenosine 5'-phosphosulfate synthase 2	PAPS2_HUMAN	3.05388e-05	34.7	19	95744.1	94136.4	79495.2	102002	132925	124747	142238	150222	109095	134680	80471.8	135264	40724	44130	83722.4	80746.7	48794.9	130866	91732.3	139694	133624	67983.3	89953.7	65632.9	116979	85664.6	200685	93693.4	84006.2	165517	65527	82034.7	170306	145406	117094	47198.7	57580.1	101975	76033.6	111329	107249	151885	199358	180185
O95347	Structural maintenance of chromosomes protein 2	SMC2_HUMAN	0.000756266	17.8	19	33463.6	102616	55390.2	248670	78510.9	63673.2	12834.9	63485	13228	27888	47540.2	203014	134166	8973.28	87575.8	40519.8	14010.6	37396.7	137037	140032	139276	185300	119026	20780.9	19107	30648.6	36173.4	80813.2	73573.5	60155.2	66474.6	39354.9	40268.3	94471.9	62354.8	51097.6	31320.7	63978.3	16248.2	25714.2	60472.9	202351	37632.7	65820.4
O95352	Ubiquitin-like modifier-activating enzyme ATG7	ATG7_HUMAN	0.000359738	18.2	11	81482.6	135490	98697.7	75875.8	78084.6	36190.8	24793.4	72385.3	80136.6	43507	38845.7	9094.56	64580.4	65203.2	53790.6	36998.1	86187.8	70719.3	84046.3	51000.7	69860.5	82076.2	88091	73346.6	72624.3	76467	75171.1	51235.2	50626.8	75260.3	17237.1	72446.2	71718.2	85407.6	81925.5	54078.3	62968.5	74133.1	73658.1	126839	75859.5	65425.1	65979.7	95405.7
O95361	Tripartite motif-containing protein 16	TRI16_HUMAN	0.00226001	20.6	9	62170.6	24964.1	18897	47297.2	34698.3	18041.8	8953.43	7416.6	19171.5	15721	11207.7	26544.6	12639.8	20746.9	129106	72011.4	27281	13438.3	22681.5	12113.6	44056.5	50013	26896.7	30432	11095.1	16681.4	63123.4	33876.1	19728.6	110506	32520.7	73118.1	22731.4	27167.6	57589.9	60047.3	55789.3	14629.2	6816.6	105945	22095.3	28430.5	23919.1	92025.9
O95372	Acyl-protein thioesterase 2	LYPA2_HUMAN	0.00110198	30.7	6	55104.8	34755.4	61778.7	133661	42720.7	46981.7	40548.3	70670.6	45051.1	42524.9	50872.2	39257.1	45634.7	72585.6	64985.5	95968.6	143752	62062.1	89749.8	44787.3	72579.7	91776.9	51150.4	57483.9	66156.4	50387.6	59080.2	61297.9	71010.3	48733.6	61727.2	50075.6	106776	58906.5	53355.9	59689.7	49230.9	58997.3	65804.6	60758	53281.9	50998.6	45633.7	74420.1
O95373	Importin-7	IPO7_HUMAN	3.91248e-06	21.7	17	138595	86302.5	84402.6	114825	109057	90490.5	73188.4	160492	106283	75079.9	72767.7	152225	77050.6	65550.3	100054	49296.2	85443.9	85560.5	110221	85495.6	79108.8	74804.5	61921.9	91368.3	112704	78762	99220.8	81524.6	93903.6	114260	80856.4	100416	114099	119392	143942	74795.9	123546	132980	101408	127042	182455	131501	139442	202898
O95379	Tumor necrosis factor alpha-induced protein 8	TFIP8_HUMAN	0.00279995	20.7	4	13197.3	23307.9	196090	107554	154884	238567	145124	201637	63562.4	205142	10752	16279.8	17975.2	10739.2	52939.3	6767.17	265275	87286.6	98087.8	153419	96050	60565.1	47154.9	172368	88163.4	18657.4	299153	19609.6	32753.6	28028.4	104399	28028.5	280554	129963	18543.4	8305.73	40620.4	1.59553e+06	132764	113957	19227	29223	215086	78849.3
O95394	Phosphoacetylglucosamine mutase	AGM1_HUMAN	4.26711e-05	40.4	18	203254	127522	132514	151895	142442	161824	112067	185845	162934	135214	124854	231504	162512	132849	170113	113527	159454	161580	175591	131741	161842	175817	235318	157796	146684	161821	179585	124321	165825	201389	95188.5	159900	177985	184796	161542	122737	144903	156857	182559	178232	192097	229786	226328	150319
O95396	Adenylyltransferase and sulfurtransferase MOCS3	MOCS3_HUMAN	0.00128607	10.2	4	127389	420509	524074	655370	177034	16767	10311.4	7677.43	690483	14781.5	795294	531997	533031	729839	431493	1.14283e+06	597454	13450.9	478700	11477.9	8473.79	306749	175455	515788	748328	108370	101009	209448	421458	319454	113786	333791	27269.6	199719	87262.7	448256	450337	27044.7	28498	384171	30962.9	20277.2	20184.2	31295.9
O95399	Urotensin-2	UTS2_HUMAN	5.05057e-07	6.5	1	9245536	4396394	5.44932e+06	7.3219e+06	4.30546e+06	5.459e+06	6551596	6.53439e+06	10564936	5.67706e+06	6700408	5.84904e+06	6.23656e+06	5.19712e+06	5.09114e+06	5374808	6967775	4409514	6131645	4.71502e+06	5644455	2.88394e+06	6049723	4523640	4536484	8506934	6.68611e+06	6.68689e+06	5519516	4.56558e+06	5.37686e+06	4.99813e+06	5.41244e+06	4.01087e+06	4.15458e+06	6.46229e+06	7468502	4.08774e+06	4902661	6132792	5783146	4.55277e+06	6.15983e+06	4.22136e+06
O95400	CD2 antigen cytoplasmic tail-binding protein 2	CD2B2_HUMAN	0.00376427	13.8	4	19393.8	31005.3	21370.9	23592.5	28357.5	15811.5	19744.5	22059.8	16229	23330.2	21914.1	19218.6	24736	16552	807043	17747.6	17834.4	16244.6	13681	25069.3	22144.2	22467.1	150517	19213.9	21926.6	18030.5	18436.8	28597.3	21827.9	29755.2	34763.4	26017.9	27294	41054.6	35892.1	22983.9	24063.9	28397	22618.7	15809.5	21845.5	17558.5	28331.2	32441.9
O95415	Brain protein I3	BRI3_HUMAN	0.00251266	12.8	1	55651.1	388498	499017	817751	754277	509199	491015	612130	690902	666395	518083	784949	441877	364269	617182	130881	264961	779601	501264	1	704815	634725	119415	518166	607842	393350	401497	49115.7	605750	51339.8	45096.1	445306	456475	505453	546623	468301	241593	69046	512450	417055	429952	589256	457464	41591
O95425	Supervillin	SVIL_HUMAN	5.29011e-05	17.8	31	75668	66730.8	177606	60053.8	70177	63356.4	58526.8	30788	98697.7	78368.6	74507.3	62627.8	49272	125278	32631.7	91130.3	32439.8	69059.9	41461.6	57649.4	36861.2	28003.4	251832	89143.3	65985.3	22810	143866	69581.8	65709	71080	93403	73112.5	76003.8	37308	52326.4	73929	94610.3	105073	63187.3	125766	96413.8	57515.3	105078	68259.3
O95433	Activator of 90 kDa heat shock protein ATPase homolog 1	AHSA1_HUMAN	7.46046e-05	64.2	16	95677	79229	72874.3	164116	141938	137770	128439	185645	151351	142125	146623	137167	83530.5	57046.8	97196.7	41815.1	79385.1	171697	107861	163720	169560	132684	117291	83638.7	187402	117025	88829.9	76948.2	71617.9	101500	75919.8	96496.2	86921.7	106070	127222	66067.6	65188.1	96777	82104.3	93610.4	94035.9	159558	72786.1	126168
O95453	Poly(A)-specific ribonuclease PARN	PARN_HUMAN	0.00534	18	11	80031.9	36879.5	20044.8	1.76186e+06	2172171	21528.1	35765.3	32413.8	29686.1	30847.3	34603.1	27382.6	40565.6	29344.7	54034.8	50929.6	1.81786e+06	23865.9	23004.3	30486.2	1.65962e+06	84314.7	131331	51643.3	81853.2	29078.9	39070.7	32998.1	36721.2	39340.4	45443.8	42207.7	35353.2	38560.9	38355.4	41897.2	43441.4	31957.8	34188.6	61410	34010.1	1.43586e+06	29130.6	56402
O95456	Proteasome assembly chaperone 1	PSMG1_HUMAN	0.00134049	20.8	5	62453.6	61490.1	6416.84	10236.3	15689.9	15676.4	9390.7	14017.6	50728.6	21298.8	10465.1	13090.7	31718.9	16437	48071.2	135401	90739.6	44728	36456.4	42377.5	9277.42	61724.6	63129.7	50324.2	37812	74692.8	59308.2	62681.7	71500.2	49716.7	57937.1	51264.8	56843	58760.6	57163.1	56756.9	63764.1	40202.6	64148	25092.3	65756.6	22505.5	66544.9	70082.3
O95470	Sphingosine-1-phosphate lyase 1	SGPL1_HUMAN	0.000964719	23.1	11	25862.4	37567.7	9582.29	71878.5	42282.9	33371.4	38119.1	38849.2	21081.6	29076.3	40855.7	23650.8	22130	13895.9	18291.4	31650.3	328509	11165.2	23239.6	35383.1	41271	285909	236897	23184.7	43243.8	37618.9	545860	43656.2	33909.9	21701.2	29446.6	20515.2	29551.8	20177.8	18664.3	36765.4	44907.5	32416.3	23536.7	14116.4	45873.6	33017.2	53616.8	48581.1
O95478	Ribosome biogenesis protein NSA2 homolog	NSA2_HUMAN	0.00774178	12.7	3	37094.8	22272.1	18415	85892	51932.5	39177.9	33671.2	630849	80667.5	57612.8	37599	550431	26916.3	22565	224334	74036	20245.5	39220	27500.2	51823.3	535412	55949.8	21220.5	29823.1	46446.1	34109.4	28813.7	45567.8	41529.5	37653.3	28161.5	28908.1	21562.4	19931.7	35939.6	46592.7	54183.2	30699.1	54206.2	46984.3	51016.6	36199.9	29912	36557.1
O95479	GDH/6PGL endoplasmic bifunctional protein	G6PE_HUMAN	2.46845e-06	39.4	25	41949.7	75462	145990	145859	86389.1	120693	194132	80084.1	83797.6	131671	131503	115067	172977	143535	76331.5	96225.9	133834	140329	82060.1	75849.9	120104	87467.7	144288	144060	57358.2	92143.6	67133.4	66181.4	26235.8	56045.2	114233	95832.9	92898.8	43425.6	37704.1	109239	67637	69106.5	86106.9	157244	50457.4	154036	75373.5	48902.6
O95486	Protein transport protein Sec24A	SC24A_HUMAN	0.00114183	15.3	14	41542.6	31851.1	33204.2	32400.7	40428.1	34572.5	32751	40961	39107.2	30302.7	26068.9	48886.8	37898.5	22613.8	48128.8	18311.2	35885.2	33170.6	36823.5	36310.2	34850.1	30613.8	27166	30542.7	36948	29658.5	54178.5	41487.6	33926.8	47794.9	23023.2	27743	34085.2	43453.1	41723.5	30300.5	36497.2	44101.9	32035.9	29128.5	44261.1	33423.3	50820.9	48198.7
O95487	Protein transport protein Sec24B	SC24B_HUMAN	0.00030588	12.8	13	22857.2	32554.2	44541.1	34262.3	36116.1	28361.6	33914.8	42776.6	40039	31368.7	30386	36632.5	31389	25769.6	39382.9	18463.3	41126.8	36699.9	29203.6	36376.1	34130.9	29815.1	14380.2	19277.4	29401	21956.3	25775	28934.5	25451.4	29325.7	22762.7	26116.2	27733.6	28670.3	18566.9	23747.7	26793.4	27472.8	24731.5	27394.5	25982	28623.8	27189.6	27480.4
O95528	Solute carrier family 2. facilitated glucose transporter member 10	GTR10_HUMAN	0.000425357	3.7	2	3147.56	2974.06	16841.4	24522	27752.3	5638.45	8775.54	20181.1	2965.98	35173.9	8520.72	5891.81	25492.7	31359.2	9754.43	32822.4	26849	22346.1	19831.5	7775.98	24184	2541.72	11194	22857.7	24824.5	17724.4	15511.2	12887.7	2387.58	6195.26	25116.8	15419	11864.4	5396.08	3399.3	16645.1	15030.6	15638.6	21190.4	76.7045	3377.04	3616.6	12738	2876.68
O95562	Vesicle transport protein SFT2B	SFT2B_HUMAN	0.000579288	6.2	1	106562	49230.4	141468	114658	147494	139972	221130	158022	104249	175831	174759	155814	82217.2	108645	61001.8	126134	44530.1	108610	100743	121246	174530	115183	88859.1	94998.6	127592	64413.7	59318.8	79022.1	40613.3	78387.4	80112.6	64956.4	79060.6	14247.4	62405.3	196884	102221	61993.8	62836	86917.1	98367.5	104056	84977.9	79603
O95567	Uncharacterized protein C22orf31	CV031_HUMAN	3.98116e-05	2.4	1	11693.8	117111	146646	155614	163607	160710	167311	223513	187413	61699.6	102427	89794.9	191693	69789.6	46798.6	337610	48385.5	65520.4	135057	32519.7	59899.8	191269	35692.5	171065	63970	201917	180695	192255	6694.38	158321	186442	194675	163291	184088	141076	168793	339735	167499	158797	204039	194886	157113	147578	233013
O95571	Persulfide dioxygenase ETHE1. mitochondrial	ETHE1_HUMAN	2.82254e-06	53.1	9	133365	50344	154822	98507.9	137016	107762	121852	122539	124422	160120	152175	165615	196004	570335	122786	147726	95764.5	148583	131269	108759	35493.2	156272	310314	124468	152635	179483	59469.9	75405.1	118362	218393	169545	149369	89203.7	55881.5	86641.1	100433	94641.1	82263	106037	86707	77054.7	174865	68125.8	101412
O95573	Long-chain-fatty-acid--CoA ligase 3	ACSL3_HUMAN	4.27639e-07	32.8	18	162602	149973	141787	150966	140984	135303	156462	190824	146582	129362	140693	161956	147421	166975	163627	235607	186009	104187	159293	106104	123633	116619	171087	117423	135587	151242	162726	183726	136390	144087	217553	144094	156358	120344	146884	115865	152068	124456	128760	124606	140384	117097	183476	167088
O95613	Pericentrin	PCNT_HUMAN	0.000239496	6.1	21	293351	814656	5.99037e+06	4177804	4.67752e+06	5115572	7.42089e+06	4.01287e+06	4.14874e+06	7.54449e+06	6.05976e+06	4.04555e+06	4.60147e+06	7.97684e+06	403377	6540781	5830065	4296738	771605	5.25528e+06	4833408	3.22738e+06	165511	3617666	3.75144e+06	512841	271751	495713	1.71506e+06	2.6893e+06	146138	3.68683e+06	2.30038e+06	336631	533353	1.80863e+06	810374	246711	2.31e+06	4.30511e+06	750261	4282694	1.67005e+06	330010
O95628	CCR4-NOT transcription complex subunit 4	CNOT4_HUMAN	0.00235578	5.9	3	1.70201e+06	1.82669e+06	11276134	12069370	2.60552e+06	1.92086e+06	3.542e+06	2.12941e+06	10652235	3.62099e+06	1.74778e+06	157432	2.33543e+06	2340410	1.86333e+06	1.04463e+06	7.18929e+06	2.88898e+06	2.11717e+06	2501310	2.12033e+06	2.12122e+06	263482	3092887	2249899	1.31757e+06	1757680	994072	1.51151e+06	1.26749e+06	1.41749e+06	1.84115e+06	1.38207e+06	1.85997e+06	1.53426e+06	928826	1.20476e+06	1.53344e+06	1.44486e+06	2.5401e+06	1.46093e+06	2.21474e+06	1.5948e+06	1.8638e+06
O95630	STAM-binding protein	STABP_HUMAN	0.00260159	19.6	7	61238.7	40332.8	43928.1	98096.4	29831.6	30753.3	53855	31072.6	49674.9	46576.3	49268.7	52985.2	13604.6	21158.9	21487.8	86873.7	57890.2	51084	87568.2	62635.6	48249.2	56051.6	52748.4	39855.3	43498.3	62633.9	59192.2	59925.3	29092.6	30461.9	34474.2	33967.2	37103.3	11751.2	82216.6	14367.7	25283.2	30117.8	48568.4	73112.5	29857.5	58363.2	81486.5	46951.2
O95639	Cleavage and polyadenylation specificity factor subunit 4	CPSF4_HUMAN	0.000261495	21.2	4	22822.8	37611.1	31803	65396.1	205445	143668	358008	101059	141072	69090.9	154119	70918.1	110822	101290	152403	367750	151152	68329	81709.4	840604	302010	86857.8	125753	71321	253984	923746	40526.2	72418.3	81356.1	89812	63581.9	1.13776e+06	1.07601e+06	90278.4	79253.4	984884	78052.6	1.36616e+06	85401.7	54449.1	67176.4	75927.4	67020.4	1175382
O95671	N-acetylserotonin O-methyltransferase-like protein	ASML_HUMAN	0.00111404	24.2	12	80742.7	19213.3	2.39139e+06	39630.3	18860.8	27235.6	11745.8	27534.2	36397.2	13641.6	31318.6	20915.9	20159.9	33547.3	1.53887e+06	2.44059e+06	30133.9	18495.9	10386138	13314008	68651.5	37863.5	1.31403e+06	22864.3	16472.4	19484.8	20343.9	1.91318e+06	30086.1	42795	9733.2	13962.7	26240.6	48663.4	35915.6	36114.9	33372.3	45406.1	23817.2	39442.7	36067.8	41046.4	42057.3	1.30345e+06
O95674	Phosphatidate cytidylyltransferase 2	CDS2_HUMAN	3.91248e-06	11.5	4	12555.9	45363.9	43050.8	56303.9	25914.5	26531.8	26280.2	21366	21526.7	23208.2	27321	19186.1	32185.9	21299.3	29375.9	30349.7	32757.1	15610.4	27405.8	25144.2	28309	34424.3	55200.3	25221.8	18111.1	32482.5	23372.8	29942.8	27117.6	18949.2	37928.1	24686.7	47323.4	10369.7	15055.9	30731.7	21887.7	25790	40009.9	26601.4	17811.2	11845.2	31286.5	19836.9
O95696	Bromodomain-containing protein 1	BRD1_HUMAN	0.0011106	1.9	2	33858	34277.4	15521.9	39006.6	270930	255518	329994	42920.4	163811	360609	189300	110086	62608.4	5103	168673	17636.8	98710.3	218375	12237.4	313784	401537	36496	55696.3	123218	593348	50872.1	83046.8	55094.2	89385.8	45839.7	41924.9	51925	34705.9	65869.9	63570.7	2808.82	61330.3	67758.4	30170.6	2843.49	64717.2	413779	53149.6	67965.4
O95707	Ribonuclease P protein subunit p29	RPP29_HUMAN	0.00229525	10.5	2	19462.7	29611.9	5894.53	3860.98	6384.69	6166.16	13591.6	9426.91	7917.31	8304.59	10302.8	3357.71	8871.29	11280.9	3339.45	13809.4	4905.63	6611.71	12689.7	6860.06	5792.29	9096.71	5569.16	12410.5	6983.09	20560.2	7561.81	11329.9	28148.1	5244	9543.5	16427	6812.43	20682.9	9409.52	15157.7	20195	5681.99	9797.3	16385.6	20312.6	8063.45	14166.4	9681.42
O95721	Synaptosomal-associated protein 29	SNP29_HUMAN	0.00141034	31.4	7	156346	117440	82691.4	67714.6	103964	97242.9	103831	79987.9	71264.9	88952.6	183890	75670.4	120775	67288.5	74129.2	201712	175747	93040.8	168216	63013.4	85481.3	197531	156606	131826	97737.8	189824	101072	126060	216253	136139	124444	95809.6	211625	156008	128659	126965	140328	169651	180144	103139	154313	99346	130410	144534
O95747	Serine/threonine-protein kinase OSR1	OXSR1_HUMAN	2.44109e-05	35.1	15	183937	197788	129951	116560	116391	123056	73866.5	85539.9	159070	80127.9	81464.7	113502	100417	90956.9	193249	64011.4	138326	104744	84340.1	105582	100889	149381	153230	120080	113502	150604	198788	133139	195827	126594	103769	119111	163158	134387	125549	121392	121557	132750	128820	105542	163711	93666	136057	171554
O95749	Geranylgeranyl pyrophosphate synthase	GGPPS_HUMAN	0.00483412	25	7	18628.3	13724.8	37809.5	40655.1	19611.3	21106.5	21737.4	20253	45587	37398.7	15082.7	12022.8	22010.2	25245.3	31509.4	25413.8	26193.8	40549.1	18872.9	21603.1	30521.4	68361.6	122581	22122.7	27731.8	11246.8	15245.1	11391.8	15760.7	19550.3	12133.1	19255.8	19900	13601.3	17187.7	16348.2	14874.7	16908.4	21860.3	21622.5	18335.9	20697.6	13864.2	7319.09
O95757	Heat shock 70 kDa protein 4L	HS74L_HUMAN	0.00187176	16.1	11	165298	190281	218181	20585.4	325495	11574.3	160984	2748.63	19496.7	15042.7	9670.18	2255.91	191727	189513	189959	191183	228800	8080.93	1564.79	24815.9	12723.8	158877	6677.55	216572	9365.69	10385.4	203387	172194	212765	229483	101661	251101	181296	188496	177474	135367	24940.4	61263.3	230437	22831.7	15476.6	8402.3	115334	18083.9
O95772	STARD3 N-terminal-like protein	STR3N_HUMAN	0.00129207	9	2	46146.3	68714.1	29413.3	148296	49242.1	21389.7	75745.2	153744	61956.5	100009	72142.2	103653	43846.6	61655.5	193664	301685	42210.3	52732.1	55273.9	61288.7	70858.7	25188.4	63591.8	50570	23998.4	100462	51402.7	50798.7	69576.2	45600.3	56960.5	89135.6	57110.9	54025	22714.6	52563.3	50179.5	28743	42157.8	170032	51916.3	22613.8	31256.1	39468.5
O95777	U6 snRNA-associated Sm-like protein LSm8	LSM8_HUMAN	5.45007e-06	46.9	4	129964	119954	135354	116701	116868	127695	153905	151736	149785	170773	176266	128288	155309	148857	119615	207036	147004	112741	151836	151609	148332	177886	147271	156844	123207	186767	186393	156255	129491	135976	190158	173885	173901	128903	160061	161624	182608	136486	152324	139154	152374	128303	162613	202665
O95782	AP-2 complex subunit alpha-1	AP2A1_HUMAN	1.15522e-06	45.8	37	108622	250021	212000	190819	221971	236420	180860	201885	154312	213184	186606	180006	195005	182780	218204	160462	182621	168701	178694	239130	181058	158580	256112	175009	184815	251506	272735	186847	184903	200988	204846	194883	204397	156028	207063	154401	144646	202082	183501	154526	162597	170615	186633	202508
O95786	Probable ATP-dependent RNA helicase DDX58	DDX58_HUMAN	0.000931921	9	7	74013	123897	138476	14570.6	762657	28359	71709.4	34455.8	87149.3	29645.2	23557	45698.3	116839	42213.9	122895	480456	1.0164e+06	35840.9	1.31856e+06	37516.4	63351	248823	142732	474017	31410.7	38877.3	3.22907e+06	137557	123122	695358	351938	78263.7	71623.3	46144.5	142738	120964	213201	728631	131067	10777.2	999906	53309.6	62814.2	112296
O95793	Double-stranded RNA-binding protein Staufen homolog 1	STAU1_HUMAN	0.000144544	34.8	16	73586.9	113512	67738.2	78834.5	116205	98830.5	84797.6	113472	70938.7	116780	99176.1	97879.9	73326.5	65120.9	124029	53341.1	83119.4	116282	79401.5	96009.7	75015.4	162423	114535	66367.1	87029.6	112214	96867.6	97579.1	58886.8	127381	99296.8	80222.2	89780	88379.2	148473	66093.4	82891.5	92765.6	85673.4	110597	93593.4	81561	121522	131561
O95807	Transmembrane protein 50A	TM50A_HUMAN	0.00051386	14.6	2	8378.04	15832.2	20383.6	12875	18867.4	20072.3	22516.6	5639.25	17372.4	13728.7	17661.5	15436.7	17272.3	20502	18167.9	25342.2	14742.9	9908.02	10625.5	16931.1	7698.24	14231.9	37308.1	13137.9	8341.82	25668.3	37097.8	15353	13036.2	12969.3	19363.3	12721.2	20051.1	12212.6	10014.1	13798.1	15108.7	11685	10148.4	9905.89	17373.4	9856.03	12384.9	19042.1
O95810	Caveolae-associated protein 2	CAVN2_HUMAN	6.32137e-05	29.6	11	20399	88689.4	12967.8	45522.4	99876.7	112760	48142.4	77385.2	62899.4	6131.69	56293.9	10907.2	10279.5	42950.7	255875	4634.21	24104.7	20931.9	16621.8	26589.1	58522.1	73766.9	45073.1	12315.5	10846.9	75283	112117	26255.1	15582.3	19451.4	13176.3	18924	31781.7	19485.5	49720.1	19880.9	65223.7	25822.2	185408	40154.7	60388.7	24394.8	64993.3	102142
O95816	BAG family molecular chaperone regulator 2	BAG2_HUMAN	9.87912e-07	65.4	13	232585	313487	813636	370085	461880	444214	612951	557345	689954	436353	519812	578578	500669	1.16376e+06	546839	764749	347248	549696	523772	508551	270281	991408	1.05546e+06	403669	490375	636239	272160	509190	343033	594799	582572	433865	401298	271816	408434	270289	213177	355555	320200	340309	215987	685689	263117	323876
O95817	BAG family molecular chaperone regulator 3	BAG3_HUMAN	5.44443e-06	18.6	8	60196.8	143535	68174.7	67999.1	94539.8	92919.2	74284.1	118693	77751.4	83461.4	53779.5	98204.7	54544.1	58431.4	124688	35437.8	57529.7	57189.9	77769.5	72652.5	70269.2	73330.3	110304	49082.5	63003.2	58414.9	171188	112644	61018.9	114246	100808	76430.4	172929	82514	105682	56421.4	61853.6	108550	67796.9	80974.6	64319.3	67399.8	94181.5	102435
O95819	Mitogen-activated protein kinase kinase kinase kinase 4	M4K4_HUMAN	0.000220577	17	18	27844.4	22036.3	19405.1	22766.2	32299.9	24430.8	39239.6	26266.9	21989.1	35328.1	23354	22633.8	34836.5	20850.4	18652.2	25064.3	19101.4	35791.7	15739.8	33616	28728.8	5847.26	41822.4	37610.7	27962.3	6797.21	1189.56	3340.67	5573.72	7887.82	21979.7	28139.4	28720	26999.2	6600.74	23716.1	39683	3928.05	34635	29419.2	28600.8	21098.5	9329.65	10840.8
O95825	Quinone oxidoreductase-like protein 1	QORL1_HUMAN	0.000794497	17.2	6	56130.7	64304.6	35327.7	23528.5	12249.2	21874.9	19715.5	10550.3	33476.1	20481	17060.6	14920	18082.4	18966	19250	41042.4	24451.2	19642.8	27660.7	23306.5	22037.4	116719	16453.8	91996.6	18977.2	86008.3	19184	15977.2	191236	25247.5	21580.4	17169.2	21245.3	15922.8	21121.6	21532.9	60039.7	23009	25214.5	19408.1	23384.2	24113.4	35778.5	21540.7
O95831	Apoptosis-inducing factor 1. mitochondrial	AIFM1_HUMAN	1.10847e-06	32.6	16	143879	152850	146317	145011	179167	128258	206572	145696	179012	282535	144861	109750	160760	199735	95159.6	436794	140287	126193	139628	227447	94083.7	152831	127416	142905	109617	116215	114200	111016	132832	82183.7	130194	104722	101804	83356.2	66740.4	128478	134509	67045.5	117229	116567	101167	85238.6	108555	94916.8
O95834	Echinoderm microtubule-associated protein-like 2	EMAL2_HUMAN	0.00218619	14.6	8	38278.8	146296	39386.3	35853.8	45549.2	47251.8	34718.3	25052.7	61712.8	43259.9	69558.7	29065.1	42542.8	39513.4	149811	297244	212962	37128.9	61095.4	36158.6	27512	427020	20263.1	135912	42660.9	222736	46466.2	113835	109694	97434.8	121476	137052	147928	103985	16785.3	99430.8	76984.8	141487	101990	32010.3	87214.3	132941	70998.3	62414.6
O95861	3'(2').5'-bisphosphate nucleotidase 1	BPNT1_HUMAN	0.00137185	32.5	9	27238.5	24539.8	46840.5	56265.8	57197.3	51941	40816	35746.6	49330.7	31409.1	34529.2	63484.8	28702.8	32918	39249.5	60428.6	31833.1	55370.2	38287.2	36680.3	39830.2	52943.6	25500.4	31075.1	47685.3	22986.2	25970.5	21315.6	29796	24197.6	22542.1	26379.9	24556.9	33481.5	32867.7	23996.3	23352.8	30586	31162	38431.2	34193.6	51055.1	31647.6	122862
O95864	Fatty acid desaturase 2	FADS2_HUMAN	2.08311e-05	10.6	4	30604.9	10736.6	35205.7	31315.7	20166.6	35409.8	17155.1	23447.6	125828	19498.5	27097	3136.31	14701.8	43977.4	5531.49	9711.95	33488	11701	39719.2	9884.53	18293.3	30289.2	25371.5	10240.8	27298.5	11567.4	27229.6	19172.3	7266.03	102632	34265.8	12138.3	8115.81	46946.7	48643.3	61683.2	69654.4	14431	6986	9468.17	19327.4	8439.5	71829.6	28470.3
O95865	N(G).N(G)-dimethylarginine dimethylaminohydrolase 2	DDAH2_HUMAN	6.74237e-07	42.1	8	81702.2	156343	143914	213234	221704	235023	166684	118286	113020	276160	194370	96018.4	174903	206268	214777	112553	184325	208240	145892	232625	193026	225992	199934	153067	149656	178333	103942	126270	90516.2	69600.4	143519	130185	117002	101368	80412	158484	134937	77943.8	195859	152867	127815	106777	140251	49036.5
O95870	Protein ABHD16A	ABHGA_HUMAN	0.00245173	18.3	8	8146.19	45692.3	32416.1	16755.4	24564.3	10371.6	27538.7	19889.6	22316.2	25800.8	17783.2	8015.22	17995	18667.7	40958.3	89124.7	23408.7	13402.2	31503.3	21497.8	12269.9	22519.7	25198.9	24740	13070.6	78603.4	37348.9	34863.5	45525.4	38011	45992.6	43514.5	24622.9	30449.1	14322.5	18060.2	12375.6	17194.9	12642	8039.29	24766.2	13376.9	30494.9	31799.5
O95881	Thioredoxin domain-containing protein 12	TXD12_HUMAN	7.77162e-07	42.4	6	123700	188544	151455	133634	157102	179176	200641	191373	137996	139987	137926	188996	206317	171335	194408	199365	168519	143658	206210	133786	170749	284214	204201	213456	133495	229877	189093	171897	146446	181760	246281	209166	194255	147620	175887	179415	189869	177714	181902	148901	213706	207957	206967	156186
O95897	Noelin-2	NOE2_HUMAN	0.00541463	2.2	1	5377.93	24744.6	9307.84	4905.07	37166.7	36843.7	1954.41	11333.5	5430.7	10853.6	13862.5	10878.1	9175.95	7972.83	230.025	21011.7	1585.96	6217.23	7821.56	8698.26	23168.1	1708.49	1686.93	1525.8	4107.85	14544.8	1.62509	2410.08	15113.3	1787.98	960.134	11103.9	22681.7	2282.94	5942.71	5748.98	794.819	6474.85	1828.33	7307.79	10685.1	9470.22	1160.39	4313.47
O95980	Reversion-inducing cysteine-rich protein with Kazal motifs	RECK_HUMAN	0.000289622	11.3	9	22942.9	94294.4	95345	144701	196101	96669	98844	85258	88789.8	86242.1	46656.9	69164.7	69440.7	156480	48722.7	223355	115092	89285.6	83490.8	123421	91363	446774	146853	88286.9	84469.3	123831	35906.5	67993.6	60907.4	60669.4	92692.2	56492	74849.4	69225.1	68904.6	67293.6	114841	47973.9	51230.3	58305.9	62185	115972	69179.3	48363.8
O95989	Diphosphoinositol polyphosphate phosphohydrolase 1	NUDT3_HUMAN	0.00296678	8.1	1	7342.31	2134.11	23593.6	3589.51	38679	25024.1	959.193	23675.8	41135.9	3572.47	40608.2	17375.8	5168.82	91661.5	31204.2	10079.5	3479.03	6324.6	17527.5	5227.68	3209.32	134845	7991.61	6814.67	1747.13	132793	4583.01	32348.4	31.2084	3800.87	1148.6	5115.19	23780.3	5676.42	1	6325.25	2679.65	648.404	14260.2	7277.91	7111.18	1345.94	1833.88	9961.06
O95999	B-cell lymphoma/leukemia 10	BCL10_HUMAN	0.00256225	17.2	4	76493.4	80906.4	20294.9	25943.4	45238.5	15295.3	26649.4	32560.7	42279.6	33375.9	16098.8	32175.8	25994.9	26342	38792.6	149258	17129.7	28234.9	33681.5	234238	21666.9	86242.1	22501.4	23850.7	36420.4	94735.6	45515.8	64125	87707.8	78242.8	75919.1	80526.4	59649	49579.8	72737.8	76664.5	79768.9	59681.7	54080.5	6838.08	83727.9	36262.8	47832.6	77569.9
O96000	NADH dehydrogenase [ubiquinone] 1 beta subcomplex subunit 10	NDUBA_HUMAN	1.66969e-06	49.4	8	138922	142904	128683	649298	115528	112996	155265	129379	179220	142112	129478	120630	864614	169911	102423	124120	128094	211759	117591	93789.2	944058	122837	147882	119875	122796	102759	80651	131077	114894	100143	127128	96417.6	103237	83086.6	79698.8	109285	333668	87421	108921	102590	352506	90151.4	102408	98397.9
O96005	Cleft lip and palate transmembrane protein 1	CLPT1_HUMAN	0.000389026	10	6	58285.1	32827.8	64035.6	44180.9	33553.6	29692.1	54806.6	73924.6	51471.6	45947.5	68943.7	63262.7	48800.8	67920.7	62296.3	111490	57079	113473	21083.3	94939	36122.2	116804	48509.1	43675.7	42369	69904.7	70410.7	70240.4	46893.1	64702.8	99794.1	47460.6	58776.5	248746	103709	49898.9	45039.8	78032.4	48348.4	82060.6	69122.7	38046.8	48786.9	90574.5
O96008	Mitochondrial import receptor subunit TOM40 homolog	TOM40_HUMAN	3.86142e-05	26	6	86517.5	34770.7	59696.4	59209.5	63120.5	34000.8	84830	90183	113182	87155.7	75199.7	70341.1	80245.4	91094.2	57814	99374.6	69322.5	51083.2	103512	48010.8	52960.9	132070	63596.1	73109.4	75544.3	51710.7	31663	72717.4	60347	61641.9	76539.3	65194.8	58015.6	68431	60471.8	75947.3	91809.6	47020.8	65855.3	48123	80412.2	80353.5	78609.7	113275
O96011	Peroxisomal membrane protein 11B	PX11B_HUMAN	0.00137798	25.1	6	24249.9	26934.8	25571.6	38579.5	54003.2	45677	42511.6	52056.8	31688.8	63438.7	40696.9	21953.6	33719.3	28196	20623.5	95337.2	21739.4	30176.3	28893.2	31751.2	21155	61104.7	26080.8	32667.2	37043.1	39474.1	21191.7	16410.5	29815	23553.5	42537.2	28391.1	21999.3	21603.4	12503.2	25892.3	41469.3	20862.6	20114.2	15510.7	25603.4	23380.9	24284.8	15059.4
O96019	Actin-like protein 6A	ACL6A_HUMAN	0.00015339	35.9	11	122536	94219.4	141917	116735	97402.6	104821	110724	116805	134927	105854	96335.5	137792	162701	131651	103697	116022	154839	170227	129668	114090	120169	142590	123648	124271	127351	100204	89938.5	103726	94967	120833	98520.1	122952	106062	132316	130339	119306	123812	117254	121341	115246	126869	135077	109986	156638
P00156	Cytochrome b	CYB_HUMAN	0.00880746	5	2	14713.4	13760.9	112656	126334	113246	224363	154592	119659	141806	187016	83762.9	225351	58845.9	59026.8	64044.7	115477	73403.8	89857.8	55385.2	89245.5	65668.9	112092	30813.5	22677.6	106917	23852	14070.6	13335.9	13717.7	11034.4	15297.3	19983.4	34656.4	15904.6	9270.45	22885.2	16782.9	18370.1	26195.3	64327.8	20162.4	273603	20276.3	29487.8
P00167	Cytochrome b5	CYB5_HUMAN	3.18002e-06	42.5	4	148230	157764	537764	275179	191563	231879	186516	154066	197848	338494	274888	152301	276818	287785	104364	348533	265132	184143	119836	249006	227459	270534	213346	164999	203497	250806	203019	172199	167057	136220	226366	140921	188495	107978	88539.8	177992	105245	143679	245845	201576	123246	165302	146688	131691
P00325	Alcohol dehydrogenase 1B	ADH1B_HUMAN	1.51362e-06	36.3	12	69480.2	64282.3	1.57696e+06	1.18665e+06	146511	60686.3	226414	101056	1.11525e+06	2080504	203926	53191	236768	876208	142978	534013	511615	3.11557e+06	104445	105412	93741.2	204202	457726	116925	341994	27426.1	275389	26558.2	56938	13046.8	192261	29700.7	60241.8	210259	4153.04	20743.4	122266	54500.9	149445	71793.2	132320	765234	46379.4	18869.9
P00338	L-lactate dehydrogenase A chain	LDHA_HUMAN	4.17965e-07	64.8	17	3.49166e+06	7.90041e+06	10519247	8523417	7209103	8523601	4.22188e+06	7582651	7019900	4011234	4054498	8701632	5.34617e+06	5109389	11532280	2370009	10301044	6407061	4.63595e+06	6364895	7.00523e+06	8562091	6.77778e+06	3956293	3528266	4.98094e+06	6.66119e+06	4.04201e+06	8863088	5087423	2.92472e+06	3.49277e+06	6.68096e+06	4433086	5.13317e+06	4542008	3676805	5959022	5018748	4393594	4608389	5989469	4.48198e+06	3.68874e+06
P00352	Retinal dehydrogenase 1	AL1A1_HUMAN	4.82954e-05	24.6	9	66835.7	108666	177295	149187	72979	312458	50383.2	15480.2	48844.9	110178	44418.9	364001	335501	91110.6	19508.2	454484	151021	259221	50349.5	36583.2	23340.1	106866	393778	69736.8	591871	34358.6	62822.4	70353.7	196920	34041.9	65397.2	25687.1	70214.9	98926.6	47969.6	52004.6	35199.4	54914.1	50949.2	403333	228453	279996	44318.4	40333.2
P00367	Glutamate dehydrogenase 1. mitochondrial	DHE3_HUMAN	6.20831e-07	47.7	21	312477	267861	577393	282629	292103	209431	394220	372246	529594	529627	378315	277284	567952	940510	245091	661606	528420	353201	476561	166677	166858	359162	442643	404877	414089	293775	156664	227596	394821	333664	352797	358149	320222	139196	195259	364659	316226	176074	281163	217175	189954	399620	173886	231840
P00387	NADH-cytochrome b5 reductase 3	NB5R3_HUMAN	8.33455e-07	72.8	15	823127	3243176	2.3331e+06	1.56314e+06	2289062	2.69994e+06	2.63289e+06	2250458	1.68668e+06	2.66636e+06	2.94472e+06	1.97574e+06	1.91585e+06	2962374	3.28971e+06	3.94139e+06	2.0837e+06	1.49256e+06	2.2738e+06	1.60126e+06	1.12403e+06	4609612	2.835e+06	1.7845e+06	1951809	3.11791e+06	2.5207e+06	1.97705e+06	1975910	1.56427e+06	2943339	2449237	2.66216e+06	1.06056e+06	1172822	1.89938e+06	1.26002e+06	1.44748e+06	1.61683e+06	1.68533e+06	1.13619e+06	1.76329e+06	1.4064e+06	996329
P00390	Glutathione reductase. mitochondrial	GSHR_HUMAN	8.90125e-05	37.9	12	130272	75107.8	149104	217543	117727	115183	121045	114895	302247	271582	131862	102502	146432	141878	103450	135750	208306	175646	112926	132251	160909	155174	160075	130137	115419	117484	96023	77491.5	95142.7	114100	95507.8	94506.6	93458.9	101091	68874	100718	90249.2	91829.9	146371	118294	104383	135803	62269.8	119061
P00403	Cytochrome c oxidase subunit 2	COX2_HUMAN	1.18013e-06	42.3	6	504316	610750	810780	566242	539548	441356	851809	665097	1.10581e+06	824391	561613	515541	737286	1.13388e+06	454349	934829	843958	502340	803715	370777	342622	508822	738068	731310	598012	700408	481887	623039	540975	523595	857767	639059	586612	380250	382651	567067	719450	391327	488481	458417	518011	538506	512190	587610
P00414	Cytochrome c oxidase subunit 3	COX3_HUMAN	0.00985598	5.4	1	1	14922.4	45649.9	45481.4	39061.8	11805.4	48563.1	11257.3	66025.5	52469	35865	13639.4	13335.7	1	5144.18	30515.1	53268	9297.73	45404.2	26033.6	9489.99	12272.6	391.382	38256.9	12564.3	12550.7	7474.54	136.968	31652.4	13071	14190.7	11192.6	21982.7	19269.3	1	26581.3	34635.7	13378.6	1	1	13408.9	17162.3	9941.77	15476.6
P00441	Superoxide dismutase [Cu-Zn]	SODC_HUMAN	2.71821e-06	60.4	5	794342	400753	1.13542e+06	901812	982528	945785	731743	415586	928238	917558	680178	705643	1189596	1.08771e+06	921525	357716	1.23743e+06	1552488	801137	671157	729937	648330	925501	861920	643235	709879	445788	413826	592792	552208	502228	584269	567572	561906	622094	783669	499944	628124	1.06164e+06	734638	530599	984111	397924	410872
P00488	Coagulation factor XIII A chain	F13A_HUMAN	1.32364e-05	3.6	2	26232.7	21832.6	94230.9	31715	852943	28316.7	28832.9	11573.1	264075	61994.3	25634.1	26638.5	45364	69753.3	13426.3	48932.7	103780	11388.2	55727.1	95945.9	21097.6	95912.5	29029.1	16840.8	57629.8	57056.6	117842	27922.6	65317.5	22651.3	53730.4	50423.1	26019.9	52364.1	30755.2	39198.8	139521	1203793	25352.4	32381.7	65589.3	24412	56979.4	47570.2
P00491	Purine nucleoside phosphorylase	PNPH_HUMAN	2.01296e-05	46.4	10	82011	36632.1	30944.9	63943.5	78937.4	85241.1	66475	124887	78638.4	63582	81132.3	80523.1	19131.2	28267.3	73089.7	15610	9341.59	119542	48369.8	56024.3	44585.2	24305.8	32314.8	26250.6	60137.4	39151.7	71964.4	40803.3	54713.4	35218.8	37380.1	29406.1	34342.3	38862.7	62146	17830.2	17494.6	60512	32312.1	32885.6	30132.2	24813.2	32371	80319.6
P00492	Hypoxanthine-guanine phosphoribosyltransferase	HPRT_HUMAN	6.07295e-05	45	8	111543	139766	115205	120677	87040.7	99189.7	82297.8	123461	122588	92680.8	69369.2	120346	150723	116665	99653	136592	122600	127959	139981	97419.3	135727	139332	157873	150215	163699	148538	174151	140854	148322	166286	120619	145791	147046	158313	214600	150377	141992	156930	172029	104523	127815	172121	150201	181339
P00505	Aspartate aminotransferase. mitochondrial	AATM_HUMAN	1.47121e-06	41.4	14	352243	338883	267145	212151	259682	188255	257321	345351	434413	301552	252846	231337	319895	406160	238403	474732	310358	193843	444996	165022	152121	342894	310866	356102	313214	334403	265861	327397	366851	288916	371736	286885	254824	220997	242746	330487	370778	231277	287650	206706	328426	206399	300363	377607
P00533	Epidermal growth factor receptor	EGFR_HUMAN	2.19839e-05	16.9	17	44568.5	9028.27	76374.8	46619.7	17143.5	27362.9	45909.2	52235.5	57272.4	57131.4	27808.2	26683.2	52814.5	75465.2	33341	56520.2	70750.3	34042.3	43112.6	28507.5	123700	38514.5	34786.1	35459.1	25107.7	30239.8	14999.5	22152.8	30242.5	66767.4	47901	41352.8	34407.8	23945.1	34594.9	16340.6	36528.2	20328.2	44622.4	27620.6	11572.9	29976.2	23403.3	81309.8
P00558	Phosphoglycerate kinase 1	PGK1_HUMAN	6.88537e-07	72.2	24	2.58396e+06	4.72151e+06	7.06521e+06	7670833	6016832	7.06445e+06	3.57344e+06	3062295	5421848	3018062	2.96164e+06	4.51666e+06	4.06798e+06	2516946	4618840	2846381	6.96413e+06	4383637	1873675	4.87825e+06	6.76885e+06	11009072	3.25998e+06	3552918	2.2877e+06	3.90027e+06	5.00657e+06	2.74308e+06	5.28714e+06	2436666	1.74335e+06	2.50167e+06	2.82892e+06	2.66347e+06	2307493	4473615	2540210	3.06279e+06	3.26387e+06	2836791	3.13706e+06	3.49162e+06	3.1909e+06	1.96951e+06
P00568	Adenylate kinase isoenzyme 1	KAD1_HUMAN	1.39868e-05	61.3	10	120691	322245	266338	440754	301656	386482	369847	293443	514073	529144	306754	363978	292275	286701	324335	102787	207540	697377	159834	366814	367114	255525	237965	289406	487192	124419	116765	130476	210158	228620	161701	234740	204357	292261	224406	195454	164292	241243	241496	266146	162659	459636	200908	103593
P00736	Complement C1r subcomponent	C1R_HUMAN	0.00192195	11.9	5	74456.1	8022.43	120344	280554	141319	24475.4	203337	57953.3	69012.6	33229.2	23430	297218	70438	46800.2	413827	33363.3	116158	141350	130145	103073	228587	188617	17168.6	128961	176412	118733	193006	53724.5	24247.4	75649.5	60117	24430.9	592000	12230.3	329952	162350	67491.4	27822.9	10533.7	107379	133346	177750	91449	32264.5
P00742	Coagulation factor X	FA10_HUMAN	0.000147546	4.1	2	105225	62620.8	104487	48031.5	26539.7	35958.5	55884.3	94354.5	70391.5	72713	97894.7	15067.6	70292.9	82376.1	89315.9	46663.9	99453.3	55443.1	886511	132063	12547.4	104183	929829	103149	340913	176037	14661.2	41673.4	611035	51287.1	67506.9	38223.7	51129.4	43247.8	28633.7	57415	38971.9	744258	75322.3	157875	42260.5	77154.8	39147.5	48608.9
P00813	Adenosine deaminase	ADA_HUMAN	1.17778e-05	34.4	11	65199.2	152658	192100	156073	132996	203054	161293	115212	200173	216941	131828	144153	184853	194571	76755.1	106992	109519	392849	68879	116273	90868.7	93800.3	97406.7	148761	131238	84977.6	102083	63299.6	50635.1	118343	109343	230682	176133	144851	139261	110355	96068.6	185442	154827	223771	126530	252273	109122	66859
P00846	ATP synthase subunit a	ATP6_HUMAN	0.000430134	4.4	1	167102	102258	218747	195689	195484	133171	247437	142436	220353	227178	128295	129681	185120	266363	154236	40688.8	265645	165288	195935	127801	96964.7	26034.8	126632	129736	168828	82799.2	74879.1	122775	121111	99833.8	142848	90309	121586	74728.4	74864.9	156426	140482	78274.3	135570	121173	64037	127467	130512	102821
P00966	Argininosuccinate synthase	ASSY_HUMAN	2.42303e-06	42.7	15	120077	78310.3	464407	371262	290091	354274	204964	152676	466966	303736	364566	394933	638928	547137	237745	195799	283448	819295	285512	295771	536868	240887	620386	303856	544795	203406	188226	288105	269530	239821	157666	239671	174951	182465	187010	491642	125028	167746	487623	546522	128167	616559	234712	70744.2
P01024	Complement C3	CO3_HUMAN	0.000454976	6.6	9	4127.16	22276.9	10603.7	22230.5	18282.7	4793.11	20505.9	15700.9	25176.4	20985.6	12643.4	7819.39	3743.06	32781.9	27687.6	8494.58	13429.2	12610.4	18559.5	23119.6	30595.9	29043.6	17878.6	6203.18	22006.4	27582.3	61194	37224.3	11513	16905.7	38708.2	29855	11729.4	18313.7	64081.5	20196.4	17059.2	52658.1	14428	18659.9	8697.93	24720.6	16484.1	21027.8
P01033	Metalloproteinase inhibitor 1	TIMP1_HUMAN	8.89814e-05	32.4	5	134671	34918.9	55755.9	101655	99899.1	44355.6	39599.5	74734.5	103015	28484.6	28381.6	53418.4	64287.6	42298.4	125380	156921	90236	29014.9	73163.7	50114.6	21822.9	241703	47047.2	52192.6	24658.9	17132.3	80001.4	54667.6	52882.1	80370.9	58119.2	80203	39042.2	44893.1	49323.7	46353.8	114792	36165.8	36716.6	46050.4	69403.2	28880.7	48715.5	67915.9
P01034	Cystatin-C	CYTC_HUMAN	0.00114979	7.5	1	39615.3	45575.6	72935.8	54863.6	66747	61971	70663.1	39026.6	38259.5	51445.5	47073.6	30633.4	81689.6	152625	142057	87891.4	31525.8	102939	75158.5	46310.6	32564.2	14827.7	196321	32285.6	145070	122843	63330.4	66912.1	86808	50775.9	135654	118053	35143.6	30682.6	48654.9	33765.1	66609.8	18792.9	47831.5	34739.1	83026.3	96048	27074	43572.7
P01040	Cystatin-A	CYTA_HUMAN	0.000464037	30.6	2	306654	871997	31437.1	28892.6	223237	259886	155743	89005.2	174203	139805	48762.5	76183.8	139955	38944.3	212133	103828	62653.2	176861	143474	45349.1	11985.8	53994.7	81403.2	62982.8	149257	201187	7417.59	65758.7	140954	44915.9	65370	21733.3	395693	95676.8	85304.1	18329.8	57344.2	6517.03	33199.6	59871.5	90456.8	118414	35114	46050.1
P01111	GTPase NRas	RASN_HUMAN	8.25703e-06	51.9	8	81595.8	176908	221495	158616	196875	228980	189550	148543	141297	195425	188819	165743	303326	285890	200080	268822	255711	204400	142052	217900	168077	303097	344694	221782	147999	300807	161378	150750	137508	121061	212903	188715	158622	121072	107674	232001	154526	124187	166110	201156	134933	175369	139171	85747.7
P01112	GTPase HRas	RASH_HUMAN	0.000570139	19	3	20169.6	60689.9	30539.5	22657.6	37498.8	32607	35779.8	60339.8	18085.1	41306.1	38714.2	37883.4	44800.8	46599.7	70118.9	62898.9	39242.7	29815	30768	48093.8	30119.7	117020	43482.2	37804.5	32178.1	57157.1	51100.7	45949.7	37499.6	37835.9	36266.6	30552	39221.2	37695	69027.1	55204.2	21872.6	60823.6	55694.7	26893.6	26207.8	31226.5	39263.7	21913.7
P01116	GTPase KRas	RASK_HUMAN	2.75486e-05	11.6	2	39057.3	81201.7	65374.1	53131.1	48359.2	25506.7	85972.8	52312.1	57803.6	64554.1	62656.1	58137.8	49729.8	96060.1	94255	28343.8	50749.4	49235.1	63716.7	83077.7	70552.4	28017	92738.7	31166.3	48671.3	48024.4	43124	39748.2	28878.7	31086.1	51057.2	47706.8	52033.4	41781.9	43307.9	40856.5	36121.6	45837.5	43743.4	67624.8	37270.3	44416.7	46818.2	40169.9
P01137	Transforming growth factor beta-1	TGFB1_HUMAN	0.00707322	7.9	3	30493.8	693961	108461	11554.2	191422	16205.3	25296.9	1008533	138396	38944.5	194415	33994.2	112506	27714.9	23171.5	33275.8	37964.3	45684.4	11774.9	101949	39773.9	39144.6	27463.4	19318	200832	17943.7	10473.6	82366.6	74459.9	25169.9	17071.2	451769	20676.9	87145	105613	66382.8	58984.3	36439.8	7785.16	9622.82	43317	66300.3	51888.9	13672.5
P01889	HLA class I histocompatibility antigen. B-7 alpha chain	1B07_HUMAN	0.00104097	2.8	1	5728.88	18567.2	409.173	12791.6	18379.2	63678.4	46365.4	136076	4371.42	410.803	476.823	9211.95	16493.6	12121.8	8928.01	73615.6	7.5229	12039.8	6.13928	3501.41	119192	18952.7	9340.85	20591.8	18433.9	803.18	19343.4	59873.8	62357	37418.2	1	12902.3	1	34320.7	823.086	33278.1	1718.14	34771.7	1364.07	137705	26152.5	537.656	22247.3	2812.46
P01891	HLA class I histocompatibility antigen. A-68 alpha chain	1A68_HUMAN	3.54358e-06	3.6	1	928.433	1.072e+06	117177	1565.1	1	65172.7	2969.51	911.165	74505.4	1317.3	297.82	50379.2	404028	7434.64	14195.1	8260.17	21224.5	1409.43	6903.48	92374.9	1	30572.7	12905.3	23692	61347.7	878.421	218152	521025	51703.8	157755	2298.82	350673	6860.95	84628.6	5407.25	137493	112882	8967.68	135775	1399.04	2669.35	60.3548	122245	17174.8
P01892	HLA class I histocompatibility antigen. A-2 alpha chain	1A02_HUMAN	6.90719e-06	40	10	198491	657168	772936	687977	255680	786890	313132	285854	452789	404295	324406	255415	706712	702009	506927	348199	788527	400797	407223	202224	168841	304688	279222	271047	260024	686364	1.08817e+06	378252	462709	227225	445281	214330	226529	776675	150933	165854	227055	303540	244575	350876	674509	370334	811391	620371
P01903	HLA class II histocompatibility antigen. DR alpha chain	DRA_HUMAN	0.00417265	13.4	2	22482.5	96095.2	24577.7	75906.2	15844.7	109306	17908.6	33863.1	49796.8	81484.2	49555.4	7266.34	6961.91	10594.9	5145.43	19034.8	4788.71	76534.1	15686.5	121309	98245.1	20425.6	105906	37155	94846.8	16172.6	47064.9	3319.64	23091.3	49480.6	18508.5	56806.4	10019	27529.7	6314.62	17565.4	9519.89	9158.14	66893.9	27738.5	30763.2	11927.8	164229	15260.8
P01911;P01912;P04440;P20039;Q5Y7A7;Q95IE3	HLA class II histocompatibility antigen. DRB1-15 beta chain;HLA class II histocompatibility antigen. DRB1-3 chain;HLA class II histocompatibility antigen. DP beta 1 chain;HLA class II histocompatibility antigen. DRB1-11 beta chain;HLA class II histocompatibility antigen. DRB1-13 beta chain;HLA class II histocompatibility antigen. DRB1-12 beta chain	2B1F_HUMAN;2B13_HUMAN;DPB1_HUMAN;2B1B_HUMAN;2B1D_HUMAN;2B1C_HUMAN	0.000793219	3.4	1	24667.5	13244	33495.2	69644.7	9219.77	4623.7	11814.8	48644.5	36844.1	9517.84	726.1	51313.2	1020.92	408.346	1689.05	27104.7	8999.1	48016.5	3137.9	439.759	533.025	7749.73	24678.5	11364.9	40381	5123.89	4129.74	14672.6	10829.6	7303.13	5728.8	20164.5	8093.6	8527.95	18839.6	19101	8700.63	8578.83	8142.3	56986.5	19515.2	49731.3	16172.3	2388.02
P02452	Collagen alpha-1(I) chain	CO1A1_HUMAN	6.04497e-07	61.5	59	564863	1.58235e+06	286137	607213	1.04222e+06	1.17986e+06	1.05413e+06	1.90481e+06	153329	848414	1.57566e+06	1.06443e+06	1.10325e+06	1.15671e+06	315905	1383683	133526	573541	850859	940753	1.74842e+06	198547	823213	862678	1.10015e+06	1.93582e+06	2.11069e+06	1.41598e+06	1.0664e+06	476350	917301	1.85604e+06	1.15074e+06	1.33951e+06	906347	1.67946e+06	576233	1090806	1.03264e+06	2.09069e+06	1.33133e+06	1.22432e+06	1.39472e+06	384130
P02458	Collagen alpha-1(II) chain	CO2A1_HUMAN	6.04497e-07	6.9	8	241325	1.32697e+06	113482	259956	343529	604249	578312	1.48553e+06	38706.4	400134	1.02821e+06	992487	519005	470892	165048	1.97432e+06	30136.5	323304	657721	670139	1.15091e+06	186680	763485	473858	622253	2.24696e+06	2.02641e+06	1.24167e+06	887786	337124	748327	1.38795e+06	825779	1.3389e+06	760937	949240	364219	871317	714668	1.35542e+06	1.14422e+06	793853	1137799	395488
P02461	Collagen alpha-1(III) chain	CO3A1_HUMAN	8.93544e-07	48.4	46	170927	433460	53723.4	154925	127056	236366	131118	345083	30418.4	81207.8	283611	94180.8	179215	103669	27640.2	309816	33524.5	132264	231589	140667	578371	33443	213283	243091	148070	351048	376812	509378	170198	47789.7	192923	427404	166627	342930	118209	410412	214265	177960	313821	393923	312286	444816	658401	121539
P02462	Collagen alpha-1(IV) chain	CO4A1_HUMAN	0.00024075	3.7	4	553664	253127	269256	923550	22663.3	417765	510889	247944	25520.8	319858	165794	125354	2184.93	155041	142589	122982	419675	445349	189420	403258	17410.1	785703	395716	24545.9	134228	35274	228646	89024	40070.3	25568.9	14513.3	18531	84381.4	47552.7	1.22854e+06	29261.5	30090.5	48239.3	135153	891483	31046.1	399395	36700.7	24089.4
P02511	Alpha-crystallin B chain	CRYAB_HUMAN	9.04291e-07	50.3	8	52402	6.65951e+06	318188	225439	1.04008e+06	1.40443e+06	174054	137665	177300	384155	343689	185273	122796	220535	2.89483e+06	152169	275291	223540	239429	377733	77893.6	440222	561581	109032	225711	401607	1.49293e+06	706729	405775	185635	288433	134361	908353	580047	447490	84919.6	39995.5	843498	161881	105560	262875	184591	82926.2	102202
P02545	Prelamin-A/C	LMNA_HUMAN	6.20831e-07	73.5	54	3.26006e+06	7136663	9205148	6563894	6.67053e+06	7907879	10486093	6.25925e+06	5.89254e+06	12061296	10423887	5965938	7913703	12192888	7.24686e+06	17480932	10264541	6315686	9836785	7522981	7.50091e+06	7911977	7750895	8027048	6176940	9825982	6980965	7844682	7704109	5.62335e+06	8807101	8707916	8.02457e+06	4.04539e+06	5577037	9419137	5.03629e+06	5405778	7.86063e+06	7017830	4.96205e+06	6.0329e+06	3828934	6162046
P02655	Apolipoprotein C-II	APOC2_HUMAN	0.000498448	8.9	1	38879.1	134582	157475	87517.9	286567	41264.6	42676.4	139284	148121	131557	131882	123582	181691	221052	261014	250223	143770	96103.9	315311	87293.8	115353	305544	126538	154259	105422	97299.9	221522	81735.1	35612.8	197907	75436.5	70753.2	273958	82731.6	148440	92607.6	65560.9	130446	122130	136098	27925.1	67197.3	39839.9	42915.4
P02656	Apolipoprotein C-III	APOC3_HUMAN	2.2218e-06	16.2	1	45648	213750	93773.9	77442.7	138675	153452	310934	119656	166868	106768	125056	80185	97851.7	240340	288412	120065	181192	80012.7	75606.3	115845	145401	187227	115807	262412	127956	141146	450570	259902	215610	295482	224445	235272	396821	224121	423420	237880	248312	258284	199182	147485	239773	101682	232332	214456
P02751	Fibronectin	FINC_HUMAN	6.04497e-07	43.5	65	397460	592624	1.07112e+06	120199	7961692	1.34655e+06	330306	484464	174437	394398	241675	773730	355048	473413	585042	833869	506212	460385	683736	305378	212858	456496	563300	414838	194606	719370	1.67096e+06	990975	1.73927e+06	440723	855128	464348	863255	595680	446097	1.1553e+06	1.40449e+06	6.6115e+06	258000	695583	1.01097e+06	346894	3.60617e+06	559536
P02786	Transferrin receptor protein 1	TFR1_HUMAN	1.19474e-05	43.3	28	181300	161713	33637.4	41904.4	166073	54793.1	90080.3	100347	57771.2	63445.4	29896.2	95811.3	69068	52670	49922.8	238868	20376.3	60236.9	82662.9	57056.1	42850.1	87726.7	53535.7	144818	38616.3	100546	80478.7	74359.6	142240	59595.2	127942	51289.5	109301	165263	122586	104930	159283	70563.1	46948.7	49488.4	138791	37853.5	236181	118647
P02792	Ferritin light chain	FRIL_HUMAN	7.56103e-06	46.3	6	52054.2	59048.6	40674.7	47197.2	418724	362128	197836	41953.6	95212.8	235105	226447	34474.8	132171	136395	8407.94	210249	63103.3	402434	114093	213947	141651	2.70839e+06	147341	166560	69953	320230	64190	29972.1	32339.8	73505.7	261678	217206	86448.9	145520	63757.8	324873	181608	109949	353951	274949	115275	93353.8	65535.9	97932.4
P02794	Ferritin heavy chain	FRIH_HUMAN	2.26003e-06	63.4	9	462751	372978	174304	345756	1.34073e+06	940805	599971	124574	518358	645475	544447	311059	343987	318706	98408.8	642029	251089	1.03194e+06	204260	734065	463607	428281	464489	523859	244017	471837	202616	354183	426907	245353	565366	559576	340430	461356	302510	968421	728368	310620	946445	636894	381541	418273	403864	257693
P02795;P13640;P80297	Metallothionein-2;Metallothionein-1G;Metallothionein-1X	MT2_HUMAN;MT1G_HUMAN;MT1X_HUMAN	8.84143e-05	32.8	2	580604	25569	90767.3	590724	116609	105825	36046.3	92395.3	776421	25473.2	26306.7	139609	82567.7	17863.1	87652.2	4147.7	181949	66043.1	60674.9	71197.6	76753.4	77734.4	27283	66310.1	117398	28279.7	39436.5	47150.6	30471	310299	29880.7	15932.7	145076	31498.9	96143.9	21053.8	43712.1	129879	65661.2	81491.5	65828.6	55017.3	61675.4	167147
P03891	NADH-ubiquinone oxidoreductase chain 2	NU2M_HUMAN	0.0024172	2.6	1	89888	73094.9	70519	52773.6	53164.7	47958.1	60428.9	64045.2	65995.7	65897.9	63423.1	42183.7	71767.2	85968.4	36229.3	32565.9	78419.7	37187.2	67664.6	33391.7	29773	16397.9	93723	78051.5	61993.3	57285.6	44052	74409	16769.6	53828.9	94537.4	66036.8	52778.7	58760.8	48087.2	87033.4	94875.7	41141.3	80975.7	59122.7	58211.6	43312.5	72842.8	77312.6
P03897	NADH-ubiquinone oxidoreductase chain 3	NU3M_HUMAN	6.23711e-05	13	1	58682.8	39581.3	53031.7	46446.7	45498.7	21557.4	65367.1	54479.7	64167.8	66754.9	43753.9	28518.3	58512.3	69204.4	20360.1	23120.1	52354.1	39922.9	63109.9	31672.3	37695.3	14182.7	43679.5	47827.4	43994	37981.8	1	33235.5	39336.9	28809.1	41383.9	36606.5	23801.8	23330.9	14719	39393.6	54661.3	25523.5	30931.5	27571.6	35049.4	41729.9	33384.6	22792.8
P03905	NADH-ubiquinone oxidoreductase chain 4	NU4M_HUMAN	0.00121917	4.1	2	15453.6	41191.8	23284.5	20037.1	10216.4	7095.52	27316.7	21864.7	25119.4	18207.8	9738.62	16268.5	17114.7	12980.2	23982.6	65819.3	14026.3	1744.11	14081.4	7584.68	9350.61	40648.4	7595.41	31822.1	27339.9	28738	74350.8	25637.9	29685	20984.4	38782.1	49571.5	20199.8	18056	36412.8	18501.9	26318.4	31555.6	32348.3	8294.88	21436.5	11508.4	26775.1	14790.3
P03928	ATP synthase protein 8	ATP8_HUMAN	0.000742375	16.2	1	365134	309916	392604	166385	356284	110572	398367	63381.3	578721	84845.4	93925.1	140548	501936	626740	309311	965800	484814	341370	499808	281412	148278	359531	282393	468866	397684	259466	72250.6	295536	340675	126759	341948	229057	230144	83683.9	173897	330432	410008	133329	268439	64236.9	331358	142902	178082	77120.9
P03956	Interstitial collagenase	MMP1_HUMAN	0.00037691	21.3	9	181733	16033.4	45498.7	35088.8	32655.9	29694.9	33699.9	36135.2	345318	28391	3898.11	3859.14	9725.21	18142.9	7304.13	20477.3	12670.6	25762.4	14717.9	34821.6	29703.2	7139.45	28706	33027.2	29426.9	25092.3	13136.7	26646.5	13061.6	17043.9	28551.6	26265	12508.9	26862.3	39836.5	7339.13	36512.9	16460.5	14927.1	6326.32	26033.5	34339.3	22132.7	84091.6
P03989	HLA class I histocompatibility antigen. B-27 alpha chain	1B27_HUMAN	0.000992249	2.8	1	8251.16	23799.3	1.55509	14766.5	25531.9	5676.65	1	62497.3	1236.32	412.782	466.519	3063.97	19046.7	1258.87	1	157.778	14614.6	9309.97	21240	55755.3	39361	24612.6	5130.96	1	924.063	115820	178472	66614.7	48560	10396.8	23461.4	77205	6762.48	2199.11	1	632.059	15192.8	44063.6	27753.4	321.455	54457.1	9863.78	30201.5	1
P04040	Catalase	CATA_HUMAN	6.04497e-07	44.2	20	35821.1	65128.1	215335	169355	74465.7	92418.9	196982	118182	92843.9	150585	195816	84016.3	189570	193042	106260	247228	263195	176735	144052	117294	134616	272888	114188	148696	157518	108191	136517	76597	55609.9	129448	151033	116600	100532	34981.4	82154.8	137224	51890.6	98208.2	70808.2	79606.9	58262.8	106289	41138.8	144413
P04049	RAF proto-oncogene serine/threonine-protein kinase	RAF1_HUMAN	0.00870024	5.1	3	20517.1	73004.1	72937.7	128456	38294.9	53764.9	45445.4	127838	156491	184192	152935	45910	46964.9	100047	57753.9	102409	56885.2	30146.8	43530.5	128098	112310	61461.8	29738.7	40771	81501.4	64320.7	89652.3	28859.5	50826	48459.9	48507.4	111710	56076.4	41375.1	32213.7	45979.5	46984.4	43256.8	43514.2	112364	60037	88844.1	40369.2	37328.6
P04062	Glucosylceramidase	GLCM_HUMAN	6.1728e-07	38.1	14	333021	156323	459469	426971	739580	436036	567019	252624	402168	671193	471109	319829	374693	538943	1438076	659406	605864	510163	314524	486639	454725	483150	301943	353730	292437	334060	322905	211194	288124	197770	425135	361485	312560	174119	154690	449102	318518	244799	493923	410895	231424	337520	232316	175262
P04066	Tissue alpha-L-fucosidase	FUCO_HUMAN	1.80498e-05	16.3	6	10452	14002.1	94701.8	34124.5	79853.1	124034	48194.1	17617.3	48598	64812.9	43296.1	34455.2	10282.6	37161.7	87319.7	11430.2	23025.1	70905.8	23417.5	128700	9748.34	45652.6	11001	21379.9	22746.3	26868	27513.3	251259	37198.1	4830.6	14865.9	16037.7	14107.4	6618.87	7014.26	17524.1	7351.94	11928.6	8020.52	14977	183726	14595.8	8669.39	8592.63
P04075	Fructose-bisphosphate aldolase A	ALDOA_HUMAN	4.17965e-07	81.9	25	3842991	4.80218e+06	4232529	3986105	4814897	3.65716e+06	2.98185e+06	3117526	4414718	2.36857e+06	2264339	4379673	2925001	2655251	4271878	1.82849e+06	4.90182e+06	3585161	2.81893e+06	3.76885e+06	3.91127e+06	5.05101e+06	4421338	3.02413e+06	2.52993e+06	3.27649e+06	4.59975e+06	2841776	4.42144e+06	3.66435e+06	1.81665e+06	2.62345e+06	4378895	3.3673e+06	3.12944e+06	2.77025e+06	2.49694e+06	3.51125e+06	2.83239e+06	2881362	3233671	4.13341e+06	3234062	3.06137e+06
P04080	Cystatin-B	CYTB_HUMAN	4.83523e-06	49	3	362992	105145	195302	357725	308397	253721	269631	118365	336661	276931	152082	189362	180517	287893	387802	116779	224109	445837	233283	215617	286918	212887	288894	370586	234295	166377	182514	96001.3	150604	179373	165976	287847	188865	174428	275033	184809	139082	185839	246633	219755	184963	266659	132775	117543
P04083	Annexin A1	ANXA1_HUMAN	4.17965e-07	67.6	23	2662054	3.18669e+06	5.16113e+06	4.7296e+06	2.95676e+06	3.45861e+06	3.08257e+06	3.46085e+06	5703811	3.63465e+06	3.0165e+06	5102756	2991503	5.28196e+06	6.39991e+06	1.95869e+06	3.77424e+06	4.15601e+06	2.91195e+06	3125096	2.27992e+06	4.72625e+06	5.61301e+06	2.37564e+06	3.75143e+06	4.67144e+06	4.0223e+06	3.41239e+06	2.90068e+06	3.65573e+06	3.98621e+06	3.71999e+06	3089695	2.09105e+06	3945630	2.17097e+06	1837267	4.0738e+06	2.90024e+06	3.20439e+06	2533909	3.92713e+06	2.47257e+06	2.76784e+06
P04114	Apolipoprotein B-100	APOB_HUMAN	0.000608418	1.5	7	29693	40520.4	23664.4	18033	57357.1	20321.2	28680.5	13565	19908.4	24396.5	37305.5	10122	20310	26034.6	21543.1	65564.9	40646.3	19109.4	20459.3	11009.8	10461.5	58865.5	22540.6	12632.4	16835	37831.3	70582.6	82334.8	52480.1	13105.2	78213.2	98562.8	19545.5	89267.9	74684.2	20184.3	222812	61573	67849.8	59965.9	27221.1	23541.5	75070.1	108112
P04150	Glucocorticoid receptor	GCR_HUMAN	4.82686e-05	21.9	14	18244.2	7100.98	33450.2	31556.6	17938.5	29977.1	24899.9	40501.5	14403.3	29633.6	40175.6	30549.3	34545	36279.5	30292.9	33709.3	40505.7	28754.1	52842.7	32662.9	34161.4	32730.9	47298.4	34061.9	35875.5	61259.3	15771.2	31408.1	22627.9	46452.9	34746	61408.8	48821.4	33529	55465.9	30844.9	32942.7	48743.8	42416.8	43219.6	31506.3	45840.3	26233.5	42345.8
P04156	Major prion protein	PRIO_HUMAN	0.000575125	11.9	3	60940.1	60349.3	24433.5	67080.8	92489.5	72078.7	79373.3	51158.5	22646.6	98261	47968.9	76452	42654.2	130607	152211	129791	25905.5	229494	93112.2	112640	100881	102309	112333	50897.1	59585.9	102552	54505.2	77978.8	103111	75167	87467.4	136096	50064.6	32597.9	167835	120923	66283.2	47604	71976.3	92685.9	46399.2	126825	38379.7	39071.6
P04179	Superoxide dismutase [Mn]. mitochondrial	SODM_HUMAN	7.51578e-07	79.7	11	8696672	462649	25775958	34095576	2761687	1.06867e+06	8683600	1.40564e+06	30845974	7035012	1.16162e+06	446254	2.89839e+06	2611051	692471	10137477	19370248	4.56611e+06	898344	2.17572e+06	1.76854e+06	8404449	1.49347e+06	4236941	1.27803e+06	463280	190137	400839	372475	717591	815331	746003	482180	512094	117464	861239	1.4612e+06	770010	2.81735e+06	2134689	2.44879e+06	693632	939057	1.58554e+06
P04181	Ornithine aminotransferase. mitochondrial	OAT_HUMAN	1.02739e-06	40.8	13	221475	186552	151870	145079	192914	164073	162889	193629	177589	128707	109142	131194	127400	143704	165318	301695	191657	120111	133172	104722	82409	298838	123228	150651	140766	135240	213220	183230	171046	222095	217624	129012	158378	179964	246237	103518	191140	124334	121681	122255	150149	94424.4	236177	267877
P04183	Thymidine kinase. cytosolic	KITH_HUMAN	0.00371566	15.8	3	267210	8580.69	9314.55	20026.1	35021.8	26306.7	33705.6	27981	29112.9	23032.5	15636.9	23921.6	391052	6478.91	65197.9	156018	20068.8	11029.1	505813	225588	11493.1	68177.8	4883.61	57544	158168	828052	27653.4	16208.7	17337.7	67007.7	54942.6	99744.8	158872	15374.3	104001	24493.8	22552.4	31464.4	34421.7	274742	572562	17370.7	163298	91206.9
P04216	Thy-1 membrane glycoprotein	THY1_HUMAN	9.71065e-07	24.2	3	216184	637968	924196	761772	1.38313e+06	1.41794e+06	1.65057e+06	802271	414848	898630	1.06992e+06	742338	888516	1.14531e+06	1.16994e+06	1.22502e+06	436800	2.05035e+06	1.25567e+06	1.80797e+06	1.18119e+06	1.57899e+06	1.16875e+06	1.16686e+06	960738	956118	773634	1.04454e+06	1.27001e+06	534762	1.47388e+06	615332	1.96016e+06	630298	733937	1.08363e+06	776018	405327	1.0901e+06	853373	534361	1289013	894900	143532
P04222	HLA class I histocompatibility antigen. Cw-3 alpha chain	1C03_HUMAN	0.000330277	12.3	3	10954.8	25845	44285.6	36233.1	13540.2	18352.9	31679.5	81308	50618	57052.3	11261	136796	41925	75687.3	23097.5	40526.9	16406.9	30010.5	59244.2	26534.9	26076.6	10522.6	18638.6	118979	30335.7	8112.86	8028.2	7212.37	77150.5	8959.88	38004.5	35514	74874.7	16352	63335.6	4303.84	79613.2	12575.8	40724.6	44192.5	34980.4	32530.6	33029.4	36219.2
P04264	Keratin. type II cytoskeletal 1	K2C1_HUMAN	7.10467e-07	34.5	24	281971	227969	288668	448366	224255	323666	154861	281339	642962	283531	404571	389878	348669	313153	19721756	757387	577581	265284	246608	404142	465697	460167	592953	263817	191090	1.04566e+06	635117	295947	381418	453960	427636	625892	252339	219309	311256	446112	375149	543692	692544	1.08942e+06	279367	313714	308055	610411
P04406	Glyceraldehyde-3-phosphate dehydrogenase	G3P_HUMAN	6.04497e-07	81.5	21	5.19686e+06	5551826	7.82299e+06	5527020	5963323	5331284	4.52911e+06	4.64262e+06	5669714	3489666	3.5353e+06	3119325	4.17774e+06	2.28788e+06	6222114	2.03625e+06	6.65026e+06	4659247	3982052	3833499	4.96274e+06	5.96612e+06	5.9368e+06	3445955	3.2855e+06	3263767	5.49334e+06	3350977	4.94717e+06	4089457	2.74713e+06	3.12926e+06	4766916	4631773	4.53767e+06	3.26045e+06	4.05955e+06	4.35837e+06	3.91216e+06	3.9237e+06	4.10567e+06	5030023	4877451	5.02981e+06
P04424	Argininosuccinate lyase	ARLY_HUMAN	0.00034301	29.5	12	40001.2	77921.6	100463	66704.3	110152	55552.5	45716.8	73110.4	112585	57807.6	81893.2	78389.4	83436	86169.1	69391.6	56353.1	82168.8	68141	55404.9	57225.1	39342.2	192170	94502	40626.2	61568.2	178510	105548	40130.1	55329.1	73941.6	59957.9	63475.4	47404.2	69464.8	68853.4	40995.2	34817.5	81339.5	73347.9	45776.2	50092.1	130526	42566.3	128344
P04632	Calpain small subunit 1	CPNS1_HUMAN	1.33687e-06	49.6	9	475573	553615	468855	576614	526547	459309	578846	493811	649209	426018	323408	563946	455201	560651	606953	253338	572711	700740	617088	303988	524555	680532	580769	493827	639118	439183	458504	383043	451685	616085	459889	508620	585644	556941	572493	361109	481675	490227	516736	479991	427007	651807	429279	597022
P04792	Heat shock protein beta-1	HSPB1_HUMAN	6.04497e-07	68.3	14	1.93693e+06	12713540	3.3824e+06	2.98419e+06	6120554	4928141	2.19087e+06	2668769	2.09723e+06	2.26409e+06	2265438	3.69281e+06	2.04603e+06	2.37153e+06	6.60168e+06	632916	2108124	2773623	3.20144e+06	2.62499e+06	2.13716e+06	2.00929e+06	4.31929e+06	2.08216e+06	3.03251e+06	3.20932e+06	6503352	3.61546e+06	2870845	3.37184e+06	3.0883e+06	3.12851e+06	4738786	4.58875e+06	4202456	2.0965e+06	1.91306e+06	4.11933e+06	2552663	2.64437e+06	3.15775e+06	3.20589e+06	3.4803e+06	2.45774e+06
P04843	Dolichyl-diphosphooligosaccharide--protein glycosyltransferase subunit 1	RPN1_HUMAN	6.88537e-07	61.9	30	651689	1.01229e+06	1060384	629884	783852	805332	1056122	1.11247e+06	644377	870400	846955	934696	1.00783e+06	1.04388e+06	953508	1.22874e+06	868289	686376	1.09744e+06	694803	720132	698134	870712	899448	674863	1221711	1.15157e+06	1.24364e+06	771546	833388	1.11969e+06	850132	905681	630883	719127	944082	681738	741801	690440	741195	824169	602761	873182	762036
P04844	Dolichyl-diphosphooligosaccharide--protein glycosyltransferase subunit 2	RPN2_HUMAN	7.61638e-07	51.3	19	329878	466761	427586	339225	391900	403945	530060	458290	244821	388518	406272	399519	383607	431149	387984	596549	349464	340268	478943	356775	382797	306989	352604	475088	331954	503757	512828	544408	382954	389864	498884	443298	421490	356713	339518	497001	351579	372033	381652	388974	449497	310508	456466	378316
P04899	Guanine nucleotide-binding protein G(i) subunit alpha-2	GNAI2_HUMAN	7.51578e-07	48.5	14	479275	790385	680045	666480	686984	676189	732952	593964	459585	682381	641903	728858	791012	1.07689e+06	946161	978511	679031	750846	679280	612290	513330	923897	640861	567382	417623	881990	647112	632256	625181	385789	655522	546874	693216	545673	413089	672080	606021	493400	596758	587957	454941	627201	549961	410323
P04921	Glycophorin-C	GLPC_HUMAN	0.00167517	20.3	1	26655.3	9484.07	45712.4	36487.4	25524.3	23459.5	28734.6	28928.6	34078.4	46095.4	48932.7	14846.1	16162.4	28751.6	21964.8	10753.7	47212.2	18435.8	13821.7	24603.3	30598.3	10530.7	30849	21264.3	14892.8	33587.3	12168.4	30690.8	7750.17	10237.5	13988.1	16045.8	31074.3	12503.6	1	21191	39502.7	9278.25	33594	53673.3	13745.9	15361.3	22347.3	13788.5
P05023	Sodium/potassium-transporting ATPase subunit alpha-1	AT1A1_HUMAN	2.01342e-06	42.1	37	89065.7	235780	262310	126329	151801	149373	173430	194490	188919	206866	195503	142610	191380	284942	237693	315722	223323	203819	113287	202499	100927	193533	175124	102959	134253	140482	191565	173084	107871	128951	188076	188633	169701	108832	124947	88785.7	107988	97075.2	126946	137207	98832	136549	98052.3	170275
P05026	Sodium/potassium-transporting ATPase subunit beta-1	AT1B1_HUMAN	0.000149004	25.4	7	91337.6	111283	21959.3	140352	93944.1	72372.8	34934.3	27470.2	8797.42	109041	75537.5	29197	61146	50246.1	44748.4	48399.5	37521.5	66060.1	91475.5	55648.6	52743.7	45763	31036.1	113484	61195.8	106564	98695.3	111685	97830.5	116806	65962.4	182580	91916.4	114561	110697	64892.8	128201	84319.2	73080.6	157564	120165	76205.8	87176	86335.2
P05067	Amyloid-beta A4 protein	A4_HUMAN	7.89231e-05	23.2	14	59964	10977.1	33957	49707.3	40942.7	28105.9	31306.2	21528.9	23471.1	21613.5	18286.7	42228.4	48600	25222.4	14799.7	21817.1	19672.1	45727.9	55919.9	24716.2	24963.9	43449.5	17676.4	83110	42764.8	40227.8	26963.5	19579.9	29521.5	66038.7	100175	59494.7	34991	95938.3	78848.2	60569.1	179385	80110.2	59453.3	50270	53507.7	57221.8	71170.8	45265.5
P05090	Apolipoprotein D	APOD_HUMAN	0.000328667	19.6	4	18285.2	47283	12786.9	11306.8	17208.5	21853.8	18696.1	25421.1	27511.9	48513	13566.4	14583.2	51092.2	67085.6	6393.86	58792.2	16368.4	23360.6	19281.6	21745.5	30982.7	38472.7	15039.6	18752.8	14851.7	6543.55	325846	17122.9	36347.2	46857.9	82614.2	24239.5	20036.2	27263.9	172710	18474.1	32308.1	24493.8	33716.6	18459.3	7155.79	16839.8	37398.4	19560.7
P05091	Aldehyde dehydrogenase. mitochondrial	ALDH2_HUMAN	3.2123e-06	49.7	19	151545	122105	81982.6	140176	74450.9	43663.7	114215	225190	138183	88908.3	176476	39383.3	52015.7	167962	26970.9	131172	143096	32531.3	162314	96529	63720.3	65714.1	180667	134884	98090.2	114161	135956	120368	120453	119990	140613	161554	119790	86235.5	38711.5	96870.6	194826	63996.6	86840.7	77156.7	102541	121188	88324.7	56783.8
P05106	Integrin beta-3	ITB3_HUMAN	7.7447e-06	12.1	8	286415	436426	281346	164141	263650	310370	179816	304528	119009	125593	267638	356355	212883	247404	486892	26277.9	198922	150099	226008	169082	92696.9	22877.1	241758	95641.8	160534	61871.7	510775	577480	218519	463768	538849	172910	484350	165407	350139	201450	195554	378302	172043	195166	165211	140071	300442	436946
P05107;P26010	Integrin beta-2;Integrin beta-7	ITB2_HUMAN;ITB7_HUMAN	0.000522019	1.2	1	49953.8	161927	76756	114578	465113	128795	205840	102926	34879.5	168891	44920.1	89722.9	165644	106178	170933	293426	72434.7	138319	127372	203300	135431	143559	100530	165762	76784.9	146176	165052	93641	125964	67769	194990	96050.6	128853	61864.7	51981	215457	236328	63947.2	106275	63139.8	91716.7	67844.7	112660	17883.7
P05109	Protein S100-A8	S10A8_HUMAN	7.38862e-05	39.8	4	32469.2	68295.8	102339	24550.2	150139	113444	21344.4	60437.3	76717.5	149365	75379.1	67036.4	26381.9	49951.9	195126	191244	30326.8	267391	19730.7	71647.8	77338.5	245186	164188	21053	21596.1	34512.3	7119.72	29782.6	38085.2	42678.3	35672.9	139256	39118.4	32248.9	38556.1	28842.8	44830.7	35590.7	50413.2	72973.2	218851	64322.5	53551.4	25031.3
P05114	Non-histone chromosomal protein HMG-14	HMGN1_HUMAN	4.99059e-06	34	3	210125	112922	368358	186235	180153	195167	296348	205060	185914	167672	299414	209925	161248	494063	172930	289414	209098	189169	245151	163396	216194	209182	247376	226084	181048	240614	166293	202483	155564	217867	237116	287882	190111	164242	177228	325047	237846	187261	219231	262257	219560	181290	206577	239527
P05120	Plasminogen activator inhibitor 2	PAI2_HUMAN	6.20831e-07	45.1	14	163628	8318.58	564022	420208	38631.6	81252	75548.9	244304	3268284	91498.8	71960.3	75502.7	56876	365934	122561	207254	784616	146471	26832.1	33008.6	61180.6	633186	149243	12032.3	131032	181661	421356	49652.7	59331.4	355572	127019	209774	2030424	56914.7	54314.9	21441.9	14490.6	265749	130111	38862.5	76715.4	24680.6	57457.9	1.42779e+06
P05121	Plasminogen activator inhibitor 1	PAI1_HUMAN	8.76752e-07	40	13	88406.9	95335.7	37711.6	28185	123022	58461.4	28573.6	97929.3	42242.5	15614.5	27361	83715.5	28171.9	130033	185654	110624	142272	31645.8	53470.1	21571.4	20565.5	58565.5	14775.4	16172.6	55205.5	44832.1	274452	65895.3	67362.3	25896	65366.3	25996.4	47388.2	82168.8	62620.3	86445.4	403552	36029.8	33401.1	63211.9	100544	51166.3	203429	52613
P05141	ADP/ATP translocase 2	ADT2_HUMAN	8.93544e-07	47.3	14	1.23949e+06	1.13878e+06	856581	651978	1.06407e+06	697798	1.00645e+06	1.1303e+06	1250238	1.14196e+06	964048	929317	1.03386e+06	1.20647e+06	838459	1.6688e+06	923714	671401	1.3137e+06	603963	483109	848768	941160	1.01638e+06	901419	1.05776e+06	772556	1.15852e+06	1.18606e+06	999943	1.06156e+06	829396	944831	768521	815268	781708	1063666	707359	753741	736298	1.12917e+06	779391	1.07e+06	1.35936e+06
P05155	Plasma protease C1 inhibitor	IC1_HUMAN	0.00238543	15.6	7	92041.1	7599.28	90458	27244	23058.3	13927.8	15177.8	28581.1	71364.6	78565.8	28547.8	47165.4	43980.8	34567.7	43642.9	39809.9	12713.2	34600.4	28116.5	30232.3	24125.5	16298.9	34740.7	36454	60952	47844	35915.8	89499.7	43763.5	24768.2	30490.1	34046.7	18598.6	74224.2	6237.62	24586.1	25372	37573.8	33531.6	552476	85730.2	26806.9	60753.7	44657.8
P05161	Ubiquitin-like protein ISG15	ISG15_HUMAN	6.70943e-06	35.8	5	49695.2	57483.1	62179.7	227663	94120.5	72976.8	32371.8	60194.6	33292.4	63760.4	36681.7	24906.7	20754.7	39690.2	58262	48418.4	11220.9	46344.8	38792.5	28044.7	54448.7	44839.2	81576.2	35593.9	48777.7	50266.1	51915.9	66759.7	41057	23565.5	32605.9	46822.8	59060.6	35971.7	42151.8	20605.3	89842	34237	32944.8	90549.1	36800.2	57880.4	67325.4	54328.2
P05162	Galectin-2	LEG2_HUMAN	0.00949342	6.1	1	38934.4	10839	23504.6	45782.8	33895.8	6695.92	14750.6	19012.2	29049.2	15366	21608.7	17291.1	4419.63	6580.46	25101	31389.5	16407.7	10639.5	11381.3	105682	85868.8	67680.2	43561.1	26595.3	36127.4	52853.3	16707.2	10577.8	59579.9	17819.5	17122	23373.5	2293.21	38899.4	11627.2	6823.67	26170.1	8505.49	19345.4	23842.1	32861.9	96190.3	22722.3	34095.7
P05165	Propionyl-CoA carboxylase alpha chain. mitochondrial	PCCA_HUMAN	0.000854463	17.2	10	42079.3	87686.6	14329	12866	6930.33	64727.2	18527.4	7773.55	23827	33542.9	9617.18	85744.4	195745	42153.8	178451	53011.3	115944	16644.9	52172	7736.36	15011.3	115031	72139.7	112121	15022.4	34985.6	133922	87982.2	55699	97336.1	71622.8	59845.3	110394	85707.6	147690	60535.6	69844.9	92978.9	59002.4	78150.1	154103	9130	108072	141754
P05166	Propionyl-CoA carboxylase beta chain. mitochondrial	PCCB_HUMAN	5.1095e-05	30.1	12	27727.9	18927.6	35385.3	19085.3	13058.5	8823.98	24882.8	17503.2	37447.4	35846.6	22074.7	36759.5	40448	45462.8	4946.36	55740.5	29177.8	23897.5	24064.4	9843.68	20832.7	17023.2	5493.34	38521.5	27023.5	16460.1	3367.94	13699.9	19359.8	19323	17607.5	14222.6	17211.6	9411.43	9023.18	26345.6	28147.7	14318.4	14466.4	15176.2	9286.67	39692.3	10064.7	1701.68
P05186	Alkaline phosphatase. tissue-nonspecific isozyme	PPBT_HUMAN	1.37661e-05	25.8	12	9303.46	639543	5940.67	32345.2	7707.44	18930.3	2856.2	3903.33	5388.37	14749.2	16904.3	7633.1	6576.14	4162.61	2929.38	200343	3322.16	16568.6	10618.9	3014.8	3128.1	69382.3	8051.11	25075.3	44739.8	3308.31	5116.56	3741.81	5948.46	3508.26	1874.34	12112.5	8124.63	57772.9	19756.6	20863	3351.81	1378.68	20431.4	12161.4	5644.34	6306.8	22750.7	9817.06
P05198	Eukaryotic translation initiation factor 2 subunit 1	IF2A_HUMAN	1.51362e-06	54	16	333117	305722	304707	255234	294907	315329	302549	341829	297232	287059	273975	322714	303820	210683	272575	109830	240560	315832	275594	313434	346942	152103	321523	257466	319660	231702	274451	249274	343829	295520	190544	277113	250854	313068	322401	243640	288474	258595	292375	326894	318925	322779	333699	288865
P05204	Non-histone chromosomal protein HMG-17	HMGN2_HUMAN	3.55797e-05	13.3	1	224729	262853	731082	412166	306785	390142	535082	576574	386117	612299	667913	303580	605468	888047	312148	391541	491942	431214	742048	443859	588442	197399	498854	351717	514792	487463	240261	348732	349064	378820	368088	499771	359184	345553	361292	497001	410840	405053	373191	498207	414220	658939	292180	488813
P05362	Intercellular adhesion molecule 1	ICAM1_HUMAN	3.97326e-05	21.6	10	225721	38815	57289.1	175064	129094	86022.2	51855.1	18867.1	77786.9	167410	35143.1	344251	53164	32409.3	49465.3	48699.4	73557.7	30595.5	29634.8	56800.9	32522.5	77864.7	73909.3	48478.7	13748.9	77883.6	81288.2	88701.6	56437.8	31369.6	51850.8	16796.9	67830.8	64077.6	12246.4	31235.3	61043.7	45720.2	37172.1	27780.8	33316.9	28438.6	216826	43692.2
P05386	60S acidic ribosomal protein P1	RLA1_HUMAN	3.22046e-06	89.5	4	512397	459379	403990	522870	641237	431798	513923	414571	461794	333660	317381	395899	506476	412538	524283	49947.4	434667	652026	696809	585632	415497	68169.4	386089	344434	645070	162208	522989	533218	401388	665894	612557	441362	537116	521055	684545	530764	405727	769875	516434	405938	413657	532660	661361	777994
P05387	60S acidic ribosomal protein P2	RLA2_HUMAN	7.72314e-07	76.5	6	1.12888e+06	972115	1.20494e+06	932819	1.0363e+06	1.04589e+06	1.03042e+06	1.57797e+06	1.16463e+06	1097435	1.11652e+06	1.49464e+06	1.21712e+06	995991	1.30377e+06	1.37413e+06	1.03803e+06	1.11932e+06	1.22703e+06	1.03971e+06	882676	1.39695e+06	1.47257e+06	1.0158e+06	1.14922e+06	1.53187e+06	1.64274e+06	1.28805e+06	1.15561e+06	1.34907e+06	1246827	1.26931e+06	1242309	1.26041e+06	1.45416e+06	997854	994871	1.21023e+06	1.16187e+06	1251422	1.34688e+06	1293401	1.29408e+06	1.58087e+06
P05388	60S acidic ribosomal protein P0	RLA0_HUMAN	8.25268e-07	55.8	13	1.38043e+06	1.5619e+06	2.16104e+06	1.07566e+06	1.16049e+06	1.24854e+06	1.11791e+06	1.73457e+06	1249181	1.19834e+06	1.2397e+06	1.60477e+06	2300902	2.16168e+06	2.03068e+06	1.88644e+06	2.22783e+06	1.2125e+06	2.46092e+06	1.16392e+06	993688	2.05887e+06	1424793	1.46097e+06	1.23697e+06	1689954	1.81819e+06	1.64975e+06	1.78588e+06	1.77686e+06	1.58839e+06	1.75695e+06	1.91438e+06	1.61318e+06	1.81147e+06	1.35825e+06	1430940	1.52948e+06	1.71683e+06	1.34207e+06	1.77761e+06	1.36555e+06	1.74509e+06	1.97304e+06
P05413	Fatty acid-binding protein. heart	FABPH_HUMAN	4.24432e-05	37.6	6	1.19489e+06	414387	566420	441776	346669	389186	87098.8	644322	493973	275631	517350	707928	68202.5	368720	91501.6	545132	78975.7	154900	93689	344045	267303	603329	534946	337723	472012	689799	642373	1.54201e+06	417566	486728	963265	482984	456893	112049	873183	899578	370362	1.22086e+06	314550	477878	446417	472453	896106	468034
P05452	Tetranectin	TETN_HUMAN	0.00735657	5.9	1	6471.98	3941.08	24643.2	28931.7	25810	43587.9	31695.4	40175.8	25931.6	46789.2	43850.6	45926.7	11665.7	6529.89	3568.63	23767.9	3928.78	47747.2	42762.5	34450	33233.5	23702.3	1	4976.61	45913.7	561.727	15818.5	16255	5508.22	1273.7	3396.16	8832.05	4950.25	17058.9	15574.3	3093.15	20039.9	1485.1	525.263	30991.3	3211.03	41709.3	28659.6	21151.2
P05455	Lupus La protein	LA_HUMAN	7.51578e-07	53.2	21	410853	503395	509379	421826	364176	413279	503393	530337	592973	563824	582162	496005	518666	443882	438909	1099969	504732	383538	455763	456123	464013	808039	358157	454124	491254	640083	504152	468922	558598	405054	478571	528011	451273	393333	406698	507412	467968	376854	447067	461913	533116	425722	397493	554028
P05534	HLA class I histocompatibility antigen. A-24 alpha chain	1A24_HUMAN	2.5588e-06	14.8	4	68795.9	72552.5	187403	91870.7	70825.9	56358.3	142617	117246	88895	48220.9	61556.6	29726.6	90893.1	8373.88	63966.2	382427	112436	57296.9	57040	98140	32189.2	205919	78251.2	58269.1	24012.1	63752.6	97030.8	55198.7	103979	92217.5	61327.3	51026.7	69131.4	43204.7	46464.5	45965.8	62181	70980	33560.9	92723.7	34609.8	47538.2	55646.6	98115.3
P05556	Integrin beta-1	ITB1_HUMAN	7.51578e-07	28.9	18	944264	1.42519e+06	822874	475263	887553	801904	684410	1.00201e+06	453726	398134	664868	866242	586603	647689	1.59969e+06	1.26008e+06	584011	428404	694443	523097	339126	1.44659e+06	677647	411083	467111	1.01154e+06	1.16246e+06	1.52848e+06	782740	1.26262e+06	1.26023e+06	545783	1185656	682134	970407	445722	733931	1.02635e+06	393293	477464	779561	414782	725193	1.22706e+06
P05783	Keratin. type I cytoskeletal 18	K1C18_HUMAN	1.15522e-06	43	16	60533.3	685010	30925.9	13556.2	35470.7	64636.7	5768.36	38541.8	31745.2	34316.4	34601.4	50135.4	26083.8	49857.2	170310	62783.8	43018.5	38102.7	64124.5	60823.8	13457.5	30508.3	75430.1	54089.6	41615.4	129059	1.53239e+06	538284	62124.1	127808	157788	44664.9	117199	99068.1	59104.4	68279.3	113462	62267.6	32475.2	33546.5	54406.4	36120.8	577077	96618.6
P05997	Collagen alpha-2(V) chain	CO5A2_HUMAN	2.16829e-06	31	28	10887.8	46054.5	22119.4	34007.2	48968.7	68312.1	49197.1	104366	20416.1	27884.3	80086.1	70677.8	57761.2	52258.4	35590.6	75719.5	23881.8	30137.7	52098.6	73888.1	64701.9	10994.1	52727.7	48526.7	62799.3	106372	184802	127438	90481	45740.6	88701	99720.3	53006.6	91722.4	53852.6	102752	63990.8	65177.7	77737.7	85164.7	107624	81898.6	117527	17043.5
P06132	Uroporphyrinogen decarboxylase	DCUP_HUMAN	8.7089e-05	30.8	9	51334	49600.8	30408.1	36725.2	34076.7	34297.8	25211	35625.6	32381.6	23807.9	26458.4	31295.1	30467.3	27034.2	33773.1	47093.6	26352.4	39511.2	50173.4	34144.9	26916.1	29177.3	42282.1	38162	48642.7	34530.6	36289	27002.2	35254.3	51774.8	33878.2	39455.1	43304.7	62254	58182.9	19511.5	40484.3	66135.2	33038.6	26320.8	46141.6	51835.5	57671.4	83100.9
P06280	Alpha-galactosidase A	AGAL_HUMAN	0.00153944	12.6	5	137261	17024.1	62183.7	47331.6	3130.85	28332.4	35131.3	22123.1	39179.4	73575.6	17744.3	19826.9	39289.7	49484.5	26555.6	1.20896e+06	50789.5	22010.5	23686.1	50260.4	25299.9	1.33408e+06	14112.4	26011	27969	152507	13410.7	23677.4	20041.8	23845.8	28552.7	23288.2	21190.7	260156	15498.5	27231.5	15406.6	25426.5	31877.5	24708	118676	70115.1	168250	27658.9
P06396	Gelsolin	GELS_HUMAN	3.94015e-06	17.1	8	513340	2531881	1.90594e+06	1.71789e+06	1382481	1.37742e+06	1.60027e+06	544971	1.83926e+06	1.36643e+06	722674	1.21291e+06	1.36156e+06	2.12611e+06	1.66429e+06	914800	1.40246e+06	1.9951e+06	1.16658e+06	808387	1.09726e+06	1.30797e+06	1.33578e+06	731289	1.21134e+06	868515	907709	1.01155e+06	1.02046e+06	581860	1.05745e+06	565738	1.37569e+06	605703	648371	804879	594202	924156	703759	734421	556546	1.18022e+06	647165	481274
P06454	Prothymosin alpha	PTMA_HUMAN	7.596e-06	38.7	7	456234	178577	184524	257516	115381	121074	135064	161364	296090	169917	211270	188141	183107	167663	180925	69819.2	299648	113556	154440	194914	183636	147102	152705	329423	167494	267033	272486	273108	219228	370728	333966	364001	276308	323190	573119	258005	396097	488043	301201	310529	452343	258535	263747	788065
P06493	Cyclin-dependent kinase 1	CDK1_HUMAN	0.0034867	20.9	5	56501.3	74494.8	69813.7	311439	131458	241562	92994.4	190985	150397	174322	232504	185360	29649.6	45073.6	27290.1	53012.8	76929.3	136854	32636.2	59026.9	119275	23529.7	146940	37282.3	127092	14086.2	90397	40878.5	67022	42569.8	120465	39340.1	46617.4	71001	56630.1	32008.7	32475.6	32686.9	26357.4	112172	28842.2	162620	36670.1	75069.9
P06576	ATP synthase subunit beta. mitochondrial	ATPB_HUMAN	6.20831e-07	70.9	26	1.87773e+06	1.91763e+06	2.81041e+06	1.82721e+06	2.23057e+06	1.87002e+06	2710189	2.23462e+06	3.32959e+06	3.3154e+06	2.30911e+06	1.94019e+06	2.55921e+06	3.80858e+06	2.16371e+06	5.1716e+06	3125963	1.6761e+06	2.14768e+06	1.61372e+06	1369250	2.51881e+06	2.16726e+06	2.07543e+06	1.83017e+06	2.3778e+06	1.88937e+06	1.95275e+06	1.96827e+06	1477550	2.27185e+06	1.68492e+06	1647395	1.17902e+06	1.2465e+06	2.00996e+06	2.03807e+06	1.18217e+06	1.68161e+06	1.50205e+06	1.62604e+06	1.54354e+06	1.41676e+06	1.84282e+06
P06702	Protein S100-A9	S10A9_HUMAN	0.000103399	31.6	3	1826446	157421	112354	2.81055e+06	176646	119629	152363	178606	88836.3	126442	140233	166586	65698.6	74273.7	207372	1.98177e+06	186266	219954	211495	192659	173086	2.36898e+06	107910	60177.4	196717	62527.9	5.81429e+06	90741	1.64137e+06	64437.7	2.39311e+06	69712.4	167923	57758	86154.8	2.34072e+06	1.45335e+06	2427503	2.80777e+06	123117	206324	210907	69067.3	68478.9
P06703	Protein S100-A6	S10A6_HUMAN	4.17965e-07	74.4	7	3731421	2.96378e+06	3.57572e+06	7216026	2.76359e+06	4207538	2.53767e+06	3763924	8574632	4.95754e+06	3.49245e+06	5.51492e+06	3.61322e+06	4.94007e+06	4.972e+06	1.7506e+06	5.66071e+06	5.31073e+06	2.25415e+06	3.80736e+06	2242699	2.94026e+06	5578265	3.58268e+06	5084872	3.51762e+06	5.42791e+06	2.8465e+06	3717523	3631530	4201392	4.27369e+06	3.63393e+06	3.71887e+06	5843044	2.48182e+06	2.53163e+06	2578617	4.43827e+06	5341767	3492556	5389293	2.98298e+06	5.77088e+06
P06730	Eukaryotic translation initiation factor 4E	IF4E_HUMAN	1.06516e-06	30.4	6	126623	84664.8	95066.3	91113	99790.2	93386.2	69251.7	117925	105371	81241.3	95095.2	123807	88945.7	79934.8	137994	32541.7	112597	94492.6	103438	106220	111511	37206.2	122561	63125.7	121183	59628	106082	104841	86554.7	137915	86252.7	85352.5	107720	83191.1	126516	75759.9	74669.7	123121	86541.8	86516.2	73030.4	116806	95554.2	131669
P06733	Alpha-enolase	ENOA_HUMAN	7.10467e-07	66.8	26	8665495	11087206	11741482	13553371	11794691	11903879	7.74324e+06	9194830	10820608	6741205	7091954	12556499	10082819	6001543	9176003	5.22338e+06	13616712	8559586	8907790	9775599	15486081	13130377	10149577	8495562	6.82171e+06	10956305	11098466	7.57602e+06	11629761	9196816	5501434	7.13496e+06	9317679	8843638	8980154	9623348	7699720	9712290	9803777	10036770	9991485	11123727	8955847	7.93996e+06
P06737	Glycogen phosphorylase. liver form	PYGL_HUMAN	1.07871e-06	37.8	30	120099	197590	213337	244337	238264	280706	212879	123047	217016	209793	153340	209082	148695	202145	265417	89806	237540	286744	196338	248324	213797	122626	307785	169251	204580	136547	169645	132203	144166	150959	139002	133597	135687	156607	143145	163558	140617	130964	207896	149674	134016	199120	134837	101883
P06744	Glucose-6-phosphate isomerase	G6PI_HUMAN	1.08087e-06	43.2	19	369156	420402	915017	733952	880979	640183	563020	397281	729409	648056	499412	643987	630221	495255	782545	319058	992129	737820	343333	781147	720343	591443	473175	392987	410025	308463	650857	361680	596752	396535	257894	304334	533830	305762	337191	550247	305393	389320	577623	511380	273435	649898	412261	333178
P06748	Nucleophosmin	NPM_HUMAN	7.51578e-07	50	10	2883542	2.02438e+06	2.51277e+06	1.92606e+06	2381060	2.7063e+06	3.78742e+06	3204398	2557883	3.1743e+06	3.03598e+06	2713478	3.04163e+06	2.26977e+06	1.55843e+06	4352364	2.17286e+06	2.20775e+06	2617198	2843468	2.77515e+06	3.03438e+06	2.66461e+06	2059299	2.21674e+06	2.66906e+06	2779419	2.75228e+06	2537704	2.56061e+06	2.39628e+06	2.55898e+06	2.4774e+06	2.14279e+06	2.2209e+06	3.0087e+06	2544393	2.08352e+06	2780809	2686188	2.70754e+06	2.20163e+06	2.50027e+06	3.32927e+06
P06753	Tropomyosin alpha-3 chain	TPM3_HUMAN	9.0563e-07	28.1	11	1.14421e+06	5984526	1.64532e+06	1.32693e+06	2.85604e+06	3876918	1.28596e+06	1.6332e+06	1.48761e+06	1.65039e+06	1705100	2.88406e+06	1.34651e+06	1.48016e+06	3.96607e+06	627917	1.14662e+06	1408914	1.29229e+06	2.15961e+06	2.20468e+06	1.76366e+06	2.11921e+06	942667	1.24201e+06	2.2411e+06	4185775	3.54838e+06	2.47502e+06	1.08547e+06	1.91449e+06	1.20187e+06	2.81526e+06	2.07601e+06	1.53306e+06	1.60149e+06	1.87838e+06	1.86108e+06	1.30212e+06	1467054	1.96002e+06	1.45508e+06	2.93405e+06	1.27493e+06
P06756	Integrin alpha-V	ITAV_HUMAN	7.38094e-07	39.5	37	198161	458179	222588	169337	631926	258766	236937	263717	105245	406068	170536	261683	380323	216733	282103	656335	130325	231935	322563	269503	228477	206743	284973	359655	107417	372206	509933	325991	262720	151602	247297	164224	387610	172362	120394	292504	433262	136958	111159	141276	199550	185052	317071	145855
P06865	Beta-hexosaminidase subunit alpha	HEXA_HUMAN	1.08112e-06	26.7	13	126980	158525	556206	465755	537071	508986	596100	225916	409547	840922	286632	153495	521127	312711	160913	333632	257517	612042	250086	585215	254615	103120	289967	407327	236932	197720	171367	120751	207894	165314	182337	351041	175056	91172.6	68322.9	296494	162409	113528	349123	314855	106264	167392	112038	93821
P06899;P23527;P33778;Q16778	Histone H2B type 1-J;Histone H2B type 1-O;Histone H2B type 1-B;Histone H2B type 2-E	H2B1J_HUMAN;H2B1O_HUMAN;H2B1B_HUMAN;H2B2E_HUMAN	4.17965e-07	41.3	7	20362238	15925340	26261400	22736800	15214106	19117226	35004548	22882750	20886920	37246064	28573214	20928242	35871072	28681324	11645280	62723068	36265396	22040242	31404536	22797796	32360240	18231600	19861104	30728022	22476698	24781594	10228108	21106162	20457222	16097905	20204984	26517120	19149778	18588322	14639782	32626062	32815322	15402726	23564450	20772296	22905940	27043444	16165819	24488726
P07093	Glia-derived nexin	GDN_HUMAN	1.19645e-06	42	15	68033.7	105308	496420	440433	1318456	1.4162e+06	420559	443994	278293	592175	794177	1.00144e+06	158334	394609	706081	578736	601813	335976	346440	860843	261848	1.91468e+06	1.10932e+06	123873	163243	469835	691995	259203	325360	619368	448743	547966	429877	116439	176277	330240	183434	207720	655033	539650	252503	397585	133674	51035
P07099	Epoxide hydrolase 1	HYEP_HUMAN	7.58219e-07	46.4	16	98757.2	134424	152827	126546	122886	158523	130199	93719.3	114849	237786	165986	104733	128059	201890	136278	310631	175537	136338	115407	103163	124866	99438.3	128808	106528	86263.7	133955	130203	113439	101197	108612	138018	118792	120548	90181.1	125190	111409	75769.7	69132.4	149310	129925	144288	80968.4	119205	98984
P07108	Acyl-CoA-binding protein	ACBP_HUMAN	1.78577e-05	50.6	3	364053	107723	158779	336029	231927	129111	232484	131080	204220	238948	113614	178044	183344	270515	159675	100262	174648	369536	243311	157958	198158	146743	128862	186410	310553	88564.9	118949	108062	130624	199827	235123	164798	217791	279833	386022	120125	130631	297361	350256	261185	206276	303714	287588	178798
P07195	L-lactate dehydrogenase B chain	LDHB_HUMAN	7.01192e-07	41	14	1.20659e+06	897781	952598	986779	806813	850148	820918	1.04115e+06	1258574	939827	686241	934093	780813	699837	695210	521150	1.14548e+06	1.19325e+06	964817	735776	858034	1.04189e+06	716956	1.21661e+06	1.02805e+06	717250	1.00549e+06	675726	691201	1.04204e+06	594309	970490	979330	1.4839e+06	1.01871e+06	717529	1.00058e+06	985776	965728	943490	1.25154e+06	929743	1.17937e+06	1.39787e+06
P07196	Neurofilament light polypeptide	NFL_HUMAN	1.27387e-05	11.4	7	22298.9	111320	115331	131211	57492.4	94049.9	48578.7	115733	25341.1	90779.8	106919	108374	155007	15780.3	62605.5	86856.9	208429	99460.9	73747.3	93716.2	109552	191720	16483.5	75061.7	14393.9	65519.6	111136	56558.8	107928	117731	45871.8	57552.6	97437.4	40098.3	111833	95327.4	77647.4	149591	64705	113040	147743	131082	79014.9	35492.5
P07197	Neurofilament medium polypeptide	NFM_HUMAN	0.000117321	8.7	7	143112	14681.5	114734	57359.6	513499	370213	88845.7	57096.8	107056	200393	98421.1	182156	14785.6	91808.1	22652.7	42212.3	86169.2	161182	92002	409155	19671.2	46040.1	232858	18168.9	64804.1	47352.3	23449.3	281976	12367.7	172886	8848.41	34283.4	107778	263630	205727	132972	252577	40775.8	112207	14274.5	27143.7	323340	28324.9	19699.3
P07203	Glutathione peroxidase 1	GPX1_HUMAN	7.59552e-06	45.3	7	67347.7	118070	92700.8	124378	110164	148488	90230.6	23080.1	105280	119025	77330.9	32340.6	150326	25558	15933.8	36420.6	75154.3	84585	19397.1	149837	166468	18912.1	43012.2	98135.7	116122	55810.9	68090	78466	108543	82293.1	73186.1	95138.2	90573.5	54913.8	41040	143393	78842.7	59030	101150	108622	62307.2	70174.2	58832.4	89686.8
P07204	Thrombomodulin	TRBM_HUMAN	0.00541663	1.4	1	106321	4086.77	11508.5	6932.91	10186.5	10077.4	17858.8	214496	21898.4	20647.8	309770	264415	18821.9	1	9596	22034.8	9169.65	9058.45	15794.5	361072	285076	25935.4	28876.2	6646.6	12721.8	4430.96	8749.22	11143.6	17912.7	15303.4	12824.9	10035.5	9778.69	7392.89	1777.85	6206	9989.67	3119.63	7467.39	20082.5	4833.57	5905.25	4266.86	6198.13
P07237	Protein disulfide-isomerase	PDIA1_HUMAN	6.04497e-07	62.8	32	2970077	4.56396e+06	4.79565e+06	3712775	3.65404e+06	4.05066e+06	5.1421e+06	4497336	2.85542e+06	3.48502e+06	4.00939e+06	4.08374e+06	4261609	3.78943e+06	4.34146e+06	7.16902e+06	3528882	2935762	4.18154e+06	2.66875e+06	4.1062e+06	5.66459e+06	4.07195e+06	3763380	2.38738e+06	5501059	5.47306e+06	4.69773e+06	3.94522e+06	3.46952e+06	4.05101e+06	3.60947e+06	4.00199e+06	2.59174e+06	2919405	4424660	3603542	2.79069e+06	3237241	4354387	3417268	3518679	4710007	2.30392e+06
P07305	Histone H1.0	H10_HUMAN	7.51578e-07	20.6	4	223867	433229	744282	884801	580279	749784	733999	513564	361712	1.2706e+06	503871	328184	951699	588282	299629	1.73325e+06	795070	844779	460476	870796	817704	440944	425986	566877	449179	438021	260890	243770	545165	172974	350081	488622	270960	178011	250234	652544	463610	177139	478038	343189	236742	404468	300933	180119
P07311	Acylphosphatase-1	ACYP1_HUMAN	0.00310463	23.2	2	19484.4	5425.84	15495.5	7629.7	8030.94	59305.1	6995.92	7635.01	47625.9	6930.8	6491.02	133426	13758.9	7655.43	88494.3	40667.6	17710.8	17541.3	3333.53	5111.92	9928.78	30558	57888.9	14127.3	17761.2	11944	67604.7	10736	7627.3	11715.7	10774.6	28320	8272.08	11917.9	13947.3	7367.11	9598.62	11947.3	11527.7	138747	12333.2	16766.2	5826.28	12243.7
P07339	Cathepsin D	CATD_HUMAN	6.20831e-07	53.2	17	1.68783e+06	2037464	3.32064e+06	3.17198e+06	3654156	3.67434e+06	2.46068e+06	1.26921e+06	2377801	3.74496e+06	2513304	1.91382e+06	3.06588e+06	1.80718e+06	1.95538e+06	2.78435e+06	2.83305e+06	2.65822e+06	1.49756e+06	3.65085e+06	2238048	2886334	1.86248e+06	1.89114e+06	1.87642e+06	2.03999e+06	2.12924e+06	1.02584e+06	2.24269e+06	1.03941e+06	1.67403e+06	1.9116e+06	1.99983e+06	904136	740772	2.99937e+06	1740154	997936	2.80499e+06	2.42954e+06	1.33887e+06	1.56951e+06	916105	562615
P07355	Annexin A2	ANXA2_HUMAN	4.17965e-07	74.3	31	8788861	18438028	19715210	14761068	13964632	19797244	21546148	21502988	17087054	25886160	20547188	23261516	18930602	24527982	17748592	26942106	14891640	19312172	15547933	17671118	15663123	20917368	24734754	12438728	14512347	21596022	20182616	18232872	15891428	14713887	19513280	16603822	15441327	15618879	15127238	14896682	12391718	13461266	14023295	17222434	16978396	17747358	15579276	8467722
P07384	Calpain-1 catalytic subunit	CAN1_HUMAN	4.12174e-06	43.3	28	196156	189751	252651	277732	277416	247812	246084	313110	221000	266790	198287	282012	227878	301447	280336	195954	218986	274957	253442	204359	214349	291864	302701	236727	228786	228342	250505	185949	166094	274269	218052	232482	252930	236448	232494	165881	166278	230095	238828	256398	164816	279136	198584	260011
P07437	Tubulin beta chain	TBB5_HUMAN	6.32656e-07	16	4	6290396	6.58506e+06	7100842	7521958	5498823	6222576	6439941	5.51968e+06	7.17525e+06	4.92007e+06	5627437	6605778	5493734	4954963	6.30478e+06	2.49122e+06	6457422	6.27417e+06	6.55834e+06	5944881	7285589	6112781	8824987	5326659	5.70995e+06	5.9074e+06	6.00854e+06	6489394	5.47218e+06	7308934	5414219	6225787	6.2875e+06	6.81665e+06	8.0445e+06	5.3185e+06	4985193	6287181	6035958	6.6616e+06	6399977	7.55435e+06	6.27946e+06	7.14118e+06
P07476	Involucrin	INVO_HUMAN	0.0020978	7.2	3	17659.6	17537.3	27287.7	61793.4	43544.7	3496.63	52365.5	11040.9	4939.75	36691.5	8084.34	4231.44	41797.2	3382.56	47708.8	36203.4	30157.6	33698.1	9741	18986.5	22354.2	55971.8	18382.4	17917.2	6051.81	18749	17245.3	21661.4	19370	13524.7	10989.7	29603.1	11303.4	14219.3	43188.9	16072.6	17498.4	28069.2	14091.7	56808.8	19448.9	8200.27	27762.7	13691.8
P07585	Decorin	PGS2_HUMAN	6.20122e-06	23.1	7	613402	1.79406e+06	120188	55447.5	72792.4	48362.1	140734	55653.3	83374.2	181434	70098.8	1.09257e+06	163545	274544	72216.8	257456	41710	234518	275105	50324.2	59134.5	1.43524e+06	386493	129917	147511	105333	1.49864e+06	48147.1	56367.7	91018.1	141091	199246	79776.9	697588	1.35268e+06	102279	55574	87519.4	83938.3	87316.3	731422	187920	114095	1.01728e+06
P07602	Prosaposin	SAP_HUMAN	1.20189e-06	17.2	8	665431	182531	816284	1.02928e+06	1.15049e+06	1.00093e+06	944396	438413	1.15966e+06	1.74341e+06	957318	557652	511202	632920	298000	1.25255e+06	463764	949323	259436	1.1423e+06	573693	635804	435705	548910	456319	344664	392273	199374	278271	223173	400615	503930	334552	217132	142730	717571	488561	223644	868170	1.43858e+06	253311	682891	221382	145617
P07686	Beta-hexosaminidase subunit beta	HEXB_HUMAN	9.32279e-07	43.7	20	337941	441371	1.12703e+06	962704	1.1304e+06	918903	1195422	440293	784956	1.4965e+06	536159	387308	1.05123e+06	493619	258022	1.64167e+06	594194	1.43494e+06	546893	1.08655e+06	481230	483469	548946	863837	534325	389505	285751	241298	435540	358993	402802	691538	371637	198672	189826	591432	322740	258886	741024	584917	310005	388632	183404	216802
P07711	Cathepsin L1	CATL1_HUMAN	0.000223776	21.9	5	136869	51062.7	357427	308672	257261	138705	296481	129164	607545	615284	262269	631950	184252	390517	426248	288946	359294	351726	204065	174662	361388	238584	540382	143181	237532	207735	111613	161955	125684	158746	266290	210045	150674	95056	166912	161565	118379	211596	359128	363540	144917	307520	120563	167422
P07737	Profilin-1	PROF1_HUMAN	6.32656e-07	53.6	7	3754296	3.16347e+06	2.54464e+06	3.22233e+06	3047807	3.3379e+06	2541191	2.88415e+06	3.57146e+06	1.83811e+06	2.25638e+06	3957577	2524765	2.10587e+06	3675920	1.18873e+06	2424466	3.49151e+06	3.34913e+06	2.34269e+06	2.80599e+06	4.08917e+06	4051160	2.86309e+06	3.13205e+06	3.73773e+06	3.76221e+06	2479101	3674635	3.70888e+06	2.68613e+06	3290484	3.51356e+06	4.71636e+06	4.62258e+06	2168682	2826864	4226614	3.05596e+06	3.05847e+06	3.77185e+06	4.05695e+06	3795340	3.72374e+06
P07738	Bisphosphoglycerate mutase	PMGE_HUMAN	2.91416e-05	32.4	6	18744	14164.8	18733.6	11726.1	33097.9	21441.2	12079.1	65167.1	14203.6	12571.2	38363.1	12129.7	27310.7	7830.17	20118	18153.1	10056.1	34363.5	11909	39019.6	18894.4	9020.05	10559.1	13889.7	28862.8	7219.96	7840.32	5918.12	21482.1	11140.1	7697.58	11757.9	9586.39	6133.51	9600.54	16479.8	7442.7	7959.22	8378.5	14709.4	9137.36	11278	7322.89	21187.8
P07741	Adenine phosphoribosyltransferase	APT_HUMAN	4.70257e-05	48.9	7	155988	134503	236662	344377	301629	312883	206302	287812	380811	213677	281344	359150	248438	193721	218594	220710	218801	308189	191593	258424	339490	365665	250432	176391	189270	241835	182455	148689	167366	182192	145799	228206	192073	134793	166700	153203	127145	174540	231126	382657	142238	354790	132660	852307
P07814	Bifunctional glutamate/proline--tRNA ligase	SYEP_HUMAN	2.98403e-06	47	54	217738	185025	180275	148213	190977	195082	166831	214255	192845	165468	191557	237431	210429	138628	168163	82713	161960	198194	232694	215569	220219	113395	262234	191043	250483	219915	210311	170134	228761	254855	115070	213677	195343	247924	257361	187807	192226	214448	230992	237429	237455	276211	262144	212062
P07858	Cathepsin B	CATB_HUMAN	6.1728e-07	49.9	12	3.08675e+06	1.2472e+06	5264224	5263641	5797224	4220984	4.87646e+06	3.95524e+06	4342019	6.39165e+06	3.88365e+06	4.4179e+06	5386787	5274720	3.17027e+06	2.7384e+06	4526082	9009688	3.73624e+06	3.93301e+06	4.4671e+06	3.80482e+06	4.70808e+06	3.53398e+06	2851786	2559364	2382947	2138310	4.04153e+06	2708610	2.34851e+06	2.82695e+06	3.55343e+06	1.34829e+06	1.70489e+06	3.80324e+06	1.98898e+06	1.82764e+06	5305374	3.41793e+06	1.48044e+06	3.93641e+06	1.70586e+06	1.37986e+06
P07900	Heat shock protein HSP 90-alpha	HS90A_HUMAN	8.41571e-07	43.2	23	1612774	1.24416e+06	1.50918e+06	1.46177e+06	1.15026e+06	1.21593e+06	1.0188e+06	1.33934e+06	1.81905e+06	1.46429e+06	1.25048e+06	1.47104e+06	1.52784e+06	1.29142e+06	1.47929e+06	1.0159e+06	1.43334e+06	1.49669e+06	1.36508e+06	1.25006e+06	1.33867e+06	1.56198e+06	1.67615e+06	1.41042e+06	1.7935e+06	1.36219e+06	1.05367e+06	1.21666e+06	1.07545e+06	1866070	1.04948e+06	1.34098e+06	1.27387e+06	1.39478e+06	1.6099e+06	1.08245e+06	1.05644e+06	1.35741e+06	1.40507e+06	1.27901e+06	1.49604e+06	1508626	1.04216e+06	2223453
P07902	Galactose-1-phosphate uridylyltransferase	GALT_HUMAN	0.00656697	17.2	5	10495.9	11198.4	21891.5	26122.4	18049.7	9319.32	4989.76	20953.1	17744	18925.6	17403.3	16062.1	22964.5	21895	17174.9	31929.1	19077.8	39004.7	30941	23397.3	12235.2	28158.2	21683	13850.4	21780.8	15771.4	7470.01	7156.35	12595.6	8841.86	19242.4	5155.09	23299.3	6067.28	16768.6	9899.45	7403.68	8861.39	14253.7	16837.1	22187.8	16712.8	13843.9	5074.29
P07910	Heterogeneous nuclear ribonucleoproteins C1/C2	HNRPC_HUMAN	7.93025e-07	61.4	20	811025	742332	922934	813631	695714	790802	1.37482e+06	1.08853e+06	1.10324e+06	1.06943e+06	1.15024e+06	787360	988479	1.03474e+06	690849	1.62338e+06	978013	740087	1.09451e+06	943836	967722	873938	345782	1114323	944169	1.0663e+06	952806	1.07317e+06	849376	1.00979e+06	1.14976e+06	1.07079e+06	882996	937284	981781	1.16297e+06	1.21283e+06	838664	941506	917470	1.12433e+06	804178	917306	1.35773e+06
P07919	Cytochrome b-c1 complex subunit 6. mitochondrial	QCR6_HUMAN	0.000980488	27.5	2	49611.8	41811.8	47014.4	46818.3	42073.8	79595.1	53020.8	67521.4	54311.7	36368.4	61146.8	54023.4	47430	43193.5	25278.7	28052.9	32721.6	34682	34297.8	24708.6	53156.1	23220.8	71249.9	45029.2	68418.9	36570	31784.4	37549.1	54193.3	48590.2	48487.1	50711.1	43292.3	44333	42150.5	44700.5	50121.9	34484.9	55452.9	48654.6	41864.9	34917.7	47492.3	52955.1
P07942	Laminin subunit beta-1	LAMB1_HUMAN	6.74344e-05	15.8	24	84470.4	33958	448823	462928	729684	553118	546117	798675	660162	646776	881402	665237	340355	854560	1.7835e+06	1.28481e+06	1.03516e+06	1.24756e+06	664220	609839	706610	461444	16152.8	133751	437762	93103.7	95935.8	101982	80655.4	358209	143877	104431	98791.2	105053	2.44899e+06	118453	167517	62363.5	139437	791119	81613.6	684732	97221.8	74894
P07947	Tyrosine-protein kinase Yes	YES_HUMAN	8.91981e-07	20.6	10	421680	91413.5	137132	204311	191785	575102	175212	152581	219923	184679	666854	188210	92682.7	879370	728918	106511	948823	194752	779846	172525	164602	137786	445642	877928	167839	173609	99245.6	124744	122251	163956	148520	119519	160710	123141	167804	256679	122117	145556	145320	122992	137237	226929	112864	272888
P07954	Fumarate hydratase. mitochondrial	FUMH_HUMAN	9.71065e-07	46.9	14	317754	360520	277365	209118	257503	195933	313782	328990	406299	317052	251993	233016	428375	497951	200131	547746	294432	283933	413740	186164	150652	275850	307390	337874	323159	333934	271641	262733	319622	289040	317576	310787	352969	217866	262189	252340	297884	218224	229857	235390	284096	280715	247278	404063
P07996	Thrombospondin-1	TSP1_HUMAN	5.34148e-07	13.4	11	144887	333894	947256	3758469	1.04466e+06	416460	857524	218251	41430.7	817923	204157	258525	134631	166961	379397	352774	715197	562622	197056	419489	337548	362104	300746	132106	222040	459676	616632	375359	282646	81966.8	421808	88894.3	378173	351877	185656	394696	601142	286376	260829	528433	369495	141990	483139	160406
P08123	Collagen alpha-2(I) chain	CO1A2_HUMAN	7.93025e-07	70.7	55	101893	1.08616e+06	279935	242757	395244	868758	791485	1.47025e+06	48493.9	577584	915094	1.4551e+06	905828	762729	344829	1.68482e+06	186229	460615	884334	620084	1.09768e+06	263902	1.14816e+06	748201	797235	2.21988e+06	1.83409e+06	1236544	928398	412668	826645	1.34473e+06	909710	1.28443e+06	796980	1220888	927594	802090	718719	1.28686e+06	1.2108e+06	948939	1.40701e+06	339737
P08133	Annexin A6	ANXA6_HUMAN	4.78289e-07	60.3	37	1.26046e+06	3.37243e+06	1.44981e+06	1.86121e+06	1.89889e+06	1.28495e+06	1.18685e+06	1.1728e+06	1.25153e+06	1.28486e+06	909314	1.44247e+06	1.11095e+06	1.22814e+06	1.97265e+06	1179184	1.32726e+06	1.44681e+06	1.31097e+06	1.20636e+06	893761	2.13157e+06	1.38412e+06	1.43823e+06	1.17096e+06	1.42515e+06	1.95334e+06	1559288	1.22513e+06	1103190	1.7597e+06	975566	1702829	2.0613e+06	1.77927e+06	887159	1.14598e+06	1.31179e+06	1070811	1136706	1.49863e+06	1.1739e+06	2.2146e+06	1.26671e+06
P08134	Rho-related GTP-binding protein RhoC	RHOC_HUMAN	1.62753e-06	6.2	1	300427	378573	421729	290401	421270	451357	381172	431035	343185	306338	323166	536407	407722	315082	338341	226982	249808	401332	413870	331284	385789	573172	588739	200468	437804	526828	379377	321162	417504	346499	370563	247241	385693	350253	478311	205280	212034	363977	302033	274968	283367	439645	336493	310564
P08174	Complement decay-accelerating factor	DAF_HUMAN	0.00304471	7.6	3	93472.5	124841	110296	197195	183952	266297	174813	310296	238529	419228	165475	249567	249913	163029	88795	198490	229984	441633	238169	270807	92968.3	79839.2	277990	52715.3	237517	213344	85899.5	109300	88453.9	155454	107114	204103	11142.5	79505.2	154339	143376	88156.3	79020.2	309530	171018	91083.1	157149	150266	108162
P08195	4F2 cell-surface antigen heavy chain	4F2_HUMAN	7.15587e-07	38.4	19	225711	535186	141043	120281	306580	283746	169839	257139	234815	163464	286331	466392	293186	261160	892586	482368	156473	168283	172559	270009	243696	147317	212212	141585	213284	472916	650520	516429	962055	219321	199153	259839	251310	269700	220689	293873	286254	161346	217000	289029	463450	284398	297907	173903
P08236	Beta-glucuronidase	BGLR_HUMAN	2.29078e-06	15.5	7	9020.65	10822.2	239031	303810	304272	394542	341670	198491	226173	396621	305611	134044	312854	242213	99769.7	6873.22	183433	415660	158960	321368	326873	41482.9	41778.7	54592.4	249569	16921.5	27477.9	36179.9	33660.5	22945.8	44308.8	43661.4	44706.7	9634.93	15186.7	132986	28537.4	31638.1	113493	267089	5603.74	239127	26625.6	16949.9
P08237	ATP-dependent 6-phosphofructokinase. muscle type	PFKAM_HUMAN	0.00108399	21.2	12	85308.8	40276.2	145975	109932	130711	108491	102457	71285.9	110713	140942	55343.4	47592	110408	88428	63416.5	35365.3	97489.7	154156	72866.9	91356.9	54256.4	85417	82527.1	76824.8	86993.1	52805.6	80126.5	63624	54623.2	77778.9	70341.1	62332.4	92550.4	49539.1	58764.2	60678.3	51850.8	69674.1	91442.3	65955.6	40629.5	60564.4	61206.4	72530.8
P08238	Heat shock protein HSP 90-beta	HS90B_HUMAN	4.17965e-07	59.9	34	5715630	3.24359e+06	4.89206e+06	5.57434e+06	3.76729e+06	3.87549e+06	3.94367e+06	4772586	5762517	3.8437e+06	4047805	4.10554e+06	4.03506e+06	3.92967e+06	3770972	4241873	4.66769e+06	3.70413e+06	4856558	3815928	4.0061e+06	4488893	3982243	4218429	4121521	4735794	4.5344e+06	4352059	3.67584e+06	4426150	4174050	3.66147e+06	4.02324e+06	4.52509e+06	5018572	4.10533e+06	4146701	4562254	4297701	4.57423e+06	4.99269e+06	3.86994e+06	4.26659e+06	5431527
P08240	Signal recognition particle receptor subunit alpha	SRPRA_HUMAN	2.37136e-05	36.2	20	221252	404019	295308	261670	233474	265634	180919	281806	418045	247856	299297	349876	255260	420827	540146	779503	375927	150475	295505	199550	141956	470528	287668	449375	144132	492631	997594	374241	319359	286547	414031	413083	374647	346894	382854	330425	318861	318071	292223	402299	440349	330129	337444	503103
P08243	Asparagine synthetase [glutamine-hydrolyzing]	ASNS_HUMAN	5.47338e-06	53.1	23	221220	287495	71789.2	43204.8	102133	126534	49682.1	275464	231612	43597.7	219413	398323	104633	66221.8	180185	138974	64987.3	34968.8	163731	199029	215773	100947	183891	91296.8	164472	326910	325651	277818	441107	307256	96842.6	236760	280181	388777	365890	263614	231689	267223	252506	303311	513267	235957	490575	318346
P08253	72 kDa type IV collagenase	MMP2_HUMAN	1.57642e-06	44.8	22	70565.3	102286	33010.4	77131.6	130306	33724.9	90738.3	20048	12151.9	91963.2	13753.1	18054.1	48212.2	33936.5	30175.9	34992.1	26067.3	63045.6	43395.8	40281.6	30662.1	27760	34305.5	80008.8	22669.4	24621.6	37934	25467.7	28455.4	26961	63589.3	39276.5	37758.8	37295.4	30450.4	54124.2	128160	36809.4	43361.8	49882.4	27767.6	15109.6	48756.3	39596.7
P08294	Extracellular superoxide dismutase [Cu-Zn]	SODE_HUMAN	0.000196981	15.8	3	13012.5	17162.3	66937.4	31678.5	15655.2	7868.93	17746	7042.92	4191.45	25046.2	11539	11438.8	96903.6	87208.3	88291.8	17890.1	24964.9	16639.1	38571.2	16545.4	10022.5	32318.1	15785.5	16641.4	7988.21	9655.02	7175.44	4317.72	31801.7	14010.5	8337.08	15112.2	21713.1	24892.9	6151.54	17241.8	22234.5	53293.1	18011.5	67680	7785.21	29593.4	59108.8	11286.1
P08473	Neprilysin	NEP_HUMAN	7.96371e-07	51.9	34	885406	187507	1766711	1.73732e+06	1.80709e+06	965858	1.67862e+06	801739	1.51467e+06	1.00619e+06	855497	986453	937678	1.08253e+06	310126	1.08903e+06	1.30257e+06	1.17091e+06	534265	766150	624310	865117	323799	1.05136e+06	900609	744182	495475	326283	247031	283888	724496	503391	372629	394380	304530	683322	1.17944e+06	515652	858256	975986	637136	773894	629113	409962
P08493	Matrix Gla protein	MGP_HUMAN	0.0001595	23.3	2	12076.2	30274.6	22169	3561.13	20842.6	38637.2	57315.8	62758.9	76688.9	98713.6	61087.9	21832.9	5840.95	88579.2	59582.9	9275.09	76774.5	38087.9	66610.6	31103.3	9612.54	15296	9155.21	16233.8	20704.2	52281.8	80834.1	33838.6	2025.11	35885	31840.6	29765.1	50439.2	23649.5	93305	18919.3	6605.9	59048.2	25664.9	68121	15043	58383.7	16132.6	19768
P08559	Pyruvate dehydrogenase E1 component subunit alpha. somatic form. mitochondrial	ODPA_HUMAN	1.31108e-06	35.4	14	280633	326896	176835	186831	241715	379599	287231	229081	537971	254483	246489	406866	238727	319028	151360	554108	287853	287701	265661	175754	154599	317740	471745	385434	423277	239364	231861	330074	339292	231233	337147	314024	260498	213094	222954	344006	377100	191555	271823	172008	312209	420372	235028	342011
P08572	Collagen alpha-2(IV) chain	CO4A2_HUMAN	2.29078e-06	2.5	3	24601.9	89742.6	45457.5	61526.2	32569.4	14436.6	41380.3	54226.7	45137.9	39286.4	66691	54772.7	20133.6	30308.3	9909.52	90517.9	4018.61	58628.8	14915.2	48093.5	40190.5	17340	39540.5	15538.3	85066.1	31242	108292	66842.6	51395.2	77255.5	8588.79	23426.6	59489.4	42331.3	9400.45	6166.02	10664.8	11505.5	40037.5	41831.6	16760	28152.4	36951.3	22593.7
P08574	Cytochrome c1. heme protein. mitochondrial	CY1_HUMAN	5.75888e-06	25.2	6	68340.3	73362.7	85071.5	48401.4	30144.1	45023	105614	80355.4	100679	57704.5	63443.2	56322.1	93923.8	108117	59406.2	62233.3	119453	50360.1	108919	45551.6	57381.9	51804.3	61794.6	77243.2	108217	71979.7	47212.6	87305.5	91496.1	81301.5	104878	85510	66165.8	59504	65735.5	84781	84445.5	57050.3	73768.1	56663.9	66876.7	69593.4	96536.3	110262
P08579	U2 small nuclear ribonucleoprotein B''	RU2B_HUMAN	9.43936e-07	24.4	5	225175	311834	208611	209342	147455	138626	177665	190947	225556	195092	209553	190330	166486	198569	160602	397698	361896	145718	270944	131874	142126	308505	155017	260865	174910	221649	271464	197330	305157	172686	273778	334819	312678	102929	176069	317526	278318	172268	384504	183413	260150	208702	209331	201111
P08582	Melanotransferrin	TRFM_HUMAN	0.0015283	7.2	5	16794.1	63719.5	21668.6	53455.1	1423.67	22702.2	17654.8	17780.5	17533	55268.8	16931.6	128950	50827.1	46773.3	56699.9	43581.2	93577.5	10254.1	4181.07	18096.9	10878.5	75742.3	9932.42	27839.8	25857.6	32318.8	26463.2	15873.7	241784	8875.25	73259.2	13162.2	125370	120773	45781.8	11258.9	2809.42	106744	34855	97944.2	40556.6	24660.5	52543.6	26331
P08590	Myosin light chain 3	MYL3_HUMAN	7.44351e-07	15.9	3	481948	1.44801e+06	333804	275453	612032	741741	344411	251259	270981	268561	293446	435612	382485	285335	752467	65057.8	220700	331014	366150	519039	466467	197329	388714	296527	429376	431514	888553	617090	594965	328630	408892	255140	727568	608975	408951	346524	433789	480346	253391	379182	493119	366246	508032	396787
P08621	U1 small nuclear ribonucleoprotein 70 kDa	RU17_HUMAN	2.93137e-06	36.8	12	212323	215346	220187	182942	206190	206486	312770	255520	172353	252192	249403	232660	243878	233008	164205	490038	208584	203079	257826	223252	206434	263777	183630	237353	227345	254377	156831	278458	223373	229195	280810	252116	249004	217505	237470	273880	262493	198523	223098	200212	257247	207322	237281	319642
P08648	Integrin alpha-5	ITA5_HUMAN	2.5773e-05	21.8	17	43740.7	226174	70358.3	75900.2	102879	62570.7	82236.7	101423	41103.7	74097.3	97531.4	82440.5	80367.6	62529.6	80483.9	71334.5	59253.7	83412.4	57428	70713.2	69456.6	158480	55967.2	45356.2	72871.2	76665.7	157376	221526	73987.6	80775.6	102746	80838.3	132854	87174.3	73585.9	100201	77245.3	70784.3	62025.3	68106.2	65104.9	76196.4	115111	89658.4
P08651	Nuclear factor 1 C-type	NFIC_HUMAN	4.86515e-05	22.6	8	33571.9	78923.2	60942.7	66748	29095.8	66871.4	67897.7	71680	33492.8	87862.6	81265.2	45668.3	70516.8	67800.2	31552.8	103278	84078.3	49061.8	82578	81783.1	73775.4	50509.4	42147.4	89363.3	60670.4	62802.9	27046.9	46568.6	50390.4	52597.3	63329	72486.3	54259.1	71054	55167.6	73452.1	68379.7	47061.7	73393.6	68078	70964.8	69124.1	47076	55523.7
P08670	Vimentin	VIME_HUMAN	4.17965e-07	86.9	59	27209808	59104136	60153248	41528192	21940776	39291204	70031592	65863424	59731516	39078288	58357240	65292952	31124366	88224048	49449316	107971824	48201852	30525910	59428048	24238316	49004380	139632032	87983520	41045688	36373484	74181600	49921616	46032956	41413136	39752084	81795224	77233744	64726152	31108540	48223160	39009868	30841912	51291832	39476352	52725976	29599892	51201164	32481226	40485264
P08708	40S ribosomal protein S17	RS17_HUMAN	1.54948e-06	56.3	7	471400	465121	267996	322130	353159	367543	267600	433499	363373	317008	366463	353518	287747	295391	461506	267195	363619	365523	456066	394800	310050	376444	429602	435412	420090	349319	513055	441950	445642	520322	363776	436059	497593	499171	597526	327244	455835	409321	408111	315028	610640	360030	527227	564990
P08754	Guanine nucleotide-binding protein G(k) subunit alpha	GNAI3_HUMAN	8.37501e-05	17.8	5	30276.4	91714.4	39751.7	68154.4	77679.2	78196.6	114033	80238.5	33743.6	82472.2	60128.4	55443.2	98992.7	129746	86512.3	49077.8	59762.3	92500.9	54894.2	63846.5	82044.1	30125.7	52229.8	67687.3	44025.6	104991	67166.5	64744.6	63570.7	33885.3	68941	65096.3	68701.7	54092	50127.5	95745.5	86713.4	80525.4	72604.6	56040.1	41573.3	47792.7	53582.6	41229.9
P08758	Annexin A5	ANXA5_HUMAN	4.17965e-07	70.3	22	6432056	7335241	13277726	12878612	14024363	12813873	8609518	10287548	12902654	8902689	7288132	11602600	8481848	12324733	12596578	6797836	13371245	12462826	10081228	9600961	7.08854e+06	15176205	14214501	9127406	7.12756e+06	11443278	9096744	6995524	5347572	10607697	8933704	9524693	7820564	6.17938e+06	7400821	7.42053e+06	7480475	6.00898e+06	9632926	9507154	7.65068e+06	9770267	5.39636e+06	4854008
P08842	Steryl-sulfatase	STS_HUMAN	0.000950019	13.2	7	24308.3	13639.9	121728	18071.7	25999.8	25196.9	36115	20333.9	27805.8	40316.5	49974	19440.5	35326.1	78548.1	18954.7	24102.2	26747.5	45686.7	10867	17889	16407.4	81676.2	88249.3	10776.3	15633.9	44274.5	11509.3	12626.5	8967.39	28846.2	16116.8	18608.9	25919.9	7336.38	8444.53	11931.4	12749.7	7083.13	10671.1	104019	3441.38	74795.3	16949.3	18129.6
P08865	40S ribosomal protein SA	RSSA_HUMAN	1.05605e-06	55.6	13	1.04571e+06	1.07356e+06	900681	876199	875477	806966	733653	1.17137e+06	1.11212e+06	868242	852970	1.19373e+06	1.01079e+06	865480	1.3007e+06	452988	1.11463e+06	835560	1.08396e+06	942655	763003	665753	1.05663e+06	1.00582e+06	974478	963138	1410120	1.0199e+06	1.03199e+06	1.2384e+06	1.01414e+06	1169407	1015491	1.24406e+06	1.3906e+06	876182	1.06581e+06	1.13467e+06	935614	1.10431e+06	1317868	1.14545e+06	1.29144e+06	1.64897e+06
P08962	CD63 antigen	CD63_HUMAN	1.20506e-05	7.6	2	925962	411114	1.12147e+06	378655	1.6397e+06	844304	2158639	679719	807150	1256206	727460	472434	986218	880819	402703	847519	421842	1822857	1.07418e+06	655764	328666	566230	793727	918877	442272	713989	554766	477130	433124	613065	1.76743e+06	898457	704149	487297	471645	777760	1.03617e+06	513005	1.07695e+06	1227425	430217	686639	466451	600940
P09012	U1 small nuclear ribonucleoprotein A	SNRPA_HUMAN	0.00127488	25.2	6	148450	157092	156388	126348	124261	108719	218701	156803	261817	217477	218627	169455	169007	174538	110352	263889	166632	126723	194626	148964	157652	151577	256741	166808	161525	192594	132099	158855	146640	129121	121132	178315	174968	130275	137288	191263	186565	152252	163231	138982	137733	153834	140907	214860
P09038	Fibroblast growth factor 2	FGF2_HUMAN	1.20595e-06	19.1	6	162126	56984.1	205507	135539	111504	205239	61260.1	128504	166423	129017	108981	123988	176249	149796	233462	144403	239409	108337	121581	172565	113911	223893	103041	98430.2	84082.5	173026	111942	116182	177528	86677.4	93343.1	123597	111471	112173	88234.8	141608	126020	132136	153733	108730	138268	66934.5	141620	119702
P09104	Gamma-enolase	ENOG_HUMAN	7.10467e-07	51.6	13	266941	254487	485014	488481	375052	360624	192100	88204.4	334965	163191	103695	129845	269353	129878	221096	77657.4	396973	340925	105339	297698	240881	456351	101896	223937	274194	98044.8	91602	135410	317079	87469.1	86833.6	88541.1	164184	112055	172698	224751	167078	130307	117319	79903.6	153402	185804	154664	120904
P09110	3-ketoacyl-CoA thiolase. peroxisomal	THIK_HUMAN	6.04497e-07	48.3	12	53225.6	62579.7	127364	94231.4	132805	120355	150953	116710	104107	99414.8	116386	91160.8	105269	124387	99725.6	119264	80695.3	110224	94419.4	102848	64432	102025	98419.5	107229	92492.2	97803.9	95022.4	69643.1	102969	107896	163387	93787.3	88383.4	66963.8	75224.4	86232.7	90164.2	83338.7	89117.5	92440.9	74620.1	79264.9	93634.9	76911.9
P09132	Signal recognition particle 19 kDa protein	SRP19_HUMAN	0.00103216	36.8	4	70513.8	111091	48631.5	56417.1	50480.3	59155.4	46196.1	72966.4	66339.8	54052.6	47596	66038	59799.5	72203.9	105938	50917.8	147239	71501.2	101587	73815.6	61284.4	47131.9	43538.9	77072.8	73472.4	60271.9	62908.1	59649.9	85335.1	84026.2	42748.2	67677.8	66175.4	88507.8	77651.5	69345.1	76819.8	79686.8	71776.8	57422.3	88410.1	59444.6	84047.3	77929.9
P09211	Glutathione S-transferase P	GSTP1_HUMAN	1.29997e-06	86.7	14	1.32642e+06	897180	1.52869e+06	2.04143e+06	1.76072e+06	1.67806e+06	1393435	1.12035e+06	2.07274e+06	1666983	1.04224e+06	1.32659e+06	1.54172e+06	1474857	1.64736e+06	392027	1.90756e+06	2041634	1.54129e+06	1.63022e+06	1.6813e+06	1.076e+06	1.68541e+06	1468832	1.8651e+06	1.19517e+06	1.11042e+06	948997	1.27848e+06	1.336e+06	1.13272e+06	1.0881e+06	1.24186e+06	1.31485e+06	1.14022e+06	1177666	991355	1.36944e+06	1477121	1472234	1.31731e+06	1.79706e+06	1.17552e+06	944197
P09234	U1 small nuclear ribonucleoprotein C	RU1C_HUMAN	0.000103582	24.5	3	152273	275887	180680	112893	191289	163162	155518	161303	134031	134457	154373	142246	190818	184264	179386	103477	152453	146124	246607	153348	149707	125403	167071	179159	198247	169342	172664	208575	195114	213255	178994	173283	212265	166689	200409	173794	158786	214581	146002	157899	170892	156153	165043	216041
P09382	Galectin-1	LEG1_HUMAN	6.30106e-07	94.1	11	9360103	8.2117e+06	11221261	13148253	10734918	6831160	13327467	8.20381e+06	13294893	6333439	6588749	12455198	10128947	13858968	13972409	5.09015e+06	13349408	11903357	15348808	6.49289e+06	9620482	11208754	10787609	8.10304e+06	12207943	7392647	9431150	8653733	9925410	11583128	16617466	7.99322e+06	12320610	10459064	13586583	9508982	8422583	12237338	9995320	8857069	9366337	14024716	11219312	11914862
P09417	Dihydropteridine reductase	DHPR_HUMAN	0.000214279	29.5	5	46722.1	40063.1	146240	131591	125123	127221	101774	147714	175484	182678	101020	109208	180330	165382	84168.1	58491.3	126326	123940	154468	81794.8	87019	62776.6	46666.6	68162.4	136426	47101	33086.2	29473.9	39715.6	47669	38057.8	46350.8	33838.2	62716	35544.8	57961.6	49917.4	52259.4	44039.6	133655	57119.5	79609.3	45247.6	45830.2
P09429	High mobility group protein B1	HMGB1_HUMAN	1.56791e-06	25.1	6	317916	191133	267261	397044	209308	209844	279092	274228	330300	319196	257551	226159	360656	264504	209339	130098	536650	290670	366242	391685	447886	210332	267945	342637	424911	256456	182501	225699	246590	320993	311187	518750	298710	377619	464624	345501	455794	404303	423160	317888	387600	460243	372999	589017
P09455	Retinol-binding protein 1	RET1_HUMAN	0.00963427	18.5	3	40448.6	44265.5	10252.7	40105.2	46398.3	28697.1	106345	31575.6	36416.6	79361.2	54736.3	43645.2	12945.3	73657.6	210924	41882.9	94942.7	26403.5	168356	114508	129903	36927.3	34966.4	24597.4	92365.7	97736.2	36394.7	71884.4	9454.34	64710	68755	30457.6	44363.3	49580.7	21557.6	11029.9	44099.4	78827.3	81731.1	152579	33424.7	29519.7	26137.6	38328.7
P09486	SPARC	SPRC_HUMAN	3.46352e-06	46.9	12	28458.7	232740	26172.3	27584.3	162406	146423	48692.1	139524	67060.7	97651.7	63187.1	119085	53439.8	44747.9	74921.5	114425	17262.1	53014.4	59274.9	129037	60774.1	37474.5	87814.8	37537.5	77062.9	142686	275816	138725	148010	37279.3	101877	106204	106690	111859	49621.6	76747.3	183498	67422.3	49406	86418	89865.3	51620.9	111927	32549.7
P09488	Glutathione S-transferase Mu 1	GSTM1_HUMAN	4.68603e-06	49.1	10	264843	123630	233883	127208	76237.5	247324	231304	192533	443138	307468	223207	121370	429237	318237	160597	151912	197839	84544.2	287449	201382	98549.3	610620	404285	92970.5	113922	147139	177488	140229	130049	216854	248204	100512	366754	238560	170568	139113	105510	342876	294058	151346	224399	130806	57340.9	50056
P09493	Tropomyosin alpha-1 chain	TPM1_HUMAN	6.04497e-07	31.3	12	1.00613e+06	12343622	667264	300764	2970177	4.51948e+06	861134	1.44737e+06	144517	606406	1.50429e+06	2.6782e+06	770786	615977	6080881	650607	326251	530516	1.00827e+06	1.79784e+06	2.07736e+06	1.74278e+06	1845821	820662	922359	2585629	8.09012e+06	6199175	3.76622e+06	806161	2.52845e+06	1.19427e+06	4.23675e+06	3089865	2.20596e+06	2.00809e+06	2.73056e+06	2569853	753262	1370759	2.63503e+06	586845	4971921	979667
P09496	Clathrin light chain A	CLCA_HUMAN	1.33601e-06	13.7	5	702381	432014	586096	546224	684552	579008	583674	623629	686541	455049	442041	683877	672968	517943	545123	248235	586039	601973	650610	556860	505000	296570	634883	476938	542362	392317	603218	530625	420032	614133	593148	478136	620274	486221	571410	525926	519772	638162	524319	607439	489844	551753	662641	627406
P09497	Clathrin light chain B	CLCB_HUMAN	5.00309e-06	24	8	108938	195728	446719	278042	369237	446238	256005	231786	275823	364208	355830	361200	308104	338510	436839	117377	276016	288499	190642	375369	277939	132365	351940	104354	328592	167661	171809	174461	184303	168666	203842	135521	245146	100670	198182	155815	99071.1	124734	190769	287101	94210	330377	113382	144893
P09525	Annexin A4	ANXA4_HUMAN	6.04497e-07	48	15	1.41984e+06	1.76753e+06	3.19232e+06	3159902	3.45524e+06	3120953	2.28962e+06	2.61088e+06	3.56293e+06	2.33636e+06	1.81554e+06	3.1835e+06	2.27259e+06	3198117	3.22248e+06	2.59112e+06	3.01187e+06	2.95293e+06	2415009	2.5592e+06	1.65658e+06	6.49565e+06	2.97044e+06	1.99737e+06	1.89607e+06	2741189	1.87274e+06	1.48619e+06	1.20153e+06	2.36346e+06	1.92102e+06	2.06008e+06	2.17405e+06	1426087	1.65619e+06	1.54731e+06	1.7372e+06	1.23795e+06	2015438	2.29485e+06	1.8359e+06	2.60952e+06	1.38263e+06	1.14995e+06
P09543	2'.3'-cyclic-nucleotide 3'-phosphodiesterase	CN37_HUMAN	6.32276e-05	43.2	17	60005.7	531752	132659	151637	168876	165663	159516	164227	144002	166686	222215	124303	169884	180782	48040.3	228702	113120	281398	100838	174524	111597	231071	113730	121679	118258	135589	65181.4	167153	94402.6	103077	254424	131732	157627	251213	76590.9	148416	132698	151806	133683	142218	47082.1	127410	172609	179792
P09601	Heme oxygenase 1	HMOX1_HUMAN	2.56565e-06	42	9	92523.4	395137	383725	289039	207693	151918	550515	477797	3.25549e+06	279636	167478	203857	455503	265943	147218	764686	533318	281601	175494	213276	145305	213576	193819	188059	133739	116392	121347	174851	73841.1	130187	264638	182908	136047	183953	91408	343402	139420	180368	227506	265565	155701	166390	100823	110858
P09619	Platelet-derived growth factor receptor beta	PGFRB_HUMAN	1.47019e-06	25.1	23	52749.8	161809	72569.3	42529.7	117743	152517	80599.3	56690.6	40036.8	155676	140520	109548	119589	127390	106076	151312	53067	114798	113606	128069	110064	41869.2	114224	82984.9	84877.8	116481	108241	101769	96388.1	27659.4	70665.3	106632	107921	107825	81387.4	128843	104359	66054.8	87901.2	95842.6	42461.2	123189	98336.9	59106.7
P09622	Dihydrolipoyl dehydrogenase. mitochondrial	DLDH_HUMAN	2.02975e-06	34.4	13	403599	301305	347746	265248	322370	195372	378769	327190	479506	373504	297417	246660	393041	461899	215747	610381	352295	265192	393369	173620	174649	421816	363917	363068	304084	332954	188416	283236	367443	247264	386669	286286	259984	174843	196999	349769	362460	184113	251928	216931	258356	250390	268537	276690
P09651	Heterogeneous nuclear ribonucleoprotein A1	ROA1_HUMAN	3.85543e-06	54	16	2.081e+06	2400879	2.00974e+06	1.73554e+06	1.55693e+06	1.53311e+06	2.43198e+06	2.67005e+06	2.26739e+06	2.09465e+06	2.59006e+06	2266436	2.33957e+06	2431727	1.71259e+06	3.3789e+06	2.01315e+06	1.44333e+06	2.45584e+06	2.06671e+06	1.87128e+06	1.99533e+06	1.97043e+06	2.08772e+06	2330147	2864260	2.808e+06	2.9049e+06	2.40646e+06	2304927	2.84925e+06	2482754	2.20739e+06	2102535	2.51364e+06	2.32507e+06	2612778	2.24682e+06	2.24176e+06	2.11813e+06	2.62846e+06	2.16938e+06	2.23027e+06	3.891e+06
P09661	U2 small nuclear ribonucleoprotein A'	RU2A_HUMAN	3.68956e-05	32.5	7	130018	197970	120302	1.16158e+06	355404	255472	422001	220504	406010	301006	245353	192119	111693	119626	99463.8	228527	127562	443799	131991	334244	222709	129924	93963.8	148304	215101	159901	150952	190473	139396	140534	179152	146712	149232	124183	146054	172342	160630	136608	141574	250512	154241	181185	144279	200402
P09668	Pro-cathepsin H	CATH_HUMAN	0.00135495	6.3	2	51104.2	23993.7	26699.4	16452	385987	16253.9	23963.3	14474.4	128075	5086.15	54489.7	47918.9	5091.28	3407.63	13701.6	7079.94	17493.4	21591.5	2365.55	33555.7	19875.8	8938.88	3018.82	6626.31	5019.64	11415.7	51951.9	1283.1	31084.2	19307.4	7174.94	11676.4	5676.08	26448	254.988	35827.9	8119.17	2638.96	2210.34	7875.99	23443.1	2974.88	3268.97	1711.06
P09669	Cytochrome c oxidase subunit 6C	COX6C_HUMAN	4.78289e-07	20	2	378694	349244	522480	376663	349171	275824	585851	439783	646334	584084	349793	305837	493404	726563	244869	546050	495635	360204	547444	230849	230464	296750	435822	397348	386406	377640	240753	378893	326464	297585	464868	332421	327233	220519	201268	326184	393384	220317	286471	225575	312839	337522	275517	331528
P09871	Complement C1s subcomponent	C1S_HUMAN	0.00101316	17.3	9	26247	39671.4	36295.7	55246.1	19468.2	22617.8	42915.1	27120.2	16763.7	68383.9	32692.9	24493.2	40617.1	47892.2	281.263	89654.3	50172.7	37637.8	38939.5	54305	30338.6	195954	31531	39670	13499.2	13595.7	39704.6	24133	28696.4	29042	51634.8	32297.7	11146	41149	23796.7	38860.9	42745	26661.5	39009.9	51819.7	55291.8	21687.2	6311.99	19442
P09874	Poly [ADP-ribose] polymerase 1	PARP1_HUMAN	4.46269e-06	33	29	103281	132131	133578	98568.8	60941.8	73068.2	145558	120478	110973	119519	118490	90536.3	173454	149576	91617.3	194805	120391	117724	185396	83844.8	95426.2	112232	77863.3	168411	129039	115176	86835.4	168930	106760	152405	176261	130087	144914	143322	157877	165456	173267	124276	166073	121944	179070	133809	126635	234937
P09914	Interferon-induced protein with tetratricopeptide repeats 1	IFIT1_HUMAN	0.00018814	14.9	7	23585.3	23410.1	19750	138634	30649.8	5873.1	8652.36	4915.24	11141.5	10655.4	21236.4	54733	8770.4	6377.12	7586.09	5566.32	11849.1	39419.2	21322.7	39400.9	3312.84	9582.58	11447.1	16587	41113.3	6929.49	5902.04	6213.26	54810.8	3620.71	7684	7883.88	22647.3	14706.7	19533.3	92225.3	5025.25	21850.1	21724.2	20249.7	19334.2	11576.4	15920	83101.3
P09936	Ubiquitin carboxyl-terminal hydrolase isozyme L1	UCHL1_HUMAN	1.24452e-06	71.3	10	4.11565e+06	482877	978178	2.55006e+06	1.31357e+06	1.27972e+06	2.30648e+06	1772327	3.21634e+06	1.30184e+06	1.50911e+06	1.43191e+06	482173	1.15452e+06	837880	1.06707e+06	535275	1.2961e+06	1.45112e+06	1.00059e+06	1.72506e+06	1.67526e+06	2.72068e+06	1.93516e+06	1.35241e+06	806104	1.9578e+06	962530	587556	1.3285e+06	2.01492e+06	1.29983e+06	993766	2213473	2.47141e+06	1289171	1.56172e+06	993388	1.93399e+06	2102122	1.31456e+06	732342	2353832	1.18514e+06
P09960	Leukotriene A-4 hydrolase	LKHA4_HUMAN	2.10283e-05	45.7	23	98378.9	70961.6	117461	108439	108765	133762	76333.1	69714.6	98614.8	125365	95870.3	103285	88743.7	71085.3	99139.6	45779	74909.1	140844	65046	111225	94464.9	110236	109227	77490.2	116331	70430.9	83155.4	57851.8	72375	67920.4	53820.1	54052.7	67843.4	68726	78138	70721.1	56254.5	65397.1	82851.3	94708	70798.1	90231.8	76513.2	54555.5
P09972	Fructose-bisphosphate aldolase C	ALDOC_HUMAN	1.66396e-05	37.1	10	173661	227562	211575	166116	172537	175559	109732	116071	187302	90671.8	91816.5	157256	134446	111011	191445	53733.7	235247	120853	123048	126680	156644	155229	140798	142304	109831	132010	204497	118254	178348	133215	71080.9	112441	167025	127943	130536	116197	119257	156833	96339.6	127692	140284	176334	133971	124064
P0C0L4	Complement C4-A	CO4A_HUMAN	0.00117923	1.3	1	55941.8	81173.2	2570.53	25144.7	127850	41460	24324.5	15044.7	15396.8	36619.1	35669.1	29101.7	20220.2	11525.7	30123.5	25610.1	2872.26	33621.6	19627.5	19553.1	38741.2	17882.1	55848.9	14784	48197.4	35162.1	68130.1	38507.3	32395	10696.7	100646	75468.2	41997.8	132213	76602	54292.7	186805	118693	65619.5	241607	28591.8	51184	72448	64194
P0C0S5;Q71UI9	Histone H2A.Z;Histone H2A.V	H2AZ_HUMAN;H2AV_HUMAN	1.53476e-06	46.9	4	338169	389734	638365	659910	371387	425809	865797	466055	747556	859984	648959	379743	931953	731966	233081	1.4574e+06	919129	563469	708513	718865	918437	425945	319035	713803	686095	692224	289018	579395	484563	402426	524843	534864	431161	435943	467102	729179	713784	430848	469158	495706	517937	638848	568655	734385
P0C7X5	Zinc finger protein 806	ZN806_HUMAN	0.000281838	1.4	1	63843.4	19859.4	48420.3	47078.7	15405.5	39164.3	46182.7	77896.1	65668.4	55482.7	40110.7	64330.8	50768.1	44669.5	21697	112462	49564	32831.2	38395.6	42615.2	49906.1	57327.3	46979.3	47603.2	43352.9	81839.4	48170.6	52465.4	59914.3	42583.9	38783.9	65073.3	53639.9	37577.1	15359.3	54834.6	70644.7	30811.9	51068.5	52336.3	58928.3	38015.8	64402.7	49050.2
P0CG38	POTE ankyrin domain family member I	POTEI_HUMAN	0.000904663	2.1	1	78776.6	148010	51264.7	59839.9	38388.7	114839	2367.45	84077.5	36164.4	58541.1	123145	101246	1777.02	3051.21	6662.45	340132	4210.61	893.1	13635.8	50026.1	33012.6	638316	10889.9	18520.8	24787.3	124014	11029.5	108857	77665	20418	14781	23833.6	44955.2	62928.6	5089.99	4449.08	53179.7	69198.2	73332.9	65256.6	32995.2	98507.4	21306.7	103282
P0CG39	POTE ankyrin domain family member J	POTEJ_HUMAN	0.00079434	9	5	75145.2	248071	55012	82517.6	103356	190021	43613.1	46644.9	75807.6	59099	125372	80063.9	65037.1	65301.5	117135	48535.7	42358.9	39377.6	127116	88664.2	93106	73913.8	232817	75115.2	67655.9	164184	294927	167811	125914	84173.6	89201	88031.9	134668	82899.2	102085	98704.8	74759.6	119206	71271.1	84449.7	132243	74640.3	99622.2	133151
P0CW19;P0CW20	LIM and senescent cell antigen-like-containing domain protein 3;LIM and senescent cell antigen-like-containing domain protein 4	LIMS3_HUMAN;LIMS4_HUMAN	0.00377861	20.5	2	85644.6	25083.6	10009.1	11804.1	32628	32441.5	14715	25715.6	13132.7	14749	24768.8	25058.3	3055.64	36351.5	76654.9	18136.1	26792.1	16933	51907.2	25667.5	21004.3	27294.7	89459.8	27070	14554.6	33316.1	20787.1	10236.2	27580.4	25692.1	7664.04	26233.4	43245.7	40102.5	23719.4	6742.49	58924.2	34933.9	11767.9	29826	30402.8	13835.4	49485.3	51964.2
P0DMV8;P0DMV9	Heat shock 70 kDa protein 1A;Heat shock 70 kDa protein 1B	HS71A_HUMAN;HS71B_HUMAN	4.78289e-07	64.6	30	279000	651179	1.03861e+06	868134	618060	826021	681548	671239	2.67446e+06	1.29537e+06	796773	671468	695844	722337	967542	581030	1.24131e+06	840595	556241	783966	670927	841551	1.04963e+06	499347	865988	625281	542287	568996	481406	569181	541141	516024	606083	498793	617905	427427	488434	597135	543976	724997	358942	693204	507194	550102
P0DN76;Q01081	Splicing factor U2AF 35 kDa subunit-like protein;Splicing factor U2AF 35 kDa subunit	U2AF5_HUMAN;U2AF1_HUMAN	0.00018991	38.3	7	125428	108102	101084	106073	117883	104947	299551	189157	173647	162739	151704	121005	132114	126402	89228.3	111923	77138.3	112784	170074	170448	219835	80488.9	96087.5	113801	149044	118532	113301	139779	116492	143925	159324	126740	130107	117486	141594	140537	134090	130447	113448	103458	136038	192070	129812	176743
P0DN79;P35520	Cystathionine beta-synthase-like protein;Cystathionine beta-synthase	CBSL_HUMAN;CBS_HUMAN	9.52729e-06	28.7	13	147132	215018	86000	33144.4	56914.3	139376	44953	48898.2	71111.9	40865.9	44748.4	60968.1	25766	71084.2	16335.2	47791.5	13687.3	73576.1	107243	47535.4	27720	18376.3	109340	135332	49749	142046	142536	103263	196257	143430	83352	102633	169158	179735	150195	91618.8	126057	152043	94371.2	41609.4	173253	49143.8	155584	26610.4
P0DP23;P0DP24;P0DP25	Calmodulin-1;Calmodulin-2;Calmodulin-3	CALM1_HUMAN;CALM2_HUMAN;CALM3_HUMAN	4.17965e-07	65.1	12	3.69514e+06	5304157	4773690	4173467	2.67168e+06	6.35396e+06	2.21446e+06	4.05213e+06	5.00783e+06	4789035	4.51238e+06	5178478	5078632	4253421	4787738	3367057	3722471	3977969	1.9021e+06	4.13963e+06	3.64036e+06	4759224	5.58891e+06	3.17659e+06	3114100	5795173	6345489	4.40803e+06	4.63138e+06	3.89728e+06	3.53593e+06	4297314	4930027	3.12545e+06	4510814	4066806	2.9585e+06	3.24304e+06	4850336	4522226	3.64602e+06	4.93491e+06	3.99839e+06	3994230
P0DPB6	DNA-directed RNA polymerases I and III subunit RPAC2	RPAC2_HUMAN	0.000905259	42.9	4	30650.4	48538	32250.5	23603.1	20743.5	22606.8	64073	63198.4	20265.1	26107.7	28887	39494.2	20441	16759.7	39121.4	295686	26086.1	18652.6	21636.4	9878.84	16927.5	83133.3	42333	25870.8	28746.6	24129.3	11802.7	20590	22363.7	39605.6	16610.7	18818.8	26329.9	42155.7	37868.8	11522	17360.6	30234.6	56818.5	47340.7	42242.6	63341.8	24801.1	36048.8
P0DPD6;P0DPD8	Endothelin-converting enzyme 2;EEF1AKMT4-ECE2 readthrough transcript protein	ECE2_HUMAN;EFCE2_HUMAN	0.00124893	1.7	1	155351	138725	152969	117795	148557	159990	119831	123498	138493	98526.7	153578	146884	184766	127948	164725	100444	156806	130386	126903	139731	116957	113970	41062.1	139694	112528	148271	151687	151284	142367	107406	136424	128122	117927	79026.6	91383.5	154872	119597	84320.4	116985	112507	103633	112000	106221	123328
P10109	Adrenodoxin. mitochondrial	ADX_HUMAN	0.00640547	18.5	4	58395	47358.2	77446.5	56949.6	91785.7	89632.4	50320.1	54828.1	124211	87935.7	59850.7	24539.2	76365.1	93499.4	55813.5	73465.5	81113.2	44945.7	265207	37213.4	37814.3	40712.4	122040	64880.3	47953.7	37353.5	30795.7	28775.7	27054.7	72187	65554.6	54296.2	32335.4	46017.4	75093.4	29189.1	38167.2	63567.8	46559.6	31916.7	57226.8	79534.9	22744	33127
P10114	Ras-related protein Rap-2a	RAP2A_HUMAN	0.000861133	11.5	2	21292.3	22102.8	31165.9	34431.3	19020.8	60095.4	41137.7	23772.1	18624.6	46842.3	16981.5	26579.2	27251.9	22229.8	20698.9	41051.9	9146.74	29150.9	14961.1	37863.1	19933.9	35188	13042.5	23002.1	18977.1	29956	45251.4	22753.3	13615	12970.9	22531.1	11230.5	7212.37	18632.3	4224.45	24889.7	28548.5	10820	19931.7	22204.4	20199	12064.8	41372.1	2161.76
[truncated: 3,839 more rows]
[truncated: 186 more columns]
