# Supplementary material for: A Multi-Omics Framework for Decoding Disease Mechanisms: Insights From Methylmalonic Aciduria
Source: Mol Cell Proteomics. 2025 May 26;24(7):100998. doi: 10.1016/j.mcpro.2025.100998 (PMC12226375; doi:10.1016/j.mcpro.2025.100998)
Supplement: Table S4 [file mmc4.xlsx]

## Sheet: Source data Quantitative metabo
Supplemental Table S4 Metabolomics source data.
label	ionIdx	ionMz	005 / E1 M10-2	006 / E1 M10-2	011 / E1 C5-2	012 / E1 C5-2	015 / E1 C4-3	016 / E1 C4-3	019 / E1 M4-4	020 / E1 M4-4	023 / E1 C6-3	024 / E1 C6-3	043 / E1 C5-3	044 / E1 C5-3	053 / E1 M7-1	054 / E1 M7-1	059 / E1 M4-2	060 / E1 M4-2	067 / E1 C5-4	068 / E1 C5-4	073 / E1 C5-1	074 / E1 C5-1	081 / E1 M10-1	082 / E1 M10-1	103 / E1 M7-3	104 / E1 M7-3	107 / E1 M4-3	108 / E1 M4-3	109 / E1 C4-1	110 / E1 C4-1	115 / E1 M10-3	116 / E1 M10-3	119 / E1 C4-2	120 / E1 C4-2	121 / E1 C4-4	122 / E1 C4-4	123 / E1 M7-2	124 / E1 M7-2	125 / E1 M10-4	126 / E1 M10-4	129 / E1 M4-1	130 / E1 M4-1	131 / E1 C6-1	132 / E1 C6-1	135 / E1 M7-4	136 / E1 M7-4	139 / E1 C6-2	140 / E1 C6-2	141 / E1 C6-4
Acetatic acid	1	59.0138	278412	279885	285586	279137	283209	282655	259072	259815	259338	252453	279938	284928	318030	319377	248314	250911	271581	281019	233416	242829	248166	252172	287539	283897	256582	259485	257264	255318	291686	291078	263700	270321	255913	249330	298666	298081	279177	276140	287339	290691	242397	246887	321427	323854	271715	277990	289170
Propanol	2	59.0501	15090	14967	17296	17208	14155	14708	14557	13998	14399	14752	19067	18389	14638	14159	13913	13742	17130	15248	14841	16042	15396	16125	15748	15447	14282	15053	15063	14317	17539	15943	13432	14246	15845	15575	17184	14471	16969	16180	15811	15551	14823	14420	14755	15341	16392	15614	17750
Butynal	3	67.0189	5012	5019	4660	5180	4752	5054	4724	4846	4514	5537	4561	5089	6381	5599	4759	5170	5081	4819	3985	5521	4979	5631	4894	4896	4899	5217	4983	5430	5232	4698	4856	5272	5323	5153	4997	4871	4617	4618	5494	5686	5957	5543	5076	5272	5222	6063	5282
1-Pyrrolinium	4	68.0505	1101	1250	1573	1459	1723	1412	1906	1545	1743	1145	1112	1250	1540	1458	1808	1428	1821	1269	1254	1382	1505	1203	1383	1473	1687	1999	1392	1425	1410	1598	1388	1009	1228	1350	1227	1369	1519	1436	1161	1828	1548	1403	1655	1273	1485	1616	1579
Butynol	5	69.0344	11213	12063	9631	9875	10149	10708	11944	12265	10332	10202	10627	9772	12298	15570	11685	11035	10259	10025	9931	9119	12714	11629	10894	11522	10897	11078	9458	10288	13227	12160	11111	10283	9315	9528	12156	12952	12497	11729	12370	12402	9359	10053	12720	13828	10654	10826	10932
Propenoic acid C3:1	6	71.0138	45818	43459	44690	46008	49427	48209	44983	46540	49547	51175	45057	48077	41304	43561	45226	46161	41799	42514	41243	39523	46586	46354	45813	44328	42477	41980	42546	39787	47421	48156	42770	41301	48103	45265	43112	41687	48824	48594	41606	41800	60357	61067	44464	42696	44207	45583	43064
Glyoxylic acid	7	72.9931	5788	4726	5524	5760	5254	4727	5244	5321	4396	4691	6034	6126	4384	5419	5311	4931	4680	4525	4461	4908	4994	4944	5443	4955	5063	5251	5587	4268	4213	6420	5242	4419	5556	5886	4692	5422	5278	4924	4293	4809	4418	4469	5348	5782	5805	5452	5206
C3:0 (Propionic acid)	8	73.0295	21450	22526	22941	21823	21774	20514	20217	21259	22513	19842	22372	20631	21276	21674	24173	22389	20995	21178	19806	22171	21447	23691	24941	22854	21453	21619	21582	22034	22649	22546	20663	21032	21323	21025	22457	20386	22110	21646	22222	22233	22273	22346	21986	21219	21145	21687	20925
Glycine	9	74.0248	104975	104029	116362	114265	126627	124301	117651	118162	129502	128476	119078	117110	108176	101597	123765	122068	109945	110418	108742	110030	117253	121056	117822	117363	129398	123849	112161	111856	128336	129169	111780	115604	129959	125402	110640	112619	125631	124121	106089	105036	108590	108844	111433	110222	108679	110743	113418
Glycolate	10	75.0088	8032	7368	8491	7163	7044	7194	6919	9016	8618	7242	8059	7474	8935	7272	8788	7582	8163	6087	6996	7785	7966	9525	8219	6595	8333	7358	6965	7849	8365	7102	7579	6710	7249	8234	7119	8261	9628	9278	7186	8025	7554	7340	7255	8726	6711	7484	9251
Sulfurous acid	11	80.9647	10560	8422	9547	8818	9561	9872	8715	8988	8670	8281	10227	10021	9167	8950	9255	8943	8590	8232	8437	10225	8783	9286	10200	9117	8536	9078	9422	9411	8957	9032	9238	8681	8944	8748	9573	9234	8338	8737	8817	9293	11224	9348	9572	8632	8201	9256	8536
Acetone cyanohydrin	12	84.0456	8206	6074	10753	9997	8834	7667	7890	7806	8435	8138	8939	8079	6530	6070	8793	9021	8980	9098	7504	7959	6638	7717	6841	7626	8892	9788	8788	8227	6477	6715	9639	8453	9532	8808	6074	6805	6947	6275	7975	9210	8700	9675	5819	7571	9774	9548	8472
Succinic aldehyde	13	85.0295	84896	78555	73817	71501	76033	74944	80099	85028	69364	72205	75885	74613	100042	98931	72224	72844	73733	76310	63206	62643	68389	73249	78489	79016	73083	72993	69519	70136	83476	88810	77189	80271	70220	71296	87462	91099	85857	82311	82634	83634	68289	68783	90441	94761	75544	73613	80386
Pyruvate	14	87.0089	29075	29104	25520	26060	28372	25841	30134	31072	28851	30055	25417	25814	28290	29236	34458	30521	24104	26339	23518	24109	30038	30823	31525	30118	31378	32746	24978	26836	28646	28761	24603	26667	26626	25305	28164	28976	31261	30646	30280	31880	30493	30206	31798	28988	29814	31883	27510
Alanine	15	88.0405	611067	586394	743905	721871	678471	686006	630715	626382	672250	676272	700583	691981	545842	541384	696256	688477	657796	670628	666971	675184	612590	624316	588267	580931	687515	678780	694620	676622	582289	580582	727230	769306	763318	741753	572222	572226	566028	575246	667981	661705	687314	692417	565094	564581	679660	684820	610171
Lactate	16	89.0246	452636	496451	428520	443955	527308	525049	545293	544117	581609	569626	443702	428215	381971	368778	550421	547559	428220	433058	417691	415143	488572	492085	455876	462182	542609	547180	483610	472403	523111	526281	530556	521636	516572	512785	410379	407744	502951	508496	410767	407839	501314	502380	456634	461994	693813	716911	592470
Cibulins	17	91.0216	4772	4901	4842	4933	4531	4249	4739	4107	3783	4342	5139	5015	5803	6263	4861	4263	4834	5505	4351	4339	4947	5783	5377	5295	4742	4259	5112	4578	5136	4320	4425	4404	4226	4175	4852	4465	4953	4962	4548	4829	4368	5133	4259	4273	4236	4186	4323
Toluene	18	91.0554	10263	9742	10411	8230	8958	9278	9229	9525	8640	8499	10620	10147	11569	13381	8557	9320	9811	10270	8745	8362	9781	10606	10032	9940	9182	8286	10020	9461	10554	10737	9618	11283	10133	9812	11094	11368	10202	10603	10177	10442	9445	9062	11588	12351	9441	10100	10549
Aniline	19	92.0507	14213	14072	14707	13629	13119	13986	12060	12237	13076	13607	14301	14285	14730	13478	13473	12984	13380	14483	13686	14872	14239	13836	14303	13328	12177	12229	14944	14073	15258	14146	12876	12936	13232	13407	14089	15167	14247	13113	14510	13745	14202	13035	12237	13014	12766	13347	12581
Methylpyrazine	20	93.0459	141262	155310	153514	163569	163144	159011	192635	198227	148387	145004	151197	148520	143231	135689	157616	153845	144659	145183	157928	158995	150923	150726	141197	145872	144410	147153	152818	154716	138357	134653	158333	152290	149871	149355	130859	131344	137972	138811	134271	132075	137655	135301	135043	135775	244336	247873	163020
Hydroxypyridine	21	94.0299	18058	15966	17052	17383	16333	17338	16436	15547	17001	17654	17120	17165	16334	16460	17134	16431	15363	17632	17872	17330	17931	16841	17323	16315	16318	15630	17395	17604	16058	16389	16729	16696	16885	17031	15260	16859	16696	15804	17510	15833	16528	17653	16488	16341	16551	16090	16024
Silicic acid	22	94.9807	194037	181746	193793	184627	166900	168290	168511	163520	167468	165926	187681	190876	187858	187861	173217	171456	178805	180304	176813	178180	190007	180192	185566	186244	171880	171368	178265	182218	173529	181701	167486	172484	175786	177698	179296	177206	180683	177774	181086	181392	181228	179222	176029	172682	177309	178091	171475
Furfural	23	95.014	26222	23022	23540	22367	21913	22849	24209	25499	25723	25873	23328	21949	25977	26579	25767	24966	21747	23020	23317	22572	27678	24917	27420	26313	24757	26240	21999	22836	26744	25427	21700	23423	22877	21965	26690	26841	25568	25879	25099	25899	26334	27174	25259	23889	25276	25017	24505
Cyclohexenone	24	95.0504	5614	5701	5473	6186	5327	4954	4621	4723	5122	4978	5683	4534	5095	5480	5142	5105	4702	5538	5049	5453	5501	5867	5414	5121	5580	4440	5903	5437	4924	5136	4981	5463	5038	5322	5650	5652	5497	5305	6276	5154	5279	6183	5281	5315	5228	5408	4583
1-Cyano-2-hydroxy-3-butene	25	96.0455	5473	6581	5933	6344	6479	6224	6237	5659	5426	5966	7264	5552	6107	6220	5861	6398	5364	5638	6556	5971	6621	6503	5573	6206	6483	5589	6885	5771	5767	6080	6003	5954	6321	5790	6218	5673	6393	5886	5178	5805	6823	5695	5961	6556	5878	5913	5446
2-Methylthiophene	26	97.0109	9902	10786	10584	11084	10149	10183	9460	9805	9938	9983	9652	9995	10836	10517	9738	9359	9698	10167	10513	10868	9953	10085	10027	9883	9688	9649	10310	10198	15033	9380	9246	10369	9457	9240	9709	9982	9584	9939	10000	9917	10402	10406	9400	9746	9880	9816	9265
C5:2	27	97.0295	101726	98520	87315	88694	85893	86986	100797	101123	84512	82073	90391	89872	122808	122366	98278	95435	84436	84036	81590	80735	99074	99454	97095	98575	94327	94011	83956	84813	103791	104365	89314	90063	81539	82469	109231	108218	104321	104869	112904	107661	90218	91042	107973	109200	89482	89827	93162
4-Hydroxymethylpyrazole	28	97.0399	15403	15465	14353	14578	13430	14625	15467	15564	14731	13076	13903	14266	17884	17544	14930	16017	13737	13767	14264	13309	15293	15601	14278	16403	14786	14948	13569	14457	15528	16095	14512	13688	13641	14020	15401	15967	15896	15933	16532	16724	13867	14216	16839	16544	14701	14749	14816
Cyclohexanone	29	97.0659	10866	10568	9944	9483	8757	10117	8752	9136	9228	9038	9888	9285	11279	10638	10103	9610	10358	9766	9688	10409	9806	9435	9680	10314	9088	9486	10513	11633	9339	10346	10056	8733	8690	8697	9265	9720	9448	8935	9811	10382	10673	9604	8756	8957	8704	9463	9064
Succinimide	30	98.0248	23705	24492	23062	23014	21324	22483	20581	21916	22833	22825	23011	24587	25437	24436	22673	22889	22914	21721	21221	22377	25208	24922	25930	23833	22115	22043	22318	21917	23189	22773	21964	22869	21442	20805	24061	24169	23731	24059	22318	22832	23177	23818	22233	22496	24169	25156	20262
2-Piperidinone	31	98.0612	4374	4389	5096	3869	4932	4770	4262	5859	5572	4920	5088	5461	5655	4083	4765	5501	4495	4070	4641	4503	5589	4693	4994	5277	5420	4985	4519	4396	5783	4825	5222	5177	4941	4735	5451	4834	5124	5856	4360	3957	4749	4288	5759	5777	5077	4941	5279
Succinic anhydride	32	99.0089	92302	86479	71785	76047	72597	68985	89882	90823	84211	87219	72958	71289	95007	92034	103510	99074	69503	71610	69926	73096	98817	100740	98422	95566	98578	95707	76542	74520	91100	88864	71401	72101	72661	72358	94860	91510	98524	95043	99415	99056	91975	92983	97134	97328	90043	88873	82556
Valerolactone	33	99.045	18916	18665	20442	19143	19141	18161	18287	17737	19649	19354	19770	20305	20384	20143	18436	19607	18798	18092	17500	20166	19425	19377	19154	19052	16515	18466	18475	20069	18806	19575	19634	19438	17735	19077	19070	19273	18359	21451	20596	18143	18675	18699	16222	18221	18984	17521	19687
N-Nitroso-pyrrolidine	34	99.0563	10341	10023	11053	11216	9901	10811	9745	10126	10636	11306	10505	11059	9371	9558	10987	10412	10555	10715	10208	10389	9706	10117	9850	8865	10970	10284	10825	11300	9123	9483	11533	10748	12261	11717	9263	10029	9249	10081	11057	11277	10769	10384	9796	9802	11609	10808	10125
4,5-Dihydro-2-methylthiazole	35	100.023	8226	6818	7670	7172	7321	7658	7969	7599	9284	11472	7726	8024	5816	6781	13424	11616	7645	7062	6948	6614	8887	8386	8827	7383	14124	13291	6797	7826	10625	11132	8852	7689	8523	8332	8267	8774	10366	10488	8956	8990	9634	10457	7941	7308	11083	11251	13381
Homoserine lactone	36	100.041	16975	16995	17169	20375	17364	19954	17356	15825	19732	20125	19418	18885	16755	16217	18780	17853	17417	17606	18324	18174	19683	19124	16279	16718	19153	19682	20914	18125	18589	17233	19565	18996	20552	20308	16923	16294	18049	17741	16015	16461	15751	17419	16975	16454	17516	17686	17302
Oxobutanoic acid	37	101.025	93394	88514	95709	92012	91409	89173	93021	92191	104665	103373	91047	93109	94461	100106	98741	95664	90974	88476	94277	96616	98041	96280	97580	96095	96571	99183	88970	86217	96782	98953	90921	93322	93054	89815	94088	93801	100023	97924	94116	93245	93791	92251	92119	89617	96586	94214	94547
Pentanoic acid	38	101.061	23211	24268	22696	24449	23015	21397	22003	21023	21713	20709	23907	22009	23326	23979	22547	20983	22439	23067	23063	22694	22703	22356	23509	22617	22700	20650	22981	23826	22226	22048	20256	19173	22781	21113	21319	21152	23181	22188	22199	22547	22551	21987	21984	21122	22822	23132	22409
Aminobutanoic acid (ABA)	39	102.056	1349655	1259178	1520779	1484119	1445218	1459327	1437844	1425281	1437613	1457117	1520400	1536119	1370585	1396913	1511377	1492710	1451461	1448494	1430110	1452251	1552746	1556592	1350493	1336204	1536424	1519177	1439543	1431291	1373382	1396964	1459323	1522917	1569932	1570503	1321876	1342631	1414492	1405456	1410528	1398169	1544127	1533618	1381961	1363777	1468237	1458893	1394546
Hydroxybutanoic acid	40	103.04	12272	14601	12288	13656	13063	13156	12400	12599	13695	14343	13982	13429	13889	13542	14093	12829	12602	14161	16161	14861	14330	13384	13411	13328	12649	14239	12940	12568	12867	12938	16802	15999	13926	15170	12632	13009	12994	12005	12775	13291	12299	12991	12173	13109	13799	13434	13469
Aminoalanine	41	103.051	5068	4984	5937	6017	7014	6681	6873	6328	6973	7069	7492	6326	6401	6417	5047	5117	5531	5849	6490	6836	7370	7064	4937	4982	6342	7042	6995	6745	6372	6106	6849	7108	6025	6407	6739	6764	5961	6594	6339	6346	7606	6503	6037	6025	7506	6630	6896
Isopentyl mercaptan	42	103.059	64267	58774	70700	69668	68709	69332	66865	68105	68930	66731	72759	71815	65986	67334	68794	67548	66716	67059	68113	68599	67968	74071	63672	62437	72329	73670	70050	68481	66977	66069	66458	72208	74883	74112	60425	62990	66916	67776	65938	67233	72214	73335	65483	64242	65683	68507	64963
Serine	43	104.036	212872	207336	256870	250222	282999	275288	261109	261241	286354	287757	273151	277852	221462	218486	260310	255875	247327	255493	237143	235844	250920	246839	234204	237819	274151	266827	245936	247926	261491	272887	246362	258370	286793	278553	229218	230909	259567	259839	214947	216210	229285	227273	224849	224374	252004	255634	246510
Methylthioglycolic acid	44	105.002	5080	4908	2991	3986	3232	2814	3231	2418	2519	2664	2726	2898	2764	3285	2319	2295	2351	3211	2509	3093	2907	3049	2122	3308	2192	2322	2420	3432	3056	2804	2938	3665	2813	3762	3249	2743	3052	3392	3301	3836	2884	3127	3309	2848	2977	2419	2806
D-Glyceric acid	45	105.019	12256	13942	11344	11580	12376	11919	13790	12239	12872	12773	11561	11762	11598	12253	12427	14025	10934	11255	11538	11838	13184	12787	12149	12455	12701	12688	12927	12017	13547	12331	11903	12689	11660	11512	11644	11674	13328	13394	11489	11868	11267	13032	11515	12456	14342	13768	12207
3-(Methylthio)-1-propanol	46	105.039	8733	9774	12016	10457	10880	10626	11443	11076	11365	12193	9947	11589	9231	8775	11199	10449	10687	11513	8012	9416	9887	9864	9071	9300	11509	9993	10055	9659	10906	11618	10412	10817	10051	10741	10115	10020	11556	11364	9036	9099	9239	10465	9193	9602	11841	10190	10437
Benzyl alcohol	47	107.05	37620	38819	40215	39688	37223	39091	39030	36864	39002	41255	39662	44034	43560	39199	36239	38334	38356	39372	45529	42805	40682	42403	41209	40942	38317	37920	40726	42672	42996	40821	43057	42815	40184	38791	42251	39273	42027	40273	39291	37843	40788	40465	37242	36467	36655	38593	38162
Hypotaurine	48	108.013	21901	20717	14096	13987	13099	12762	24977	23852	20153	21152	13989	13449	19658	18628	24037	21865	13877	14847	13501	12426	21921	21942	23060	21936	23944	24585	14006	12615	23069	23471	12545	13634	13719	13291	20067	20894	20153	21336	16649	16796	18120	16721	20321	20813	18684	19947	22062
Aminophenol	49	108.046	28780	30855	34390	34539	31302	30065	29086	29617	32362	31516	32362	33347	31804	31954	31374	27798	30397	30767	33375	29778	31580	31775	32186	32606	30101	29454	32461	29734	30492	32178	27383	31593	29825	32042	30610	30191	29745	30410	31360	31146	30589	31534	28643	28450	28707	30515	29052
2-Vinylthiophene	50	109.012	25407	26123	25510	25445	23889	24178	22423	22796	22944	24641	27463	25684	27056	27536	23621	24854	24290	24520	26293	24491	25909	24709	25489	24126	23868	24389	24360	25984	23696	25497	22967	24632	23627	24634	24894	26317	25056	25083	26524	25775	25704	26464	23911	24317	25405	24173	24046
Catechol	51	109.03	34763	33173	34296	32732	32273	32756	32673	31502	30619	30720	34185	36022	37293	37132	30723	30150	34350	33936	32564	31760	32759	33532	33502	33828	30973	31226	33081	33286	32668	36170	33364	33741	33859	32583	34793	34281	34954	35180	35831	34066	33294	33722	34347	34742	31937	30801	31279
N-Acetylimidazole	52	109.041	53841	49252	68519	63688	60576	59423	53854	51669	58641	63109	66412	63447	45928	46677	63165	56752	58108	56575	55495	54707	49665	51004	49684	49328	61037	57277	57430	58532	49425	47842	61216	61600	62810	60950	48698	48000	46516	46642	61760	58728	66192	64545	48511	50858	62487	64750	52957
2,3,5-Trimethylfuran	53	109.066	7308	6152	7255	6874	6878	7150	5878	6163	7039	6638	7373	7748	7514	7030	5971	6663	6844	7939	7114	6945	7021	7279	6494	6372	6266	7012	7959	7376	6503	7735	7372	6815	6960	6943	6611	7028	7247	6723	6694	7598	6574	7576	6569	6334	6793	6859	7034
Pyrrole-2-carboxylic acid	54	110.025	36938	35713	33263	33390	34614	35441	36575	38533	30131	32709	32827	34061	32072	35734	36815	37155	29431	30177	32253	31776	39328	37212	34142	32483	37534	38591	34278	34282	38383	39421	29520	30734	32226	32737	32318	32765	37875	37279	34960	34960	36287	36123	32746	32475	35559	34957	32375
Cytosine	55	110.035	9966	8932	9879	9849	9726	9953	9610	10426	8673	9085	8857	9802	9181	9875	9534	8863	8690	9181	9467	8490	9889	9768	9033	10032	9177	9312	9067	9184	9203	9697	9023	8939	9184	9740	8748	9369	9992	9433	8588	8578	10098	10271	9102	9279	9063	9938	9002
N-Acetyl-2,3-dihydro-1H-pyrrole	56	110.061	4537	4239	4591	4655	5388	4161	4291	5189	4766	5121	4503	4665	4169	4730	3752	4718	4696	4310	4140	4772	5808	4670	5203	4602	4620	4902	4550	4239	4503	4459	3951	4828	5284	3902	4575	3782	4298	4669	5062	4512	4379	4121	4683	4690	4710	5124	4900
Histamine	57	110.073	21383	22146	24452	26560	29345	27046	25298	26676	28046	29527	27006	26439	23500	23658	27694	27103	23732	24198	22150	23073	26187	24873	26954	23101	29817	30855	25147	26330	24174	27092	25616	26313	30132	28272	23960	23925	26028	25304	21277	21711	23253	23778	22593	25663	26021	26105	25773
Furoic acid	58	111.009	196373	179534	221686	213182	221820	223598	221084	209954	225551	231648	217513	224725	229672	235395	230985	228743	197723	199927	188164	194447	225474	229772	214461	204929	237086	239616	217579	223091	207334	212462	183165	197410	215908	215786	205486	203689	204336	202331	223845	231699	243838	240010	209132	213164	240073	249797	219576
Uracil	59	111.02	53757	53166	58086	57299	57113	56063	57749	54171	56508	60034	54675	57624	57810	58649	58242	57974	51736	54705	53033	53291	57544	61256	55372	53352	59802	62683	56854	58408	51657	54114	48570	51401	52269	55800	52105	54359	52295	53096	61817	59278	59835	60819	52952	52448	57928	59071	54191
C6:2	60	111.045	17911	17961	17345	19183	18271	17564	17716	16426	17608	17068	18471	18391	19014	19699	16369	17269	19765	17687	17563	18198	17558	19062	17514	16643	18525	17224	17536	18267	17019	19818	16174	16795	18348	18258	15618	17130	16833	17029	18147	18246	18079	18344	16718	16836	16794	17633	17930
(Z)-4-Heptenal	61	111.082	6844	7283	6833	7401	5990	6198	6263	6033	6011	5302	7116	7711	5752	6488	6505	6831	6303	5659	6647	6867	6371	6679	6662	6925	5995	5955	6892	7490	5471	6351	6369	6355	6393	6916	6098	6270	5568	6064	6365	5422	6846	7708	5842	6402	6424	6158	6554
Pyrroline carboxylic acid	62	112.04	20605	20459	21596	20527	20914	20730	22541	21981	21143	22751	22915	22197	21350	21666	22663	21668	18383	19976	21157	20267	23142	19835	20642	21099	21049	22193	20707	21556	22756	21136	19906	19983	19018	19384	20322	20073	20630	21196	21989	21197	21448	20236	18819	18640	21022	22453	20456
Creatinine	63	112.052	80454	77451	82513	80983	84666	81971	81832	82296	88556	90566	92230	93602	91020	88306	86385	86899	85185	86138	95999	92668	93659	92108	92516	91855	95812	91916	96862	95586	93931	96747	94688	92935	91890	93873	92626	92196	92563	93645	94250	96002	99421	99853	89271	89195	95001	96116	89821
2-Hydroxy-2,4-pentadienoic acid	64	113.025	84481	83188	85066	80245	92401	93918	83325	81966	130381	127962	85476	84765	88156	85694	89356	89664	84724	82716	80817	80736	85880	86021	97727	96965	92721	88585	90856	91722	96047	95603	82223	80172	84273	81228	95912	95573	97231	97440	84362	84596	84778	87529	89419	90450	95175	92712	101780
Dihydrouracil	65	113.036	32911	33651	33514	32648	37236	38549	33825	33834	38605	38881	35729	36580	36161	35482	35325	35972	33287	32072	31546	32211	36942	36058	36877	34200	36689	34784	35141	34282	35352	35922	34024	33176	34854	35551	35805	33684	35927	35775	30821	31472	31779	33985	33030	34327	34832	34134	35003
Delta-Hexanolactone	66	113.06	13610	13022	13710	13551	12176	12611	11348	10548	11735	12251	12892	13951	12574	12795	12068	12047	13209	13418	12414	12326	11496	12742	12849	12531	11786	12352	12878	12710	12240	12796	11620	12520	12217	12209	13034	12251	13260	11988	11507	11286	11544	11884	12896	11364	12441	11457	13067
Nitrosopiperidine	67	113.072	4208	4253	4485	4536	4296	4251	3578	3569	4508	4932	4702	4075	4006	4372	3996	3362	4097	3830	4130	4130	3351	4058	4338	3729	4121	4060	4452	4142	4164	3871	3824	3781	4436	4265	4642	4241	4884	3853	3605	3794	4093	3734	4157	4002	4490	3748	4147
1-Isothiocyanatobutane	68	114.039	4700	4215	4767	4818	5370	5198	4841	5170	5853	4995	5046	4734	4765	4671	5159	5283	5052	6561	4239	4644	5371	5177	5017	4835	5397	5686	5049	4911	4810	4558	4260	4968	5198	5165	4854	5244	5023	4728	4848	4905	4597	5294	4605	4432	4125	4818	4646
Proline	69	114.056	984139	934010	1003191	976401	967623	952853	1306763	1288091	1059860	1074134	1011380	990391	1113869	1120671	1402822	1377622	928823	931199	932264	942697	1076042	1066265	1123142	1095414	1449283	1417083	963239	953616	1023622	1028765	929942	955537	1005100	990176	1051962	1048874	1051898	1039026	1221126	1222856	1113876	1101635	1146248	1149810	1069239	1089926	995949
Fumarate	70	115.004	150643	137613	160395	154816	187877	185827	152371	148918	132775	134787	172314	168112	134300	135101	140742	143970	147068	146750	141198	139414	155307	151345	138346	136350	136086	134130	131945	131144	169644	168293	137039	140766	162183	160793	129428	129663	152160	154143	127857	127408	243009	242227	136722	135150	140119	142802	125454
Ketovaline	71	115.04	64708	58586	59079	59232	60275	59383	61309	61575	49765	48109	60045	64226	76418	78739	51955	53817	53148	59394	54641	52623	56310	57242	57708	58294	57040	55133	55441	55795	64454	69292	59108	58597	55054	54137	68493	67253	63822	62401	68065	66969	52088	52338	70130	67928	52195	56541	60299
Diacetylhydrazine	72	115.052	12883	12794	13305	12418	12605	13578	14584	15020	12789	11006	12318	13854	15741	14512	14583	13536	12155	12660	11595	11304	12838	11994	11731	13187	14638	13366	11620	11786	13790	14652	12732	13327	11153	12581	14007	13704	13162	13865	14182	14206	12461	13066	14375	13688	13369	13229	13313
2-Methyl-1-methylthio-2-butene	73	115.059	62108	57147	61377	57628	61012	59412	80030	80943	68785	63816	61619	63245	70160	69304	83689	82789	57730	61267	57985	59850	65804	68564	67715	67895	86391	86092	59115	59473	64183	65151	61063	61293	62994	57627	66178	65318	65162	68003	77474	75556	69247	69828	68563	69385	67996	67992	61477
Hexanoic acid	74	115.076	28178	27496	28341	29257	27023	27322	25575	25515	25095	25470	27487	25975	27529	30639	27023	28188	26776	27322	28005	29879	29887	29272	25939	26745	26660	26093	28019	27538	25533	26276	26166	26257	26834	26421	27030	25230	25642	25274	29515	29731	28728	26834	25317	25400	27284	25889	25883
Aminopentanamide	75	115.087	5147	5402	5311	5390	5432	5127	4832	5208	4952	4553	5330	4989	5525	6202	5911	5452	5122	5458	4957	5076	6507	5459	4741	5395	5253	4744	4924	4793	4661	5085	5361	4973	5161	5330	5026	4803	4808	5246	5496	5382	5296	4700	4774	5108	5127	5311	4574
Aspartate semialdehyde	76	116.035	20176	19021	18964	19076	17518	17517	16820	17908	20456	19370	16603	20730	19790	20676	18935	19079	16492	16077	19090	19584	23015	21587	21771	21446	19840	19063	17417	16301	21111	22122	18225	17877	18567	16142	20239	20157	19893	21594	17440	19340	20620	19247	20028	20092	20150	20853	18908
Benzeneacetonitrile	77	116.051	104832	99018	110287	109085	113357	111064	107926	108288	108453	107505	118599	117253	111717	113800	107942	108146	104640	106456	103721	108254	113432	114867	107914	104724	112125	115770	111074	114549	110641	113245	107174	109121	116627	114571	109794	107569	111949	111353	104524	106781	108376	108686	106580	104721	103611	106611	103530
Valine; Betaine	78	116.072	818311	802347	887805	884344	982042	975377	919602	914292	993761	995099	959774	955420	928056	922477	956221	948373	886021	887070	842078	849397	939237	938004	983574	978280	1004840	980663	920729	912967	955454	974855	902906	925511	1009709	999958	945465	943213	966078	956392	804539	808927	851951	845944	927270	914962	863205	876502	878027
Succinate	79	117.019	178168	169434	193901	187773	173263	178894	159334	159745	168219	168974	172708	176313	174604	175061	174981	174438	173234	171588	179023	184804	192446	198475	182816	178829	174905	171155	190687	184949	183934	179037	159499	165168	170752	168816	161051	160843	175096	170769	179642	177771	161926	161196	155876	157908	160855	162426	162707
5-Hydroxypentanoic acid	80	117.056	18334	20666	21532	22261	19834	22641	18718	19892	19453	20668	21642	22285	20323	20343	18852	20528	20086	22080	23087	23730	22457	22415	21225	20915	21612	18890	21245	22290	22263	20290	21604	21301	22879	20876	20832	20156	20993	20042	21295	21288	18612	19329	20035	21553	19066	19268	19116
Diisopropyl sulfide	81	117.075	50867	48533	52469	54630	61067	58780	54201	56103	59451	59648	54880	57378	54095	56732	58775	57464	54178	52754	49093	53367	55362	55667	60888	59640	59230	59882	54413	55738	58009	55818	53988	52544	59287	59640	57838	55649	57843	58551	48988	49743	50525	51494	57146	56080	50740	52681	53717
1,2-Diacylglycerol-LD-PI-pool	82	118.03	6714	7434	7739	7169	6924	7445	7112	6725	6794	6588	6652	7873	6632	6664	6477	6050	6777	6948	6733	7300	8172	6652	6885	6733	7017	6221	6660	8472	6884	7648	6689	7043	7588	6796	6335	6461	6786	7064	6515	6887	6916	6735	7124	6155	7298	7384	6157
Threonine	83	118.051	770625	740154	929844	892900	1071945	1060889	889199	887825	1080965	1083574	990448	980426	786563	800277	941485	948421	919073	921326	848507	842447	909825	904809	884157	865422	976618	977826	923116	915772	1034143	1035920	926228	959348	1075603	1072678	848059	834910	985090	975273	746138	749182	800351	800168	828102	808857	818005	821389	887282
Mercaptopyruvic acid	84	118.981	3874	4221	4351	4419	4384	5471	4713	4174	8007	7151	4432	5042	3956	3959	4435	4124	4633	5144	4255	4716	4035	4082	5378	5445	4392	4527	5688	4843	5371	4982	4904	4727	5160	4375	5043	5158	4812	4872	3930	3894	4209	4110	4996	5095	4606	5167	5516
Phenylacetaldehyde	85	119.05	403414	383800	382676	365711	385590	381192	388775	386196	299304	300574	387039	391814	528531	539319	330028	324813	362463	359752	311261	320101	350826	346057	375764	365164	343871	340673	337151	339701	434305	438777	387780	396947	341458	347118	464247	459206	411070	414652	441258	440815	314785	315413	473643	467934	336866	338531	390804
Cys	86	120.013	4174	4570	4906	5044	6430	4793	6452	7090	9435	8282	5298	4999	5182	4749	6080	6264	5414	5250	4263	4479	4537	5199	4680	4058	6466	5787	4093	4370	6059	5986	4389	4735	4661	4270	5152	4607	4817	4687	4150	4854	4897	5186	4910	4574	5342	5553	6545
Benzamide	87	120.045	33202	33312	36322	36825	31717	31752	29563	28621	31833	33376	35637	34713	34727	33029	29795	31101	34303	32720	35164	34036	34023	33296	32329	34036	29235	29176	35564	34461	29819	33060	31207	29988	32097	32026	32095	33019	32732	32570	32332	32254	33992	32444	30911	29571	33064	31323	31782
N,N-Dimethylaniline	88	120.082	2209	3034	2270	2603	2534	2168	1913	2161	2128	1736	2352	1906	2539	2443	1685	2216	2378	2111	2263	2551	2348	2060	2263	2234	1916	1889	2091	1906	2199	2067	2140	1959	1998	2383	2069	2393	2104	1887	2287	1833	2298	2077	2480	1948	1743	1790	1852
3-Mercaptolactate	89	120.996	16646	16263	17663	17626	16477	16723	15854	15050	16248	16125	16975	18203	15354	14889	17215	17508	16886	17772	14824	15213	15544	15859	17223	17489	17450	18160	15222	16348	17106	16496	14673	16631	17040	18145	15326	15058	14956	17144	16230	16535	17651	16164	16887	17280	19006	18284	17321
Benzoate	90	121.03	130322	137226	142594	147068	125688	126146	112685	112043	134924	135278	141027	134666	128367	128493	118042	121687	129846	129767	134577	131849	126092	132399	132500	137463	112511	120156	123731	128551	123673	123124	125717	127547	127775	126117	130436	126620	121118	119774	124751	120686	124471	117495	121178	119880	129032	129429	117825
Erythritol	91	121.051	12585	13465	14243	13286	13570	12687	12218	12317	14631	15517	12485	13002	13209	12798	11965	13596	12799	12385	12559	12769	12305	13021	13352	13703	12962	12755	13702	13603	13070	13805	12609	12666	14274	13824	12672	12390	12500	13028	13000	12604	12482	13432	12827	13252	13170	13539	13069
Phenylethyl alcohol	92	121.066	12684	13125	12158	12964	11534	11655	10795	11704	11690	12263	13013	13246	12688	12706	11840	11604	12952	12836	13201	14026	12816	12412	11797	12356	11581	12510	12070	13081	12916	11966	11675	13359	12577	13167	11093	12045	12090	12586	13106	13832	12769	13015	12996	11539	12857	13009	11708
Nicotinate	93	122.025	15883	16719	17117	17890	15926	16656	15128	14992	16071	16879	17357	17898	16019	15926	15520	15864	14080	16270	16658	16974	16686	16258	15785	16007	15161	15722	16827	16000	15438	15399	15038	15092	16480	17684	15533	15132	15218	16396	15850	15807	16347	16284	15115	15041	15228	13932	13840
Anisidine	94	122.061	27850	26542	28771	31265	31527	32985	27998	29236	38236	33601	29449	27456	27164	25795	30673	27621	28482	27485	27828	28414	28315	27260	29998	30364	29939	32425	30656	29651	30744	28703	29142	28879	29033	31580	26321	28213	29615	27805	26123	27507	27397	26938	27448	29866	30453	28750	30791
1,2,4-Trithiolane	95	122.941	7448	7222	8605	9142	8254	9321	8196	7903	8184	7969	10298	8961	9099	7402	7850	8164	8697	8530	8073	8072	8573	8810	10045	9066	8938	8561	9294	9381	8844	9099	8591	8689	8666	8588	8042	8689	8941	8915	8927	8989	9595	8757	7844	9406	8671	9042	7919
Orcinol	96	123.045	15461	13863	15644	14275	14226	13015	12729	13479	13050	13044	14211	14330	15354	14455	13989	13932	14942	13816	14133	13966	15728	15327	15135	14011	13859	13256	13563	13661	14900	14379	13394	14634	13928	15077	14246	14395	14270	14054	14652	15474	15315	14523	12997	13206	13943	13338	12164
1-(1-Oxopropyl)-1H-imidazole	97	123.056	9754	9213	10003	9370	8584	8533	8861	9252	8869	9320	9690	9826	9333	9255	9039	9156	8596	9390	9602	9064	10509	10385	10375	9185	9307	9393	9644	9334	9474	9586	8747	9454	9437	9018	9040	9145	10113	9381	10743	9857	10640	9863	8885	9272	9966	8764	8625
2,3-Dimethyl-2-cyclohexen-1-one	98	123.081	7946	8666	8087	8523	6976	7065	7249	8242	6777	6610	6950	7598	7520	7765	7647	8509	7808	7572	7959	8951	7904	8242	7076	7797	7074	6389	7263	7863	7691	7579	7018	7632	6670	7510	7817	8606	7802	6825	7991	8578	7559	8527	7014	7383	7007	7417	6898
Taurine	99	124.007	2577182	2318951	1524775	1502284	1314283	1303192	1828181	1841732	1865734	1865386	1379511	1374253	2345993	2364033	1914071	1895150	1357745	1369642	1328669	1344283	2489938	2474316	2494796	2461758	1974811	1932721	1426456	1418878	2353687	2419860	1314896	1337059	1390490	1388597	2274574	2242141	2444039	2439947	1854828	1880185	2202620	2195660	2320625	2298017	2136183	2179362	1836096
2-Hydroxyethanesulfonate	100	124.991	13835	11642	10577	10071	10511	10986	10650	10722	9630	9976	11208	10941	18629	18609	10613	10446	25441	27285	11294	11618	10923	10519	10312	11072	11274	10242	10670	10743	11885	11619	9950	10491	10536	10449	10058	9684	9952	8333	10253	11171	10595	11155	9947	8232	10713	11383	10009
Pyrogallic acid	101	125.024	191014	185274	154966	158776	148923	147653	195054	197642	180830	179880	149881	151231	203711	208050	219328	227451	147280	146280	154580	150123	210297	213549	205202	209086	216274	214725	156363	155633	197922	196054	147370	156594	152732	155473	195806	193002	205975	209909	207889	210443	208327	209738	221497	220102	185145	187793	164870
Thymine	102	125.035	35694	36297	30828	33787	31617	29824	36754	36264	34427	36788	30536	31942	39152	37685	39294	40514	31034	28799	31649	31287	37485	38455	38619	39960	39254	38988	30894	32675	35805	36905	29714	30682	32036	32363	36827	36629	37793	36906	37037	38123	37232	37584	40079	39734	35773	36908	31991
Toluene-cis-dihydrodiol	103	125.061	15285	17329	14569	15557	15686	15391	14063	15160	14943	15002	17223	15650	16409	15779	15212	14765	15636	15625	15766	13874	15241	16113	14715	16393	14804	14154	13746	15606	15212	14821	14211	14857	14211	13970	14915	16182	15417	14777	15255	15929	15894	14882	14706	14688	15985	15378	14350
Sulcatone	104	125.097	13366	12624	12748	12370	11942	11548	11950	11921	10461	11215	13623	13385	12518	11795	11360	12823	13141	12133	11387	11994	13054	13066	11422	11958	11130	10900	13730	12245	11766	12466	11431	11154	12164	11655	11965	12514	11236	11911	12489	12624	12883	12094	11619	10315	10995	12026	12562
2-Ethyl-4-methylthiazole	105	126.039	4190	3943	3859	3918	3398	3704	4902	4079	4504	4236	3924	4157	4761	4700	4369	4353	3662	3568	3659	3629	4937	4795	4252	4781	4301	4221	3796	3414	4674	4540	3503	3796	3429	3409	4121	4661	4589	4685	4152	4286	3893	4453	4048	4155	4412	4221	4066
(S)-2,3,4,5-Tetrahydropyridine-2-carboxylate	106	126.057	20082	18763	18663	19851	16691	17873	18377	16775	17504	17208	19131	16743	18375	18716	17128	18055	17752	19622	17987	18860	19284	18446	18023	18021	17479	16821	19237	18467	18475	18804	17105	17332	18767	17561	17938	18819	17645	18008	17478	17063	19599	18438	18074	17708	17277	18485	16618
N-Cyclohexylformamide	107	126.092	1583	1584	1883	2429	1580	1592	1298	1452	1585	1284	1705	1683	1670	1900	1671	1757	1401	1852	1301	1493	1301	1610	1526	1964	1474	1387	1677	1382	1610	1450	1379	1442	1649	1389	1489	1671	1555	1753	1566	1952	1600	1800	1655	1399	1722	1560	1610
Dihydro-4,4-dimethyl-2,3-furandione	108	127.04	30577	28794	30668	29000	27777	27397	26497	26583	23808	23617	29181	29403	31982	34302	25624	24346	25696	27057	24984	25369	24428	27613	27851	27239	23357	24605	25657	25348	30190	29900	28143	27217	26527	26452	29741	30112	28398	28145	31238	30159	26069	26266	30693	31822	24472	25717	27854
Dihydrothymine	109	127.052	592128	544515	778001	740879	649772	649932	586724	581258	669207	675047	705035	720078	486157	489963	663382	655058	637458	651676	630832	632833	522117	510519	555842	540863	642667	642775	661419	656961	495135	495780	689044	726094	721897	723513	528239	528016	482547	491976	665550	670117	739413	742353	533032	522537	723304	730296	603900
Cyanuric acid	110	128.01	9612	10190	9385	10476	8927	9650	8864	9418	9188	8783	9958	9374	9536	10013	9147	9018	7985	8874	8319	8834	10024	10864	10215	9397	8570	8512	9348	9578	9636	11299	8790	9421	8704	9174	9425	9853	9805	9889	10091	8487	8634	8979	9521	10104	9093	8957	10339
Oxoproline	111	128.035	2141140	2089182	2550246	2526851	2401053	2391756	2312060	2329071	2378860	2381755	2457629	2496953	2137646	2143754	2401299	2367231	2303654	2316413	2365076	2415896	2336106	2345963	2171177	2138971	2457145	2435177	2418208	2390762	2175082	2190201	2356044	2437164	2551322	2533786	2075650	2071853	2188336	2180148	2448688	2454623	2619111	2618500	2141931	2154317	2710138	2730438	2289569
2-Thiophenemethanethiol	112	128.984	5644	5233	6263	6662	7471	7856	7342	7741	7698	6982	6667	7674	6384	7003	7271	7292	6110	7033	6469	7338	7093	6740	7383	6951	7386	7828	7409	7000	6308	6186	7421	7607	7910	7503	7630	6462	7340	6893	6352	7455	7155	7512	7124	8240	8348	8332	8325
Itaconate	113	129.019	91756	94977	101694	99731	97121	101443	92465	95165	102764	104471	98998	99496	98737	97419	104264	102950	92179	96690	91060	92217	99482	97477	101635	102745	100731	101846	94868	89666	97372	93365	93231	93187	99137	100447	92534	90270	93636	95454	97517	97327	104941	105691	99536	98935	106345	102689	98210
S-2-Propenyl propanethioate	114	129.039	132938	127061	156431	152606	144168	138406	136619	137160	144357	143966	142446	142691	124890	126493	144862	143291	138588	137079	141902	143060	137220	137539	131237	128444	140455	142127	142690	140251	124578	128056	140373	150503	151969	151825	121486	125604	127923	131133	147745	142632	148739	150525	129390	129936	155269	156669	134817
4-Methyl-2-oxopentanoate	115	129.056	84257	84746	98476	94146	103956	101538	95627	95355	89492	91897	93120	91741	87966	84650	98506	95904	93552	93716	88225	87451	86366	88423	99338	97213	105057	102258	101163	97233	95120	97296	92401	97431	98851	94386	87235	87874	92736	93840	84560	86784	85094	83801	95390	96036	92133	92470	91631
Ethyl isovalerate	116	129.092	23345	22704	23478	22581	21085	20747	19186	19320	20115	19096	22504	22283	21995	24402	21422	21293	21807	21185	21334	23105	21336	20164	21085	21441	20212	19507	21905	21984	21750	22746	22008	21487	20388	20865	19972	20505	20754	23347	21559	22367	22323	21845	20612	21705	22032	21221	17825
5-Aminolevulinic acid	117	130.051	113165	109993	119505	125214	121718	124720	115515	118959	129959	132013	124569	121589	110226	115386	130356	127658	114585	118948	114906	116070	126843	125945	120209	117214	131363	127874	120698	114657	130101	129230	122015	122515	132973	130296	110483	111482	128230	121808	118782	115966	120775	123470	112167	109474	122607	118614	122286
(Iso)Leucine	118	130.087	4137204	4000706	4748876	4651321	5093299	5083219	4605564	4620289	5053954	5051572	5072340	5070422	4479736	4494226	4855476	4810265	4631453	4649907	4296580	4358697	4863855	4877346	4853835	4809479	5141547	5090885	4726467	4707620	4917452	4949843	4584635	4730679	5299316	5246603	4592593	4558789	4890113	4869730	4233163	4223529	4426335	4404117	4582336	4576683	4425764	4459006	4479877
Glutarate	119	131.035	36821	37575	37685	36992	34514	34231	32188	32423	35800	38050	36946	35711	37177	34886	33274	36262	32957	33493	34889	34715	38030	35339	39693	38085	35211	32361	37233	35012	36088	37834	32952	34959	35602	33614	35432	35909	34305	34426	34869	35934	36397	34610	33988	35440	33761	34456	34423
Asparagine	120	131.046	60277	58937	63998	62581	74249	75039	65007	66678	61332	66408	73112	69733	64225	65310	66835	65377	63950	66015	57065	57482	65672	64672	68367	66977	68669	70699	65324	63869	67161	67312	67883	66739	73333	77541	67280	63943	67482	66838	56513	57751	59966	59680	66832	65008	63758	62928	63605
D-2-Hydroxyisocaproate	121	131.071	19487	20375	22167	21716	20043	19693	18495	18977	18918	19269	19619	21055	21377	19808	19072	19319	18586	20121	20070	19782	20454	19686	20191	20662	19431	19336	20484	19771	19852	18720	21121	19759	19284	19517	21554	18145	19572	19387	18128	19690	20015	17984	20180	19047	17393	18098	17585
Ornithine	122	131.083	246782	241666	282263	285060	283057	287589	264785	249977	283278	280671	274258	286000	248909	249956	256882	252958	263504	268912	238023	246395	260696	263902	269859	276380	243139	242878	252220	252413	258863	262949	254990	262032	281339	277709	259186	257532	256892	262410	224039	224835	247562	249063	262068	264682	310541	320561	269065
Heptane-1-thiol	123	131.091	322502	306955	361807	353315	384192	385646	345860	350935	383631	384369	379091	372501	336755	331866	369971	365826	354060	359105	320463	326160	360116	351392	372044	360094	377781	370821	348434	347581	367331	372348	355540	357127	402776	398521	347985	346532	363273	369296	310602	315720	322185	328697	350268	350257	340484	340479	334737
Aspartate	124	132.03	889125	816555	1076476	1034389	885192	894244	699222	689709	725140	721494	1010525	1032213	827355	848597	718177	719568	931166	925585	912052	929388	959517	965527	852303	828855	734339	727892	873046	861348	853216	865573	895634	941485	1000454	999523	812808	797178	886216	882435	799369	795263	849099	836899	877350	857203	777904	774694	684587
Malate	125	133.014	791663	715586	870483	837564	764160	772218	671659	675709	708905	716066	914201	922917	637473	632954	776718	776692	740663	741076	680799	680145	824707	833617	744548	738745	738354	713266	661725	664394	816542	838603	719241	750478	880459	866187	690974	684962	830509	821962	647694	639891	613464	610666	724235	717066	698574	696009	656281
Deoxyribose	126	133.051	33716	36159	35717	35560	30775	32848	29099	30798	30288	31378	36400	34920	31856	29748	32072	32055	31289	31175	31595	32148	32978	35028	32061	31288	32876	31535	28839	30523	33183	34007	31707	30981	33041	32470	31505	31851	33477	31489	30727	31164	29623	28710	29433	31309	29406	30454	28689
2-Benzoxazolol	127	134.025	12267	10448	11817	12373	10947	11493	10955	10305	11153	10714	13147	11122	9896	10053	11374	10581	10884	9872	11250	10710	11785	12174	10472	11058	11085	11362	9973	9565	10946	12076	10268	10092	11105	11169	10485	10762	11370	11213	10399	10567	10116	10886	10544	10492	11610	10649	10469
Adenine	128	134.047	476056	476650	506370	505264	499940	495430	460277	467666	532274	531608	499292	487027	470103	459699	501243	500439	462011	464180	512916	516649	549029	540382	461546	477076	518543	518188	511347	518342	509427	504117	475915	495583	499673	501656	460026	452158	491264	487113	543787	543155	554227	557767	440268	446617	548598	553217	521582
(R)-Amphetamine	129	134.097	3564	3953	3377	3794	3472	3540	3816	3840	3604	4104	3649	3785	3342	3207	3586	3939	3495	3321	4043	4341	4024	3786	3557	3653	3673	3893	3531	3809	3745	3860	3788	3786	3605	3621	3433	3426	3686	3553	3986	3776	3704	3967	3317	3686	3741	4167	3421
Threonate	130	135.03	84056	81739	83846	84771	75829	75546	88538	92878	103605	106699	81614	81565	85666	84529	102323	101054	74488	78017	78041	78001	88458	85586	89127	86009	93202	95917	77450	77282	78974	87303	74418	76378	76361	76314	81087	79721	84074	84970	99940	97814	102237	102130	84634	83312	103180	102526	98891
Phenyl acetate	131	135.045	324411	311035	298625	292856	296157	295137	284056	288705	261006	258514	308937	309984	379924	387517	278545	277255	294290	297995	275562	269450	301079	304220	315289	311958	277612	273619	305733	305676	358138	352243	321756	331548	297589	296474	351147	351091	318014	318403	360485	353103	291733	286320	370269	370996	297919	296411	317425
4-Propylphenol	132	135.081	10667	10121	10923	9568	10164	10013	9444	10172	9666	9722	11426	10775	10237	10917	10920	10400	11114	10508	8990	10320	9319	9734	10917	10640	9102	9630	10949	9707	10276	11455	9830	10159	11943	11125	9999	10840	9794	11540	10340	10423	10113	9899	11795	11689	10217	10389	9966
Anthranilate	133	136.04	18649	18407	17453	18115	16459	17849	16597	16718	18407	16181	16234	17690	17855	18509	17364	17053	18085	16778	17730	17688	17957	16830	18539	17262	18370	16881	16598	16640	16414	18373	17102	18784	17484	18330	19048	16811	18134	17767	16481	18683	17346	17698	17039	17397	17540	17404	17707
Tyramine	134	136.077	12744	12557	12840	12153	12952	12795	11350	12174	12350	12439	12724	13532	13045	12790	12583	11988	13678	13648	13190	13487	14036	12240	13963	13274	12406	13095	14120	13840	13507	13284	13310	13511	13732	14352	13043	13805	13282	13949	13261	14587	13156	13339	13277	14345	12257	12950	12896
4-Hydroxybenzoate	135	137.024	116322	148885	129537	130320	127481	128224	139248	138301	103152	104529	144504	146292	135175	143393	107378	108691	117140	116090	144650	140376	140429	145192	115658	121522	129252	130574	143392	141619	132047	130398	147145	113220	117986	115458	102514	107297	135607	133836	137627	133443	136108	138051	116964	118707	132384	140169	132251
Urocanate	136	137.036	164438	181142	172841	187085	176727	174553	227886	230274	157471	155147	166492	165173	165684	160394	167560	167262	163858	164878	179507	180835	170423	175050	158589	165832	153520	156428	179459	176279	155841	152941	175077	167437	160082	156369	148209	149441	153244	151419	155481	154591	157197	157565	151365	148528	279933	281408	182640
Isophorone	137	137.097	7868	8022	8336	8304	6517	6768	7176	7183	6376	7977	8055	7231	7764	7234	7369	7351	8315	7714	7026	8009	7995	7841	7751	7239	7147	6390	6837	7820	7852	7046	7814	8532	7152	7332	7932	7480	6758	7795	7711	8160	7718	8247	7963	6397	7486	7643	7442
(3Z,6Z)-3,6-Nonadien-1-ol	138	139.113	13687	14219	13670	13925	13714	13426	12355	12633	12984	12592	13569	14059	13705	14422	12861	13404	12801	13407	13545	14118	13637	14835	13396	13666	13477	12617	14882	13540	13797	12526	12382	13315	13455	13276	14872	13905	13911	13058	15123	14044	14794	13559	13035	12833	13811	12949	13110
Methamidophos	139	139.995	10942	10300	11106	10660	10864	9954	10104	11334	10646	10652	11489	10449	10748	11040	10225	10555	10162	10358	11750	11218	10013	11738	10527	10359	10520	9808	9925	10269	10903	11612	10135	10550	10173	10413	9759	10687	10168	10906	11648	10999	11954	11312	10493	10055	9730	10261	9974
Tropine	140	140.108	6043	5337	5664	6071	5230	5272	5586	5394	5866	5985	6198	5778	5996	6029	5618	5379	5224	5678	5730	5692	5893	5747	5763	5461	5386	5312	5787	5348	5565	5824	5735	5854	5335	5673	5896	5665	5763	5938	5882	5483	5829	5833	5772	5098	5343	5431	5236
Thien-2-ylacetate	141	141.002	30506	28007	33281	30870	28866	28153	26525	26664	26464	28046	29798	30660	28153	29105	26246	26579	27030	27578	29092	29677	27303	28719	29027	28137	25967	25777	28702	28148	28111	29415	26625	27013	28355	28596	27724	28207	28452	27257	29571	28326	29104	29579	26853	28213	27045	27007	25592
2-Hydroxymuconate semialdehyde	142	141.018	179094	169612	167112	162124	141897	138277	165896	162053	173306	174980	142834	141220	158910	156435	189444	190375	151658	152907	142055	141694	171753	166528	190455	189421	169963	168359	151820	147805	151959	155725	149688	154199	160102	153680	170490	174211	158755	163124	160971	162828	162922	161595	191337	188393	160077	161559	155347
2-Hydroxymethylclavam	143	142.051	20936	22231	20694	21165	20452	21141	19783	19374	21655	22199	20520	22207	23745	24085	20286	20409	20550	20788	20787	20811	22044	19905	23580	24282	21882	20763	22071	19591	22581	22392	20621	20252	22568	21254	23419	23319	22454	23056	20281	21587	20917	20749	23081	22030	20034	21413	21044
2-Aminonaphthalene	144	142.066	25030	24429	26818	27475	28584	29448	28664	26464	27769	28942	27936	28843	26485	27417	29403	30401	26405	27600	25783	25713	28612	27912	30647	28231	28090	28523	26720	26133	25451	27560	27125	28580	30615	31026	27231	28251	28238	27777	26258	25320	27279	27122	28775	29189	24631	26696	25963
(E)-4-(Trimethylammonio)but-2-enoate	145	142.087	4654	4623	4489	5543	5119	5356	4809	4689	4913	4584	5921	4928	5356	5182	5389	4778	5431	4723	4734	4342	5234	4672	5289	5009	5236	4892	5196	5345	4861	4268	5119	5139	5044	4857	4802	4742	4816	5212	4683	4913	5298	4996	4754	4397	4390	5307	4187
4-Chlorocatechol	146	142.99	7685	7555	8607	7824	8094	7988	6310	6700	8003	8561	6825	7291	7154	7548	6221	7177	6806	7505	8447	8264	6726	7841	7306	7293	6121	6216	7772	8084	6787	8144	7757	6802	6901	6906	7264	6977	7018	7512	6107	6759	7741	7033	7012	6779	6881	6985	6583
2-oxoglutarate(2-)	147	142.999	6543	6722	6414	6310	6516	7462	6303	6291	7322	6913	6358	7400	6458	6369	6920	6547	6290	6012	6809	6137	6823	6383	6387	6304	5887	6408	6649	6283	6625	6210	6718	6816	6429	6412	6307	6246	5714	6264	6458	6614	6729	6205	6154	6684	7051	7291	6157
2,3-Dimethylmaleate	148	143.035	40542	41044	40104	38569	40325	40103	38787	41152	46487	46161	42758	38095	43260	45322	47376	45081	40876	37071	39868	37752	45401	44799	44722	44352	46229	44754	41613	41471	43885	44502	40321	39389	42633	40782	42908	42838	43699	42598	43244	41309	43874	42666	43762	43696	40420	42247	40748
trans-4-Hydroxycyclohexanecarboxylate	149	143.071	19286	22666	21176	22158	20591	19211	19047	18532	21271	18667	22089	22635	19455	20936	20098	19708	20873	19293	19200	21650	19387	19580	20765	19555	20304	18920	20490	21220	19693	22509	18972	19971	20687	20500	21691	20417	20933	20064	20843	20929	20888	19731	19479	18342	20392	20698	20802
4-Amino-1-piperidinecarboxylic acid	150	143.083	6524	8176	6669	6572	6392	5806	6088	5897	6330	5587	7264	7460	6535	6399	5899	6111	5757	5875	6168	5632	6350	6443	6238	5943	5822	6058	5606	6514	6077	7263	5696	7264	6159	6913	6771	7025	6149	6273	6338	7357	6808	6057	6085	6935	6528	6504	6641
Octanoic acid	151	143.108	49239	47721	48401	53764	43452	45594	38595	40580	40459	40361	47675	45477	52085	52778	42844	44966	46621	44327	53677	50101	44921	46646	48863	46402	40279	41610	54218	50019	46780	44023	45140	45281	46217	47931	47695	45327	41559	43003	48617	46731	50610	47791	42846	44862	45609	41468	42022
2-Oxoglutaramate	152	144.03	7979	7515	7442	6973	7018	6567	6434	6688	8721	9136	6755	7345	7421	7111	7420	7316	7327	7727	7213	6803	9100	8494	7187	7987	7072	7283	7769	6801	8764	7630	7205	7443	6845	7743	7884	6996	7768	9180	6941	7531	7750	7425	7688	8355	8485	8770	7893
3-Methyleneoxindole	153	144.046	107338	100648	113616	113113	102913	100638	97529	96164	98095	96016	111270	108508	106753	112639	100049	97702	106563	105395	110454	110262	107075	109099	107350	107877	97762	98135	112016	109386	101727	104122	101577	102573	105572	104679	101379	102241	101870	101097	107165	105980	108892	109130	101086	102111	102460	100285	94728
4-Acetamidobutanoate	154	144.066	28283	28733	29907	30576	29444	29895	27642	27859	29815	28250	31923	30374	28842	28704	29115	29634	27971	27830	28223	27815	30785	29965	28837	28465	27353	27268	28304	27044	27406	27875	27779	27477	28749	28414	29756	29908	26901	27696	28069	30224	27732	28007	29320	27542	35575	35362	28829
Oxoglutarate	155	145.014	27958	28386	38636	35230	32300	28614	26993	28424	30813	30853	31151	30607	25588	28231	29993	27069	31241	31171	30703	30692	28559	28776	30697	29466	28945	29946	27530	25695	31036	30871	29921	28796	31936	29999	27139	25958	31134	29607	26356	25732	27886	28334	26913	27994	31028	29582	30365
Coumarin	156	145.029	12036	11780	12939	12917	12001	11516	10904	10832	12086	12021	13289	12672	9888	12518	11456	11368	12290	12807	11374	11971	11393	11141	11252	12446	11375	11260	11349	12242	11397	12322	12007	13804	12937	12547	10950	11115	10898	11096	11464	11733	11718	12129	12405	10817	11923	12271	11703
2-Methylglutaric acid	157	145.05	160067	157416	151355	150742	146789	143253	142570	141116	120994	121565	152857	153198	183057	182868	131819	129892	139406	146834	132541	134946	137533	139517	142299	145761	133592	132578	140394	138358	159269	160321	144020	149068	136192	135120	166157	161363	148171	145906	165952	163761	133974	132159	161798	163594	141471	143417	149032
Glutamine	158	145.062	5333954	4919741	7218993	6951055	5954990	5922546	5214597	5193303	6019718	6031614	6569147	6631864	4363699	4369676	6051183	5972980	5872453	5879661	5696032	5767816	4601285	4557760	5005739	4927632	5843644	5744605	6072132	6030851	4426196	4445403	6334746	6686377	6642375	6608314	4743711	4706102	4323938	4310917	6140159	6087840	6881310	6957909	4689849	4637981	6608002	6640680	5362634
Lysine	159	145.098	1181245	1141207	1386707	1378654	1393601	1392424	1142083	1121927	1444091	1454017	1375244	1392361	1161608	1183098	1182524	1196610	1289333	1307935	1112134	1149099	1245776	1230675	1341261	1346312	1214362	1223048	1261157	1270929	1288422	1306992	1200427	1252097	1361103	1367747	1269306	1241409	1268416	1268493	1126070	1132146	1271183	1289758	1312048	1327905	1282874	1288619	1219886
Ibervirin	160	146.012	10282	10134	11431	11374	11528	12408	11686	10847	12898	13319	11000	12245	9873	9456	17051	11322	11374	11397	11071	11532	11231	11534	10804	11114	11649	11717	11333	12567	10373	11468	11362	12449	13257	13013	9889	11299	10762	11145	11130	9812	11502	12045	10667	10708	12602	11714	11450
Indole-5,6-quinone	161	146.025	38804	38528	43291	40005	39930	42216	37431	37938	40648	40362	40428	40485	39142	38336	38484	38403	39562	40906	41168	41049	40121	39969	36868	38074	38914	39134	43289	40332	39285	38659	39046	39792	41930	41061	37463	37327	38167	38571	39037	37999	39084	40486	38047	37976	38089	37815	37661
Glutamate	162	146.046	8995854	8273642	10422366	10089551	9755544	9731411	9357369	9342671	9505209	9501138	10258556	10361427	9256286	9437917	9900577	9778266	9552761	9612225	9661039	9848298	10292088	10249078	9011582	8949609	10226825	10070962	9663695	9621149	9352324	9526171	9469326	9949039	10457589	10374329	8821203	8814569	9555840	9508932	9602178	9594668	10533550	10541154	9176721	9181390	9658874	9712758	9198349
Hydroxyglutarate	163	147.03	78412	75564	88045	80181	79571	80143	78099	76883	87112	86096	81416	83637	76921	78423	83746	83538	72248	75737	73947	76184	81006	79504	82348	81933	80869	81756	76048	81486	72336	74429	73377	81020	79669	76500	77253	76759	73508	74224	75763	75397	81250	77652	77152	76972	86984	87979	86771
3-(Methylthio)propyl acetate	164	147.049	556391	526848	647194	630212	616253	617076	594577	592076	606801	595422	637293	640727	571499	585558	632528	624401	613165	603476	593395	604842	637661	634770	564653	559433	640679	636786	607106	595770	579835	593682	607164	632236	658947	670030	552200	552882	601458	591684	590371	589905	631798	638058	580357	576601	607109	604022	587302
Methionine	165	148.044	241311	232071	316414	318221	332923	335142	279862	278085	300242	305345	335614	336369	253522	248162	295639	292451	305309	305261	285574	297904	285971	284860	263845	265514	310948	305893	301657	298227	298801	304999	304792	317085	353921	346091	257987	255308	291792	294355	246668	248017	251980	252967	258324	256357	257869	257428	263231
Tartaric acid	166	149.009	5470	6134	5866	5522	6431	6443	6073	6653	6911	5984	7090	6229	7088	6226	6131	5717	6195	6762	5946	5982	5135	5750	6417	6381	6344	5622	5930	6141	6189	6464	5264	6622	6734	6018	5771	5360	7636	6385	6181	6997	6019	5590	6827	5895	6532	6389	6187
Phenylglyoxylic acid	167	149.025	9326	9738	9779	10263	8427	8371	8373	7807	8583	8855	8825	8509	9544	8509	8583	8815	8466	8525	8190	9900	9668	8889	9451	8840	8500	8831	8961	9868	8828	9164	9545	8927	8800	8492	9231	9594	8479	8552	8861	8908	8987	9271	9292	7944	8466	7892	7995
Pentose	168	149.046	29633	30922	34556	33732	36695	35322	30565	29388	34463	34681	35471	36280	31734	30912	33177	33560	33593	33386	34216	33979	33135	31714	33548	32288	32805	33829	32786	29880	33085	32274	34051	35822	38507	38532	30960	30526	33685	32101	28735	28516	29962	30837	31694	31602	30371	31266	32089
Hydrocinnamic acid	169	149.061	63608	61203	63812	57743	58698	57855	57700	59526	47842	51316	60990	59764	73359	70326	54873	53675	58404	59055	53385	55165	57310	58080	56981	59338	53327	54883	57835	55346	62268	63038	59168	60069	57935	58734	65477	65098	60908	59255	66705	63874	56598	53433	66801	67103	56097	52164	58364
6-Methylnicotinamide	170	149.071	12720	15113	12837	12675	14029	12920	12915	12642	11399	11756	13362	13574	15650	14376	12180	12264	12427	12135	13086	13269	13308	13597	12884	13276	12602	12766	13304	12724	14189	13700	13131	12572	13435	13817	14121	13426	13601	12920	14730	13878	12404	12039	13040	13238	12100	11805	12539
Thymol	171	149.097	35757	31717	34526	33902	32015	32383	31212	31876	32628	30690	34029	33587	32974	34139	32447	31516	33132	33357	34341	34720	32721	35265	33459	32797	32271	31936	33959	33446	34605	33663	32671	33367	34663	33150	34545	32695	34712	31840	34630	35227	34636	35710	32567	32934	32537	33488	29686
1,2-Benzisothiazol-3(2H)-one	172	150.002	10270	10108	9764	9652	9465	8587	10163	9510	8989	9810	8984	9292	11002	10258	9302	9598	8643	8458	10130	10155	10171	9657	9253	9687	8934	9545	9863	9597	9868	8955	9657	9932	9052	9110	10012	8801	9447	8640	9212	9360	9721	9036	9428	8796	9490	9510	8761
Acetaminophen	173	150.056	120639	123707	132616	132862	142239	140299	122598	124900	165058	159647	133285	136592	117755	114929	130508	130610	127278	122336	121493	120284	126567	130137	136086	135339	134441	133436	129997	134704	139448	134665	125331	129795	136388	135518	127915	126767	131271	127169	120397	122402	126850	119483	122391	125869	131583	129830	133825
Xanthine	174	151.026	25518	29131	31028	31581	32628	31996	28893	29400	34589	30999	29053	29497	26089	25945	31133	31218	29095	29352	26955	27155	26281	26140	30380	31166	31793	30607	30241	29303	26966	28463	29469	28605	29494	30898	28903	28224	26110	27002	26486	27458	27473	27959	26480	28940	31513	33010	28791
p-Anisic acid	175	151.04	34242	34804	31152	32164	31621	32578	30006	29885	32106	31892	33616	33065	33726	32858	30122	31917	31783	32592	32733	33536	32042	33095	31949	32224	30316	29063	33348	31490	32770	32846	32692	31944	33696	31238	31966	30509	31822	31582	30369	32338	32852	32655	29586	31568	30732	31746	31876
N1-Methyl-2-pyridone-5-carboxamide	176	151.051	12346	12126	12581	12497	11708	11634	11874	10649	11946	11371	12833	12413	11887	11135	11235	10750	10782	10459	13046	11948	11313	12130	11993	12200	11574	10681	11511	10429	11285	11725	12622	11351	11054	11641	11197	11264	11167	10833	11696	11828	11686	11312	10703	11137	11260	11565	11005
2-Isopropyl-1,4-benzenediol	177	151.076	15372	16534	16305	17283	16339	15101	13888	15062	13838	15348	14910	16686	15321	15006	14461	15857	16180	16197	15564	15290	15345	16714	16167	15284	15561	15349	16178	15956	15687	16431	14875	14879	17490	15890	16105	16354	15091	15141	15327	15644	16282	15214	15331	15641	15583	14589	14979
2-Methoxy-(3 or 5 or 6)-isopropylpyrazine	178	151.088	6966	6754	6700	6449	6354	6378	6368	6286	5992	6683	7235	6968	6124	6549	5919	5628	5344	5842	5777	6669	5881	6270	6431	5838	6172	5959	4986	6538	6205	6263	5887	6547	6424	7128	6127	5796	5618	6058	6487	7248	6376	6181	5800	5715	5474	5568	5535
(-)-trans-Carveol	179	151.113	4630	4940	5050	4303	4456	4650	4598	4766	4911	4236	5026	4290	4264	4532	4559	4300	5069	4878	4370	5258	4919	4621	5413	4701	4674	4212	4729	4884	5181	5335	4133	4696	5057	4333	4994	5550	5254	4349	4778	5082	5006	4662	4726	4608	4199	4714	4610
3-Sulfinoalanine	180	152.002	8603	7577	8536	6915	7295	7205	10557	8926	7896	7374	7818	8433	7886	8270	9466	9600	7869	7543	6734	7086	7589	8166	6813	7745	8621	10408	6432	6618	8218	7126	6487	6038	7276	6635	7024	7323	7600	8146	7844	7614	7749	8393	7786	7312	7816	6638	7325
3-Hydroxyanthranilic acid	181	152.035	13803	13692	14592	13649	13833	13525	12883	13125	12394	14021	13573	13229	13368	12202	13313	11622	13032	13056	12673	12023	11865	12541	15774	13027	11923	12497	12564	14839	13691	13281	13299	14941	14955	13841	14230	12243	13253	12988	12513	10901	13190	12114	13701	15261	13342	13561	12059
Dopamine	182	152.071	6502	7232	7965	7294	5998	6743	7190	7729	7306	6865	7764	7497	6783	6664	7010	6988	7034	6960	7657	7289	6254	8324	6161	7358	6615	6642	7610	8177	6586	7097	7524	7053	7754	7087	6322	6769	6426	7330	6712	6379	6717	7420	6393	6638	7179	6466	6518
N-Acetylhistamine	183	152.083	3058	3790	4055	3461	2934	3210	3028	3304	3436	3593	3298	3461	2987	3496	3734	3087	2881	3229	4067	3625	3368	3116	3591	3390	2916	3091	3202	3049	3103	3296	2980	3412	3522	3278	2788	2983	3268	3653	3046	3078	3118	2831	3424	3705	4056	3305	3500
psi-Pelletierine	184	152.108	1599	1657	1489	1603	2000	1685	1541	1300	1336	2016	1520	2057	1709	1383	1469	1779	1558	1381	2888	1993	1427	1539	1559	2080	1584	1697	1605	1463	1653	1644	2272	1896	1627	1552	1616	1325	1655	1805	2316	1640	1519	1468	1707	1542	1524	1782	1495
Gentisic acid	185	153.019	22321	22024	22550	22084	21788	22857	19795	20523	24264	25396	23159	22406	22433	21302	20322	19677	21155	21390	21121	21208	20634	22020	21431	22650	20777	20095	21170	21810	21352	21958	21430	21730	22388	20682	20962	21608	21722	23200	22574	20696	23516	21868	21945	21493	20744	20659	21850
5-(2-carboxylatoethyl)-4-oxo-4,5-dihydro-1H-imidazol-5-ide	186	153.03	13187	14299	12573	11574	13753	12755	11542	11736	14547	15303	13759	12763	12721	12475	14404	13663	12970	13555	12568	13706	12784	13552	14539	14853	12680	12771	13146	13996	12037	13793	14168	14046	14709	14459	12784	13161	11965	12268	12626	11028	13942	11097	12606	12034	12102	13468	12132
Hydroxytyrosol	187	153.055	13214	13704	13591	12797	11942	11933	11781	11052	11193	12724	12937	13737	12323	14128	11837	13146	12098	13322	12645	13334	12415	12614	13381	12364	12255	12931	12177	12036	13057	13081	14233	12396	12690	12264	12665	11893	13030	11695	12773	12205	11866	12511	12320	11088	12047	12365	11612
C9:2	188	153.092	17526	17177	15585	15886	16014	15151	15690	15488	13958	15131	16398	15087	15848	16402	16545	15579	16278	16163	15949	15779	15463	15440	17765	15790	15717	14255	14174	16308	15798	15236	15764	14639	15246	15129	14712	15186	16345	16838	16038	15158	16186	15181	15790	15694	15318	15984	16286
N-Methylethanolaminium phosphate	189	154.027	40948	40765	41674	40440	40716	40014	38157	36645	42014	40050	40437	39031	45128	45286	38652	38610	39130	40010	40060	41384	42806	40598	48444	47578	39055	40189	39203	38355	41803	41479	39243	38298	40515	37551	45278	43931	41985	42801	42562	41577	41295	43853	45330	47888	38974	41630	36868
Histidine	190	154.062	794957	761961	991648	953327	1056524	1064554	997353	991755	1061096	1069771	1038656	1049529	857911	856900	1012927	1026165	923644	933945	861739	869735	960273	963278	945541	936666	1078163	1069858	942717	942444	981632	991010	950185	981098	1092559	1108526	909072	905222	996200	985532	828761	826061	871907	875496	905852	913558	946848	953360	945088
Phosphoglycolic acid	191	154.976	9195	9442	12296	10696	9450	9203	10252	9928	9805	9897	10271	11011	10161	9964	11065	10049	9886	9098	9750	10475	10606	11769	10571	10824	10707	11590	10679	11384	10528	11262	10193	9892	10630	10129	9089	8717	11517	10959	10167	9122	9231	9421	9076	8925	9628	9682	11019
S-Propyl thiosulfate	192	154.983	12103	12470	14094	13874	12388	11890	11604	11341	12086	12258	12884	12498	12822	12741	11947	12015	13031	12333	12824	12646	13199	12981	12368	11395	11830	11533	12453	12680	12736	11917	12709	12530	11712	11853	12260	13570	12805	11896	11291	12840	12644	13097	11229	11946	12427	12813	12005
2,5-Furandicarboxylic acid	193	154.999	15636	15646	18378	16207	17642	16907	15224	14782	16595	17049	17853	16107	15680	14457	15451	15372	16105	15788	15608	15834	16080	16279	15490	15498	15783	16241	16636	15801	15473	15772	14448	15787	14939	15666	14037	14238	16503	16240	15636	14902	16022	15069	15856	15997	15974	15558	15455
Ascladiol	194	155.035	11848	12063	11149	11515	10779	10227	10445	9894	10973	11060	11961	10771	10905	12648	11398	11110	12206	11932	11219	12015	12202	11801	11775	11855	11152	11489	13091	11829	12543	11619	11954	10492	11290	10991	11701	10911	11572	11235	10677	10731	10941	11676	10839	10629	11392	11281	10380
5-Hydroxymethyl-4-methyluracil	195	155.046	8071	7708	7043	8132	7226	6877	7221	6588	6579	7793	7897	7101	7101	7783	6551	7292	7671	7564	7076	7428	7356	7032	7982	7144	6589	6870	7108	6860	6578	6818	6690	6948	7957	5934	7398	6779	7619	7665	5798	6586	6289	6791	7354	6367	6751	7249	7564
C9:1	196	155.108	13745	13260	12848	13950	12170	12871	11981	10833	12473	11109	11721	12041	12954	12961	12290	10393	12958	12626	11213	11576	13807	12181	12696	12986	11643	11357	11694	13228	12397	12055	12249	11195	10441	11786	12752	12747	11767	11899	12435	11851	12131	12235	11126	10965	11830	11633	11496
3-Methylcrotonylglycine	197	156.067	18333	18681	19137	19904	20572	20242	18627	18563	20574	20542	20523	20607	19457	17947	19684	19119	19407	18976	19428	21467	18870	20191	20373	19299	20202	20864	20231	19598	20599	19789	19611	19097	20472	19874	20861	18643	19612	20292	16678	18306	19918	19130	19057	20296	19880	18600	18073
Zymonic acid	198	157.013	11643	10895	13040	11590	10593	10904	10920	10214	9921	11348	11936	12977	11416	10734	10367	11296	10277	10089	10361	11064	10125	12174	11218	10359	10000	9870	10900	9630	10375	10877	10532	10842	10110	11037	10682	10626	10558	10747	10697	10303	10412	11280	10410	10533	10594	10283	10290
Allantoin	199	157.037	6860	7660	7952	6786	8743	7479	7442	6828	8743	7689	7438	7956	6914	6913	7290	7288	7835	7552	6870	6629	7210	7013	7950	7476	7117	7886	7024	7181	8034	7730	6411	6590	7073	7158	7591	7854	6854	7905	7795	7446	7343	7139	7316	7964	8030	6810	7523
Isopropylmaleate	200	157.05	19005	18271	20840	19690	18656	18889	17311	17034	17539	18298	19368	21800	16901	19103	17763	18455	18197	19338	20353	17055	19653	18972	16929	18487	19387	17015	18445	19753	17871	19317	18232	18483	19003	18624	17967	18216	17760	19282	19083	19026	20422	19105	18857	17996	18284	19138	18620
cis-4-Hydroxycyclohexylacetic acid	201	157.087	35909	38188	35776	32888	30455	33337	31358	29991	30107	28371	33161	31202	32695	31098	29016	29123	32292	35324	33831	33071	32729	30978	33023	32332	28646	31289	33974	34767	31394	29919	31237	29829	32052	30315	29743	31559	31527	29718	31676	31641	31787	30827	30372	27842	29127	30500	34745
Oenanthic ether	202	157.123	129398	125898	111348	117135	101656	103469	110751	108215	94991	94463	103665	100385	113493	112689	119197	118970	126715	124940	115814	118761	116204	114195	103356	102458	101479	101036	117730	115874	103703	101724	123687	129837	117388	118742	115375	112185	99861	100496	121017	114379	119653	120546	105772	107053	104518	105616	119389
L-2-Amino-4-methylenepentanedioic acid	203	158.046	6808	6597	6706	7148	6145	7664	7172	6933	7170	6666	7122	6497	6189	7033	7065	6488	6170	7168	7619	7068	7689	7348	6919	7103	7450	7207	6581	6746	7128	6535	6425	7187	7441	7017	6360	6490	6829	7183	7098	6961	6589	7187	7024	6709	7135	7650	7034
Indoleacetaldehyde	204	158.06	33942	32103	33889	34106	35530	36718	30962	31813	39677	37653	33299	35019	34580	34408	29861	32072	35665	37092	36106	35474	34210	34461	36765	36802	31797	31977	34941	37280	34033	34622	36655	35874	34443	35703	36085	35334	32528	34541	33516	30569	32042	33942	33673	33054	30398	31182	30544
2-Methylbutyrylglycine	205	158.082	38941	39432	36371	36440	43329	45895	40475	40275	36616	38899	44871	43774	35941	34985	37576	37186	31500	31350	37627	35771	43853	43315	39324	39486	39312	38399	32916	33262	31012	31690	37912	35640	37759	35198	51823	48982	38355	36941	44891	46896	30206	31529	39142	41518	37910	40284	42703
Oxoadipate	206	159.03	33081	33170	29674	29847	28195	26426	35144	36897	33255	33175	28760	30257	36275	36005	38968	37864	26799	27047	27948	28561	39580	37976	38675	36322	40987	37494	29537	29310	35926	36974	27998	28315	29868	29146	34145	35466	36076	35699	40699	37839	35355	36718	39074	38358	33576	35528	30712
6-Methylcoumarin	207	159.045	19897	18759	19662	19827	19639	19311	20665	21109	17279	17939	19765	19797	20676	19396	19122	18316	21984	20727	17565	17837	18301	18179	20591	20051	18648	19894	17659	19534	22507	21672	17988	17992	20004	22303	19966	20201	22957	20568	20379	18252	18810	19082	21444	21137	18831	17978	19650
Pimelate	208	159.066	34337	38863	35587	37123	31137	31366	30404	31186	32637	35158	35817	35343	34842	34177	33437	31204	32881	33799	35627	35280	36188	33069	32895	33300	30135	29719	34539	34218	32418	35754	33339	32308	33133	30640	34753	34661	32429	31886	33953	35902	33141	32614	31657	31018	32737	32853	34283
3-Methyl-4-phenyl-3-buten-2-one	209	159.081	20576	20428	21087	21996	19554	19896	20027	19001	18022	18014	19647	21460	21457	22185	19693	17982	18141	19453	18355	18768	19789	18568	19537	20234	17775	18995	19063	20319	20609	20170	19635	20025	19435	19122	22051	21307	20875	20664	21363	19674	17772	18563	21727	21932	18988	18845	20099
Propylhydroxypentanoic acid	210	159.102	16425	17078	18031	17187	15959	16343	15838	15750	14083	14687	16384	15845	17278	17369	15923	14271	15911	14877	15818	17398	17480	16305	17837	14588	15593	14997	14630	16542	14969	14172	15004	14346	16599	14933	16421	16361	15958	16161	16433	16112	16781	15314	15054	14432	15388	15555	15459
Methyl-Lys	211	159.114	14660	14613	16538	14914	15635	16044	15400	15403	16660	17159	16924	15530	16293	15801	15655	15624	14731	14743	14917	15882	15836	15446	15076	16252	17279	16424	15177	15127	16081	15335	15258	14448	15396	14582	15913	16014	14627	17125	14789	15192	16623	16765	15214	16534	16581	15850	16188
Erucin	212	160.027	6006	6240	6607	6614	7773	6489	7308	6020	6494	7192	7169	8444	6655	5836	6371	7545	6729	6947	5739	6694	7831	7845	6498	7227	8186	7285	6162	7474	7182	7608	6370	6847	7383	7121	6288	5429	6374	7398	6388	6598	7166	6344	7120	6393	7160	7649	6497
Aminoadipate	213	160.061	87693	82488	81405	77960	77060	75857	78873	77950	87490	85452	83867	84042	117397	120903	87004	85949	77960	78132	76103	75948	91955	95959	125767	122462	85172	84959	73703	73154	89983	94004	75964	74659	75534	78599	115620	119827	97141	97212	76454	78608	82969	80952	127021	126265	85968	84242	85510
Tryptophanol	214	160.076	11513	11120	11783	11915	10683	10349	10669	10999	11415	11469	11674	11768	14547	16745	11909	11110	10284	10192	11042	11005	12770	12487	14989	14829	11728	11633	10287	10499	12474	12936	10750	10268	10744	11343	14878	15439	13006	13731	10647	10878	11003	11632	16736	16470	11631	11807	11427
Hydroxyadipate	215	161.046	656072	605079	503293	501648	480886	475075	694712	692036	628820	624584	473851	481412	704813	711209	818886	816193	460358	461955	486149	482094	755456	751353	718497	704992	796840	804372	503922	503195	678664	678545	499913	509191	510716	507235	684510	676441	723883	725936	754067	753325	739676	735657	767723	764620	648932	646879	574874
Amino-dideoxy-hexose	216	162.078	11891	15158	13686	13805	14603	13418	12349	12787	13517	13578	12934	13704	13324	12561	13556	13094	12113	13165	12326	12874	13694	12801	12796	13881	13050	14219	12898	12381	13292	13729	13352	13284	14195	14017	12311	13181	12577	12839	12219	11181	12148	13040	12548	12837	11818	12075	12883
Coumarate	217	163.04	31620	32449	35059	36315	37673	36716	33945	35296	35171	35549	37388	38195	34668	36354	35201	34394	35298	34463	34045	34517	37000	35980	34305	34346	35649	38257	36213	37350	37439	36547	35536	35798	38740	37954	34198	34160	35757	35086	32404	35151	34966	33797	36958	36369	34341	32261	33714
Ricinine	218	163.05	16328	14667	13015	14127	14134	13852	15759	16496	15221	15407	14844	14210	15637	16171	18733	18712	14364	14071	13656	13704	18154	17498	17250	17347	18408	16726	13424	14279	17294	15622	13885	14247	14952	15536	15616	16315	17008	16859	15799	17516	15283	16305	18574	18419	16652	15412	14946
Deoxyhexose	219	163.061	43609	45654	42543	44119	42182	39396	40481	39429	43078	40537	42644	42353	48205	47440	42303	44459	41204	39690	60120	55401	48411	47149	44035	42335	41619	43886	45073	44100	43336	43483	59616	52832	46613	43376	44820	43418	42698	43444	43365	45590	43877	44405	41217	39932	41248	41177	40088
4-Pyridoxolactone	220	164.035	64711	62255	70704	71910	61994	59852	53608	58391	60000	58808	68911	66589	62991	63453	56841	59228	64604	64511	62151	64759	60586	61584	63738	64717	55644	55095	61410	61117	62947	64236	57685	59237	63982	62805	59007	59586	65833	63388	58625	57597	62801	61533	59022	59466	61203	59757	58869
Phenylalanine	221	164.072	2021863	1923605	2309494	2256357	2555536	2535781	2309355	2318086	2521438	2495477	2466552	2482585	2228774	2234492	2475543	2461882	2248363	2238733	2113364	2148280	2388046	2367144	2364179	2335549	2618993	2583178	2301354	2302846	2448798	2470854	2291848	2368865	2660829	2616482	2228397	2217452	2436107	2394073	2077176	2053767	2120591	2122414	2263477	2244189	2134052	2153326	2200164
Phthalate	222	165.019	77654	98859	91012	96310	78644	77727	61071	65404	69159	65241	83846	80831	80459	74912	70960	68516	71435	73265	95366	92045	79571	82165	81914	81528	63700	65577	77241	79735	69569	68471	75267	72966	70744	69092	69644	69835	68932	69300	70525	69672	70132	68789	63112	64261	69214	71033	69551
Pentonic acid	223	165.041	38996	40953	41122	40093	36258	38224	37207	39803	42470	42414	40333	40618	43962	42616	41055	39161	37837	38255	42253	40345	41705	40638	43188	44219	39945	40330	38348	37671	38563	39301	36950	36497	36672	35307	39491	41274	40726	38597	39087	39246	43553	43255	41025	41543	43077	41444	41157
3-(3-Hydroxyphenyl)propanoic acid	224	165.055	40008	41959	41702	42983	41072	41359	39454	37430	40670	39664	43460	44269	43392	41578	39101	38381	40355	40594	41985	41868	44454	46502	41613	42984	40015	43860	41197	43137	39983	41068	43292	41512	42678	40152	41842	39985	41504	39611	40764	41482	39845	40901	37538	40042	40240	42302	40228
3-(4-Methyl-3-pentenyl)thiophene	225	165.075	203499	201913	241789	238851	268628	265840	243514	243910	267265	264010	255236	261337	224963	229577	256781	255439	231839	231682	224365	224353	249534	246452	242798	241801	272183	270116	243721	238991	255629	260407	241434	250482	268626	272898	237783	236686	255630	255120	220052	220842	222696	222448	236167	235590	231528	230028	243253
C10:3	226	165.092	30957	31281	34554	35108	32236	37941	34879	36129	37188	36068	37263	33085	33807	33858	35422	36452	35750	33948	33932	34117	35376	36507	37081	36970	37179	37873	37535	35981	35475	37254	34907	36052	35345	35870	35309	35508	32613	35740	33345	32248	32128	33065	35719	35101	33926	33046	34909
2(3H)-Benzothiazolethione	227	165.979	23015	21132	23429	22571	21622	21833	29589	32849	21683	20942	24514	22778	23583	23329	20843	20924	21367	22591	24001	23451	22782	24199	21322	21901	22034	22456	23791	23113	23025	24612	22412	22662	23140	23411	22225	22097	22746	22897	22686	24199	28359	28412	21908	22955	24299	23643	22558
Homocysteinesulfinic acid	228	166.018	26854	25852	18268	21204	16046	17029	22236	22678	23475	22898	17838	18028	22562	22866	22833	22184	17030	16886	18267	19643	26649	26416	22884	24763	22524	21756	17204	18002	23612	22897	17455	18364	18572	17035	22881	22709	25145	23710	23356	22334	24780	25238	26237	23864	23838	24167	21164
Pyridoxal	229	166.051	42048	40794	45630	45260	47565	46714	42070	42683	53098	51040	44828	44938	38309	39131	44057	43574	41625	43017	43239	41004	43765	43521	46596	43368	43271	47657	42377	43737	44482	43962	42430	41374	45235	46158	42112	43709	43052	45305	43821	43616	42352	41178	42255	43055	46324	45391	45289
(S)-Spinacine	230	166.061	12239	11712	11892	12463	12618	13188	11160	11999	14534	14173	12403	12462	11749	11651	11575	12300	12408	12810	10980	12364	12420	13035	12992	12669	12191	12789	12877	13575	12299	11369	13510	13111	12783	13057	12032	12403	12696	12171	12438	11979	11360	12074	11500	11318	12878	13736	12334
3-Methoxytyramine	231	166.087	6447	6609	7686	7483	7425	7836	7053	7104	7739	7394	8092	6841	7525	7068	6767	7146	6670	6389	6670	6969	7213	7135	7081	7707	7407	7655	7244	8318	7577	7431	7712	7001	6771	7759	7181	7016	7570	7360	7425	7308	6705	7180	7171	7139	7673	7847	7164
Phosphoenolpyruvate	232	166.976	12237	10559	11356	11540	11043	11451	14948	13280	11596	11342	11607	13262	11256	12206	14427	12569	11897	10919	11857	11597	13746	11783	11439	12298	14131	13933	12777	12574	13066	11714	11443	11227	12874	11730	11598	11198	11793	11237	14805	12361	13378	14395	11827	11116	12945	11774	12365
Urate	233	167.021	35321	50881	30114	35439	32431	28625	28440	28459	28469	27177	27911	26037	40833	36902	28913	31293	27523	26801	95592	82008	34517	36300	35927	39519	30924	30579	31087	32263	31555	28495	91095	67596	38045	34352	35435	36175	31756	33691	33376	32387	31970	30978	30629	29285	28724	27670	27518
Glyphosate	234	168.009	5279	5846	5982	5949	6992	7321	5532	6033	7362	7879	6058	5583	6069	6257	5900	5875	6649	6125	6162	7294	5874	6197	6242	5613	5182	5880	7035	6093	7097	6850	7294	6694	6987	6140	5764	5817	6135	5996	6047	6754	6368	8293	5899	6162	5688	5519	5709
Phosphodimethylethanolamine	235	168.043	488227	487111	493253	498146	520299	519182	522750	514742	645493	653290	505137	505709	558730	549822	530945	537408	477958	490106	507063	509132	528972	537055	567074	557509	553412	556619	507474	505912	533903	538032	504514	504644	501882	499365	528440	539044	521036	517052	488574	495787	581765	588088	518057	525365	588248	587302	592278
Glycerone phosphate	236	168.989	67905	63102	63030	62130	66697	64839	79297	81809	69349	69128	67450	71047	75914	78133	83828	84899	60763	64565	59308	62570	69919	74499	62904	62594	88579	79207	69457	70922	70435	75655	60838	63440	69075	66936	65353	66919	69028	69770	74470	75891	92261	94019	66400	64595	70911	73587	67655
Gallic acid	237	169.014	17050	16942	17762	17926	18075	18694	17130	16985	18579	17797	18992	18700	19288	18522	18117	18196	17751	16720	17265	17484	18551	17607	17911	17613	18348	17802	17714	18152	18688	18390	16805	17631	16404	17890	17594	16935	18372	19571	16785	18563	20010	18535	18468	18042	17423	17775	16805
Methyl beta-naphthyl ketone	238	169.066	55932	53771	51989	51726	54111	58867	52580	55718	52861	52890	54386	51678	67309	69139	51411	49706	52050	49920	48161	48534	48783	49271	52618	54753	49793	51087	50080	49594	58298	59842	55964	56784	53688	48895	60538	62641	59022	60223	61440	57667	47238	48517	64142	63052	53069	50555	57739
1,4-Ipomeadiol	239	169.086	22035	22609	22662	22506	21463	22235	19750	21413	20215	20565	21356	22366	23615	22578	20990	21734	23075	19553	21674	22211	21383	23153	20402	21292	20773	20354	22495	23368	22111	20429	21701	20751	20792	21202	22551	23921	20900	21706	23212	22422	22351	21339	21093	21185	20645	21008	22243
Levetiracetam	240	169.098	10403	10323	10131	10396	9567	9978	9636	9645	9792	9458	9847	9188	10995	9669	9613	9882	9545	9709	10295	11794	10578	10309	10374	9825	9821	10051	10279	9965	9818	9813	9964	9355	9940	10447	10815	10175	9510	10161	10229	10002	9538	11235	9665	8878	9358	9666	9396
C10:1	241	169.123	13256	11696	11932	12691	11269	11095	10840	10198	10447	10667	11708	12407	10182	11151	11341	11062	11759	10975	12989	10992	12216	11421	11816	11465	12413	10484	12461	11978	10234	11801	11455	10985	9965	10437	11331	11556	10603	10352	10980	11138	11805	12458	11620	10624	11228	9892	11212
Metronidazole	242	170.056	9243	9529	10041	9705	10631	9997	8003	8960	11535	11625	10246	10264	9643	8510	9736	9000	10726	9544	10364	10605	9523	9129	9620	10083	9828	9395	10437	10324	9094	8682	10422	10730	9801	9484	8667	9117	9115	8808	8983	9215	9441	9613	8370	8957	9317	10081	8939
Glycerol 3-phosphate	243	171.007	43798	42323	40489	41907	40978	42265	55734	53844	56481	57319	41102	43019	51732	57164	59306	55980	40324	39544	38409	39806	49872	47040	57439	53528	60934	60129	38546	39546	45276	46271	40579	41869	41708	40418	50851	52309	46353	45896	63420	63021	75720	78295	61255	60012	64021	65366	63213
2-Octenedioic acid	244	171.065	57348	54491	61847	62277	56096	55195	50562	50742	52820	52752	58509	60005	58735	58493	52180	52611	54440	55526	58524	60013	59509	60836	52914	54683	50287	50511	60943	58998	54150	52346	54025	53564	56529	53732	57101	53746	51726	50759	60454	58080	54986	54082	50056	52015	57898	54854	52825
Tetrahydrofurfuryl butyrate	245	171.103	82895	86546	79166	83269	76317	75692	72035	74882	65322	66480	78943	78760	80148	80188	69081	68377	85775	87775	75211	75940	74944	83392	73745	69960	74143	74318	77564	78003	77319	72620	69220	73826	73688	69231	77989	76882	74278	75438	78822	78082	83259	72619	73322	70218	69200	70763	82628
Decanoic acid (FA10:0)	246	171.139	95970	97560	89891	93092	88057	85737	78069	76988	77464	76422	90006	85765	93587	90235	75604	77466	81525	78700	90306	89605	89841	86145	81384	83659	78265	78001	92043	90645	84007	78031	82872	83513	81153	80209	83739	75851	78985	77703	86175	85946	91586	86080	78225	77166	82783	81490	76436
Dehydroascorbide(1-)	247	172.001	5158	5133	5936	5363	5587	6072	5779	5411	5800	5579	5758	5849	5590	5190	5116	6255	5811	5658	5464	4800	5864	5803	5878	5768	5847	5582	5676	5080	5833	5774	5344	5456	5765	6299	5350	5193	5847	5564	5260	5163	4775	5280	6209	6353	5973	5192	6097
2-Quinolinecarboxylic acid	248	172.04	11397	11809	12110	11168	13045	11965	11894	10720	12642	11764	12472	12875	12291	11868	11397	11184	11600	12264	11535	11926	14318	13772	12301	12324	11419	11633	11782	12681	12175	11875	11684	11846	11415	11910	12541	11520	12946	12050	12595	10996	12488	12491	11657	11214	12078	11796	11051
Acetyl-Glu-semialdehyde	249	172.062	18465	17070	15873	15036	16015	17577	17000	18498	17232	15651	15519	14845	16129	14295	16831	18239	14063	15228	16201	15028	17721	19481	15351	16416	17947	18347	16416	15249	17010	18084	15108	16176	16369	16953	14776	14942	18075	15284	14193	15703	17050	15677	16754	15282	17523	15726	16009
Acetyl-Leu	250	172.098	33591	34658	31053	32345	39291	40598	37966	35975	32654	33511	39803	39208	31849	33489	34923	32501	28009	27298	33453	31921	39922	40591	37463	36029	34730	36512	30211	28296	25658	26900	33796	32479	31982	30020	48647	50297	32941	34141	39491	40090	27365	28387	37208	37672	32336	33673	38086
Indospicine	251	172.109	19713	20602	18941	18527	29754	28615	19329	20437	40260	40207	22703	22529	20213	18084	19038	19233	22574	23872	18385	20216	20010	20660	28919	26595	20314	22104	23961	21801	22302	23250	19062	19245	20190	20346	29727	29741	22535	23131	20214	19852	17937	18206	23393	22717	19626	18356	23564
Phenol sulfate	252	172.991	19820	20454	17983	19944	18032	18894	17618	16744	17532	17574	19371	18931	20093	19082	17864	18539	17104	17541	27944	25827	18680	18085	18710	19798	17047	18319	17890	22199	19397	17342	30945	25640	20104	18390	19387	18057	18729	18970	18205	16932	17247	17405	15808	16892	22446	21251	17258
Aconitate	253	173.009	66087	69083	71342	69678	80680	80660	75713	77935	82336	83904	72833	75555	75438	68188	74597	79973	68052	69203	63406	65877	69070	70742	74698	73711	76904	79535	68506	71690	70614	72521	69160	73107	77913	74827	72695	70392	70995	69400	70350	71853	79080	81735	72554	70168	84760	88476	80644
Shikimate	254	173.046	23024	26538	26125	24469	23308	24355	22784	21077	21482	22297	24211	24531	25259	24750	24326	24006	22542	24532	23571	25032	24876	24543	22361	23522	21492	21299	23728	23403	23742	24806	23984	22650	22094	23407	23057	23669	22978	23120	23685	24779	23676	25362	21772	22035	23907	22824	24587
Suberic acid	255	173.082	79429	84183	81604	77536	73445	74119	73570	73711	66725	69888	78207	76598	73900	72377	68381	66894	78841	78239	74603	73423	76043	75864	69171	72754	70890	69872	79588	78277	74185	74890	68729	69285	70535	65558	75401	73169	69080	67700	77933	75387	74588	75542	66019	66072	76731	76482	78129
Acetylornithine	256	173.093	39745	43744	45336	46253	51617	48917	45276	47736	49907	50675	49187	47344	41370	41035	45657	46927	44172	44773	42293	42985	45579	46701	42532	45403	47606	46588	44904	44687	46423	44928	46414	44705	48577	48374	45019	44230	45386	43792	42539	40410	42365	42275	41993	43102	44718	44005	46714
Arginine	257	173.105	429540	422172	502170	493083	508635	505478	423454	417216	510061	503685	511259	521937	456136	456930	418421	421390	472111	475612	421795	434536	471135	474949	490286	491046	440750	442323	478015	476907	481595	488995	434511	449053	492517	489229	479741	466318	474460	478805	415126	409564	459487	457452	471516	487786	460708	465007	456478
Muscarine	258	173.143	7304	6652	7999	7432	7948	7916	6943	7079	8182	7838	8035	7999	7368	7075	7075	6896	8371	7519	6952	6857	6802	7065	7611	7955	7261	7023	7472	7083	7782	7179	7142	7516	7492	7287	7588	7848	6996	7095	6698	6951	6945	7512	7268	7616	7634	7331	7761
Acetyl-Asp	259	174.041	57100	54563	52168	52638	52948	51885	80550	77514	60758	62101	55413	54892	70029	70982	96276	95224	51591	49434	51070	49902	66176	67248	73376	73482	91300	91436	51684	51747	61349	61907	49176	49399	51974	52522	67322	67302	60651	62659	86081	89269	57641	60531	67469	67536	61332	60142	57681
Indole-3-acetate	260	174.055	13877	15262	15758	14859	13626	14247	17150	16303	15617	13995	15031	14176	15656	17173	19998	19882	13312	13684	15363	15011	15751	16106	17244	16949	18550	18214	14459	13649	15492	15439	13484	14244	13622	14452	14718	15661	15055	15992	16880	17249	15062	14344	14990	16528	13901	14841	14091
Calystegin B2	261	174.077	8567	9297	8300	10758	8376	9223	8486	9086	8353	9079	7394	7884	8680	8887	8249	8843	7822	7150	8528	8886	9524	9059	8587	9073	8751	8695	8246	8323	9218	8017	8161	8016	8453	8814	8074	7198	9390	7964	7882	8649	9897	7681	8755	9143	8450	7935	8421
Citrulline	262	174.089	14162	14215	13135	12396	13057	13085	18600	19259	12720	11321	13051	13589	11877	11680	11668	12617	13259	13732	14776	13843	13737	12508	12036	11778	12818	10335	12919	13847	11883	12044	13851	12979	13028	13515	11129	11036	12230	12863	11791	12841	11068	11046	10669	11057	12377	11989	12545
Hexuronic acid; Ascorbate	263	175.025	42140	43827	42551	44252	43324	42831	43632	43122	42291	42307	43748	42653	42836	42873	46358	47516	43346	42983	41881	43979	42732	42362	42280	41865	43839	43050	42282	42952	42260	41651	42589	43609	43849	43600	43081	42370	43693	43355	42469	41842	42423	41833	42870	42723	42219	43374	42181
3-Propylmalate	264	175.061	21324	20917	22671	22692	21383	21462	18838	18947	18824	20369	22526	22397	20609	21728	19502	20129	19850	19457	22262	23910	20814	21778	19172	21105	18760	18348	20669	21483	20828	21315	22254	19816	19844	18593	20266	20249	19669	20070	21654	21269	20671	19893	19362	19430	20043	21246	20200
Ethyl cinnamate	265	175.076	79600	74400	73663	70674	72889	73951	74999	77092	55915	55154	74472	74258	102062	104777	64795	62580	68234	66318	59795	61313	65932	64360	71045	72733	66116	66669	61929	63882	84232	86601	73871	73458	65147	64033	93045	91089	80935	79775	87353	90498	61641	57765	93704	90198	65590	65212	75316
Serotonin	266	175.087	15342	15546	14461	14165	15551	14270	14652	15433	12349	12339	14322	13750	18642	18161	13580	13142	14277	13430	12695	12816	12972	13004	14583	14107	12312	13699	12732	12802	15813	17412	15307	15335	13124	13474	17280	17219	16636	16028	16573	17718	13261	11431	17247	16213	14040	13145	14889
4-Methyl-1-phenyl-2-pentanone	267	175.112	9291	8762	7709	8870	8361	8874	8865	8761	8731	8231	9581	8685	9049	9033	8724	7579	9233	9272	9115	8964	8876	8422	9154	8596	8963	8119	8282	8857	9468	8901	8183	8008	8282	8821	9164	9846	9657	9524	8264	9683	8846	8601	8967	8607	7671	8419	9054
Allitridin	268	176.988	5036	4680	5491	5055	4949	4673	4582	5142	4710	4883	5226	4921	4560	4758	5300	5157	4627	4703	4575	4585	4163	3944	4669	5772	4315	5017	4392	4858	4600	4287	4172	4399	4589	4752	4294	4599	4259	4384	4511	4419	4809	4527	4775	4641	5185	4980	5060
7,8-Dihydroxycoumarin	269	177.02	10904	11314	10951	11685	9594	10638	10296	9884	10641	10393	11358	10516	9814	9979	9011	9614	9774	10048	10585	10555	10566	10668	10973	10018	9230	8908	9293	10562	10864	11381	9966	10223	9885	9021	9922	10232	8974	9967	9303	9284	9698	9855	9571	10157	9623	10006	10091
Glucono-lactone	270	177.04	24506	24850	22615	19478	20669	22507	23288	27132	23999	24896	21371	21838	24850	25808	29732	28733	19416	19974	22402	21221	25912	27841	25161	24312	26006	28641	23550	22357	25517	25464	21144	21457	20830	22745	22534	24116	24942	23926	27739	27521	25571	27266	24017	24802	24399	26273	23673
4-Methoxycinnamic acid	271	177.056	73519	66976	62605	62851	66745	65093	69305	69702	51056	50383	65238	65721	91546	94330	56875	56900	59690	59172	53293	54760	59824	61570	63188	61657	61988	59399	55721	56232	75336	77638	62643	66032	54777	56872	83303	82189	70987	69647	76707	76727	51939	54119	80458	82846	58947	60414	69718
Digitalose	272	177.077	15976	15822	17680	15948	15097	15563	14995	14090	13448	12671	15569	17102	15487	14982	14022	13488	16085	15591	14588	15451	15749	14954	16522	16318	13679	13629	14000	14562	14447	14525	15112	15223	14755	14967	15984	15361	14809	14618	16749	15042	13444	14001	14308	14315	14276	14111	13903
5-Phenylvaleric acid	273	177.092	19085	18409	18457	19809	19084	18211	18416	17200	14888	16230	18323	19942	21609	19107	17285	17464	18900	18908	18715	17452	17774	17941	16658	17760	17139	17085	18883	17946	19065	20246	18855	18942	19009	18965	20164	19712	17992	18603	19664	21653	17664	15566	18774	19435	17849	17712	18639
Propofol	274	177.128	5514	5653	5003	5599	4776	5440	5620	5637	5328	4823	5589	5330	6135	5775	5355	5558	6640	6353	5203	5512	5276	5934	5613	4624	5709	5305	5168	5512	5205	5731	5744	6216	5658	5010	5833	6804	5610	6262	4789	5575	5966	5230	5402	6086	6633	5053	5757
Hippurate	275	178.051	23914	25901	26489	25237	26925	28561	24324	25964	30506	31412	26041	25215	24386	24737	27402	27338	26817	26788	27882	24547	25003	25335	28237	28720	27770	25354	28160	26806	26462	27024	28096	26452	24854	27077	28804	29321	28406	25722	25463	23785	23704	23476	27008	26922	25323	26474	25270
Hexosamine	276	178.071	10443	13634	11515	12165	11395	11526	9998	10854	10797	11625	11015	11941	11097	11121	10231	9490	11670	10120	11366	12282	11098	11095	12052	11505	9280	9779	10383	10995	10877	10539	12253	12371	11106	11260	11921	10858	10199	10080	10648	10932	10747	10715	10561	11855	9498	9657	10579
2(N)-Methyl-norsalsolinol	277	178.087	12123	12166	12640	12606	12363	13151	11805	10781	11995	11678	13733	13027	11702	11888	11620	10839	12940	12086	12586	13738	11811	11597	12150	12745	11782	12383	11925	11903	12614	13140	12135	12064	11928	12278	12292	11560	12549	11722	12450	12292	12594	11708	10988	12375	11734	11716	11848
4-Hydroxyphenylpyruvic acid	278	179.036	26731	24504	21592	22362	20267	21493	24514	24057	22698	22491	21527	21756	23770	25055	26232	26184	21123	21758	21742	22751	26304	26071	25266	24468	26774	25099	21550	20835	22756	24802	20721	21792	19647	20128	24172	24283	24792	23865	24487	24546	24648	23689	24651	25688	23030	23962	23107
Hexose	279	179.056	8081996	7396559	5797952	5670371	5381481	5384854	8581506	8546479	7556503	7575513	5459506	5461921	8658802	8852255	10086101	9931056	5288828	5284339	5388497	5438530	9424476	9445524	9008175	8865714	9881601	9705742	5922997	5900849	8067357	8161271	5830708	6033306	5840868	5786099	8540769	8536386	8793552	8725767	9176073	9172834	9068275	9019729	9312158	9246586	8079859	8130388	6978887
Tyrosine	280	180.066	1450652	1377622	1608508	1569838	1743551	1743123	1689842	1689659	1723997	1738007	1714725	1711959	1614181	1635708	1795191	1783918	1556517	1560257	1500967	1514658	1753401	1735766	1674010	1649933	1861196	1831126	1629751	1631127	1719964	1732670	1610612	1662026	1828022	1827197	1622400	1600789	1726048	1700207	1510077	1502753	1558944	1555519	1631779	1621254	1530675	1531446	1543173
trizma acetate	281	180.087	98505	94817	94886	94034	98508	98792	124265	124780	120244	122124	93190	93850	100763	101489	127399	127302	96121	97918	87496	89013	107002	104537	113762	110250	115233	112612	92036	92370	102546	102470	105787	109609	110424	111076	117314	114814	106604	107224	96164	94464	97010	98084	109213	109955	108766	109403	109675
beta-O-Methylynephrine	282	180.103	28073	26181	27162	27025	31037	30039	32970	32426	31151	32210	28529	28816	30408	30981	35581	35594	26654	26803	26961	27114	32306	32696	31948	31338	36191	36267	27940	28353	31539	31753	29222	29815	31246	31801	30521	30034	33061	32732	28886	29488	28482	28974	31919	32143	27614	28181	28531
6-hydroxy-2H-1,3-benzodioxole-5-carboxylic acid	283	181.014	32099	33161	35071	34051	33988	32052	31141	30418	33606	32666	33274	33897	34146	33898	30521	29852	32950	32051	38721	35691	33513	32642	34932	35795	30768	29793	34018	36102	34196	33009	33916	32441	32909	32647	33974	34433	32975	32328	32620	31904	33387	32234	32674	31976	31448	30312	31595
3-Methyluric acid	284	181.037	8875	8924	8020	8052	9068	8864	8568	9150	10733	10804	8237	8525	8062	8116	9774	8426	8312	7913	8527	9107	8962	8383	8747	9933	9091	8581	8160	8832	8434	8578	9378	8310	8161	9080	9409	8952	8611	8879	7748	7928	10148	10571	8839	8239	8766	8908	7831
Homovanillic acid	285	181.05	24586	22830	22697	25567	24511	23292	23585	23339	25065	24794	23730	24478	22362	23570	24873	24445	22141	22704	23747	24025	23462	25000	22290	22492	24025	26480	23862	24708	24567	25105	22139	24752	25214	24923	23190	22021	24231	23750	23993	25341	23732	25467	22150	22385	22641	23036	22623
Geranyl formate	286	181.123	7937	8225	7686	7361	8283	7281	8862	8674	7880	7760	8078	8156	8577	7659	8756	7844	7956	8371	8226	8409	8467	7835	8294	7808	8830	7735	8289	7478	7742	7240	7986	7066	8216	7410	8145	8368	7589	7676	8585	7568	7676	8341	8037	7281	7877	8071	8348
Geosmin	287	181.16	7277	7904	8373	7718	6617	7520	8101	7439	6563	6319	7576	7316	8231	7825	6570	7247	7173	6792	6777	8024	8400	7842	7814	7828	6975	7616	7048	6773	6434	7542	6320	7328	7419	6923	7619	7932	7085	6715	7743	8634	7425	6528	7754	8787	7518	7935	7694
Saccharin	288	181.992	10708	20053	11599	15141	12682	11384	9622	9507	9814	9529	10339	8517	12724	10028	9594	10060	9572	8699	17832	18245	12751	11939	13114	14182	10797	12213	10230	11257	10623	9125	15262	12520	9911	9362	9899	9794	9335	9722	9162	8546	10181	9105	8243	9026	10049	9594	8588
4-Pyridoxate	289	182.045	19757	22814	19605	19581	21977	21022	17629	16981	25706	28967	20081	19334	22999	22753	17977	18042	19342	21238	18819	19611	20273	19892	29059	28589	18585	18527	20783	20514	22158	21184	19979	19709	20248	20307	26687	28052	20142	21172	16585	16375	18129	16835	25394	26739	17919	17359	18622
L-Adrenaline	290	182.082	11029	11639	11105	11090	11401	11583	12041	11874	15121	15515	11270	10514	11212	11190	12402	12343	10537	10693	10119	10294	10774	12424	11638	11424	11654	12404	12392	11580	11763	12365	11495	11277	12726	12008	11699	13503	11458	11803	11418	10053	9914	11520	11098	11191	13729	12390	12788
3-Phosphonooxypyruvate	291	182.97	14373	13391	16726	17703	14462	15224	17999	17048	17900	16742	15312	16228	14002	14123	17606	17245	15481	15803	13843	13782	14301	16349	14777	15403	18060	19109	13307	13201	17727	17550	14637	15278	16738	17220	14561	14543	16671	17093	13438	13626	13658	13185	15758	16042	17064	18154	18040
7-Methyl-2-hydroxy-6-oxoocta-2,4-dienoate	292	183.066	18662	18662	22426	21416	18023	18638	19819	18358	19320	19529	22080	20216	18357	20617	20698	20057	19373	20118	20393	20895	20286	19861	19334	19018	19917	19337	19737	21029	19296	18650	19092	20335	19138	19247	19353	21972	17991	19839	20837	21783	20713	20555	19218	18547	20918	19771	20282
Harmalan	293	183.092	11855	11271	12675	12423	12325	10820	12762	12462	11083	11172	12585	13456	11581	11038	11418	11852	13530	13611	11204	10687	10179	10357	13092	12903	11025	11026	10327	11611	12165	13068	11489	11078	13591	14052	11407	11496	14711	14711	10017	10657	10475	11124	12234	12875	11807	11500	12058
5-exo-Hydroxy-1,2-campholide	294	183.102	22630	24021	23746	23026	21019	21681	19227	20855	18675	20340	23544	22902	22409	19973	20934	20652	22727	21829	21845	23028	22559	22731	21622	20525	20923	20279	22198	21985	22093	22862	21622	22001	21670	23661	23197	20522	24136	21988	21369	21823	21959	20818	20416	21211	22522	21970	20140
N-(3-acetamidopropyl)pyrrolidin-2-one	295	183.114	7806	9614	9033	9085	8724	8759	9165	9374	7958	8769	8642	9584	9744	8488	8380	9019	8579	8667	10253	9760	8583	8027	8245	8581	8648	8084	8652	8760	8853	8677	9081	9092	8495	8188	8780	7955	8827	8133	8022	8626	8175	9062	7448	8367	10407	10906	8803
Citronellyl formate	296	183.139	17961	20420	18546	19528	17426	17969	15667	16756	16019	15937	19015	18298	17766	18242	15992	15742	15894	15797	18168	18476	18593	19653	16815	17773	17159	17833	18900	18151	15085	15995	17063	18227	15970	16065	18732	18744	16441	16374	19448	18346	16414	17342	17067	16906	17573	17962	17939
Dodecylaldehyde	297	183.175	5792	6392	5521	5818	5066	4769	5260	5257	5115	4472	5424	5545	4998	5244	5302	5153	5902	5375	4449	5502	5169	5223	5127	5858	5088	5618	6032	5508	5396	5013	5946	5077	5171	5914	4683	6165	5562	5286	6224	6389	5718	5985	5086	5314	5394	5120	5845
Phosphoserine	298	184.002	2374808	2088149	2766825	2642947	2542137	2540475	2723868	2690836	2503761	2482378	2808576	2884652	2393967	2450685	2815122	2771173	2457856	2478623	2372542	2420206	2867050	2830636	2317260	2261528	2965144	2894710	2398784	2386985	2595918	2624074	2403957	2596834	2809290	2844757	2349800	2323972	2686431	2674162	2608378	2591750	2734844	2753899	2504288	2499391	2731475	2753901	2699577
Pseudoecgonine	299	184.098	14091	14855	14183	14052	15764	14864	14803	15881	15228	14355	15974	16006	13279	14328	14765	15796	14605	13612	14771	14577	14729	15969	14670	15301	15665	14953	13749	14309	13781	14447	15624	14687	16197	16255	15112	14767	15141	15279	13450	13556	13472	13826	14798	14488	15253	15418	15192
Phosphoglycerate	300	184.986	33896	33491	27531	27950	49116	48537	55681	53169	61999	58348	33604	35450	25810	25650	46132	44048	31206	30545	25438	24552	37518	38104	31452	33170	51284	48027	30256	30612	57815	55439	43167	41462	47473	45188	32376	30298	53294	52899	30451	32130	56434	56762	37046	37502	66072	67164	72106
Erinapyrone C	301	185.045	20900	19793	21798	20471	18754	19446	17968	19187	20209	20742	20200	20077	18723	20387	19296	19530	20004	21127	19055	19032	22756	22195	20400	18557	19108	19176	20519	19727	20861	19324	18223	20108	19380	20204	19388	18670	19249	19508	19182	21080	21361	21930	19078	19202	20676	19192	18766
Pyroglutamylglycine	302	185.056	34078	33364	33165	33222	34962	35863	35179	37769	36322	37751	31662	33258	30455	34219	34533	36043	30930	30127	35046	34549	36005	34114	31855	30801	36067	36334	35424	35006	34091	34001	35555	35762	34501	35189	30203	31820	30190	30361	35848	37354	35698	34786	28833	30509	35523	35579	32528
5-(2-Methylpropyl)tetrahydro-2-oxo-3-furancarboxylic acid	303	185.082	43119	42774	42508	41025	40270	37996	35712	39713	39348	39214	39669	39312	43198	40917	37604	38137	40937	41402	41095	40260	44500	41472	41204	38785	38361	38058	42924	41546	42437	43571	38084	38956	40634	38866	39648	39184	37955	40794	41069	40172	38970	41350	37638	35727	39891	40716	40372
(E)-2-Tridecene-4,6,8-triyn-1-ol	304	185.097	18309	18437	16738	19137	18701	16614	16671	17706	17874	17264	17491	17753	17723	16431	17600	17778	18023	17306	18350	17825	19688	18713	17811	18448	16479	16843	16858	16529	18486	19990	16843	18189	17154	17306	16312	17577	17177	17195	17006	16644	16566	16628	16697	17002	18143	16558	16541
3-Oxodecanoic acid	305	185.118	30700	29848	30413	30628	29657	28485	26808	27881	26060	28531	28547	31710	31443	29300	26513	28690	28918	32813	29604	31319	30453	30734	27492	29144	27930	26459	30749	31039	29362	29060	28345	28098	27973	29774	27309	28476	29676	29734	32548	27828	28853	28795	27844	27864	28566	27207	28469
Undecanoic acid	306	185.155	29867	28248	28630	27641	26802	26197	24155	25928	24930	24147	26659	27737	27602	28583	25058	25006	27837	27416	28543	28010	25578	26396	27719	27976	26028	24352	27274	26725	26163	24281	27292	27686	27045	24979	26477	27111	25574	25952	27839	27854	24557	26898	26845	27801	25736	24936	26434
2,3-Dihydro-5-(5-methyl-2-furanyl)-1H-pyrrolizine	307	186.092	5623	5946	6910	5738	5404	5831	4988	5681	5658	6509	6621	6211	6163	6147	5745	6526	5947	6594	6974	6600	6470	6617	5966	6290	6079	5624	6512	5576	6054	6405	6107	6598	6540	6663	6706	5828	6696	6096	6538	6177	7108	6734	5260	5405	6512	5726	6324
N-Heptanoylglycine	308	186.114	16304	17269	15451	14701	16924	16320	17304	18729	16512	14582	16679	16524	16672	14774	15139	15785	15089	14422	16226	16765	17957	17381	16397	14641	15729	14714	14943	14006	13284	13658	15595	14490	14452	12962	19173	19134	16161	15379	18274	18052	15094	15586	16712	15016	14970	14458	17182
p-Cresol sulfate	309	187.007	31718	46077	35660	37394	35017	36316	27985	30449	35070	34860	34804	33184	39012	33259	33416	32612	33727	32519	84013	74576	33545	35827	37411	40723	34751	35023	34516	33915	35673	32690	94338	62229	39296	39388	34987	36818	32586	34193	30845	30053	29760	30577	31654	30798	31842	31803	33314
Azelaic acid	310	187.097	183536	188477	177249	174623	165724	162686	175427	169743	157271	153092	177545	175101	178095	178519	164763	160145	186471	189176	167026	174657	180053	181127	167657	166050	161014	159050	177661	176481	170252	177567	161601	163559	162447	156249	182357	174825	161781	163491	173886	177024	180215	186090	164215	158711	172751	164414	185588
Kynurenic acid	311	188.036	14426	15458	15423	16079	15827	15621	15546	14031	15814	15118	16495	15773	15076	14404	16418	16246	15743	15554	14951	15292	15357	16440	15053	15554	16360	15265	16630	14328	15544	16980	16456	16568	16598	15467	15208	14936	14815	16140	15082	14831	16064	16241	14330	15120	15241	15427	15320
Acetyl-Glu	312	188.056	52893	54156	50543	51281	52018	55611	53634	53419	63952	65668	54452	53156	53406	54539	58309	58834	48757	48114	49683	49135	56713	57371	56794	57362	58990	60823	57032	56849	52206	55729	54774	54273	55017	55605	52452	53757	54344	53356	53342	52550	70249	67207	52862	52729	67094	66053	57926
N-Methylcalystegine B2	313	188.093	21292	22254	22390	20884	24948	23826	25985	27902	23463	24043	21278	22629	21255	19949	25962	24009	21098	20260	20506	20714	20271	21257	20920	20871	23158	23401	21049	21252	21220	21969	23830	22163	21920	24351	22101	21574	22246	21290	21090	20583	18719	19219	19881	20184	26076	26306	24998
Pyrocatechol sulfate	314	188.986	8625	10168	8368	8454	7828	7812	6559	6695	9024	8375	7657	7054	8899	7336	8162	6751	7387	8419	12675	12808	7380	7315	8782	8761	7355	6616	7882	8667	8537	8550	12264	10371	9155	8456	7625	7991	7249	8147	7681	7097	7345	6983	7375	6885	7639	8741	7572
3-Dehydroquinate	315	189.041	18679	19290	19468	19330	19192	18809	17828	17571	22801	24684	18807	20616	17121	17283	19111	19026	20477	19537	19580	19039	17651	18771	19481	22420	17425	18012	21795	20401	18857	20184	19411	18902	19331	19447	18380	19442	19160	18767	17281	17021	17675	17872	17653	19105	19005	18769	19933
Carbamyl-Glu	316	189.052	42183	38471	44125	42629	41519	44969	42802	43957	44056	45338	45610	43447	42758	42111	45765	45555	42365	39710	37954	41253	47272	46366	42258	43079	46167	45904	44096	41746	45601	47819	41287	42470	43797	48644	39933	41100	45664	44889	43992	44957	47118	47760	42120	42505	44807	45360	42633
3-Hydroxysuberic acid	317	189.077	29134	28513	32384	27449	27670	27176	26612	25386	26115	26244	28310	28017	26360	25793	28559	27034	26255	26644	29245	26397	26909	27856	29189	27790	24257	23164	29688	28907	25256	25921	27522	28121	27744	25517	28481	28554	24336	25852	26407	29639	25783	26736	26548	24706	27441	30550	25422
C15:5	318	189.091	28894	26658	28980	27440	25074	24992	25158	25269	25417	24078	27583	29564	27690	27212	24679	22117	26989	28258	25287	26866	26962	27442	26038	24558	24591	24200	24785	24754	27001	28351	26130	24625	26812	26073	25375	26775	26152	26083	26922	27429	26206	26597	25863	25328	25125	25503	25856
5-Methoxytryptamine	319	189.102	9404	9520	9667	9085	9108	9651	9105	9736	8800	8628	9914	9787	8845	7889	8355	8917	9512	9059	9300	8656	8588	8761	9485	8266	8362	8876	9225	8326	8544	9455	8354	8209	9180	8806	9402	8646	8574	8543	8832	9774	9500	8839	8448	8233	8477	9016	8728
beta-Damascenone	320	189.128	8589	8965	8452	9246	8144	8270	8353	7560	7698	8074	8341	7634	7750	7620	7023	7641	8268	8824	8466	7807	8757	9738	8050	8287	8290	8312	8950	9448	8657	8160	7883	8026	6998	8169	8791	8416	7754	8017	9235	8492	9659	9062	8235	8077	8735	7541	8386
Acetyl-Met	321	190.054	136761	127295	132543	130309	138899	139557	148138	150902	144812	145788	135556	138976	107755	106917	166313	162289	122406	119859	122136	121864	158552	160425	108742	114232	160620	160514	133727	128101	154919	157337	139012	143170	152279	151016	110840	112509	154676	154511	139054	139655	123134	125841	109064	107805	129981	131009	139727
5-Methoxytryptophol	322	190.086	9378	9617	9565	9704	9673	9969	10036	10502	10619	10643	8560	9860	9199	8438	10055	10749	9281	9418	9810	9090	10998	11136	8423	8406	10690	11391	9706	9397	9561	9417	10361	10574	10030	9593	7774	9327	9158	10099	8818	8638	9920	7939	7557	8228	9727	9230	9280
4-Hydroxydebrisoquine	323	190.099	7188	7619	6828	6902	6572	7681	7777	6976	6591	6449	6987	6797	7926	7382	6382	6999	6416	7543	7202	6997	7317	7776	6353	6586	6604	7343	5983	7115	7237	6685	7722	7441	7454	7123	6198	6856	7162	7524	8111	7185	6698	5906	6518	6613	6425	6412	7343
(Iso)Citrate	324	191.02	2110714	1924149	2371962	2336844	2366701	2382555	2382230	2350793	2484807	2500034	2367548	2438536	2441896	2523591	2609603	2538509	2221001	2239037	1961924	2027678	2461039	2479908	2312160	2279740	2593554	2565625	2436891	2444632	2156490	2230107	2019533	2176805	2395099	2448366	2236509	2195633	2141574	2127732	2428003	2465669	2660720	2640053	2304359	2312015	2707986	2794009	2400927
Quinic acid	325	191.056	60656	56278	66490	66806	70148	71089	70316	70114	72300	71447	65969	69039	67304	68839	79777	75500	61654	62735	57594	58774	71340	71350	62211	61893	76669	76178	67506	67846	65731	69733	58110	62343	68867	72541	61735	59505	65238	64150	69623	69933	71574	72638	63479	64483	78932	80652	69977
Phenylacetylglycine	326	192.067	60129	59370	72855	69611	67491	64733	62884	59142	76909	76874	68214	73241	55299	58093	66497	67591	68751	66379	65267	66246	64409	64749	59303	58839	66424	63888	61569	63983	70915	71331	59173	62129	65229	61982	58644	57018	65044	67518	66873	65590	61348	61440	54286	54173	65609	65951	62663
2-(2H-1,3-benzodioxol-5-yl)-2-oxoacetic acid	327	193.014	7985	7217	8851	8503	7832	8618	8111	7528	7646	8158	7636	7923	8610	8595	7419	7907	7282	7479	7986	7784	6714	7477	7775	7364	6994	7382	7358	7600	7301	8370	7647	8043	8527	8436	8087	7241	8290	9216	7033	7173	8470	8440	8726	7775	6927	7705	7800
Hexuronate	328	193.035	17274	17502	20440	20210	18841	17984	17021	18103	18519	17899	18789	19439	17069	18582	18523	18652	18771	18282	18716	20074	18163	17799	17967	18261	17491	17667	18078	19120	18382	18385	15901	16255	17842	19048	18603	16345	17356	18197	17799	17575	19956	19235	17432	17404	19286	18835	17716
trans-Ferulic acid	329	193.05	17137	17380	17879	17241	16042	15189	15001	15729	16422	15727	16336	17468	15856	16637	16228	14943	16108	15932	15885	16503	15477	16499	16049	15854	15303	15558	17888	17538	16768	16412	16675	15670	14933	16886	17289	15990	15229	15455	16681	16753	16897	16604	14735	15461	16672	15897	15577
4-Hydroxypropofol	330	193.123	8832	8279	9440	9326	7943	7884	8802	7760	7172	7604	8419	9310	8106	9280	8504	8829	8784	9273	8242	9996	9818	8448	8615	8212	8575	7173	9063	7798	8367	8300	9124	8684	8024	8583	10033	9333	9105	8921	8381	8107	9369	8490	8619	9190	7607	8051	8518
Geranylacetone	331	193.16	15346	15007	15779	15490	14790	13761	13658	13572	14330	14097	14623	15590	14892	15447	13832	13533	14526	15675	15575	14550	15480	15625	15608	15799	13628	14131	15641	14778	14830	15803	13739	14597	15340	14814	15898	15814	14240	14763	14802	14392	14089	16044	15124	15507	13604	14941	13089
3-Nonyl-1H-pyrazole	332	193.171	8015	7905	8725	8663	7831	8376	6942	6787	7501	7794	7849	8635	9296	9263	7348	7719	8615	8758	8797	9726	8552	9231	8500	8328	6810	8001	9224	9249	8421	7508	7834	7898	7623	8014	7765	8180	8314	8368	7563	8682	8819	9176	7405	7950	8125	8691	7247
Salicyluric acid	333	194.046	11650	13050	14310	12646	13482	13700	12405	12633	14388	14469	14573	13336	12807	12608	12481	13042	12031	12475	14624	12616	13353	12591	14610	13168	13558	12636	13316	13361	11749	14195	14489	13707	13826	13202	12646	13089	12985	13867	11635	10859	12054	11623	12207	12922	12154	12870	13192
alpha-[3-(Nitrosoamino)propyl]-3-pyridinemethanol	334	194.092	7583	7110	7717	7650	7642	7918	6119	6610	8728	8067	7369	9176	7488	8047	7179	7154	8646	7189	8359	7252	7342	7402	7057	7754	6931	6874	8085	8826	7360	7082	7951	8939	7028	7604	7861	8430	7489	6811	7390	6890	6692	7394	7664	7400	7484	7121	9139
Hexonic acid	335	195.051	161899	148349	158825	160487	141658	144371	198104	200296	167281	165402	167856	172903	146680	149420	204060	203041	150658	153764	148441	146911	209721	209948	149756	149016	205559	207281	135415	133757	196214	195877	138026	141008	153943	155912	134628	137765	202859	199566	164147	162583	160861	158925	144935	146996	168011	165359	167127
2,6-Dimethoxy-4-propylphenol	336	195.102	24250	24673	25875	24737	23019	22041	22941	21176	22503	22813	23473	23149	23078	23864	23832	23437	24663	25413	23110	24311	23415	23253	26662	24927	22450	21811	24559	23820	24816	24901	24961	23481	24190	24807	22137	22830	23497	23960	22964	22787	22104	24167	23898	24758	22065	22900	22577
2-Isopropyl-3,5-dimethoxy-6-methylpyrazine	337	195.113	16452	17060	17219	16359	16329	16524	15993	15921	16734	16084	17756	16720	16162	16597	15955	16109	15971	16386	16163	16163	16029	16536	16188	16139	16454	15565	16640	16415	15822	16676	15532	15595	16549	16137	15659	16062	16650	16060	16587	15793	17569	16334	15560	14809	15351	15871	15067
Dihydro-5-(2-octenyl)-2(3H)-furanone	338	195.139	27645	25155	27439	25844	25284	25269	22834	24564	24352	23367	26028	26334	25413	26182	23882	25042	23691	24965	25003	25799	27813	27078	25359	24845	23906	24344	26374	27518	23865	24922	24565	23495	24672	26264	26111	28000	25164	25602	26623	26485	25839	24871	24370	24224	25522	25742	23227
3-Hydroxy-2-methylpyridine-4,5-dicarboxylate	339	196.025	11058	12455	11338	12516	11271	11818	11012	13258	11919	12365	12004	12486	11349	10969	12155	10356	11307	11801	10728	11013	11902	10971	10885	11951	11615	11699	10899	11179	11922	11696	11402	12051	12514	11617	11620	11499	12245	11080	10195	10401	11479	11151	11731	11448	10768	10805	11659
Vanillylmandelic acid	340	197.046	17118	15642	16311	15785	15537	16021	14742	14813	16807	16364	17201	15459	16200	15626	15626	14788	16746	15598	15698	14997	15504	17192	17024	15214	15350	14778	15608	14826	17301	15702	15666	15552	15801	15297	15527	14997	15640	16872	16320	17299	16271	16885	15181	13978	15876	14882	16321
Mimosine	341	197.058	24830	23200	22255	20878	21326	20525	26720	25679	24344	23478	22361	21410	20651	22128	23614	24550	20018	20210	21467	21639	23781	24732	22264	22716	24597	25651	20427	22699	23389	23186	22207	21983	21690	22182	20906	20596	23365	22478	24821	26008	25001	25467	20615	21630	25681	24490	23685
5-Acetylamino-6-amino-3-methyluracil	342	197.068	9237	9191	8591	8260	7850	8402	9470	9779	8946	9123	9211	9102	8435	8866	9267	9988	8246	7983	9532	9095	8763	8552	8574	9740	8552	8025	8278	8384	9170	8489	10075	8881	8937	8451	8462	8170	8080	8921	8329	9222	8860	8808	7508	8664	9764	10145	9400
Guaifenesin	343	197.081	23868	23539	23595	23919	23640	21045	21581	21503	22898	22109	22228	24172	22603	23136	20983	23621	22778	22896	23373	24429	24765	23555	22443	22597	22353	21397	26420	22862	22439	22564	22307	21845	22894	21950	23784	23212	22225	23645	23272	22647	22956	23576	21651	21877	21704	23434	23159
C12:1	344	197.155	18762	17318	17290	18805	16763	16526	15668	15156	14346	13900	16860	18295	16417	16093	14833	14993	16086	15963	17536	16545	16172	16183	16343	16611	16111	14734	16670	18007	15721	15971	16557	16739	16039	15055	17810	16959	14940	16040	17501	16663	16624	16160	16015	17149	17928	16502	14460
P-homoserine	345	198.017	16546	15772	16571	16213	17015	16623	16797	16807	20192	19075	18385	17967	24471	27493	17326	17596	18167	18261	14617	15859	19239	20213	28183	27980	17889	17531	15830	14910	19306	18119	15241	15410	16943	17171	27057	25517	21284	21772	14371	14732	16197	16429	30091	31214	17171	17480	17739
Clavulanate	346	198.04	17882	16167	16161	14536	17036	16763	18111	16404	18095	18774	16532	16564	13639	14760	15121	15188	19015	17301	13767	13064	13197	14188	15852	18364	13814	14593	14612	14581	16273	16808	15514	15193	19855	17288	16890	15948	21334	22471	14604	12825	14131	14023	18752	18687	15493	15671	18399
(S)-Isowillardiine	347	198.054	10243	10168	9966	9676	9550	9932	9087	9195	10031	10068	9550	9517	9744	8676	9010	9776	10821	9995	8708	9093	9335	11311	9958	10226	8801	8927	9239	9702	10437	9947	9650	9102	9906	9623	9251	10037	11029	10360	9460	8857	10080	9377	10832	10229	9337	8173	10007
gamma-Glutamyl-beta-aminopropiononitrile	348	198.089	27798	27466	29207	28423	44913	44488	29270	27919	64844	65558	33586	31138	27194	26559	31495	29800	36175	34593	26211	25740	27298	27371	42436	43426	32160	32343	32413	34371	36435	36291	28845	27622	32244	33430	40316	41437	32436	33043	25969	26291	25761	26227	33966	36254	26220	27950	32842
4-Vinylphenol sulfate	349	199.007	14339	14711	14290	14414	14340	13986	14645	13584	16233	16504	13211	14400	13389	13758	15552	14828	15001	13957	13626	14279	12299	12994	14180	14329	15355	13807	12915	12791	14922	15462	16395	15702	14312	13584	13171	13604	17561	16792	12761	13891	14679	15008	14854	15755	15289	13637	15656
3,6-Dihydro-4-(4-methyl-3-pentenyl)-1,2-dithiin	350	199.062	104375	97147	85042	82624	80475	81536	115207	118447	105102	102289	79979	76155	108254	113881	130785	123067	78141	76763	76510	80382	118472	114146	111880	110701	127297	127361	81479	84045	106963	116109	83737	85270	81767	81776	106085	109652	110938	116585	113946	115796	113883	111969	117898	115168	108474	106740	92117
Monobenzone	351	199.075	74908	73141	66753	68060	69096	69957	73127	73271	63979	64048	65819	65054	86808	84410	69408	66941	66145	63033	61926	61170	65066	64003	70926	69776	67959	69039	63257	65212	70737	75099	71350	74780	64437	64068	81642	81445	73910	73926	78137	77103	61485	60796	81939	82628	64846	65560	69969
cis-4-Decenedioic acid	352	199.097	40450	38611	38206	37562	36373	37020	36793	36551	36697	37889	38601	36776	39905	39959	37085	35959	34610	38517	37475	36840	36308	37653	38707	37634	34151	34315	39819	37104	37189	36462	35551	36851	34827	37321	39859	39812	37719	34918	37020	36405	36205	34866	34802	35336	36676	33849	37260
(S)-9-Hydroxy-10-undecenoic acid	353	199.134	41504	38777	38516	41719	39401	36367	35526	36210	35700	34564	38736	40294	40111	40288	36427	33809	41052	39804	39413	37437	37034	37853	39969	37674	35910	36406	39520	40466	37551	35887	35231	37059	35499	37911	40283	40326	36152	36685	39378	41585	38857	38789	36461	37272	37232	35075	38700
Spermine dialdehyde	354	199.146	8197	7071	7010	7628	7559	6750	6896	6337	6716	6544	6757	7298	7629	8204	6582	6529	7387	7996	7768	7075	6997	7329	7506	6891	6548	6806	6946	7216	6854	6289	6131	7077	6700	7397	7711	7590	7003	7103	7621	7696	7410	7281	7527	7786	6591	7037	6653
Dodecanoic acid (FA12:0)	355	199.17	197347	191161	168451	167725	167085	159273	164234	167825	149713	144723	160648	154565	161452	159573	145820	148788	149877	154585	178870	172044	167281	167608	148757	144467	139693	146603	176042	170350	157825	154561	172491	162450	162853	159075	159422	154222	148540	148302	159908	164737	226482	230556	154728	154950	154942	153545	148128
Capryloylglycine	356	200.13	7790	9436	8536	7672	9800	8816	9207	8820	6781	7277	9196	9466	8988	8137	9041	9647	8372	8809	8022	8040	10391	9562	9216	9824	9448	8299	7444	7421	7515	7733	8366	7585	7428	7641	11046	11632	8927	9408	9589	9940	7968	7437	8634	8842	7893	8403	9650
4-Heptenal diethyl acetal	357	201.077	32550	32806	31074	30682	28220	29145	26608	29027	28435	26936	30149	30805	28905	29695	28431	30624	29295	30012	28472	29343	28675	31703	30219	30194	26319	26359	31330	28789	29321	27715	26207	27995	28680	26678	28894	29918	28546	27766	29573	29576	29122	28249	26587	26235	29466	30291	28997
Sebacic acid	358	201.113	64416	77687	57228	62323	55952	54878	53456	50561	49962	48193	56857	56213	58341	58918	51053	53164	53527	54241	63355	63568	57348	56945	53900	56163	50384	50847	61036	60790	50692	50349	55437	52684	51060	49766	58040	55818	49976	49786	54626	54467	53063	55082	49717	47441	50545	50571	52868
Alanyl-Isoleucine	359	201.125	30224	31002	29778	31490	29194	28505	26443	26520	28753	28999	28808	28340	25895	25614	25843	26101	26429	27323	27906	25383	26319	27575	27605	26411	25441	25518	26315	25825	26708	25390	27072	28596	29777	27973	25421	24480	26407	25770	24718	23639	25950	25019	27322	24635	27703	26836	26443
3-Hydroxynonyl acetate	360	201.15	17703	16785	16477	17104	14850	14984	14688	14823	13768	14047	16233	15990	15558	14997	15273	13994	14068	14163	16842	15356	15266	14866	16189	15059	15175	14104	15407	15845	12337	13944	13235	14118	14364	13661	17958	17071	15286	15097	17848	17543	17210	16021	15492	15315	14653	14042	17039
1-Isothiocyanato-7-(methylthio)heptane	361	202.072	14224	15745	13391	15225	13835	14400	13807	15601	14528	16426	15638	16256	15649	13816	16179	16021	13933	14845	13645	14956	15763	16664	15834	17108	14867	15605	14245	14696	16407	16363	16056	14781	15251	14614	14512	14517	13029	13444	16850	14076	16547	13791	13011	15125	15376	14098	14458
3-Indolebutyric acid	362	202.087	9826	10216	9529	10420	10648	11282	10149	10811	11221	10385	11515	10937	10017	10893	12221	10767	9574	10584	10641	11713	11770	10622	11832	10619	11475	11160	10601	10685	10344	11159	12487	11053	10716	10269	9907	10493	10126	10689	10961	10148	11282	10565	9645	9769	10660	10522	10788
L-Acetylcarnitine	363	202.109	31776	31938	34056	33962	40835	41368	44507	43799	38886	41042	35265	36153	31745	30132	41543	46122	33563	32140	34349	34756	34844	35222	33077	33531	45287	46381	37199	37013	37618	37943	37266	36971	40802	39431	32841	33373	34877	34950	33063	31748	32244	31121	31896	33572	41511	40586	39208
Daucic acid	364	203.02	65855	71529	79219	84700	91702	89604	66963	68980	106497	111926	76252	77732	59721	58276	72069	73788	80299	77686	87139	85337	60217	56256	72634	76001	70732	71883	86930	86738	63766	60375	99850	90495	80949	82399	66099	66105	59888	59047	69796	69874	82930	83376	65499	63323	78288	79608	71717
Tryptophan	365	203.083	475713	450331	507515	507636	560221	560005	546339	551141	556250	558569	565693	568741	516850	525612	579936	569136	514549	525469	487279	490071	554739	559728	537960	531795	591951	586571	530661	531099	546449	556161	541368	556735	592858	593088	529560	523233	547760	536985	476003	481867	490586	488250	518302	513446	498547	501812	509387
(2xi,6xi)-7-Methyl-3-methylene-1,2,6,7-octanetetrol	366	203.128	20138	17410	18222	19500	18037	18277	16227	17330	17790	17164	19021	18170	16462	17391	17792	17918	18688	19030	16895	17338	19498	16787	19116	18349	16716	18145	18564	18611	17620	17433	16580	16996	18094	17516	20355	21480	17155	16834	17820	18740	17846	17656	17189	16499	16824	17402	17260
2,4-Di-tert-butylphenol	367	203.143	9505	8784	8694	9014	8994	8490	8565	8699	9256	9172	8723	9538	8775	7886	9428	8190	9888	9778	8785	8631	8623	8409	9731	9125	8411	9001	9348	10411	9303	9724	8355	8508	8870	9289	9726	9837	8681	8665	8257	9343	8694	8206	8227	9322	8277	8605	8894
Indolelactic acid	368	204.066	11313	12251	12137	12434	12765	11364	11109	11423	12484	12162	12238	12688	10951	11403	12027	11602	11656	11487	12497	11480	11633	12899	12141	12662	12382	11743	12443	11264	12081	12614	11619	11576	12324	12689	11544	12146	11163	10950	11435	11504	11891	10787	11783	11558	12114	12323	11809
Pantothenol	369	204.124	28932	28460	25457	25895	37070	37439	56399	53654	95656	98917	25040	25931	22399	21720	40922	39871	29686	29727	47946	48812	48178	46030	24050	24778	23689	23707	30091	32590	42112	44197	35490	34816	44709	45035	24750	23120	27067	25984	32092	31499	41454	40370	23702	23872	31880	32257	27148
2-Methylcitric acid	370	205.035	16891	18037	12270	13299	13052	12592	17150	18870	14717	14752	11844	13281	15079	15726	20565	21753	12615	12471	12805	12595	19584	17535	15935	17083	21182	19750	12651	12860	17554	16917	13196	12699	12351	13568	14750	15802	18396	17278	19024	17897	13267	12893	14154	13873	13752	12966	12273
Eugenitol	371	205.051	28443	27078	23031	22231	23102	24336	27186	26620	29157	28267	23187	23449	29223	28968	29681	29991	22253	22658	21677	22172	29269	31054	28560	27969	31344	31496	25750	24313	26717	28404	23345	24204	24061	24956	27312	28119	30064	30888	30893	29020	26891	27723	29239	31805	27177	28754	25347
Ethyl trans-p-methoxycinnamate	372	205.087	48144	44955	43190	42018	43483	42186	45644	46889	36632	35972	43027	43400	55154	56509	40709	39455	41334	42947	36644	35877	38594	41569	41795	43417	42157	39260	39100	39337	47120	48993	45192	45125	40143	39209	54019	51258	45640	46371	50387	47877	38243	36815	52876	55123	41670	39073	46126
4-(1,1,3,3-Tetramethylbutyl)-phenol	373	205.16	637770	608784	638224	631737	619906	610759	591384	580815	605354	599497	635639	628273	669247	663607	613149	610930	617859	620293	640341	645013	656777	661834	627514	620078	611045	596905	655826	657294	648086	644851	623756	635682	643965	641544	635750	623137	623374	618615	663232	660875	680381	672046	629598	625639	629580	631425	611328
(2R,2''S)-Isobuteine	374	206.049	66550	64495	66625	63049	61503	61373	59110	60494	65402	61798	65025	65252	64306	63576	60854	62642	60379	60197	62871	64097	66484	65781	65612	64413	61464	60008	65637	63775	62607	66635	58839	61736	62258	60395	64843	62887	62629	62101	60419	63888	63630	62867	60606	59217	64413	62524	58073
Miglitol	375	206.103	3749	4029	3231	3608	3580	3974	3907	3674	4038	3537	3768	3806	3511	3921	3955	3997	4068	3772	4349	4205	3920	3334	3847	3442	3409	3746	3796	3902	3740	3862	4691	4121	3888	3903	3678	3832	3665	3856	3834	3745	3435	3980	4030	4012	3967	3318	3398
3-(2H-1,3-benzodioxol-5-yl)-3-oxopropanoic acid	376	207.029	9507	10367	9044	9764	9965	9119	9595	9511	9168	9785	9139	8708	8823	9333	8452	9561	9768	8692	10431	8904	9154	9178	9103	9675	8214	9218	9631	9909	9099	9080	9363	9369	9711	9247	9345	8869	9504	8371	8770	9032	9457	9481	8859	8138	8940	10176	8989
(R)-2-Benzylsuccinate	377	207.065	26310	26567	27471	27007	23419	24526	21881	22670	24674	24210	22595	23637	24642	25814	25128	23922	28753	27971	26136	26845	24677	23228	24942	25682	24240	22832	25741	26071	27789	26934	25360	23555	24152	23394	24892	22774	23491	23629	21138	22631	25760	26275	23195	22958	22859	24283	23417
Ethyl beta-D-glucopyranoside	378	207.087	15132	14240	14858	14065	14974	14071	15511	17542	15354	14738	14986	14584	15312	14704	14397	14802	14386	13756	14297	15745	15120	15522	14870	14494	16055	14256	14860	14507	17129	17309	15612	15746	14486	14401	15055	14006	15095	14850	15383	14302	15831	16768	13881	13899	15052	14977	15931
Eremopetasinorol	379	207.139	149451	143306	154747	152361	146235	145829	141819	143199	140846	143221	154015	156365	151699	155599	137580	139265	149345	149029	150889	152980	157553	157399	149169	149422	145585	145800	158442	162128	148017	148771	141644	141933	147884	145867	151498	149951	149009	148221	152471	151257	157559	157783	144386	148382	148012	145752	138798
Vanilpyruvic acid	380	209.045	20341	23001	20669	21615	23395	23332	22021	20875	25963	25567	23129	21676	19899	19252	19520	21224	21965	21492	24863	23701	20489	19766	21528	21330	18708	19586	23860	24681	21380	19322	25856	24957	22075	21518	19777	19940	20924	20835	19732	19058	21187	20038	20668	21601	19718	19384	19805
Sinapyl alcohol	381	209.082	24204	25200	24116	23099	24599	23491	21435	21024	22259	20825	22371	22751	24366	21250	22590	22072	23918	21830	23343	24355	23626	24519	22322	24447	21305	21452	23847	21868	23111	23659	24192	24404	22078	22694	21105	23941	21777	20932	20932	22565	20216	23232	23690	21770	21984	22902	22855
L,L-Cyclo(leucylprolyl)	382	209.129	19364	17905	18209	17581	17313	17616	15907	16354	17737	17163	18150	17802	18499	16541	17022	17214	17337	18455	17712	18981	18110	17527	17142	17563	15839	16865	17267	17769	16824	16214	17665	18005	18472	16312	17272	16273	17196	15625	18213	15986	16790	16691	16590	16587	16394	15872	17328
C13:2	383	209.154	60953	61702	66743	64893	61356	63429	58257	57551	58648	60617	65087	66355	62085	64203	59187	59641	62120	61710	64547	63689	64205	60883	62942	63617	60104	60273	64423	64281	61938	60849	58775	59411	61955	59626	65228	61681	61769	62371	63605	64041	63883	63245	61561	60672	59918	61255	56943
Phosphocreatine	384	210.028	94166	91841	89074	87789	88522	89525	102324	104824	115393	114520	88726	91050	87867	85396	111618	109883	84337	83126	83686	81814	88026	89123	97352	93498	106953	104938	90348	87387	93607	97500	93529	94208	94134	90793	94980	95517	94324	94776	96095	97321	105443	104518	91768	93418	106468	106988	106483
Zalcitabine	385	210.088	25162	23698	22869	24388	21503	22805	26723	26383	24063	24233	22057	23096	22671	22668	26959	25721	20140	21421	22799	21187	24045	26681	22136	22754	27569	28129	24103	21966	23699	25081	21696	22870	22646	23525	20201	20681	23386	24465	32774	30472	27054	27737	21045	21353	25251	28784	24503
Vanillactic acid	386	211.06	34970	34962	37354	38530	38103	37289	35962	35092	39313	39357	38994	40641	33921	34553	35690	36519	36553	39661	31991	34294	37622	37180	38630	38642	37363	36557	36133	36271	34991	38520	35804	37721	37983	39406	36883	36509	37053	39691	34391	32786	34885	36172	37131	38837	40522	37715	37230
Glycyl-Histidine	387	211.083	17142	18690	18534	19436	19700	18568	17428	17917	17746	18660	20082	18949	17745	19051	16726	17726	19801	20135	17268	17933	16869	18696	19809	18438	17615	17672	18399	17521	18597	19983	17532	18130	20206	21484	16418	18446	19629	19874	16814	17077	17560	16131	19713	19395	18548	18702	19162
3,4-Methyleneazelaic acid	388	211.097	28687	26140	25125	25168	23799	24271	23317	22715	22976	22317	23882	24239	23196	22968	23659	23049	26266	25298	24663	26484	23841	24957	24477	23795	22297	21688	24701	25369	24077	22328	23458	21041	24086	23268	24827	24522	23683	24970	24899	26733	24978	25190	22002	22848	23328	23279	23666
Cucurbic acid	389	211.134	40116	38392	38579	39475	36575	35269	34341	36600	33557	32850	38022	38110	37699	38142	35680	36025	36837	36913	36864	37846	36783	39723	38387	37614	34249	34859	38169	39646	36201	34927	36948	35696	36261	34871	36463	36568	36495	35881	36945	39405	36972	38160	36360	35400	36407	37824	36202
1,4''-Bipiperidine-1''-carboxylic acid	390	211.145	9898	10061	10375	10663	10273	10593	9917	9374	9352	9011	10011	10444	10872	9838	9319	9375	9931	9870	10314	10078	10692	10416	10075	9727	10042	9521	10284	9460	9236	9511	9236	9079	10515	9454	9331	9483	9287	9755	10306	10471	9485	10217	9606	9596	9211	10153	9335
10-Undecenyl acetate	391	211.17	10712	9745	9476	9326	9159	8040	8778	9005	7268	7734	8860	9002	8803	8898	9003	9015	8141	9687	9969	9332	10283	8810	9458	8835	8896	8254	9440	10100	7855	7285	9128	9639	9002	9266	10484	10509	8818	8297	9984	10450	9525	9565	9339	9057	8398	9028	9625
2-Tetradecanone	392	211.206	5538	4813	4586	4243	4364	4223	4653	4896	5025	4074	4366	5172	5194	4693	4891	4146	4606	4621	4502	4463	4943	4914	4414	4762	4561	4776	5124	4843	4580	4601	4272	4943	4333	4768	4925	6329	5079	4450	5413	4270	4705	5511	4629	4442	4576	4798	5168
Indoxyl sulfate	393	212.002	7797	8787	8436	7269	7686	7432	7456	8011	7902	7872	7514	7201	7905	8543	7369	7962	7398	7167	8971	9805	8251	7896	8707	8366	8070	8119	8195	8094	8236	7699	10417	7574	7615	7621	7765	7992	8141	7033	7315	8441	7941	8266	8065	7143	7518	8363	6913
2-(4-Methyl-5-thiazolyl)ethyl butanoate	394	212.075	10393	10837	11972	12840	12523	11726	11508	10866	10607	11040	10693	10105	12001	11387	10809	10305	11134	12219	12435	11789	12203	10677	11113	11820	11851	10896	11090	12397	11053	10408	12004	11737	11527	11877	11397	10205	9913	11130	9814	10592	11351	10909	11229	10708	9981	10646	10361
2-Oxo-3-hydroxy-4-phosphobutanoic acid	395	212.979	5857	6473	5506	6200	5403	6414	5398	5430	5802	5958	6005	6705	5888	6763	5692	5130	5724	5907	5811	6163	6159	5144	6266	5835	5163	5458	6498	6166	6328	5729	6162	5619	6536	6297	6474	5632	5718	5864	5430	5463	5829	5740	5459	6389	6325	5890	5425
{[(2E)-3-phenylprop-2-en-1-yl]oxy}sulfonic acid	396	213.022	7564	8591	8264	9576	7905	7787	7517	7909	9978	7990	7605	7962	8833	7933	8555	9333	9165	8105	9338	9601	7989	9692	8626	9057	7792	8029	9328	8993	8959	8908	9960	8903	8292	7318	8436	8746	7805	8961	8726	8036	8186	8750	8156	8183	9063	8561	7827
2-hydroxy-3-(2,4,5-trihydroxyphenyl)propanoic acid	397	213.039	14456	13855	14203	14831	14385	13278	13343	12224	14489	15642	13859	14804	14388	14450	13952	14410	14693	14074	14407	14449	14592	14480	13431	13170	13393	13961	13827	13991	14529	14985	14622	14906	14684	13756	15121	13730	15679	14840	13829	14025	14281	15233	13760	13827	13387	14462	13258
Phenyl salicylate	398	213.055	11696	12180	12984	12511	11683	12438	11945	11182	12805	12668	12067	11802	11995	12354	11147	11505	12339	12037	11646	12586	11444	11785	11937	12614	10806	11752	11418	12094	11646	12319	11349	10913	13482	12334	12005	11625	13151	12031	12082	11255	11930	12040	11874	11993	11848	12157	11738
(+)-(1R,2R)-1,2-Diphenylethane-1,2-diol	399	213.092	20592	20359	21097	21210	20313	22154	21151	19185	20914	20803	21299	21622	20994	20597	19429	19752	21496	20740	19428	21670	21251	20484	20866	22671	21859	20126	21394	21429	21507	21364	19308	20429	19342	19949	19711	21477	21028	20405	20195	20326	19529	20904	19400	19497	20075	19911	19199
5-Hexyltetrahydro-2-oxo-3-furancarboxylic acid	400	213.113	26111	23905	24380	25072	22651	23269	23549	22446	24565	22546	25238	24044	25793	26132	22981	26211	24197	25357	25379	24452	25731	24260	25166	24326	22433	22015	24225	26751	24171	24721	24367	23988	22963	22277	25818	25710	24126	23243	24410	25411	23528	23175	23827	23215	23526	24353	23119
Dethiobiotin	401	213.125	29903	32215	31908	32682	29965	29762	27754	28352	29171	27506	31297	28474	29386	28487	27284	28317	28144	28174	28028	29980	32071	29659	29867	30715	27744	25441	28867	28325	27655	28968	27323	26797	27211	27560	27639	26898	28820	29154	27960	26378	29499	29396	28275	26981	27961	27844	26091
3-Oxododecanoic acid	402	213.149	25537	24146	24426	24973	22134	21604	22307	22477	22705	21902	23462	23600	22274	22948	21244	22637	25665	23708	22009	22917	21755	22762	24086	23929	21929	21628	23087	25046	20971	20704	22157	23464	23124	22276	24946	24786	21756	22371	25132	22531	22043	23052	23065	23230	20600	20522	23246
C13:0	403	213.186	55083	51097	49243	48917	43321	45816	47313	47653	41176	42159	45592	47626	46300	43759	42372	42398	46108	44359	51214	51258	49241	47193	43548	45666	44731	40619	63819	61462	40784	42781	45658	44453	48085	46646	50591	50149	45418	48142	45373	48810	45981	46275	44655	46309	48902	49395	47054
Glycerylphosphorylethanolamine	404	214.048	301053	284624	274761	266705	246241	243372	431459	431156	506535	503751	263363	267301	383056	384975	493532	495512	250089	249750	245083	247144	298816	302132	403457	391147	502811	488843	257956	256764	281706	282069	259861	266868	252897	252454	374636	376711	292226	295020	549318	544667	622662	641526	418604	417015	538543	546412	457024
Propenoylcarnitine	405	214.108	7664	8201	7977	7814	7918	7079	8801	8665	8815	9086	8522	8150	8389	8321	8892	8662	7561	7780	8226	8050	8075	8332	9240	7750	8742	8536	7115	7353	7178	7108	7285	6665	7411	6892	8480	7881	7492	7413	8948	9148	9441	9115	8392	7727	9557	9052	8628
N-Nonanoylglycine	406	214.145	17368	16554	17428	17603	17475	16530	19600	20378	14149	15364	17669	16689	17601	17687	18660	17612	20814	21319	16058	15995	18335	17939	18751	18053	17723	16740	17668	17668	13828	15325	15331	15973	15079	15182	19546	21405	17609	18719	20579	20963	19620	20324	17753	16712	16636	17752	17688
(5-ethenyl-2-hydroxyphenyl)oxidanesulfonic acid	407	215.002	5955	7011	6826	6219	6248	6252	6224	5641	8162	8178	5600	6113	5514	5839	6758	6852	6966	6349	6653	7309	5801	6706	7057	7857	6807	5961	5873	5477	6693	6726	6543	7377	6492	6167	6707	6928	8284	7810	5927	6637	5804	6207	7954	7109	7056	6276	6497
Undecanedioic acid	408	215.129	64434	64371	64436	63327	58931	56981	56069	52861	53045	53124	59534	61592	60184	60596	53431	54039	60560	58798	60187	59272	58645	58948	59829	59097	53903	54286	64071	62269	52941	56618	55049	54841	54600	54816	61830	60858	56915	59379	62566	61661	63027	61911	56713	55060	56314	56930	58708
3-Hydroxydodecanoic acid	409	215.165	29435	28606	28646	27507	23342	24586	24570	24356	23147	22600	28128	25796	25855	26172	25700	24285	22420	24390	24126	25528	24940	25490	26555	25175	25816	24902	28300	26789	22579	23133	23285	22405	22945	23474	28072	28170	24070	23628	27399	26367	25855	27062	25316	25029	24313	26232	25106
Lycoperdic acid	410	216.05	47457	47825	41272	40438	48499	47545	52428	52825	55176	57745	40546	42925	44775	44024	52781	51259	40710	40646	38840	39032	53087	54580	47449	47634	55785	55383	46156	45801	53103	53674	45386	44009	45766	46005	45913	45868	52162	50024	49649	49502	49793	50436	44060	45810	49219	49757	48201
N-a-Acetylcitrulline	411	216.099	511401	499368	560368	547515	1048130	1056991	519172	520959	1780665	1792842	647882	647082	493017	493244	525471	522374	774774	775297	474219	474097	486233	484227	1077053	1056389	616508	610457	715487	707889	745137	758800	513154	519657	646436	642963	1006923	1002700	705731	700539	440402	439139	438389	439092	733038	725914	482635	481466	655454
Diphenyl disulfide	412	217.016	73015	66838	66791	64581	63429	65109	76342	76850	76784	74227	67705	72426	73601	76084	87120	87470	64635	66239	59381	62047	75948	77137	74597	73024	79154	81135	62674	65537	74295	74786	66317	73026	67471	67946	72818	71523	112808	112873	77750	80351	70905	74404	101463	101944	74095	72859	76145
Meprobamate	413	217.118	35031	37434	37172	37119	43593	43387	34965	35284	52240	52670	37949	36684	34275	32456	34438	34534	38375	35716	34405	32727	32083	32540	41404	42100	35368	35492	34031	34169	34847	37690	33092	33831	36153	36965	38580	39279	35111	35881	33049	36249	34823	36784	36425	35000	38441	36674	38694
Nookatone	414	217.159	6323	6229	5940	5875	5405	6373	5735	6022	6597	6227	5845	5725	5814	6035	5738	5728	7144	6390	5387	5822	5580	5188	7150	6538	5260	5403	7377	6849	6193	4990	5632	5711	5106	5557	6878	6115	5382	5648	6072	5495	5323	6814	5731	6365	5587	5829	6344
1-Isothiocyanato-7-(methylsulfinyl)heptane	415	218.067	24651	24414	26536	26359	26268	26225	28870	30373	32875	33815	25587	28562	22996	25581	31223	32059	25231	25191	26532	25876	27427	25857	24375	26344	31914	31732	26546	26024	25790	26901	26922	26840	26766	26836	25116	24993	28268	26486	26307	27095	27592	25810	26025	24563	27709	28544	27158
Pantothenic acid	416	218.103	4001075	3819514	5151715	5019411	4024410	4006649	3318827	3321979	4763524	4745776	4989455	5045678	4133042	4157947	3547025	3536854	4527305	4536727	4729019	4691673	4381813	4382643	4855510	4809380	3547487	3517112	3848672	3868306	4383770	4431250	4044375	4095891	4081337	4072738	4416253	4422865	4232592	4207048	3503564	3488326	4073062	4081244	4358329	4321411	4396868	4402255	4124622
1-Propenyl 1-(1-propenylthio)propyl disulfide	417	219.035	13231	12732	13548	13337	15830	16892	14848	14868	20016	20872	15452	15817	13597	14095	14186	14382	13334	13981	14580	14121	14887	14491	15044	16120	15914	15632	14886	14765	15785	16967	13785	14573	14788	14609	15631	15260	16012	16491	14113	13491	15759	15421	15012	14286	15530	15027	16333
N-Acetyl-S-(N-methylcarbamoyl)cysteine	418	219.045	17725	18206	18205	18135	21008	22872	21415	21272	33506	31540	19673	19435	18195	17770	21688	22307	18908	17556	18862	19221	19331	21029	20584	20102	20450	21503	22075	19262	21684	21448	21805	20210	20940	19563	18573	18991	21596	21314	17522	17671	22199	20593	19416	19292	22887	22532	25114
L-beta-aspartyl-L-serine	419	219.064	16636	15915	16575	15749	16470	16700	17730	16156	17483	16726	15450	15738	15660	15509	17300	16204	16009	14706	16160	14388	15635	16650	15432	15466	16503	16152	15568	15692	17408	16646	15267	16019	16455	16818	14846	14998	16143	16592	16434	16839	16863	17171	15465	15087	16966	17135	15762
1-Hydroxypyrene	420	219.082	35342	34880	38190	37374	34716	34002	34017	34161	33873	32896	35477	36299	32565	32651	30120	31414	40448	39980	31659	34332	31983	33216	34862	33421	30829	30177	31735	31261	35642	35833	30897	32040	39257	38123	32538	33251	37054	35274	31536	30792	29546	32063	34704	33651	34306	34066	34332
Nootkatol	421	219.175	28354	27646	29099	30338	26747	26560	25304	26208	25782	26297	28813	29045	31721	29851	26869	26596	26431	27763	29355	27291	30054	29141	27854	28000	26833	27913	28003	28777	27370	29777	27278	27135	27488	27311	28247	27293	28147	27208	29857	30139	27779	27927	26737	27878	27252	27450	27257
N-Acetylgalactosamine	422	220.082	17039	17560	17665	16230	16869	16975	19774	19267	16467	17367	15394	16432	15327	15245	15631	14887	17109	16877	17831	16276	15835	17177	15868	18552	13941	15184	16647	17669	16435	15576	17829	16754	17525	16929	16147	16213	16185	16617	13816	13829	15308	16201	16550	14517	14880	14464	15912
Dihydrozeatin	423	220.119	10607	10323	13477	14596	11391	11924	9553	9372	12619	12445	13370	13613	12104	11493	10144	10338	12881	13221	12775	12920	10467	11623	14262	13623	10697	10741	10514	10370	11522	12187	11425	11035	12063	12691	11762	12054	12158	11847	10255	9624	10959	11635	13702	12469	11512	11730	10588
Procarbazine	424	220.146	27085	25322	28310	25623	24975	25361	25313	24696	23916	25735	27019	26497	26177	26113	25902	24050	26235	25865	24436	23918	25634	26807	24963	26536	23867	24319	25521	27613	25357	24970	25197	24188	25746	25453	27334	25611	24329	25307	26430	25792	26816	25984	27045	25524	26148	25029	25389
L-Cystathionine	425	221.06	139474	133493	148778	145358	105162	103281	141634	142873	143397	143309	146679	146165	135268	134454	152832	154407	137869	138118	141428	140153	161720	157219	133498	131881	154368	152605	108437	103063	140588	142929	101605	100249	101101	100033	128630	130874	142060	141305	151968	151145	155978	154040	128389	129833	145005	140064	130677
Monoisobutyl phthalic acid	426	221.081	28818	30878	32273	32143	25480	26086	29341	28547	27757	27586	29180	30767	28980	32147	30037	31094	29573	30157	29678	30309	32708	31205	28917	28695	29303	28598	26012	28018	30460	30612	25705	24852	26018	25580	28368	27597	28813	30564	32374	30257	30824	30931	29232	28532	28905	30213	28456
Annuionone B	427	221.118	43584	42527	43841	44093	40034	41152	39281	37990	40765	40278	44145	42855	43941	43988	40140	39550	42642	41834	43416	41752	45289	42228	42532	41934	40516	40021	42013	43857	44020	44121	42432	41947	41793	41418	43905	42513	42358	40623	42907	41630	43432	44088	41969	42137	42593	42239	39692
Rishitin	428	221.154	98478	95546	93699	89886	89170	88895	85663	85646	84129	86508	94443	92071	90117	95307	90804	89282	93365	94048	91836	90551	92969	94419	92522	89683	85544	84702	96064	98928	90961	89871	94021	94794	94213	92889	94294	99856	90461	88972	97952	97728	93193	90873	89775	91017	92368	91939	87191
N-Acetyl-L-tyrosine	429	222.077	12545	12934	14196	13880	12255	11940	13548	13703	13882	15173	13899	13418	12453	12669	12869	13019	12621	13149	12985	12499	12619	13112	13193	14375	14106	13657	13827	14238	13164	12812	12487	12581	14234	12239	13890	13292	12623	11999	13051	12717	13318	12375	12954	12783	14240	13557	13475
Cerulenin	430	222.114	5195	5792	5058	5576	5222	4984	4849	5431	5075	4817	5064	5295	6031	4973	5660	4937	5289	5348	5856	6085	4633	6343	5275	4909	5563	4866	4981	5251	5849	4622	5455	5005	5111	5351	4479	5137	5338	5063	4812	5054	4949	4693	5520	4883	4727	5045	5694
Elenolide	431	223.061	20737	19901	21610	21278	19146	20219	19609	20189	21372	21545	22366	21637	20587	19171	18652	19364	21620	21104	21047	21301	22041	19924	20365	20909	20262	20476	19255	19756	20000	20363	18261	19093	18353	19042	20917	19130	20192	20480	20510	21482	20334	21189	20286	20421	19312	19942	20386
4-Hydroxychalcone	432	223.076	23029	24526	25863	24812	22943	22308	22463	24461	22841	22335	23046	23347	23679	22743	23661	22517	26261	26972	22131	20942	24155	21901	25399	25015	23523	19799	24149	22069	25026	23214	21226	24103	25053	24386	24302	24422	25302	27666	20536	21088	20707	21159	23622	25155	25069	23149	23401
Diplosporin	433	223.097	16816	15792	18148	17306	14826	16712	15402	15860	14074	15229	17071	16237	16528	14764	16869	16138	17913	16034	17644	17571	15552	17808	16685	16248	14707	15271	17238	16783	15687	16039	16413	17389	16436	15704	15928	16564	16501	15845	16798	15562	16162	16965	15441	16492	15622	16502	16678
2-(2-phenylcyclobutyl)phenol	434	223.112	17412	17529	17979	17435	17550	16421	16951	17063	16239	14724	18944	17803	15329	16920	16770	15751	21424	19277	15539	14974	15686	14902	17057	18333	13722	14821	16782	17090	17158	17053	16971	17427	18712	19313	17311	18090	19253	17564	15038	14182	16060	15011	17582	18019	16092	16674	16885
Epoxyeremopetasinorol	435	223.134	36671	35410	38052	34975	35019	34652	33037	30305	32262	30596	36237	34099	35001	34887	33327	34876	37834	37368	34468	37613	36664	37078	36463	33130	31578	31124	38313	39094	33232	34362	36377	35170	34824	36168	35046	35999	30996	32654	36652	35996	35545	35165	34505	33339	34129	33103	31837
5,8-Tetradecadienoic acid	436	223.17	10727	12321	10821	9906	11066	10375	10868	10099	10328	8985	10687	10116	11167	10883	10879	11111	11254	11917	13015	11596	9958	10861	10454	10721	11166	9254	11309	11124	9027	9703	11320	12302	10360	10251	10964	10941	10261	10392	10537	9725	10195	10543	9795	10315	11449	9465	10135
Bis(2-furanylmethyl) disulfide	437	225.005	96205	102384	112511	114438	123513	125079	88710	89162	134900	132587	110183	105270	83582	76826	98161	98400	108800	107222	123105	120873	82978	82779	96690	98451	97853	96272	119706	122586	87414	85715	138628	134796	115944	115016	96120	95060	82610	84009	91144	94552	100820	95692	86395	85764	111445	110606	100117
Chorismate	438	225.04	14154	13165	13652	13543	13505	14809	12085	13194	14909	15558	14523	14146	13050	13502	14029	13897	13395	14071	13935	15064	13409	12570	14491	13572	13324	13829	13721	15225	14032	13636	14709	14122	13858	14292	12949	14946	14217	13483	12941	13550	12781	14127	14319	13224	12837	13683	12529
3,4,5-Trimethoxyphenyl acetate	439	225.076	21916	23100	23548	21925	24533	24545	22572	21909	26196	24072	21793	22331	23080	21730	20664	21720	23743	24594	23022	22670	21786	23292	22356	24959	21405	21311	23428	23788	22683	23830	24063	24249	21717	22579	24241	22918	22912	23142	20098	21976	22950	21216	23682	24862	19790	19993	22080
Allixin	440	225.113	28127	25276	27288	27938	25822	26206	24555	24272	24793	24439	25767	25195	25826	27050	25873	25163	27927	25518	26894	26916	24913	26039	25678	25148	23693	24955	26420	28232	25621	25672	25056	24638	23949	23741	26352	27229	25097	23506	25299	26653	25854	26703	25344	25042	27791	25806	27295
Pentobarbital	441	225.125	12228	14879	12845	13787	12605	12171	11621	12280	11255	11131	11308	11974	11998	12771	12676	11860	13354	11695	13953	13871	13119	12673	12808	13285	10980	11947	12059	12283	12267	11522	12592	12974	12404	13527	12286	13004	11737	10675	11746	12523	11846	13071	11626	12274	12376	12053	11622
Methyl dihydrojasmonate	442	225.149	29552	30333	29565	27086	26614	26864	27019	27182	23569	23847	26463	25535	25967	24307	26625	26094	25433	25944	27804	26365	28760	27477	27439	26613	25575	25465	28599	29949	22988	24502	27139	26699	25391	24645	32237	33346	25773	25996	29876	32880	26001	25856	24637	25947	27584	26852	25739
C14:1	443	225.186	33482	37492	33444	35482	33949	32758	47819	45851	30798	29648	30845	30215	31044	30944	35784	33641	30020	30101	41790	38796	34101	33893	28840	29996	31252	31272	50799	49390	29807	27916	35077	32978	36589	34642	32207	33768	30849	28889	32079	31644	33352	32140	32006	31700	37403	38853	35400
Pentadecanal	444	225.222	13934	13487	13184	13608	11984	11559	13303	12352	11868	12719	13575	12356	12891	13372	13774	12098	13857	13233	13705	13641	12722	12356	12551	12140	11782	12669	11702	12044	12809	12269	11211	12907	10866	11422	14493	14365	12125	12306	13874	13296	13142	12275	13903	13918	14200	14152	13525
Deoxycytidine	445	226.083	11382	11878	10789	13064	12910	12253	11852	11819	13075	13195	11389	11063	9954	9863	12350	12301	12512	12987	12168	12742	12286	12465	12210	11796	12558	12482	12086	12658	11809	12167	11354	11499	12370	12309	11411	11841	12401	12359	10744	12323	11616	11446	11835	10408	12675	11578	11647
2-Amino-3,4,8-trimethyl-3H-imidazo[4,5-f]quinoxaline	446	226.108	8103	6991	7086	7997	7603	7866	7457	7593	7645	7743	7436	7109	6149	8234	6937	7067	7372	7675	7416	7443	6882	7054	7349	7111	8142	7239	7165	7098	6708	6792	6412	6279	6865	7579	6720	7742	7224	7585	7208	6858	6556	7256	6684	6739	6833	7321	7956
Thiolutin	447	226.995	16390	18792	19384	17424	22555	22052	19253	17955	25161	25254	17142	17565	16870	16526	17298	17853	20353	19748	21609	23077	18122	17877	19273	18497	17742	18683	20481	19991	18650	18286	22746	21383	19815	19335	19799	17614	18617	18267	17024	16141	16405	17757	19149	18281	18083	17115	19926
{4-[(1E)-3-oxoprop-1-en-1-yl]phenyl}oxidanesulfonic acid	448	227.003	19820	20349	21577	21451	25015	24788	21406	20968	25069	29913	21017	22064	18916	19518	20873	20514	20897	20326	23827	24098	20315	19433	22867	22667	20681	20617	24499	23211	19415	20325	26309	23986	23088	23384	19134	20260	19559	20325	19179	19590	20175	21538	20626	20755	23177	22487	21992
2-oxo-3-(2,3,4,5-tetrahydroxyphenyl)propanoic acid	449	227.018	11008	10099	10659	11474	11917	10895	9921	10498	11146	12149	10198	10640	9779	10269	9836	9463	10209	10965	11607	10797	9485	8998	10484	10309	10132	10099	12165	10717	9979	9151	10971	10351	10737	10517	11034	9755	9354	9629	9381	9441	11001	10929	9006	9697	10469	9079	9247
Propyl propane thiosulfonate	450	227.092	32348	34042	32403	32544	30919	29890	28202	26771	28551	27129	31212	29429	29021	28380	29139	30384	30723	29604	30018	28245	32039	29595	28302	30580	28499	27268	31115	29652	27994	26332	29653	29516	29058	29016	29471	29655	28241	27530	31361	30518	28723	29485	28911	29238	30614	30392	27423
Prolylhydroxyproline	451	227.104	53652	63752	52776	56168	60946	57922	58958	61166	63708	60049	53173	53523	53859	53739	56669	55761	53048	52396	57582	54630	58906	57795	54548	55340	54144	54702	55463	54557	57671	57164	57466	55797	52079	53475	52641	54616	58240	54182	46707	47064	46226	47939	49783	51154	66824	68151	54245
Traumatic acid	452	227.129	39238	38917	36401	38330	33654	34263	32183	31485	30682	29416	34353	35208	34970	34251	33871	32601	36273	34600	34912	35864	35069	37116	33789	35139	32220	31363	37039	35568	33251	30833	33833	34433	32115	30839	34693	34980	34443	32987	34257	33717	34284	34017	31638	31783	32237	32199	32379
Isoleucylproline	453	227.14	51665	60052	57296	57646	56614	54082	51777	50819	52114	51467	57401	53738	53922	51479	51157	52078	50650	51142	51696	53735	56969	60518	54420	53841	54068	52657	53356	52566	56068	56189	49906	49770	50529	50976	51566	50078	52757	54199	50821	49892	50173	51363	49267	50173	50706	51185	49092
11-Hydroxy-9-tridecenoic acid	454	227.165	23802	22777	20645	20864	19461	19856	20625	19629	16142	17279	21783	19584	21059	18824	19048	19269	20986	20546	19577	19420	19878	20317	19521	20099	17113	19048	21156	21170	18052	18153	17354	19341	18836	18952	22365	20480	20299	19425	19879	21013	19113	19519	18784	18630	19290	17877	20193
C14:0	455	227.202	626297	622019	564168	575499	539893	529785	576359	572638	491913	490710	547305	534059	560034	568489	502332	508695	527707	532629	635677	605744	582393	578634	501173	511965	495949	485976	709795	700322	532313	523690	595824	569266	571098	561713	559865	554460	520145	511295	562277	559953	614351	598325	538428	536308	587170	591142	560407
5-Phosphoribosylamine	456	228.028	6654	6808	5705	7033	8242	7712	6583	6704	9053	8742	6679	6423	6259	6223	6845	7539	7131	7122	6320	6463	6539	6511	7016	6987	7587	7317	7410	7457	7386	7287	7558	6785	7712	6822	6442	7070	7489	7133	5919	5786	8299	6515	6600	7039	7127	7517	8423
Asparaginyl-Proline	457	228.099	49569	45007	45899	43063	43484	43793	50619	51748	46580	48743	44181	43090	42705	42247	50666	49861	40651	39810	41641	40669	47987	47672	44040	45965	54453	54258	40561	42155	46467	45834	41909	43744	44523	45231	44936	42613	45595	46326	58110	55339	51978	51755	42768	43716	51917	53032	48730
N-Decanoylglycine	458	228.16	25676	24209	27605	26487	23518	22909	28173	28977	21051	20108	20787	22182	25205	24581	27166	26543	31641	29187	23363	21803	27677	27605	30617	31750	22375	21770	24446	25738	21618	20139	20140	20281	21455	20982	29699	29903	24555	24452	28443	28146	29093	30243	23501	23438	21966	21629	23966
Pentose P	459	229.012	24681	23920	23267	24520	25667	28148	35091	36208	29420	27919	24846	26719	21200	21431	36403	37365	21926	23116	21122	20661	28959	27021	23006	20754	35697	36066	26067	27098	28227	28450	25418	26535	28176	28234	22709	22324	26602	27050	26625	26657	28307	29895	20593	21935	27954	26930	28339
Hydroxyprolyl-Valine	460	229.119	13772	15615	13873	13704	13887	13632	13374	12347	13229	13274	13257	13395	13419	13356	12883	12349	14176	12830	13613	13075	11569	13808	13049	13080	11716	12640	15080	13711	13145	14591	12384	12352	14059	13225	14023	13036	12742	12379	12703	12539	12717	13200	11112	13179	12122	12616	13899
Ibudilast	461	229.135	28934	29209	34549	32760	41480	43245	27782	28498	58001	58369	33162	35516	26297	27784	29214	29723	35924	37776	26555	26678	26544	26702	41558	39997	30454	30678	40702	40278	35998	37006	29243	30435	32576	32233	35375	36348	32659	31628	26974	25375	26339	26369	35939	34943	30726	30292	35082
Dodecanedioic acid	462	229.144	48419	47574	47833	46331	42264	43227	43514	41631	46701	45026	46560	43313	42254	40614	41799	44872	47585	46870	39644	41914	43922	43095	46801	46660	40572	40816	46712	46296	44930	42987	37010	40391	39719	40253	47872	47427	43681	42595	42886	46196	42223	45218	44721	43497	41304	42933	47251
Isoleucyl-Valine	463	229.155	56040	67484	60892	63306	60079	57987	53458	57753	57226	55952	57157	57702	53664	56291	51426	52627	54528	52055	55250	51347	53596	56124	57701	53747	52398	50834	56700	52144	54210	51136	49846	51832	53923	52583	51683	53625	51725	51698	52357	53169	56035	55770	50651	49735	52613	52351	50820
3-[[5-Methyl-2-(1-methylethyl)cyclohexyl]oxy]-1,2-propanediol	464	229.181	34796	30832	32531	31127	28019	27547	26632	26128	24301	25003	28777	29551	28593	27879	26961	28430	27724	27827	29802	29088	30073	27692	29570	27644	26927	26151	32066	31319	24043	26025	25541	25695	24978	25334	33104	31756	27582	25893	30441	30592	28760	31067	28011	28934	26855	28438	27260
Paracetamol sulfate	465	230.013	13846	15725	14883	16698	19878	20419	16246	16703	18761	19893	17543	15091	16043	14201	16419	17711	16861	16918	19237	18601	17724	16195	16786	17894	18637	17664	18028	18037	17500	18327	20495	18772	17054	18320	17068	16767	16810	16966	16279	15775	14945	14575	17106	16217	17136	16357	16303
Isovalerylglutamic acid	466	230.103	9716	9884	9341	9933	10852	9366	9365	8917	9548	10104	9187	9894	8878	9240	8673	8474	8279	8501	9863	9192	9836	8921	9216	9347	8753	9159	8624	9340	9328	9499	8947	10423	8654	8711	9023	9394	8828	9138	9379	8996	7667	8927	8221	8013	9630	8933	8298
Gamma-Aminobutyryl-lysine	467	230.149	11073	11713	11965	11350	10529	11183	11786	10535	11306	11115	11325	11300	11535	11320	11192	11362	11229	11023	10841	10955	10523	10680	12585	11677	11009	10992	10745	11764	9975	9949	10934	10699	10550	9944	11801	12157	11555	10541	11455	11338	10786	10426	10949	11156	11415	11325	11789
Acetyl citrate	468	231.015	8702	8546	8688	8630	8179	9176	7776	8682	9545	8437	9670	8131	8378	8296	8904	8985	7673	7101	8289	9485	8545	8495	7839	8141	7998	8551	8560	8706	8375	8889	8909	8980	8101	9281	8110	8492	8296	7704	7650	7926	9170	9130	7544	7347	9110	8950	8062
Glycerol 1-propanoate diacetate	469	231.087	21340	23391	22812	21140	21360	21190	19805	19467	20053	22282	22867	23587	18850	21107	20938	20400	21607	22299	19630	20256	21080	23610	21417	21140	21182	19798	22070	21667	21616	22294	21805	20628	22562	21588	20736	20854	20417	21332	20390	21002	20899	21849	19806	19452	22583	19904	21809
N2-Succinyl-L-ornithine	470	231.099	25634	24993	25207	25858	23934	24688	25456	23461	24715	25628	25902	27557	26790	25604	26612	25202	25757	24452	24474	24993	27070	25860	25408	25184	27369	27397	24904	24241	24747	25378	24473	25584	26274	26114	25569	24802	26126	25429	25670	26081	25108	24277	25282	23810	26675	25800	24878
Spermic acid 2	471	231.136	22078	21676	21902	21227	20360	21489	20066	20915	21571	22793	21856	22266	22921	21017	19024	19492	22879	24015	18747	21371	21213	20032	21020	21624	21132	20286	20945	21262	19875	21990	19238	20684	21678	21547	21503	22415	19987	19516	19943	20390	21655	20219	20924	19930	21660	20481	22239
1-(2,6,6-Trimethyl-2-cyclohexen-1-yl)-1,6-heptadien-3-one	472	231.175	12151	11068	10861	10879	10427	10711	10340	10884	9158	9428	10148	10668	11806	12479	10013	10474	11113	11364	9711	10258	11438	10231	10251	10368	10326	10425	11154	10533	10263	10637	9433	11324	9818	10479	11915	11558	10538	10850	10313	11108	10238	10842	10844	10925	10366	9647	10320
Asparaginyl-Threonine	473	232.094	6988	6752	8094	8348	7297	7905	7630	7809	7910	7685	7569	8695	6905	6613	7569	6930	7527	7619	6932	7844	6846	7428	7146	7204	7643	7497	6816	6870	6680	6810	8210	8022	7705	7799	6061	6861	6273	6937	6809	6701	7037	7155	6969	6481	8064	7295	7208
Hydroxypropionylcarnitine	474	232.119	5095	5322	4390	4778	4262	4395	4333	4417	4532	3955	4372	4353	4291	4976	4438	5306	4894	4285	5003	5060	4975	4706	4379	5130	3840	3997	4235	4419	4059	4414	5373	4653	4459	4465	4005	4142	3944	4370	4049	4170	3845	4059	4024	4478	4295	5144	4303
Lysyl-Serine	475	232.13	5641	5977	5839	5327	5321	4893	5960	5346	4988	5284	5401	4963	5323	5463	4999	4824	6753	5531	4979	5117	6362	5388	5077	5303	5389	5468	6014	4704	5496	4702	5554	5587	4688	5669	5045	5631	4898	5265	4475	5125	4682	4421	4214	5121	5665	6182	5582
4-[2,2''-Bithiophen-5-yl]-3-butyn-1-ol	476	233.01	45982	45865	47747	49751	45486	46045	44666	43370	44007	47855	48916	49981	52389	49755	44581	44966	44734	47182	49313	52099	47412	49519	47228	47875	44516	46229	49179	49027	49430	51528	46114	48375	47384	47978	48891	48767	47549	49742	48083	51233	49744	49778	45755	47608	45769	48418	45584
7-Acetoxy-6-methoxycoumarin	477	233.046	7204	7588	8323	8104	7156	7730	6993	6994	7576	7542	8214	7886	8005	6977	6820	7469	7746	8198	7486	8208	7378	7947	8058	7733	6904	6755	7964	6946	7195	8154	8027	7872	7487	7684	6895	6938	7610	7860	7586	7121	7809	9090	6517	6848	7329	7928	7071
(2Z,4''Z)-2-(5-Methylthio-4-penten-2-ynylidene)-1,6-dioxaspiro[4.4]non-3-ene	478	233.063	9879	8814	9894	9594	9591	9046	9005	9011	9586	10377	10147	10590	9449	9008	8535	8786	11552	9219	9373	9385	8799	9305	9226	10894	9143	8610	11320	9549	9028	9573	8496	8730	9459	10625	8883	10936	10295	9937	9456	9868	8923	9205	9068	8739	9554	9376	9229
5-Methoxytryptophan	479	233.093	11560	12295	12921	13218	13791	13020	11947	12319	14669	14340	12310	12064	10958	11025	11400	12958	13002	12003	11506	11290	11652	12371	13692	12657	12676	12873	12048	12347	12498	12274	11041	11245	12672	12516	11455	11151	12090	13508	10972	11859	11717	11768	13014	12706	12300	12361	12246
(10S,11S)-Pterosin C	480	233.118	10964	10911	10593	10124	9855	9326	9789	10010	9345	10171	9822	10187	10685	10117	9517	9982	10772	11439	9557	9867	9565	10515	10548	10212	8993	9810	9899	12749	10019	10544	10581	9283	9091	9055	9520	10094	9482	9505	9772	10674	9098	10638	9410	9848	9344	9478	10087
Valerenic acid	481	233.154	67236	65130	65193	63521	63864	61961	61338	62062	62197	60895	65143	67292	71262	71678	64094	61113	67432	68069	66870	64272	69707	71086	66899	64955	66970	66679	71666	72590	73333	70088	66013	67121	69941	68122	72520	72615	66052	67395	71906	74980	67391	72248	71370	69879	68867	63747	67596
Pamidronate	482	233.994	4736	4958	4817	4411	4937	4111	4859	5262	5897	5248	4612	3751	5033	4709	5231	5070	4839	4891	5129	4496	5007	4710	4478	4848	5392	5412	5045	4620	5050	5557	4978	4964	4795	5192	5039	5094	4864	5357	5042	5693	4992	5014	5005	5586	5338	5958	4959
6-Succinoaminopurine	483	234.065	7412	7153	7766	7676	7790	8519	8110	8509	8168	7909	8114	6943	6496	7603	6685	6877	7448	7789	7999	8245	8084	7384	7402	6831	6699	7718	6552	7711	7460	7641	7652	6555	7281	8096	7847	9432	8201	7869	6841	8085	9147	7147	6876	7756	7161	7982	7039
Brassinin	484	235.037	17787	19559	14513	15859	17104	18095	16664	15731	20322	19712	15974	15994	17097	17640	16708	16332	15955	15750	17146	17586	17212	19042	19024	19254	17478	17113	17606	18203	17746	19109	18943	19646	17695	17728	18026	17989	17733	16614	15170	14890	14516	16243	17932	16521	16281	16171	16328
Dillapional	485	235.061	10480	11304	10453	10956	9715	9846	9647	9253	10642	9699	10724	11310	9298	9911	8942	8826	10244	10722	10326	10029	10669	10507	10897	9923	9304	9215	10499	10265	10791	10828	10140	10418	9505	9434	9855	10366	9410	10683	9880	10231	10555	9741	10132	8874	9489	10465	10842
Methionyl-Serine	486	235.076	34295	35223	36612	36997	36085	37865	39068	40835	32990	32499	39034	39022	35599	34277	32310	32230	43001	42376	33997	32575	34130	31698	38585	39372	32324	32677	34578	35102	41520	41804	34265	32084	44268	44911	34866	34113	45156	43122	31511	32676	30770	30519	41461	42215	38043	37209	39776
Ethyl vanillin isobutyrate	487	235.097	20568	19251	19475	18385	18696	17936	17863	18595	16119	14333	19109	18973	19174	21614	16819	18070	20587	20436	16348	17608	17418	17755	18891	19219	17787	17992	18022	19370	19637	21248	17246	18785	17777	20051	21180	22852	19687	19688	17817	19223	17123	16987	19901	19813	18724	17817	19302
Heptyl 4-hydroxybenzoate	488	235.135	19151	18687	16836	18156	19303	17808	16867	15693	15893	16354	17982	18121	18169	17804	16283	17212	20668	20812	18161	18197	17532	18355	17942	17855	16521	17315	19115	19581	17515	18256	16965	16675	17021	17508	21062	19810	17648	17088	19726	19431	18648	16867	18774	18581	16926	18047	18134
Capsidiol	489	235.17	13268	13011	12321	13204	13294	12817	12797	12329	12146	12175	12991	13430	13075	14704	12919	11949	14652	14203	13510	12691	14056	14259	13488	12196	12356	13139	15269	13559	13446	12757	13346	12877	12387	12021	14121	14743	13624	13196	13923	13782	12972	13033	14375	12584	12515	11940	13541
N-(1-Deoxy-1-fructosyl)glycine	490	236.078	14861	15505	13691	15566	14352	13933	21195	22286	14497	14817	13824	14211	13777	12386	12740	13572	16060	16450	17581	16542	14341	15331	13235	14881	13373	14217	13719	14038	19736	17531	19130	18067	17110	16543	14516	13714	15130	14457	14510	12913	22284	22759	14635	14749	16450	14250	14296
Cystathionine sulfoxide	491	237.054	8727	9310	8327	8190	8269	8615	8219	8200	7372	8424	8078	8286	8448	7717	8735	8134	7820	8233	9018	8646	8694	9291	8954	9388	8884	9062	7940	8810	8698	8852	8501	7512	7851	8802	9146	8203	9562	8481	8595	7971	8205	9075	8589	8206	8031	8212	8187
3,4,5-trihydroxy-6-(2-hydroxyethoxy)oxane-2-carboxylic acid	492	237.062	7409	7479	6917	6920	7463	6456	7266	7523	7998	8650	7683	7270	7984	6676	8129	7836	6697	7533	7415	8189	8102	8016	7121	8611	7644	7903	6840	7688	6897	7400	7644	6677	6667	8228	7731	6994	7562	7390	7818	7573	7018	7492	7208	6905	6680	7339	7234
15(R)-hydroperoxy-EPE	493	237.091	81398	152243	85639	108760	92143	83675	72281	76822	63038	65037	72797	65710	88613	75961	63657	68799	72366	69954	111296	113033	79674	85083	78803	91727	67943	70551	69208	71824	75867	66535	87732	84231	79489	74028	65466	65490	64926	67998	58508	56608	62816	61580	65581	64672	62922	61640	61831
2,2,4,4,-Tetramethyl-6-(1-oxopropyl)-1,3,5-cyclohexanetrione	494	237.111	34463	39938	33364	35865	34356	31983	31465	30237	28922	29678	33329	31978	31156	32410	28334	30111	33012	32611	34674	36151	33291	32202	32852	33605	28964	29054	34285	34316	33286	31349	31071	30992	30149	28879	30269	31512	28472	29685	31348	30919	32273	32806	28872	30191	29648	31424	28989
Geranyl acetoacetate	495	237.149	34003	32793	33435	33040	31215	32456	31294	30282	29235	31266	34163	32662	34926	33775	30904	32194	32014	32560	32665	31415	34693	35837	31605	32900	31554	30354	34628	33862	31521	33321	30369	32945	31284	32851	34412	34102	32732	30959	33146	33565	34079	33316	32626	31479	33461	31244	30346
3-Methylcyclopentadecanone	496	237.222	10307	9887	7975	8478	8787	8348	8940	8827	8251	8733	8356	8059	9163	8959	9059	8558	9659	8584	9409	9511	9295	9151	9285	9426	8793	8561	8395	9076	9028	8116	8959	9500	8091	8225	9710	9398	8817	7815	9079	9908	10829	9641	8685	9238	9278	9809	9650
N-Gluconyl ethanolamine	497	238.094	15500	23144	16734	18733	17450	19280	14842	15115	19507	18582	14837	14643	16255	15477	14075	14411	16167	16916	17600	19026	14367	15574	18360	20554	13849	14420	16056	15980	15246	16376	16973	16190	16321	15810	16134	16904	15687	15343	12749	14086	12478	13400	15713	14947	13731	14525	14681
Trimetaphosphoric acid	498	238.893	6950	7276	7772	7617	8321	9116	8174	8893	10563	10361	9272	8497	7399	7549	7893	9197	8627	8329	8159	7559	7559	7742	8783	9563	8950	9364	7791	7933	9299	8416	8727	7873	9429	8741	8299	8504	9203	9386	6973	7512	8000	8551	7776	8047	8014	8772	9089
D-glycero-L-galacto-Octulose	499	239.077	119955	116067	105168	102519	97455	94335	123053	121347	120298	116458	97136	96889	126608	126625	151852	148871	97219	95194	93196	92167	129008	129417	146548	142490	144316	145100	101156	98836	117719	116813	96349	96425	95653	98878	121511	119672	124286	126917	135097	131249	129376	131016	138332	139675	132528	135179	119131
3-(3,4,5-Trimethoxyphenyl)propanoic acid	500	239.092	35900	40488	34764	35404	34126	32988	34381	35433	35774	35039	34458	33699	38070	36453	40291	40385	33344	34346	34409	35272	37686	37716	41260	39966	38733	38174	33860	33535	37276	35871	35723	34036	33085	31021	37106	37064	36267	36734	38522	38348	37438	37177	40506	39321	37282	37804	35585
C15:1	501	239.202	40153	37620	35509	37267	38445	37809	63018	64998	32484	33119	32734	34336	33029	33503	35381	36600	33646	33064	38271	37455	38012	39453	32696	32214	34032	33249	60884	62221	32255	31943	34451	32690	39354	38830	35270	34599	33473	33456	35666	35456	35620	34792	36079	35889	48267	45141	39113
Palmitaldehyde	502	239.238	57920	51996	62984	61722	43971	43694	51674	53156	66296	65768	64961	66080	76242	75333	56439	55623	62846	60827	66409	66608	60885	61630	72424	68741	57931	56789	45469	47058	58958	59847	44081	44470	43754	45449	68092	66865	60089	61002	62321	63053	75945	76451	73931	73291	67441	68475	66997
2,4-Dihydroxy-6,7-dimethoxy-2H-1,4-benzoxazin-3(4H)-one	503	240.052	35790	31669	28524	25394	28761	29840	35728	34733	28601	29316	27160	28969	31011	30642	34902	32829	26328	27276	25111	26810	36020	37354	31328	28613	36483	33839	31752	30778	35779	36416	28570	27822	30899	29965	28361	29367	34033	36061	28768	31553	29080	30486	29073	29677	29974	31180	30477
Inositol cyclic phosphate	504	241.012	20389	20077	21235	20490	21628	21509	27314	25528	25089	25287	20581	20746	19227	18727	25962	27996	20544	20880	18901	17602	23737	23759	22550	20648	29813	28498	20101	21990	22599	23249	20427	21638	21650	21710	20417	20082	22454	21189	23169	23925	22392	24610	22144	23104	24786	24966	23203
Benzoyl peroxide	505	241.051	56522	59714	50493	49071	52092	52098	60768	58314	62402	65216	49138	48972	59366	59269	59725	63684	49773	49422	52228	50483	60280	58402	65645	65781	60962	63475	54110	52599	60556	58767	55061	54707	51919	50981	64899	63326	58274	59849	55984	54223	55468	55453	62944	62738	54887	54736	53587
Genipinic acid	506	241.072	38835	37991	37588	37021	37485	39080	40431	40464	38858	37009	37422	37655	37740	38229	38818	37403	35122	34260	38086	37286	41034	38170	36510	37553	38551	36411	37382	38122	36189	38101	37191	37946	37546	36978	39253	39839	36421	37857	36825	35806	43302	45901	38475	38273	37558	37476	37231
Equol	507	241.087	30967	35333	31016	32435	29934	30794	30478	31548	29881	30948	29759	29665	29926	29755	29532	29938	31901	30426	30252	31445	29586	29624	31172	32922	28797	28227	29652	28248	28996	31731	29998	29264	32952	32248	27737	28888	31135	32117	27220	25668	25768	28112	31542	30935	28002	28505	29812
2-Carboxy-4-dodecanolide	508	241.144	36429	39001	40576	39721	36422	38784	31067	34476	32772	33235	37522	37985	35521	38531	35127	35424	37401	36246	39081	36056	40874	36714	37042	36714	33011	34833	39077	38705	35225	35128	33874	33552	36277	34357	40367	40720	36335	35526	37584	38810	36832	35812	36558	33192	35125	36921	36782
3-Oxotetradecanoic acid	509	241.181	28156	27027	24193	23857	24293	24599	22696	24221	21203	22540	26596	25636	24590	25222	22055	24248	26042	24745	24372	26048	24680	24595	24074	25188	24116	23062	27417	26814	23297	24144	23465	21731	21532	24322	28163	25690	24333	26082	25191	24403	26081	23166	24236	24528	24015	21501	25950
C15:0	510	241.217	373774	376091	360167	364293	343572	339256	401250	393376	301059	301032	328530	322736	339348	332646	325458	312285	325287	331366	401784	380570	359303	359155	309149	305537	305157	302306	508671	488692	322589	312058	333553	320746	348401	346631	323828	319364	309427	310287	329388	329257	354209	355931	325310	317773	409344	408819	365674
1-alkyl-2-acylglycerophosphoethanolamine	511	242.042	20742	19707	22321	21657	23878	23338	24302	23986	25548	26720	24052	23140	22180	21277	24403	26929	22825	21626	20377	19061	21970	23901	22832	22781	26841	26051	22598	21267	23518	22689	22280	23594	25452	25246	22674	21350	23966	24138	21832	20957	22911	21509	22969	23078	20943	22504	24013
Biotin amide	512	242.099	41752	39415	31031	31477	31114	30788	43661	42815	60270	60333	31056	30481	43468	45936	52334	52249	30793	30994	30427	30207	38410	38440	49998	49134	48251	49246	31368	31455	37283	38076	33172	33032	31287	31888	42068	43098	38354	39397	63167	64657	81889	82969	54050	53333	61218	60018	49669
Glutaminylproline	513	242.114	28986	30189	27533	29363	30126	28905	31911	31144	46657	46545	28616	28578	31360	31558	34910	33698	28315	27849	26213	25810	30828	29762	35870	34649	33626	33990	29159	29065	29974	30062	26675	27144	28101	28240	33321	33462	30846	30253	38951	39291	49208	44111	35258	37245	40671	41877	35677
N-Undecanoylglycine	514	242.176	199456	188689	197729	189301	156415	161875	224438	225739	136875	136261	145275	145176	167103	173276	200120	193850	206945	209026	169296	173862	192373	188200	178126	172045	158887	153320	190281	194914	142227	142716	178831	184927	155918	162723	207250	205399	170177	162445	197375	193530	207571	208330	151276	152728	163217	163090	168372
Urolithin C	515	243.031	15388	15943	15480	15863	14806	14703	15589	15419	17105	17331	15105	14965	14003	14554	14739	15574	14181	14436	15278	13948	15961	15461	15708	17071	16193	16253	15504	17273	14510	15073	15116	14349	14409	15491	15636	16061	15287	14928	14285	16010	15874	15548	16430	15372	16158	15601	14943
Uridine	516	243.062	44635	47519	50649	49983	51428	52087	47189	47639	54926	56151	46820	46525	51445	51260	48799	48551	49613	48415	61869	60243	51113	52042	46480	46900	48796	50314	55656	55558	47992	47129	51226	50141	46749	47473	45794	44281	43499	45792	49350	48239	53488	53046	44910	43763	52358	53361	50543
Carbidopa	517	243.098	26300	25928	25701	25507	25022	25209	26566	26370	26735	28360	25028	25206	25475	25766	28192	28351	24903	23419	24579	24477	28191	27576	27507	25127	26752	28380	24629	24613	26690	27079	25400	24725	25485	24645	26132	25296	26372	26298	28891	26381	31076	30056	26797	26613	27315	28378	26144
Polyethylene, oxidized	518	243.123	35141	33528	33537	35595	34459	32498	30974	31172	31636	31204	35550	34136	34012	34690	31271	34245	34701	34152	31456	34083	33031	35856	31970	30529	30971	30640	34268	35634	33227	31589	32171	29627	30422	29707	34961	32829	30357	32234	31400	35974	33996	31773	33725	30917	31680	33388	33056
Hydroxyprolyl-Isoleucine	519	243.135	17318	18282	16071	15452	16717	15846	18066	17803	16323	17117	16244	16091	16329	15974	18622	20235	16938	16514	14947	16242	18898	18817	15777	16169	18519	18337	16073	15305	19834	18558	15652	17228	14525	14264	17871	17126	19519	18404	17146	16757	15542	15868	16323	16061	17196	15066	17383
1,11-Undecanedicarboxylic acid	520	243.16	42255	41592	39329	38590	34424	35261	34960	35653	31566	30471	37101	36035	38328	37336	37116	37292	41557	41302	36252	35636	40263	39656	39135	36908	36749	33920	37796	37500	32586	34100	31386	32124	32512	32564	41152	40830	35592	34583	39768	41389	39282	39635	35573	36790	34589	35450	38596
2-Hydroxymyristic acid	521	243.196	73158	67303	71769	69724	60383	60938	60305	60319	56963	57815	67877	63621	67516	66733	60543	61716	69382	66517	65960	67753	65980	65076	66725	66626	60325	59308	70235	69974	59002	63843	58455	58520	62107	60143	71557	69242	60616	60620	68360	69223	65767	68271	61617	62760	63291	64408	64193
Asparaginyl-Isoleucine	522	244.13	14560	15140	14960	13862	13170	14061	13533	12628	13503	14054	14572	14838	12149	11993	12803	13969	13266	12819	12346	14530	13651	12856	13105	12758	14032	14313	12345	13420	12763	13149	13655	13531	13452	13648	11972	12881	12637	13396	12693	13011	13494	14167	12966	12137	13900	14339	12978
Lysyl-Valine	523	244.166	14443	17093	14097	14634	13226	13368	12678	12106	13094	11981	13529	11271	11958	12765	12773	13126	13430	13324	12010	12234	12833	13643	12020	12940	12231	12950	11488	12130	10840	11374	12286	12483	11041	10522	12569	12882	11484	11841	11965	12376	12704	12939	12229	11616	14279	14246	11869
[3-(4-methoxyphenyl)propoxy]sulfonic acid	524	245.048	36526	36729	36247	36841	36189	37713	31104	30680	36165	35124	33555	33748	34815	35162	39407	36922	36348	34765	33623	35333	34953	36854	38483	40757	34323	36319	33712	34382	34695	34807	42385	42006	40631	41273	40202	41811	35481	35856	31919	31619	35946	35428	39156	38192	35360	36794	33617
5,6-Dihydrouridine	525	245.076	26158	28132	30171	31859	35852	36908	28986	31218	34272	34280	31123	30816	28223	28219	31164	30134	31601	32488	33026	32633	28870	32351	31221	31240	32900	32093	35683	33818	33291	32116	35080	35840	37323	36815	28341	28627	30748	31842	27625	27690	27801	27164	29940	27245	29899	27748	30638
L-beta-aspartyl-L-leucine	526	245.114	30906	31228	33449	33875	33525	30457	29862	30947	29537	29603	32806	34071	28597	29380	33484	31671	29567	30213	30957	31522	32967	30292	30084	31166	33102	32886	31271	30454	31085	28866	31463	31467	33219	34187	29960	30928	30893	29721	32357	32572	30656	30706	31366	29895	31580	31532	30798
3-Hydroxydodecanedioic acid	527	245.139	24997	22679	24354	25606	23693	22120	22255	21860	21030	20775	24148	24720	23222	23603	23139	22998	21475	23430	23765	20612	23190	23823	23844	22190	21573	21561	23925	23444	21446	20761	23206	21636	21585	22267	24871	23734	21893	22370	23868	22897	22735	22112	21880	21467	22401	23031	21441
alpha-Amylcinnamyl acetate	528	245.154	10673	10438	10265	10197	10420	10599	10370	9318	8910	8838	9542	10437	10637	10231	9509	10016	12528	12286	10362	9733	10068	10684	9624	9751	9284	8816	10499	11268	10403	9424	9621	9751	10154	9513	12346	12303	9269	9743	10881	10908	10188	10021	11053	10754	9471	9770	10170
MG(10:0/0:0/0:0)	529	245.175	14706	14723	14724	13960	12971	11983	11142	12038	12780	11031	12373	13675	13063	13050	13130	11948	13162	13832	12788	12913	13461	12124	12840	12694	12506	12231	13539	13410	11040	11458	11927	11333	11419	11724	14037	14541	10855	12280	14175	13441	13151	14046	12538	13132	12231	14103	13610
2-Hydroxyacetaminophen sulfate	530	246.008	11895	11057	12936	12765	13830	14273	11724	12442	14078	13561	13996	13424	12538	13454	12105	12786	12123	12781	13251	14208	10962	12242	13344	12787	12224	12120	11314	11946	13023	13328	12815	11895	13140	13328	11370	11406	12932	13421	12221	12839	13127	13147	11851	12737	11670	12094	11951
Coriandrone E	531	247.06	23923	23194	25212	25740	24938	25413	26769	25710	26877	26823	24710	24140	22986	24803	27747	28622	24166	25108	23702	25010	26660	28200	25370	25579	29722	28195	27678	25903	25668	26820	23055	24874	25797	25313	23972	23279	26125	27102	26211	26583	26525	25240	23487	23053	25528	25027	25697
Gamma-CEHC	532	247.134	15140	14066	13928	13874	12875	12460	12552	12823	11626	11942	12553	13341	13885	13679	12592	11432	18518	17831	13120	13641	13691	12889	12712	13021	11473	12013	15531	13773	14376	13199	12331	11894	11961	12004	14045	14129	12553	13106	13282	13407	16109	14085	12856	12942	11635	12524	12845
C16:4	533	247.17	30579	30153	29310	30108	29656	28268	29503	29195	26746	29302	29418	30043	29894	30725	27466	29860	29562	29777	29497	29485	29855	30379	29824	29102	29662	29200	31928	31661	30041	30488	28074	29235	29071	30029	31102	30488	28809	28798	31659	31586	31018	29641	28796	28618	29646	28822	27953
Sulfapyridine	534	248.049	6497	6673	6110	5997	8556	6875	6423	5945	7924	7811	7110	6124	5403	6536	6130	6890	7021	6002	6970	7021	6183	6257	6629	6572	5937	5715	6760	7216	6112	6269	8032	7486	6765	6522	6236	6239	5993	6242	5266	5803	5767	5983	6132	5981	5296	6141	5989
5-Methoxycanthin-6-one	535	249.067	19719	21070	18939	18975	20125	20487	18325	18294	19587	21174	20374	19639	17897	17635	19053	18527	18909	18943	20681	21835	17973	18891	18278	20174	18612	18049	20999	20965	19215	19379	21480	21320	21917	21847	18811	18082	19640	19910	20499	17547	20164	19030	18561	19085	18345	19267	17868
Isopropyl citrate	536	249.098	10201	11309	10555	10364	10804	12272	9490	9914	10394	10039	11105	11288	10149	10407	9637	9530	10703	9971	11642	11343	10827	10419	9950	10842	10120	10446	10886	11667	10275	9614	12063	10952	10814	10148	9618	10398	10262	9809	10350	9631	10858	10577	9916	9571	10283	9504	10875
Isopentyl beta-D-glucoside	537	249.134	9253	9783	9168	9194	9576	8802	8995	9305	8848	7912	10741	8411	8567	8734	9106	8011	8860	9465	8709	8292	9780	9842	8611	8032	8596	8458	8563	9058	8786	8640	7655	8271	8522	9442	9386	9222	10711	10385	9783	8752	8092	7887	7240	8770	9080	9391	9448
Gemfibrozil	538	249.15	40212	37828	38271	37928	39180	37256	35006	35252	34696	36006	40365	38887	40911	37997	34890	36920	38374	39051	37995	37946	40295	40587	35147	37424	36741	35709	41701	40042	37430	38843	35620	35369	35794	34802	39203	39554	36088	38602	40054	39568	39892	39142	35913	36271	36340	37019	38018
C16:3	539	249.186	26995	25051	27297	27364	25858	26505	25866	26063	25837	25545	29249	28633	27519	26791	25870	26767	28402	27651	25514	27414	26069	26258	26334	26664	26626	26551	27629	27632	27191	29037	25634	25930	27214	26151	27948	26972	26325	26405	26708	27705	24469	27303	26178	26071	25684	25649	25589
Muramic acid	540	250.093	11022	13383	10349	13079	13710	15710	10414	10691	13458	13839	11165	10213	11602	11215	11227	11864	10816	13502	15042	15889	10888	11061	11901	11550	10203	11914	12708	11893	12725	10441	16053	13769	13489	12701	11181	11917	11429	11306	10996	10588	10784	10762	10130	10161	11628	11003	12617
2-O-(Z-p-Hydroxycinnamoyl)-(x)-glyceric acid	541	251.056	11923	12485	14042	12489	12645	13646	11878	11115	12994	12508	12584	12165	11786	11705	12332	13114	12480	12586	12970	13126	11610	11828	11455	12690	11492	11160	13212	11943	12858	11635	13159	12037	12380	12522	12022	11702	12674	13042	12238	11690	11642	12605	12313	11776	12478	11356	11564
Anisindione	542	251.071	20880	23264	21195	23555	23859	23700	20782	19972	23019	21642	20299	21559	20509	19831	19484	19924	24008	22301	23506	23000	18938	20960	21764	24272	18998	19617	21013	21704	22535	21030	23617	23146	23065	22852	21125	21715	21944	22161	17427	18104	17285	17599	21129	20185	19931	18622	20931
2,3-Butanediol glucoside	543	251.112	11614	11771	13279	13443	11878	12657	12526	12282	12394	12891	12577	12415	11690	11359	10992	10911	15534	13863	12391	11892	11835	11148	12790	12459	11176	11173	12613	11998	12774	11664	11766	11987	14160	12630	11182	11905	12832	12869	10936	13004	12548	11998	12406	12265	11978	11785	12404
2,2,4,4-Tetramethyl-6-(1-oxobutyl)-1,3,5-cyclohexanetrione	544	251.129	23384	23775	23797	20488	22018	23350	22804	24465	19890	21313	23814	23949	24077	23536	22507	20137	23852	26708	23110	22648	23577	22395	21886	23155	21486	20017	24696	25031	23939	23124	20547	21755	21269	21406	26299	26458	24115	22878	23469	27111	26306	24706	22466	23437	22321	21790	23556
1-Hydroxyepiacorone	545	251.165	14289	13790	11823	12028	13235	12621	12477	11496	12251	10889	13077	13213	13899	13028	12424	12086	14006	14039	12722	12280	13002	13088	12367	12131	12299	12353	14214	13562	13248	13605	11299	12274	11635	12215	14040	14047	12888	11791	12577	13763	11928	12966	13138	13244	12689	12521	13171
C16:2	546	251.202	20530	20677	21328	20983	20013	20737	28378	26529	17761	18667	20164	19151	20315	19499	21428	21037	19491	19481	21818	21420	21555	21753	18254	18916	21472	22192	25708	26264	20527	19707	23497	21633	23589	21169	18984	18307	20495	19694	21342	20289	18733	19524	18495	18141	20116	19785	21133
13-Heptadecyn-1-ol	547	251.238	6229	5605	5935	5911	5207	5561	5261	4969	5186	5827	5984	5863	5961	6529	5514	5208	5450	5649	5786	6390	6207	5623	5497	5850	4957	5883	5737	5928	5616	5430	5307	4971	5563	4934	5684	6693	5845	5467	5705	5554	6324	5729	5968	6638	5784	5274	5147
L-Threoneopterin	548	252.073	7043	8316	8291	7020	6350	6980	8002	7290	7857	7588	7177	7096	6855	6423	6608	6472	8247	6679	7820	7262	6257	6725	8277	8004	5936	7292	6754	6834	6366	6745	7820	7055	8205	7757	7664	7687	7708	7456	6607	7004	7114	6751	7732	7270	7637	6748	7234
N-Acetylvanilalanine	549	252.088	10575	11174	10719	10954	11663	11414	14885	16500	14847	14123	10512	11455	10375	10803	15075	16825	10234	10953	11556	11204	10971	12032	10570	11762	16269	16450	10856	10944	12333	11741	10822	11646	11652	11474	10062	9458	10820	11643	11676	10594	10514	10243	10734	9906	11081	11038	12543
5-L-Glutamyl-taurine	550	253.049	16015	13835	13173	12404	12916	13544	13885	12909	13982	13338	12903	12866	14413	13518	13054	13340	12974	12570	12683	13179	14688	14439	14611	13350	12852	12942	12216	13176	13920	13791	12753	12611	11869	12537	13332	13862	14377	14101	12274	13029	13157	12541	13277	14107	14345	13109	12520
L-Phosphoarginine	551	253.072	14165	13906	13345	14260	13433	13363	14712	15579	13562	14163	14344	15158	14336	15391	13822	14539	13600	14262	14696	13780	14285	15096	14986	14617	13359	13323	14706	13993	15724	14962	13640	15248	14121	13755	13499	14241	13949	15030	12931	13440	15177	12496	14620	14272	14756	13612	13788
L-Agaridoxin	552	253.083	42425	42028	46511	48172	39595	40770	31349	31389	27793	29042	30066	30584	35168	38445	36943	37159	48903	48752	34353	37505	28607	28813	43498	42547	26461	26928	28587	28177	39454	39829	30618	32475	48459	47900	33036	33303	44990	40042	34372	24568	31302	32667	41769	43682	28288	29390	31899
Ketoprofen	553	253.087	47857	47443	52112	53842	44910	46133	46161	48533	41758	41368	46623	48124	43540	43712	42148	42373	54604	54446	42848	42733	43590	42097	48974	47984	40479	40127	42048	42621	48849	50112	42275	43995	54141	53559	45983	46865	50528	49834	39470	37502	39279	40953	47173	49166	43588	44206	46481
Methyl 3-(2,3-dihydroxy-3-methylbutyl)-4-hydroxybenzoate	554	253.108	25212	23019	23316	23389	22353	21667	22756	21176	21316	20566	24541	22051	22507	22122	23259	22561	24502	23809	21103	20845	22516	20694	23573	22626	20924	22134	22127	21988	25518	24772	22552	22629	23743	22954	24597	23602	22925	23196	23722	21318	22365	23515	21779	24820	20856	20770	22559
Isoeugenol benzyl ether	555	253.123	36305	34127	38332	37240	34140	35181	34199	32970	32396	31731	35463	37059	34964	36009	32145	30892	37815	37223	33862	34087	33355	34330	33833	32551	31430	31007	35268	35560	36712	36869	33530	31441	37377	34428	35373	33660	37302	37088	31620	30983	33379	32384	37141	34762	34504	33783	34421
8-Hydroxy-4(6)-lactarene-5,14-diol	556	253.18	14037	11699	11776	12104	11436	12038	11931	11316	10477	9477	11768	10599	12029	10735	10314	10533	11380	11689	11795	11371	10952	12256	11045	12396	10858	11293	12481	13024	10837	11458	11038	11763	11099	10913	13317	12298	11220	10937	10839	12815	11664	11763	11971	10887	10715	10607	11943
Hypogeic acid	557	253.217	504886	517550	495270	508911	494497	487256	795394	789860	428461	435755	454908	446806	476632	470828	455077	467266	432707	438104	675720	612427	502883	497762	423192	424431	445922	452799	782361	753922	436686	431462	551820	507180	517674	507047	436615	432292	444944	441536	456003	454899	473287	464730	441974	438130	563120	566844	482567
Ascorbic acid-2-sulfate	558	254.982	15951	17232	14703	13056	13273	12410	15717	15940	15943	18884	11988	12217	13383	13594	19597	20269	14282	13833	12651	12663	15460	14851	20971	20243	15643	16476	13323	14388	14601	15678	13277	12638	14591	12894	16320	19327	14582	18944	14098	14659	15536	20652	18670	20801	18405	18078	15726
[(3-methyl-2-oxo-4-phenylbut-3-en-1-yl)oxy]sulfonic acid	559	255.033	9898	8759	9181	9366	9491	9145	10070	8934	8913	9329	8657	9084	8876	7946	9685	8808	9236	9933	9006	9097	10053	8668	9356	9977	8524	9510	10169	8740	9670	8702	9426	10155	9270	9015	8505	8426	8675	8482	7755	8850	9315	10362	8931	9394	9665	10274	8691
3-hydroxy-3-(3,4,5-trimethoxyphenyl)propanoic acid	560	255.087	35584	33807	35320	33667	33354	33903	33911	35361	32451	34941	33309	36781	34871	33123	33040	32826	33331	36005	34514	33383	33868	34138	31595	33000	31712	31364	34000	35051	34212	32491	32487	33414	33214	32352	34458	33364	34087	35334	32795	32784	35222	35904	33824	33816	34962	33166	33469
Xenognosin A	561	255.103	27660	26847	27264	27782	28687	27174	28744	27315	26207	25772	26660	28053	24483	25634	25055	25226	32430	32860	23510	26708	24467	23657	28199	28033	23633	23342	25371	26308	29553	28622	24324	24889	33027	30998	27469	26647	31333	30178	24586	24360	23925	22808	28649	29666	25330	25016	29074
1-(9H-Pyrido[3,4-b]indol-1-yl)-1,4-butanediol	562	255.112	17136	16422	16320	17131	18328	17537	15565	16716	19276	19303	17226	17235	15227	15751	16066	16925	17872	19013	15641	16191	16414	15089	16735	18290	15645	15156	17757	17798	15812	17643	16468	17651	18430	17975	16719	16589	16733	16655	15347	15609	15025	15179	16906	16973	16522	15861	16436
1-Methoxy-1-(2,4,5-trimethoxyphenyl)-2-propanol	563	255.123	33143	31185	30091	30519	30192	29838	26814	27196	28367	28195	28549	30410	29467	29676	28658	28627	32392	31765	29817	29052	30312	29893	29419	28619	25423	27590	31197	29238	29636	30765	28508	29412	27411	29886	30618	31114	28519	30094	31512	30688	30908	30698	28137	28201	28732	28364	28741
5-Nonyltetrahydro-2-oxo-3-furancarboxylic acid	564	255.16	20739	23279	19507	19999	18864	20184	17918	19510	18180	18235	20650	20620	18975	20163	18600	17303	20943	20803	19992	20162	20599	20317	20836	19093	18589	18858	21759	21285	19724	20290	18391	18920	18546	18209	23380	21264	20086	19380	21977	22108	21861	21024	20244	20726	18936	20611	22235
Ipomeatetrahydrofuran	565	255.196	61247	57979	52589	52157	51807	53455	52692	51889	45566	46344	52543	53685	58936	59328	49842	48844	55193	53101	53551	54748	54922	55515	50920	51873	47970	49102	57583	55898	56909	56526	56732	59533	53569	54329	62854	62253	53202	52499	59877	62307	57702	57213	57517	55446	50729	52698	58689
gamma-L-Glutamyl-L-pipecolic acid	566	257.112	21818	22922	21627	22725	25084	25636	20728	21126	24578	25614	22094	21492	24293	25943	21573	20616	22896	23523	23095	22743	21470	23376	24171	25292	20852	22130	21336	22419	23273	24487	24262	23131	23519	23908	25369	24935	23641	24050	19132	19747	21112	20044	24731	25201	20110	20759	21642
Hexose P	567	259.022	109784	113682	106823	106422	110278	113770	145940	143964	138597	143414	105977	109059	109350	105543	156356	154879	101861	102151	97440	98837	116578	119414	114742	112485	171620	167836	103339	105352	127589	131488	108535	108996	113939	114528	100522	100806	129796	128754	119696	119890	132750	134683	110807	112007	145263	145531	142313
2,5-dimethoxy-4-[(2E)-3-phenylprop-2-en-1-yl]phenol	568	269.119	23024	22225	24356	21976	22451	21326	21272	21835	22353	21286	21286	22802	20844	21803	22854	21974	25756	26615	21224	22042	20700	20594	23472	23203	21723	21786	21600	23656	23478	23030	22024	22399	24675	23457	25216	23094	23155	23852	22723	21913	20805	21274	23725	23633	23938	25303	23777
8-Oxohexadecanoic acid	569	269.212	164091	153953	158805	157267	143558	148318	145516	147553	130080	127100	155998	153738	148877	148798	135337	130545	156085	159642	147039	146330	143535	145724	143889	148458	135960	134037	152573	147346	150200	153059	135867	139129	157484	156219	154510	149843	150864	150831	152848	150428	146606	142812	155677	149584	139686	138610	150622
7(14)-Bisabolene-2,3,10,11-tetrol	570	271.191	32301	28237	27606	25918	24383	24515	23235	24400	22388	21806	26588	24100	25907	24125	25312	24119	27036	24768	24147	25110	25986	25013	27690	25163	24016	24733	26761	25498	21548	22734	21031	21900	22078	22656	28720	29812	25457	26498	27234	27416	26040	27742	27419	25889	23804	24959	27571
1-(4-Hydroxy-3-methoxyphenyl)-3-decanone	571	277.182	161840	152739	165018	161080	155298	156695	151323	147116	151173	151079	166077	166106	162961	160735	156328	153258	157370	155141	157653	159010	163327	163629	156814	155877	153674	153076	169713	165291	160844	160488	153449	155351	158580	154281	157555	153888	156972	157021	166773	163510	169136	161746	150218	147504	155190	156939	150764
Alpha-Linolenic acid	572	277.217	85257	95793	71977	77766	70817	69909	66446	65653	58326	55983	62069	58261	70567	65679	55778	57632	58355	56142	138681	107805	60886	60606	58310	57881	54438	55280	63208	60767	57258	59153	109250	84702	65547	61956	59174	59162	56740	56230	60170	58558	59538	55991	55839	54504	54213	53207	52190
7-Hydroxyticlopidine	573	278.042	12629	12883	14378	13061	13909	14202	12889	12471	14334	14546	13764	13384	12330	11713	14021	14337	13540	14316	13124	13324	13773	13460	15038	15159	14469	14230	12429	12999	14310	13101	13272	12655	14079	14393	13789	13477	13043	13010	12256	12276	12519	12317	13979	14336	14484	13471	13393
Acrylic acid-2-acrylamido-2-methyl propane sulfonic acid copolymer	574	278.07	13252	13777	14440	14171	15545	16191	13433	13197	16364	17254	13130	14319	14493	13479	13372	12673	13906	13174	17061	17298	12504	12794	12845	13906	13224	13125	15988	16649	13050	12606	20102	17191	15119	14211	12218	12054	12539	12559	13357	12810	14622	14847	12177	13133	14179	13950	12249
N-(1-Deoxy-1-fructosyl)valine	575	278.125	7633	10303	6750	7234	6964	7625	5324	6006	6460	6918	5782	5695	6406	6720	5984	6460	5923	5309	14784	14621	5947	7098	7368	6839	6154	6454	6277	6511	6277	5508	13954	9925	7509	7559	7545	6099	5938	6094	6120	5371	5822	5385	5954	5815	5732	5758	5523
1-Methoxyspirobrassinin	576	279.027	12713	12398	10150	10286	9255	9813	10923	11422	11642	11294	9025	9464	12079	11780	11529	12415	9785	9491	9450	9352	12827	12576	13104	12953	11461	10149	9920	10289	12269	12339	9532	9961	9735	10265	13325	11929	13051	13086	10681	11223	11178	11578	13241	12883	10969	11375	11238
L-Aspartyl-L-phenylalanine	577	279.098	15097	14556	17278	17131	17413	16720	15885	15478	16781	15920	16391	16818	15849	15940	16090	16244	15770	17269	15674	16234	16521	14992	16172	15673	16814	15604	15778	15704	15776	14647	16469	16937	16146	16944	15425	15000	16043	16050	15462	14878	15238	14334	15329	14590	16002	15561	15859
12S-HHT	578	279.196	14513	12754	13963	13878	13926	13938	14184	13269	11155	12309	13220	13708	14494	12352	12894	12876	14880	13547	15824	15042	13886	14634	13901	11772	12305	12867	15987	14771	13880	12614	14229	13919	12617	12277	14850	14818	12719	12364	14141	13866	13221	13758	13460	13261	12862	12716	13717
C18:2	579	279.233	993671	1160853	841740	974390	841067	822721	785606	788853	674597	693081	754081	703090	835933	787487	641765	655651	654379	654550	2100066	1539038	743261	740295	668742	667485	637140	654180	772210	765777	680790	641029	1583247	1160011	806655	759914	710375	686666	681573	670034	710441	694362	711645	691501	638342	627732	655554	650476	628610
8-Isoprostane	580	279.306	6156	7072	4994	5200	4980	5108	4935	4969	4442	4486	4425	4196	4987	5083	4123	4367	4209	4175	14916	10245	4533	4372	3907	4313	4135	4095	4675	4678	4099	3835	10444	7411	4767	4526	4545	4318	4574	4134	4120	4212	4530	4348	4059	3972	3895	3860	3990
N-(1-Deoxy-1-fructosyl)threonine	581	280.104	13280	12883	12688	12968	14227	14132	13698	13010	16298	15802	12141	12151	13173	12600	14372	13671	12103	11744	16751	14508	14996	13178	12295	12756	13544	14274	13364	12631	12518	15319	16140	16530	14924	15572	12429	14072	13858	13389	13261	12888	13246	13877	12269	11562	13709	15345	15810
1-Methylinosine	582	281.089	10711	11575	9575	10500	11009	10288	10389	10715	12558	12750	11140	10176	9565	9937	10734	10029	9984	10716	11971	11785	10813	10370	10636	12218	10067	10574	11843	10909	10586	10948	12760	11756	11937	11580	10022	11714	11196	10684	10209	9939	10792	10140	10165	10204	10430	11221	11266
Octyl gallate	583	281.14	35511	34719	34990	35779	36674	35197	35607	36216	31632	32392	34450	37209	34755	32434	35575	34893	38714	37727	33531	33998	35100	34120	33319	32843	31497	34123	35524	36373	35877	36994	33583	33730	35072	33334	36698	35144	38131	39309	34544	36410	33725	34392	39573	38583	33587	33812	35966
Miltirone	584	281.157	12266	11986	11144	11983	12260	12426	12292	12925	11989	11687	11808	11661	12408	11457	11928	12258	14040	13261	12985	12194	12527	12519	11894	11597	11818	11190	12748	12903	11856	13539	12202	12554	12398	12921	12569	11474	12771	13091	11837	12640	13610	13461	13383	12913	10130	12710	12811
Lactapiperanol C	585	281.176	23406	23433	21784	23924	21793	19981	21292	22043	19089	18772	23118	22176	20540	21999	21305	20550	22167	22320	22067	22315	23465	22290	21530	20578	20877	20307	23241	23563	19857	19881	20853	21099	21613	20531	23463	23931	22092	22457	23388	23562	21293	23655	21470	22407	21269	21421	23061
Avenanthramide 1p	586	282.077	26246	26103	27190	27973	27232	29107	28459	29469	30523	28136	29879	29717	24536	24685	26941	25171	32290	32031	27083	26890	24793	23620	28761	30442	25659	26318	25696	24919	28088	27452	25830	26173	32307	33113	24596	26256	31557	31607	24633	22360	24273	23858	30474	30676	27877	27207	29856
Rhein	587	283.025	26664	25104	27690	26168	28543	28668	27409	29020	29914	30878	26787	25954	26033	24521	28662	27747	26032	26012	26365	26357	26408	26449	28597	27682	28145	28837	25412	24509	26669	26947	29804	29206	28701	29888	26819	26775	28082	28566	26158	26304	28358	27384	26764	25906	28856	27829	27006
6-Thioinosinic acid	588	283.049	15384	16197	15080	15308	15046	17069	15132	15091	16933	17080	16308	16731	15511	14876	14895	15221	14592	14574	16554	16738	14933	14996	15473	16593	14864	16615	16198	16015	17962	16519	16586	16364	15554	15697	15503	15361	17199	16368	13351	14547	15480	15364	14821	15758	15094	16433	14755
Xanthosine	589	283.067	13800	14680	14045	14406	14889	14456	14718	14929	15242	15053	13715	14053	13336	13699	15344	14413	14603	13761	15070	14380	13993	13860	13868	15106	14515	16229	15178	15041	15092	14774	15442	14479	14619	14008	13650	13390	14788	12744	13587	13973	14250	15360	13548	14629	14314	14877	14100
p-Cresol glucuronide	590	283.081	25960	26123	25426	24918	24258	24282	24647	24877	23555	26390	25939	24312	24929	24078	25687	26616	26126	25453	27305	25725	24827	24186	27516	27922	24268	24051	25010	25320	26599	27699	23710	24646	25249	26109	25759	25760	25578	25954	24409	24921	23120	24235	26220	26850	25467	24358	25769
arabinofuranosylguanine	591	283.092	19770	21148	18538	19339	18750	19404	20210	20353	20802	21960	18811	19313	20366	21153	22056	21747	20473	19660	20031	21784	19377	21520	20996	21180	20768	21091	20653	20094	19357	20277	20891	20844	20432	20772	20139	20594	20494	20269	18769	18503	18890	19496	20141	22972	19292	18971	21044
Glutamylhistidine	592	283.103	61701	59265	54812	53512	69111	68946	59099	58522	50940	51189	76312	79590	73752	75563	67354	66694	61604	60785	73393	75684	48463	50936	73845	74681	83898	81258	71586	72759	83122	85903	50094	50588	62060	61122	64472	67770	84819	80845	80317	84831	58951	58754	70861	73479	47875	46757	53517
Alpha-dihydroartemisinin	593	283.154	39697	37093	37705	34928	34459	36207	37952	36254	32683	30131	38504	35636	36823	39131	34493	37157	35790	35344	35874	36466	39402	36421	37683	37230	32660	32436	36140	37793	35457	36000	36111	36358	36390	35640	41853	41434	36182	36909	39848	40059	37482	35761	35878	37312	34457	34910	35940
Retinal	594	283.206	29872	26665	25816	25497	24278	25595	25909	26488	24162	24268	24760	24541	27173	26152	23651	22976	26488	27534	26362	25533	26936	27349	24416	22843	23859	24371	26343	26900	23955	27213	25882	26188	28074	27374	27958	27726	24683	25024	26680	27303	26997	27741	24638	27391	24241	25223	24394
Avocadyne	595	283.228	67939	62857	57799	58031	57003	58775	57095	56713	50783	50054	58476	59377	57409	58580	53340	53464	56540	58691	55785	58212	59648	60870	54283	53227	51015	52955	60331	59659	55159	55643	55442	57093	57274	57276	63928	63241	55168	57272	61437	63314	61218	59922	56853	59245	57146	55796	58306
3,5,7-trihydroxy-2-(3-methoxyphenyl)-1Œª‚Å¥-chromen-1-ylium	596	284.068	19153	19608	17523	18549	17856	17765	18331	17966	22381	21505	18024	17258	18640	18875	18107	18232	17779	18983	18474	17737	18609	18418	18865	18281	18086	17972	17210	18362	18563	17524	19091	19241	18612	18865	19045	19149	16660	17812	18368	18860	19967	20417	18769	18505	19629	19485	19729
Luteolin	597	285.041	14000	14157	12770	12300	11471	12595	12799	12587	12430	12643	12429	12842	13102	12935	11823	11955	12471	12410	12400	12558	13684	12923	12180	13038	12142	12058	12345	13051	14044	13729	12631	12213	12212	11450	12948	12581	13469	12368	12517	12785	15606	14947	12782	14357	12545	11850	12722
3,4,5-trihydroxy-6-(4-hydroxyphenoxy)oxane-2-carboxylic acid	598	285.062	13611	13738	13638	14062	14948	15013	13407	14008	14965	15296	14037	13935	12577	13043	14657	13487	14557	13513	14882	13973	13027	13555	13532	14430	13935	13539	14251	14551	15197	14624	14755	14589	13729	15795	14317	14071	14353	14441	13234	13403	14380	13202	14257	13862	12551	13641	14335
4''-Hydroxy-5,7-dimethoxyflavan	599	285.115	32951	33984	31868	31572	33555	32820	31862	33787	30273	29984	30496	33128	35926	36807	31246	30356	31321	32192	30965	31972	32213	31180	34396	35139	28593	29396	30505	31169	35818	35360	33458	33529	36877	31846	37796	40303	33199	33097	33439	32664	28272	27674	35364	37925	30547	30557	34617
10-alpha-methoxy-9,10-dihydrolysergol	600	285.16	13091	12941	10896	12334	11012	10997	11185	11135	10051	10520	11676	11750	11443	11406	11538	11275	12111	11426	11914	11458	11625	11479	10891	10861	10555	9921	12188	11503	11737	11257	12250	11956	11033	11612	11834	11463	10957	10378	11478	12452	11294	10982	10887	11606	10580	10987	11444
Hexadecanedioic acid	601	285.207	55929	56201	50371	48572	46841	47384	48100	45173	39959	39141	47346	47038	48630	50223	45960	44618	50305	51314	45523	47507	48126	46777	47433	47718	45100	43515	49415	50406	44883	44586	41683	41428	45270	42186	53505	54653	47364	46809	53254	50840	50157	48666	47874	47684	43937	44428	48031
Vitamin A	602	285.222	28959	27077	29046	27805	25381	25852	28004	28280	26160	25676	29187	28742	31862	32639	26474	25713	28880	26727	26878	28362	26310	27903	26843	27899	31627	30953	32752	33414	26530	25841	25654	25172	26631	27399	26845	27250	26955	27113	31641	31448	28255	27779	26251	26970	26108	26118	26170
Avocadene	603	285.243	58773	59897	53346	52706	47802	49426	49047	48409	43228	43175	52086	50276	52847	52313	50308	49488	50955	50624	49335	49868	50702	50548	48494	47650	48850	47720	53377	54079	44339	45216	42760	44380	42938	45769	55111	56397	47089	46522	55541	56486	53669	51917	48775	50532	51740	52939	51069
Tenofovir	604	286.07	11080	11146	11130	9724	11351	11735	11113	11509	10734	11721	11969	10577	10560	9871	9599	10623	11323	10809	10973	11041	10543	10224	10931	12602	11666	11036	10270	10877	11614	11905	12120	11792	11353	11103	10602	10100	12507	13260	10220	10356	10107	10847	13057	11896	10583	10481	11364
Arginyl-Isoleucine	605	286.188	7534	8495	6906	7535	6676	6982	6701	7347	5770	6797	6586	6713	7545	7012	6865	6406	6988	6545	8028	7727	7886	7331	6207	6114	6810	6776	6638	6745	7008	7178	6833	6948	6851	7253	7070	6802	6695	6815	7458	6705	7324	6724	5936	6388	6451	7761	7199
3-Carboxy-2,3,4,9-tetrahydro-1H-pyrido[3,4-b]indole-1-propanoic acid	606	287.103	21183	20809	22597	24663	32319	29645	24741	23981	27521	28915	24565	24296	21974	21896	25466	25523	24803	24678	24593	24459	24736	23229	22391	23076	26793	26609	26807	27689	26139	27596	29235	28728	30841	31006	23489	22344	24742	24892	20574	20604	22253	22349	22337	22741	23171	22280	23305
Arginyl-Asparagine	607	287.15	31662	30205	31526	29809	27550	28869	28829	27126	26976	27334	30948	30432	30112	29901	27920	27506	29251	27582	30280	29317	30442	29470	28123	28808	27501	25907	28723	28789	27676	28382	28211	27245	27091	28069	29002	28270	28711	27942	28727	31164	29195	28971	28747	28382	28086	28435	29800
Estriol	608	287.164	13580	14633	13809	12834	14457	13018	13679	13361	12135	12521	13892	15009	14806	13924	12863	12464	16667	16966	14204	13148	14454	13595	14169	13527	13805	11839	13589	14813	14396	15484	13038	12480	13375	13668	15421	15029	12519	13239	14462	15584	14063	13277	14174	14075	12428	12287	14255
6-Hydroxypentadecanedioic acid	609	287.186	16512	16232	14659	15863	15355	14691	13829	14470	12912	13625	14809	14243	14409	14469	14923	14912	16004	15765	14894	14371	15806	14281	14825	15164	14335	13980	14257	16068	13995	13499	14053	13421	13828	13426	15234	16060	14846	14418	15813	17547	15261	16429	14317	14632	15443	15754	16085
Dehydroepiandrosterone	610	287.201	10800	9875	9619	10217	10623	10802	9729	9695	7964	9070	9245	10155	11313	10742	8889	9379	12825	10578	10422	9610	9708	9811	10535	9650	9728	9323	10175	11628	10215	9856	9872	10134	9807	8909	11934	12776	9892	10117	11162	11130	10731	10187	10670	10568	9697	9649	10553
(S)-10,16-Dihydroxyhexadecanoic acid	611	287.223	30805	28961	27591	29472	26105	27325	26051	27147	23081	23478	28215	26874	28642	29658	25373	24968	33117	30048	27598	28482	27267	27262	27610	27931	26377	25650	29293	27611	25073	25718	24615	25220	26842	26408	30896	30362	27094	25816	28569	28245	26892	28470	28895	26272	25735	25810	28491
N-Succinyl-2-amino-6-ketopimelate	612	288.074	23408	22383	24458	22541	22612	24109	27830	25877	32872	32723	21926	21952	22000	21674	27714	26743	21605	22314	19811	20984	23263	24011	26967	26450	29256	29000	21793	22082	27403	26898	21734	22252	25313	26280	23930	24447	27867	27306	25295	25691	25279	25757	24869	23808	27869	28053	27238
Dihydro-2,4,6-tris(2-methylpropyl)-4h-1,3,5-dithiazine	613	288.182	3906	3705	3705	4274	3722	3498	3593	3806	3687	3811	4164	4468	4029	4116	3786	4163	4410	5198	4471	3921	4128	3427	4116	4367	3333	3582	4124	3796	3892	3756	3721	4319	3243	3420	3722	3833	3618	3541	3835	4117	4324	4624	3839	3876	4137	4554	3949
N-gamma-Glutamyl-S-allylcysteine	614	289.086	15440	16114	16679	16645	19670	19200	18678	18602	19529	18550	17655	16712	16628	17645	19353	19157	17838	17364	18389	17711	18820	15771	18459	18702	19657	19955	17632	17080	19032	17330	18729	18778	18983	18944	16632	16689	17542	17422	16236	16843	16832	16466	16845	17563	15935	18399	16967
[6]-Dehydrogingerdione	615	289.144	14319	15957	14874	13878	16224	15712	13778	15162	12477	12779	15306	15282	14328	15978	13503	14460	17500	18493	15007	13970	14542	14858	14536	15390	13054	14641	18235	17286	16465	15891	12899	14445	14352	13496	16138	15843	13278	14786	17029	14104	16410	13937	15860	15365	14507	13854	14517
(9Z,11E,13E,15Z)-4-Oxo-9,11,13,15-octadecatetraenoic acid	616	289.181	12386	12638	12607	10958	12295	12067	10990	11142	10290	10921	12457	11527	13859	13093	11581	11169	15977	15259	11967	11657	13823	13055	12691	12096	10890	11762	13143	12639	14036	14009	11402	11474	11421	10833	14480	14195	11820	12176	13012	12554	11608	13417	12378	12448	11092	10799	11824
Androsterone	617	289.217	8057	7210	7538	7078	7821	8334	6854	6765	6340	6463	6946	6964	7659	8445	6821	6889	8810	7997	6863	6792	6944	7513	6758	6688	7153	7340	8064	7543	6264	7107	6762	6753	6480	6079	8465	9037	7231	6468	7363	7922	6668	7589	8359	8043	7700	6980	7417
(2S)-2-amino-3-[4-hydroxy-3-(sulfooxy)phenyl]-2-methylpropanoic acid	618	290.034	6719	6472	6548	7457	8917	9714	7623	7140	12224	11509	7405	7506	7019	6537	6859	7195	7639	7594	6752	6756	6076	6719	7870	7749	7802	7333	6907	7705	7815	8273	6703	6942	8080	7761	7687	8515	7494	7129	6497	6229	6595	6747	7504	7272	6689	6825	8134
Hawkinsin	619	290.07	6285	6796	6222	6010	6248	6399	6852	6517	7614	7917	6171	6224	5958	6320	7284	7210	7088	5961	6431	6454	6546	6593	6961	6323	8249	7726	6478	6279	5823	7141	6912	6508	6727	7197	6620	6020	7116	7458	6576	6671	6572	7045	6520	6365	8021	6300	6374
Serinyl-Tryptophan	620	290.115	8517	8659	8692	8687	9044	9289	8401	8372	8825	8755	9477	8549	10635	10267	8567	8833	8704	8648	8348	8963	9061	8866	9503	9280	8828	8863	9265	8728	8651	8851	9222	8494	8830	9757	10682	10142	8796	8509	8901	8448	8979	8764	9352	10455	8851	8623	8593
S-(3-Methylbutanoyl)-dihydrolipoamide-E	621	290.126	6616	7042	7350	6667	7084	6992	7888	7060	7034	7200	7605	7928	6858	6687	7304	7311	7186	6599	7282	6295	7640	7865	6739	6866	7840	7317	8156	6645	6709	7567	7847	8211	6605	7721	7322	7241	6840	6390	6551	6782	7114	6882	7210	7142	7451	6791	7316
(1,3-diphenylpropoxy)sulfonic acid	622	291.069	16313	18115	19371	19301	22164	21463	18015	16872	19386	20125	15934	15217	14736	14039	20265	19409	20408	20293	20747	19677	15424	16094	19828	19566	17163	17533	16702	17146	16032	16324	19104	19027	21326	22478	16195	18366	17029	17987	14608	15970	16152	15543	22870	22869	17293	17236	18610
Edetic Acid	623	291.083	36234	35013	40077	39261	47767	48042	52451	51561	39551	41634	48477	52309	36648	36758	45658	44729	49439	50159	36702	36388	33925	33772	43403	40973	45152	44953	37503	37294	54059	51608	37211	36331	53808	56548	35564	36410	68310	69419	35351	35145	53298	56460	81595	80363	42972	45454	56472
(2S,4S)-Monatin	624	291.098	32524	35146	33604	33997	43689	43297	39686	38248	45545	43563	38311	38799	34265	32965	37827	35570	39536	39954	37126	39454	34151	31675	38612	38916	37840	37315	38426	40805	40023	38903	41560	41584	45230	46032	37363	36781	42335	40752	29761	30834	35438	34208	42222	41739	34735	33443	37268
11,12-Dimethoxydihydrokawain	625	291.124	23852	22764	25397	22738	19826	18863	19227	17569	17312	18222	19116	20498	22144	22374	19120	18784	31281	32977	22688	22730	18708	18482	19551	21807	19411	17800	24797	25132	26915	26652	19244	18116	18967	18788	20304	20072	18310	19197	19921	17960	25543	24406	19673	20373	18225	17661	20827
9-Acetoxyfukinanolide	626	291.16	23710	23435	23282	21926	23696	23525	22939	21376	20029	20617	23553	24173	23745	24448	22466	22407	29141	28588	24541	22165	25852	24190	24831	22318	21847	21719	27124	25960	25531	25459	22053	21760	22444	21157	27167	24139	23767	21629	25728	25639	25606	24918	24692	23819	21702	22208	23725
Galactosyl 4-hydroxyproline	627	292.103	9686	10226	9515	9140	11497	11207	11096	10571	12549	12524	10575	9754	9383	9858	9230	10630	10802	10786	10321	9785	9354	9445	12081	10711	10722	10587	10525	10668	10164	10111	10912	11938	12135	10247	10840	9777	10584	11003	9234	8085	9032	10083	10621	10716	10921	10282	10474
N-(1-Deoxy-1-fructosyl)leucine	628	292.14	10093	14834	9717	11570	10116	9932	8267	7515	11111	10644	7962	8927	10194	8992	7834	9358	9400	9083	19313	17130	8650	7824	9558	9364	7731	7962	8185	9101	8802	8223	19823	13422	11080	11957	11134	10366	9076	9722	7805	7717	8250	7703	6812	8458	8801	8421	9487
(2-hydroxy-1,2-diphenylethoxy)sulfonic acid	629	293.049	49300	50002	49625	48627	55928	54814	46440	45762	74685	73920	50950	47462	51946	50430	51001	47718	48487	47234	57769	50034	52458	52918	57583	56308	52452	52560	57914	59570	64368	56790	51437	48688	45663	47450	56244	55435	64622	58302	46648	43953	50973	52038	50355	52974	56104	55650	57070
7-Acetoxy-2-methylisoflavone	630	293.083	11519	11530	11153	11741	12421	12790	12354	11889	13971	13597	11622	11489	10830	11121	11546	11812	11721	11120	10820	11953	12169	11217	12876	13407	11293	11942	12015	11101	12123	13158	11443	11280	12289	12877	11997	11584	13516	13011	10615	11510	11429	10744	13087	12846	12318	10957	12857
Rosoxacin	631	293.091	10284	11527	12274	10647	11153	11744	10119	11390	12481	11634	12044	11874	10317	10192	11055	10628	11062	11520	10660	10393	11353	10496	11567	11592	11509	10833	10602	10879	10816	12102	11133	11771	13538	13848	10113	11029	11962	11462	10255	10760	10188	10512	10785	11175	10848	10099	11045
Distichonic acid A	632	293.099	16837	17035	16869	18218	17391	16478	16044	14792	16483	17975	17691	15336	16193	15646	14800	14441	18300	18030	18111	17088	17057	15543	16624	16442	15402	15061	16481	16570	17489	17089	16015	16509	20921	18697	16494	16249	15397	16851	16745	15935	15890	17051	14492	16503	15153	16390	16066
gamma-Glutamylphenylalanine	633	293.114	14878	15400	15970	15508	15591	16340	14651	14313	16809	14265	15010	14526	14890	15077	15634	14284	15015	15937	14964	15522	15346	14266	14801	15950	14239	15878	14480	15482	14905	15596	16842	15447	16926	17331	13545	14553	16358	14323	13313	15273	14866	15136	16333	15046	16594	15030	14747
Alosetron	634	293.142	34917	33629	34386	33019	31666	31004	31292	31859	28228	27505	32271	34588	36418	35607	31013	31278	38103	40330	36040	32819	31307	34081	34610	31816	28370	28401	34711	34510	34258	33011	32550	33321	32960	31022	36068	34999	31839	32154	32504	35629	35228	34508	32947	33139	31358	30115	34030
C19:2	635	293.249	13469	12643	12909	13814	12714	13209	16008	15363	12064	11439	13086	12699	12560	12968	11548	12593	12135	12688	13524	13079	13591	12601	12133	11927	12491	12687	15854	16569	12811	12030	13256	12542	12854	13169	12452	12655	13197	13010	13105	14147	12554	12954	12255	13396	14141	14643	12811
5-Aminoimidazole ribonucleotide	636	294.049	19835	21840	24132	25103	26013	27336	20516	21252	27726	26602	21971	23528	18782	18687	21855	23329	22853	23157	25244	27241	19535	18173	20692	20760	23555	22942	25909	27521	20364	19532	30773	31817	26859	25985	20794	19383	20370	20185	20538	21187	23320	22560	20626	19980	24277	24136	20340
Citalopram aldehyde	637	294.093	5068	5342	6310	5368	5730	5872	6198	5440	6525	5862	5328	5354	5148	5147	4929	5043	5375	5731	5878	5810	5857	5324	5456	6368	5517	5171	5771	5514	5422	5203	5732	5831	6231	5740	5368	5429	5212	5008	5274	5695	6112	6435	5214	5443	5202	5857	5557
6-(4-ethenylphenoxy)-3,4,5-trihydroxyoxane-2-carboxylic acid	638	295.082	10494	11867	11363	12203	11970	12672	12144	11464	11712	12523	11221	11854	10993	12283	13157	11323	11662	12812	12028	12184	12508	12160	11846	12495	11544	11595	12342	12193	11981	12637	12116	11672	12264	12596	12343	11701	12693	12066	11827	11510	12322	12295	11314	11112	11144	10857	12784
Deoxynivalenol	639	295.119	20425	23772	21678	21417	21949	21568	20292	21178	20507	21931	21830	20860	23370	22419	20645	22202	23463	25403	21936	19756	20508	22703	19708	20586	20200	20398	20951	23028	21835	23836	21993	22357	21689	21815	21052	21544	23838	22391	21018	21481	21592	21176	21155	20717	20382	19421	20963
5-[(4-Hydroxypheny)ethenyl]-2-(3-methyl-1-butenyl)-1,3-benzenediol	640	295.135	32857	31913	34164	33472	38858	37199	37969	36356	33513	33192	35294	36086	32042	33350	32957	32297	38409	40905	31110	30986	30732	33185	33610	33985	33542	34399	33221	33886	37998	36505	33329	32949	38706	38044	34422	32957	40758	39469	31759	31417	31396	29743	38366	39033	33520	33509	37803
3,8-Dihydroxy-6-methoxy-7(11)-eremophilen-12,8-olide	641	295.155	34954	33181	33392	33432	34053	33551	33454	32884	30664	30362	33422	34667	34433	32501	33068	32900	39494	40460	31829	32604	33048	34720	33136	33992	32805	30601	33217	36394	33742	34924	32381	33095	31986	32963	34930	36205	35529	38360	34875	34745	33421	34263	37152	36510	33619	33361	34762
Tanacetol B	642	295.191	22179	22864	19705	22214	20656	18982	22130	20066	17166	18411	20846	20727	19757	21269	20013	19280	23486	23877	19051	19020	19497	20696	20614	20047	18764	18580	23369	24000	20678	21402	19126	18978	18258	19313	21422	21654	19300	20526	20798	22298	20657	19719	19786	20668	19685	19162	22545
13S-hydroxyoctadecadienoic acid	643	295.228	105170	106624	94324	99398	98384	98487	90225	89806	85925	81897	94195	94154	98001	100777	85515	84839	95668	94446	99457	97602	100881	102004	89404	88489	85610	84652	105445	100417	91496	91716	95462	92178	89730	87531	99421	98835	92909	95305	99173	99132	99580	96691	93503	93391	85456	84615	92748
Nonadeca-10(Z)-enoic acid	644	295.264	51241	49034	49861	49203	48686	48081	53252	54104	45210	42944	49311	48422	51402	51569	45910	45918	48132	49176	55485	53534	50224	51904	45841	46101	44103	46763	62341	59732	47555	45497	50517	50268	49436	47962	49757	47452	48732	44814	49397	51712	51328	50674	45613	47301	53418	51947	48745
5''-Methylthioadenosine	645	296.082	10740	11423	11655	12140	13569	12751	11696	11354	11345	12151	11568	11528	9914	10940	11337	11272	11481	11155	12861	12785	10922	11773	12128	11450	12794	11944	13614	12960	11799	11703	13548	13935	12666	13822	10557	10081	12016	10681	12674	12704	13111	12480	11846	11030	12930	12696	12233
2-Phenylethanol glucuronide	646	297.098	12985	14656	15395	13523	14475	13541	12849	13758	14207	13736	14126	14737	15185	14524	13636	13348	17055	14574	14198	14786	14941	14191	14744	15184	12615	13654	15608	13473	14781	14520	12982	14599	14736	15236	14988	15124	15014	14139	13752	14809	14117	13960	14278	14915	13901	14508	14304
LPA(8:0/0:0)	647	297.11	19787	19824	20689	19107	19671	19096	18977	19074	19443	20421	18081	18342	20908	20928	18404	18387	21638	21792	18109	17203	18871	18923	22515	22080	17876	19203	18481	17210	19638	19466	18645	18481	18398	19677	22902	21066	20718	20354	19729	19477	20560	20106	24996	24114	20268	20573	20971
Toxin T2 tetrol	648	297.135	38535	37640	37757	39462	36406	36338	36052	36775	35122	36756	37914	38703	38208	38617	37094	35919	39627	38454	35284	37360	36858	39969	36854	35269	34525	34764	37928	39038	37914	38133	36182	37061	36097	38132	40407	39528	38197	38231	37397	40358	39360	37490	37854	38713	36499	37327	38181
3-Oxooctadecanoic acid	649	297.243	315432	302506	302188	292495	283336	283781	284534	280752	258043	258766	294244	298944	306381	310380	260686	260175	302308	305615	287763	286578	289541	293101	278272	276699	261541	264226	301565	297558	295838	293781	271357	275810	287345	292018	304684	298376	300417	296399	305108	301017	294395	305335	296843	298931	267153	265133	287354
C19:0	650	297.279	85150	79647	74439	72929	73033	73942	73065	75412	64966	66033	80815	79729	76921	75581	69951	68247	72646	73093	73541	75738	72505	75019	68702	69173	68578	68161	84868	82501	73444	71859	70867	72892	74423	71056	76025	76277	71378	71910	81318	82353	75909	74914	74332	73618	84161	85028	76157
Avenanthramide 1c	651	298.072	68667	64214	71648	69834	60857	63182	64901	65211	61954	62650	68553	70473	56380	55002	59714	60458	71055	71464	57707	58776	53018	54300	68403	65881	58616	57948	58011	59331	70242	72995	61073	63083	71708	74066	63266	62421	77219	74445	55932	55866	56238	55152	69330	69647	62256	63508	62163
{[3-hydroxy-2-(phenylmethylidene)heptyl]oxy}sulfonic acid	652	299.097	22073	22317	23782	23647	25977	25412	20542	21056	27083	27428	22652	21007	25820	21529	23315	21631	24489	24791	26227	26296	24365	26591	24316	25339	22746	23037	26051	24583	23393	24017	25281	25744	24731	25213	23295	22705	24862	24483	22014	21451	24418	24028	22999	24144	24026	22985	22480
desmethylclomipramine	653	299.133	26214	25190	27904	27185	31376	30382	28759	27335	32912	33766	27080	27431	26429	27354	29200	29077	29689	28837	28085	27304	27937	26852	28449	26825	30763	30536	29792	29016	30126	30177	29376	29484	31307	30722	27596	26688	28701	28671	25923	25158	27203	26793	29173	26429	27600	27943	28206
All-trans-retinoic acid	654	299.201	56984	57459	40203	42154	51065	50407	42097	43518	44639	43569	43815	44177	76525	78993	41932	44456	54674	53438	41285	40912	51880	52339	43585	45729	38892	37355	54678	53529	39753	38018	41446	41637	45513	44394	52528	52714	47638	46817	55794	54429	49690	49937	53039	52964	42034	43032	50535
MG(0:0/14:1(9Z)/0:0)	655	299.222	37659	39688	35532	35687	34745	33815	31838	32038	29791	28951	33643	32701	36296	38164	29905	30879	34713	35271	31643	33544	37447	36147	34289	34324	30240	31052	35017	33940	29536	29302	30371	30851	31828	31780	38828	37965	33075	34572	38195	37807	37280	34191	36150	35869	31870	32132	35575
(R)-3-Hydroxy-Octadecanoic acid	656	299.259	194191	186249	177761	177430	161864	164896	166097	162107	143868	144614	179576	174457	171786	170637	156063	152630	173529	172361	157768	161080	167998	165081	162417	160459	152470	149373	163675	167262	161506	159800	146217	153462	164677	165243	172583	173144	166855	164349	174836	167791	167900	169822	172816	166111	162951	164164	171912
Citpressine I	657	300.087	45255	46621	53269	52284	54689	54381	50129	51432	59807	59132	55174	55388	40537	43957	53907	56050	58264	58198	50087	48999	42672	43121	54333	56623	50897	51906	49225	49817	58078	55402	58674	59756	61680	61833	44843	45149	66259	65493	42177	41563	41676	41648	63427	63411	51525	48801	51999
(R)-3'',7-Dihydroxy-2'',4''-dimethoxyisoflavan	658	301.108	14703	13833	14406	15372	14251	15283	13685	14113	15788	14844	15303	15094	14031	14404	14371	15345	16408	16569	13628	14459	13669	13885	13437	15019	13398	13509	14472	15782	14381	15741	14918	15035	14930	16833	13269	14331	14566	14085	13520	12978	14408	13551	15402	15512	13007	14012	13313
6-Ketoestriol	659	301.143	17566	18576	16133	16213	17387	16490	17830	15892	15591	16448	16113	16382	16551	16951	17559	17848	19388	18967	16032	16147	17524	16647	17983	18314	16447	16114	16566	18846	18459	19164	14835	15203	16720	16456	17627	18730	16829	16667	17480	16331	14910	17802	17440	16906	15396	15094	16781
Glycerol tributanoate	660	301.165	53252	52808	50443	46120	48833	48776	46230	48589	45212	44576	49056	48604	53518	51404	47536	48318	48520	50008	46495	47545	51137	51096	47489	47260	46311	47202	49026	48714	51922	51112	49017	52047	47685	47206	54721	51421	46962	47050	51154	52099	49951	48990	50909	49785	49831	48808	51644
2-Hydroxyestradiol-3-methyl ether	661	301.18	21783	21034	19188	19068	20517	20350	19233	20168	16947	16634	18796	18812	19998	20028	17744	18762	23445	23404	20018	18061	19242	19425	19916	19264	17435	18457	20406	20691	20320	20413	18340	19605	19184	18537	22994	22742	19337	18452	20488	20679	17851	20472	20249	19621	18649	17502	20681
xi-7-Hydroxyhexadecanedioic acid	662	301.202	22072	20768	21505	21223	19039	18929	18839	18356	18366	16218	20314	18745	19282	21198	19252	18853	19896	20385	18718	19292	19419	19183	19466	19296	16691	18675	20528	18774	19793	18367	18455	17630	18337	17142	22090	21412	18591	18360	20148	20326	17702	19989	19051	19511	18149	19099	20576
Eicosapentaenoic acid	663	301.217	62517	66097	59812	62458	61065	61568	55579	56200	60028	57893	61856	58604	75300	72565	57351	57573	62770	59752	62814	61455	62138	60382	61797	58664	56901	57830	69490	69151	60605	54879	59852	56610	59593	57044	61741	61590	56014	54742	71253	69177	66917	66336	61089	61330	59126	57847	60452
Fenamiphos	664	302.098	14042	13118	15081	14445	14599	14657	15021	15232	15452	15119	13584	14600	13324	12752	15341	15172	13797	13692	15271	14277	13651	14072	12614	13350	15725	16606	14280	13475	14627	14281	14518	15676	16887	16413	13556	13084	14350	13756	13979	14869	14495	14913	13700	12989	15224	14583	14829
Indoleacetyl glutamine	665	302.115	9208	8657	8867	9032	9542	9863	9375	10405	10692	10381	8845	9547	8408	8289	9560	10181	9078	9108	7686	8971	8994	8893	9035	9016	10312	10371	8643	9154	10201	9994	9325	9247	10946	10473	9608	8458	9985	9712	8341	8085	8764	8852	8965	9644	9461	8979	9287
Pipemidic acid	666	302.124	12586	11693	9881	10585	11958	12071	12159	12737	11445	11250	11669	11000	11319	12240	12189	11623	11214	12019	9011	9492	11891	11644	13286	13586	13446	12845	9549	10285	13923	13634	10635	10880	12173	12620	12971	14117	13651	13998	13056	11615	9673	9087	12251	12938	9815	9932	10934
p-HPEA-EDA	667	303.123	12412	12996	12310	12958	13642	12469	12175	13144	11882	11503	12650	12110	13963	13238	12480	12794	14966	14556	11354	13323	12556	12390	12770	12488	11856	12852	13240	14149	14578	14389	11567	12472	12178	11730	12555	13756	12583	13788	12233	12796	12487	11883	12845	13066	12144	12081	13310
3a,16b-Dihydroxyandrostenone	668	303.197	14929	14699	13998	14608	14223	14332	14535	14365	12090	12398	14214	14404	15446	14957	14203	12661	19000	19522	13782	13864	15171	14137	13738	13137	13555	13636	16469	17400	15553	15959	13200	13660	13085	12650	17463	17766	13628	15416	15964	15771	15421	15501	14955	14227	13203	13363	14302
Arachidonic acid	669	303.233	233960	244244	224773	242842	207325	205603	190930	193464	196573	195944	226776	218098	341173	340233	188123	191732	204898	207140	325740	275993	202832	197496	202210	200886	204150	207351	290248	291001	204435	193820	254011	222143	212557	211264	201899	204782	192165	196317	228746	225375	216983	216226	196304	188871	193242	185328	178649
Cepharadione A	670	304.063	45506	45322	49466	48125	53308	50598	43608	43686	50516	53281	39956	39722	42353	44077	42706	44517	43266	41780	49299	45689	45388	45758	38432	39968	43902	44672	47347	46885	39157	39389	44467	44026	42565	44796	42218	43814	41239	40725	40670	39894	47368	46256	40246	39116	44913	46469	48035
Benzosimuline	671	304.133	6655	6405	7724	6813	6912	7284	6791	7662	7168	6586	6510	6285	6477	6540	7160	7073	7350	7542	7515	6506	6455	6429	6375	7131	6316	6711	7350	6880	6622	5885	7736	7724	7768	7924	7050	7137	6153	6338	6795	7145	6517	7062	6601	7202	6624	6551	6063
Glutathionate(1-)	672	305.068	62808	61305	60131	56809	49964	49831	51838	50351	56943	58757	46987	54480	50591	52003	60142	60162	51616	52760	54262	55908	56530	56207	54330	52651	53589	52016	56617	58494	53765	51189	62452	61994	56356	54748	58425	57218	51407	52345	67131	66406	74773	72477	53628	53749	65148	62796	61870
gamma-Glutamyl-S-(1-propenyl)cysteine sulfoxide	673	305.082	17112	18462	16791	17889	17044	16396	17140	15582	16998	18596	16110	16840	16668	16654	19182	18731	16878	16261	18712	18141	16985	18212	18177	17625	16980	16911	18589	17718	17369	16794	18344	19122	18162	17735	17978	16855	17902	16668	18382	19067	19295	19383	17132	16992	19112	16938	17822
Naematolone	674	305.139	17594	17021	16169	16850	16623	15733	14485	15253	14779	14320	15193	16519	17888	16298	16302	15215	21337	21452	16447	15487	14955	16157	16988	15757	14448	14636	17806	18000	18608	18019	16054	15647	14920	15882	18226	17383	17223	15051	17088	17605	15883	16802	17212	16201	15011	14801	16634
5''-Carboxy-gamma-chromanol	675	305.177	28321	27149	26090	21791	26367	27530	25267	25775	22190	20888	25840	26715	26905	26534	24573	24068	29066	31327	25495	25161	24873	27105	27012	26363	23157	23996	30440	29619	27925	27185	24901	24617	22011	22955	28974	30608	25567	24880	28235	27550	24942	26949	26762	26255	22438	23723	26477
8,11,14-Eicosatrienoic acid	676	305.248	93454	98082	92241	97397	82450	86041	79819	82228	77663	78733	89361	89275	110416	109412	70625	74194	83574	80468	119764	112976	81980	80381	80728	77411	76418	76194	112298	104149	83775	79587	99872	91399	88443	88529	79659	77766	78778	76931	86620	83067	82835	85007	76308	75233	79938	82207	73737
Histamine Phosphate	677	306.025	11762	11181	10841	11124	11358	10544	11173	11735	12854	11456	10817	10415	10539	10940	11762	12542	10418	10499	11791	10840	11279	11751	10732	10501	11704	11699	11888	10746	11157	11345	11434	11135	10456	11687	10270	9933	11343	10533	12779	12831	12880	12650	10308	10836	11362	12371	10446
Hallacridone	678	306.077	5183507	4681074	4796527	4650075	4390830	4359614	5466432	5434272	4863345	4858548	4368475	4454783	4462624	4540461	5494729	5435200	3959013	3983799	4342023	4386900	5268929	5230510	4334698	4281646	5894346	5784598	4494558	4469749	4834040	4938043	4113193	4312998	4596785	4616787	4133961	4116312	4715012	4672867	7067495	7002237	6452192	6508318	4279755	4281199	5762674	5777434	4779394
dUMP	679	307.031	16850	17403	17689	18331	18075	18005	16544	17018	18866	19353	17127	17683	17168	17721	16956	17782	15636	16228	16990	18925	15678	16818	16484	18108	17229	17390	17718	18681	17709	17167	17494	18438	17704	17869	17368	17680	17484	16775	16458	17260	16323	18678	16926	16864	16852	17833	16839
Methylgingerol	680	307.19	28337	27266	25694	26393	25213	24956	25871	26586	22266	23534	24774	25725	25613	24942	25768	23730	31983	32188	25558	25676	26139	27336	23971	26269	25500	25780	28992	29617	28761	29376	25584	25120	23453	24509	29770	29905	25375	25813	29210	27490	28811	28111	27645	26228	24695	25424	28086
Obtusilactone A	681	307.227	11903	13168	11235	11229	11093	12507	11555	12667	11119	11092	11670	11504	11699	12074	11619	11939	13244	13270	11172	11351	12207	11511	12457	11009	12144	12049	12955	13759	11520	11501	10828	10860	11478	11106	12209	12446	11904	11120	12912	13214	11802	11635	11875	11980	10651	11389	12936
Eicosadienoic acid	682	307.264	56043	55326	51204	53474	50485	51135	63344	62130	45276	44560	47031	47074	50559	53428	47680	45800	45633	48346	78116	64660	48826	46993	45492	43961	45042	45108	66315	66888	45619	44069	65211	56745	52839	53298	46122	44086	47042	45377	49243	48552	47977	49051	45558	44826	54990	52106	45763
N-Acetylneuraminic acid	683	308.099	81330	83009	84716	84113	84531	81483	88280	91770	107134	107760	80873	82550	79326	78811	93242	92847	78474	77536	76200	80420	93558	89873	79154	79045	93080	94670	79840	80395	89414	89519	78392	80529	84490	88070	75429	74274	89149	88906	94284	96014	103796	102265	79396	80930	103696	105906	96854
N-Hexadecanoylpyrrolidine	684	308.296	12658	11727	9876	10566	14162	13118	10032	11051	11087	10810	10949	10620	9923	10913	11626	12149	13514	13473	13104	13445	12639	12706	10675	9891	10490	10159	12886	14237	11599	11262	17517	18639	17068	19525	12110	11367	11900	11844	13315	13300	14623	15319	11283	12082	11301	11004	13581
Ribose 1,5-bisphosphate	685	308.98	10415	10571	11043	10592	12286	12412	10319	10919	13766	14384	10220	11476	9080	8554	11153	10514	11246	9995	13135	12958	10734	10754	11201	10682	11400	9909	12672	12540	10966	10167	14208	13268	10773	11038	9819	11053	9381	9667	10223	10098	9395	10166	10566	9972	10167	10260	10545
De-O-methylsterigmatocystin	686	309.041	86183	81287	83294	86931	81218	81387	79488	78504	78216	79157	85860	87611	86498	88281	79392	81125	79648	83938	82560	84360	87935	87373	81792	83903	80561	80360	82704	84970	82485	85104	78845	83729	82724	83686	83434	82345	83850	85074	82430	85534	84864	88240	79796	81066	81436	83504	77605
12(13)Ep-9-KODE	687	309.206	41683	44751	40286	40649	38945	39821	44168	43700	33615	32893	37525	36296	37808	38088	36823	37022	45353	42212	36702	37755	41297	38369	36712	37456	34466	34389	43308	43504	36988	37968	37015	35458	36371	36142	42636	39542	37001	34765	40873	39777	38955	38845	36857	39177	36946	37849	41848
(R)-2-Hydroxysterculic acid	688	309.242	15168	15560	15047	14581	13469	14691	13833	14034	11839	12221	13716	14109	12810	14053	13388	12602	15166	14865	13430	14287	14954	13415	13496	13203	12493	13530	15745	15076	13473	13780	13301	13743	13064	12562	15576	14484	13766	13728	15075	14736	13911	12778	14409	13699	12152	12740	14072
C20:1	689	309.28	85964	85170	80169	81190	79978	77022	91033	94357	72757	71325	78241	76634	81731	81218	74099	73920	76220	75765	97267	91310	79391	77171	71713	70119	70985	70093	100494	98440	73238	70795	90056	85418	74634	74904	72756	73436	69056	70038	80403	80297	84409	81559	73380	71896	85983	89353	76392
4-Hydroxybenzyl isothiocyanate rhamnoside	690	310.075	11327	11609	10216	11808	11354	12603	11380	13001	12444	11718	11143	11419	11047	10844	12288	12421	10383	11241	12230	11387	11608	11350	11450	10799	12376	11856	11030	12030	11585	10918	11313	11968	12313	11421	10849	10807	11234	10864	13500	13425	12147	12959	10540	11292	12866	12364	11137
N-(1-Deoxy-1-fructosyl)methionine	691	310.097	11304	12495	11057	11481	11210	11632	12009	10699	15389	13822	10317	10185	10092	10339	11368	12278	11901	11071	13391	12002	11675	11033	11814	12336	12309	12441	12199	13120	11352	10237	16510	12723	13047	11924	11397	12473	11502	10932	11438	10734	11923	10359	11001	11369	11407	11081	10802
6-(4-ethenyl-2-hydroxyphenoxy)-3,4,5-trihydroxyoxane-2-carboxylic acid	692	311.077	11974	13533	13421	13329	13822	13839	14173	13078	13437	14878	13668	14704	12267	12278	14043	14070	13060	13572	12866	12992	14341	13441	12493	13493	14557	13860	13298	13951	13602	14962	13699	14169	15533	14444	12552	12481	14227	15284	13274	13607	13249	13138	13173	13218	13049	13345	13994
Galactose-beta-1,4-xylose	693	311.099	11101	11840	12135	12134	12382	13693	11543	12202	14426	13945	10824	10923	11854	11969	11643	11620	13328	13452	12114	12899	13386	11275	11934	12239	11771	12003	14108	12348	12550	13712	12476	13312	13775	13809	12488	12009	11925	12878	11031	10667	11078	12054	11837	12328	12130	11072	13694
Nivalenol	694	311.113	19549	17380	18365	20103	18519	20944	17693	19409	19408	19373	18495	19896	17103	18442	18752	19417	21641	19973	17945	17767	18230	17814	17896	20114	17672	18772	19581	19683	19329	19580	19188	19147	20190	19887	18346	18587	20368	19355	18380	17723	19446	17981	18564	19482	17664	17675	20302
4-(3-Methyl-1-butenyl)-3,3'',4'',5-tetrahydroxystilbene	695	311.13	20238	18557	19862	22127	20505	20271	22447	22001	19689	19082	19178	20184	20474	20132	18708	20666	25881	23571	19535	19098	19143	19601	19200	20650	20867	20149	21483	21414	21338	20997	19889	19327	22156	21452	21549	20972	21640	22162	20031	20801	20398	19457	20295	22200	19014	19207	21531
N-Undecylbenzenesulfonic acid	696	311.169	1510268	1427080	1467908	1447292	1368695	1374506	2052186	2040604	1249610	1236242	1307374	1312794	1400953	1398342	1345676	1327093	1798656	1809439	1446518	1449763	1528103	1497391	1354519	1327497	1407290	1400533	1619606	1596712	1327131	1323731	1401033	1428183	1465019	1462196	1653226	1643717	1396202	1397464	1731745	1732759	1781943	1787561	1345945	1334007	1295086	1295976	1451639
13-L-Hydroperoxylinoleic acid	697	311.223	80025	74859	72021	69507	72266	72061	83406	80423	60505	61765	66836	68059	71221	72245	63550	65438	84474	84725	70115	67615	76483	73586	67017	67704	63539	64995	76075	74155	68236	66323	67436	65997	70205	67120	78307	80619	70597	72038	80349	77695	75104	75229	68676	69488	60418	60502	75260
FGAM	698	312.059	8769	9170	11768	11242	11136	10434	10552	11653	10675	9870	9586	10761	8591	10202	10969	10264	10873	9960	9501	11109	8722	9539	9474	8983	10447	10809	9187	9993	8957	8253	10783	10633	10930	11214	9756	10352	10217	8839	9975	11210	11187	11692	9555	9504	11208	11764	9424
(S)-5''-Deoxy-5''-(methylsulfinyl)adenosine	699	312.076	7726	8588	8197	8146	9336	9034	8986	9878	12042	11970	8245	8689	7756	7865	9016	8654	8621	8563	8758	8658	8776	8361	8931	9251	9122	9311	9032	8716	9055	8142	10101	10197	9869	9843	9134	8996	9339	8808	8443	8612	8006	9237	8166	7955	9427	9271	9730
Amoxapine	700	312.091	10975	11792	11996	12417	12556	12812	12316	12381	14450	13676	12897	12032	9918	9822	11483	11828	13154	12695	10720	11120	10798	12250	11657	11301	12129	11714	12113	11638	11641	12406	11680	12487	13223	13134	10760	11139	13527	13076	10326	11603	11597	12088	12988	12781	12061	12219	13153
Palmitoylglycine	701	312.255	9536	10113	9173	9278	9746	9256	10123	10603	8701	8364	8265	9398	8841	9623	9433	9237	10144	8898	8673	9433	9438	9784	9299	9197	9176	8754	9059	9752	8883	9396	9287	9418	8946	10205	10430	10340	9303	9373	10554	9719	9147	9289	10204	9788	10107	9141	12289
Rhazidigenine Nb-oxide	702	313.192	44630	44274	41305	41041	40603	41523	45630	46498	36949	35896	38369	41153	37775	40188	38818	38950	44442	44198	39485	41357	42498	42112	38411	37933	37785	36986	41074	40788	39480	39781	40743	40746	43458	44566	43408	43942	38520	38639	43131	42074	47884	48443	39913	40466	40601	40212	42947
Octadecanedioic acid	703	313.238	87528	80067	79001	76889	73102	78171	71621	72505	64698	65092	76004	82364	80974	81362	67831	67988	83513	84221	71119	74158	74348	75882	75913	75648	71460	70519	74687	76216	74965	75708	66715	68356	73806	74520	81625	77565	78128	76458	79714	80194	80130	77121	83936	78769	69573	67424	79193
3-hydroxypristanic acid	704	313.274	54053	47582	47693	46866	41348	39464	40509	39852	36360	34375	42216	45867	42755	44648	43214	41259	41793	41599	41947	41554	43155	43132	42430	43308	40026	40328	44201	47216	34275	34795	35931	35626	36378	36202	52001	50133	39595	38036	49062	48934	42678	45395	45515	46749	41533	41639	41437
(1R*,3R*,3''S*)-1,2,3,4-Tetrahydro-1-(2-thio-3-pyrrolidinyl)-beta-carboline-3-carboxylic acid	705	314.097	98601	107246	129186	134311	145686	147416	104766	103406	144126	140982	125654	124198	92939	90999	111893	115989	133317	133906	152770	155434	94031	91973	108240	105911	116359	119502	143159	145238	96076	95029	181230	179675	146819	149036	103797	103937	95414	99157	103180	104585	111396	111909	102410	102761	119038	114830	109310
Neosaxitoxin	706	314.122	19167	20246	24407	24799	23707	24321	22913	21403	27917	27237	22128	22489	17744	17063	22743	23462	24139	23496	24406	23488	19137	19284	21905	21249	25521	26524	27981	27055	18894	19278	32956	31859	26880	28563	20969	20100	19798	19726	18835	18545	20380	19978	21378	20743	25852	24853	22127
2-Methoxyestradiol-3-methylether	707	315.196	37085	35482	33668	32911	37318	39918	37453	37126	30354	29639	34848	34255	42792	45829	33983	32840	47787	49884	32390	34829	39901	39583	35660	37795	33157	30503	38259	37080	36117	35120	30782	31338	36209	36039	47008	45914	39675	38478	48001	46363	43795	41518	43452	41602	31478	29275	44458
MG(0:0/15:0/0:0)	708	315.254	51324	49901	45933	46472	44408	45234	43309	43914	40384	39188	44690	48907	45428	45770	43437	41445	56877	56448	46357	45890	44477	44047	44964	43544	42199	42361	48295	49566	46129	46544	41415	42662	44779	42984	49709	50746	45266	45453	49342	49385	47069	46402	46566	46363	41278	42175	46869
N-(1-Deoxy-1-fructosyl)histidine	709	316.115	28380	29356	26823	27059	25869	26815	29624	31049	39913	39167	26331	26417	30958	31707	35048	33543	25293	26184	28441	26401	28349	28819	34633	33077	34973	34619	26704	26915	27640	28387	28781	27852	27575	29652	30662	30577	30090	30073	40740	40417	46936	47804	35510	36604	42722	42148	35644
Nateglinide	710	316.191	10435	11171	9150	10090	10119	11772	9730	11200	9516	9328	10987	9183	10324	9189	8692	10198	9745	10174	11961	10667	9822	9907	8971	9367	9299	9625	9010	9019	8567	8872	9059	9154	8985	10742	9411	9641	9648	8477	9210	10156	8573	12088	9042	8961	11083	9231	10973
3-hydroxynonanoyl carnitine	711	316.213	7215	6758	7232	7728	7488	7179	7487	7343	6443	6554	7903	8107	6935	7590	6529	6910	7612	7885	7075	7089	6582	6637	6594	6899	6300	6168	7552	7074	6223	6848	6677	6756	6995	7074	6800	7497	6833	6489	7280	6997	7571	6771	6813	6538	7427	6977	7490
Musanolone F	712	317.083	14631	15340	16763	16594	21126	19988	17585	18679	18994	19492	17378	17810	15199	15313	17318	17391	18226	18097	19209	19618	16999	16958	16758	17056	17890	18389	17991	18506	16039	18468	21279	20204	20014	20965	15863	17180	17511	17962	12884	14096	15848	15321	16496	17524	14727	16685	17645
4'',7-Di-O-methylcatechin	713	317.101	13292	12421	14443	14062	15151	15122	14078	14079	13930	13447	13870	13424	12755	12636	13253	14577	15175	15130	14886	15028	13769	13529	13958	12652	14019	15093	14162	13068	14371	13646	14418	14101	14454	13769	13051	12370	13590	15023	12447	12227	13501	13265	12672	13175	13377	12572	13057
Ubiquinone-2	714	317.175	18930	19329	18425	16934	18687	19887	17451	18881	16187	15710	19506	19004	18918	19600	17195	16276	27157	26031	17900	18641	19486	18489	17838	17961	16738	16714	21184	21642	22244	22191	17407	16327	18486	17274	22986	23314	18909	18377	20492	18928	19732	18134	18304	18400	16209	15877	19639
Leukotriene A4	715	317.212	23443	23668	20886	21049	26319	25160	21785	21792	19676	18333	21526	21987	25287	24811	20966	20937	27507	27358	21582	21371	24744	25334	22766	22478	20348	20980	24172	26273	21243	22779	19847	20191	21179	20686	29658	28639	23398	23879	28638	28278	24276	24177	24469	27143	19298	18872	24372
Erosnin	716	319.026	18394	17696	20150	18915	18688	19145	18852	18268	19301	18535	18823	20314	19523	20264	18635	19488	19634	18484	19808	19926	20885	20711	19183	21523	19533	19920	19656	19566	20003	20613	18719	19207	19043	20067	19476	19185	19043	19445	19818	19508	19535	19392	19766	19288	18683	19567	19069
Mycophenolic acid	717	319.117	11396	11801	10643	11083	11683	11774	10565	10796	11519	11382	10789	10402	11116	11380	11779	11491	14107	13368	11663	10705	10787	10675	11977	10985	10928	10279	12449	11650	13211	12871	11425	11136	9506	11241	12104	12589	12445	11554	10962	11017	9922	10117	12487	12078	10512	10348	12202
Bis(2-methylpropanoyloxy)-9,10-epoxy-p-mentha-1,3,5-triene	718	319.156	18942	18862	16504	16640	16989	17475	17479	16967	15383	16574	17319	17965	18493	17604	15735	15711	22730	22272	17896	18111	18572	17403	16870	16385	16123	16503	20263	20322	20414	20704	16979	16423	17120	16897	19093	19054	16796	16819	19387	18748	17119	17433	17211	18454	18299	16269	17524
QH2	719	319.191	25322	24130	23634	23380	24437	25915	23618	23620	18687	18918	23949	22931	24956	26533	22308	21876	34228	36559	22876	22535	23488	23321	23908	23779	22858	21756	27737	26975	27657	28003	21413	21421	21059	22356	31938	31134	24289	23396	24828	26877	24128	22918	23677	23825	20456	21601	25760
C21:3	720	319.264	6890	6903	7631	7430	7254	6950	7940	7173	6580	6934	7474	7600	10548	8527	6482	6193	7271	7169	8420	8421	6867	8031	7259	7452	7633	6824	8320	9651	7316	6921	7482	7228	7563	7476	7453	7044	6673	7941	8319	8368	8085	8267	8335	7577	7315	7082	7359
Beta-Citryl-L-glutamic acid	721	320.062	227221	204188	180757	173764	192918	193445	229705	224024	173520	180475	176449	180217	191649	197975	225178	222716	166774	169224	160417	166221	241898	241607	189991	190323	225869	235899	191751	190429	237372	238786	169483	173113	198961	196637	177955	180468	219845	225381	202483	203945	190082	192962	184763	185001	197629	196940	188496
S-Glutaryldihydrolipoamide	722	320.099	29644	30463	26883	26400	30798	31632	34980	33491	39490	37840	26070	27202	31403	31540	35575	35697	27850	27388	27122	28936	35636	33095	33850	32562	35338	35486	31372	29592	35816	36006	30690	31348	30610	29693	31984	32401	37602	35202	30507	29441	30495	31359	32260	30001	32499	31557	32943
3,4-dihydroxy-5-(3,4,5-trihydroxybenzoyloxy)benzoic acid	723	321.026	7309	7647	8753	7773	8078	7636	8179	8018	8513	8651	7815	9200	8171	9158	8113	8070	8188	7682	8245	7490	8579	8248	8489	7870	8478	8895	8424	7717	8740	8076	7740	8060	7509	8379	8579	7922	7903	8268	7792	7611	8198	8212	8507	7685	7954	8657	8328
Flazine methyl ether	724	321.088	32571	30470	34688	34154	34352	32736	33522	32861	35727	35745	30935	33239	35262	35996	33676	33216	31310	30081	29356	28270	33740	32699	33746	32640	36825	35383	31830	30775	34967	34371	30568	30763	32656	33952	31652	33148	33206	32515	31880	32224	34359	35723	31192	32591	35901	35111	34826
D-Pantothenoyl-L-cysteine	725	321.112	16481	16595	17176	16911	19191	18701	17431	17237	21039	22510	16882	17447	17832	16202	16618	17648	17382	18172	17177	17022	17269	17482	17159	18011	19388	18381	19365	19953	20542	19321	20675	20488	18942	18622	18100	17306	19804	19069	17089	16184	18227	16207	15930	17705	17446	16972	17947
N2-Galacturonyl-L-lysine	726	321.132	22463	21745	24575	23894	21517	22234	22436	22903	23007	24435	21903	23657	22422	23460	23129	23184	25875	24802	22666	22922	22528	21747	23253	22460	23552	23585	23715	23844	23973	23139	22171	22068	22292	22861	23106	22812	21193	22244	23845	23372	24094	23620	21080	21732	21834	23696	22559
(S)-Neolitsine	727	322.11	11033	11977	13221	13871	14968	15267	12025	12920	13768	15483	12059	12713	11328	10948	12206	12974	12628	13060	13043	12483	12587	12063	12372	12319	12544	12673	13253	13866	12010	11459	14343	15227	15554	14735	11937	12500	11558	12259	11159	10881	11677	12165	11653	11256	12867	12378	12393
Linoleoyl ethanolamide	728	322.275	4865	5684	4788	4721	4752	4616	4663	4217	3935	4184	4289	3422	4859	4888	4055	4490	5067	5293	4220	4194	5572	5613	4406	3928	3988	4082	4864	4897	4500	4276	5368	6223	4470	4772	4530	5241	4494	4084	4326	4198	4739	5285	3991	3952	4777	4371	4369
Mahaleboside	729	323.078	19283	18737	21400	20919	19497	19425	18130	17399	20593	20303	18006	19198	19838	19160	19162	19139	18699	20585	19712	21650	19173	19394	20072	19941	19174	19659	18958	19088	19602	18804	18454	19320	20028	20737	18473	18782	19727	18914	18672	18237	18510	18869	19188	19222	17864	19686	19301
Prazepam	730	323.096	15749	16783	16493	17915	19417	18493	16401	16350	19090	18658	17785	18003	16946	14884	16934	16597	17494	17857	18635	18292	16993	15493	16655	16809	15975	17232	18221	17356	16319	17154	17781	17922	19468	18448	15761	17386	16562	17253	14574	14678	15576	14586	16692	17223	14732	16965	17180
(E)-2'',4,4''-Trihydroxy-3-prenylchalcone	731	323.13	15303	14982	18588	17222	17220	16440	16105	15995	17255	15861	16232	16881	15986	15694	15915	15926	18187	17695	14054	17116	14662	16010	17125	17449	15331	15013	15570	15239	18157	17521	15060	15475	16202	18704	16042	16005	18356	17777	14977	13751	15066	15352	18119	17516	16950	16537	16690
Galactosylhydroxylysine	732	323.146	102609	97155	121088	114724	120329	115054	107605	106613	129526	129462	130567	132623	111085	117174	110162	109172	121653	124354	99848	102652	107987	106683	117011	120750	111912	112512	115983	114262	113559	119905	99667	100447	113327	111946	109357	112356	109079	111734	105193	104783	123356	119058	116665	117668	130941	129604	132778
Lactapiperanol D	733	323.186	31761	30938	29696	28817	29980	30857	31404	30877	27947	27428	29014	31835	30547	31287	29431	29605	39796	40961	29191	29906	30956	30416	30588	30110	28419	28964	32997	33367	33757	35278	27300	28457	28528	27612	33551	34829	32013	31891	30708	31739	31255	32444	32518	31030	28116	28470	32313
1-Acetoxy-2-hydroxy-16-heptadecyn-4-one	734	323.223	23291	22728	20917	21108	21465	23538	22622	22433	18139	18733	22119	22822	24365	23477	19115	20377	25520	25827	21799	22384	21713	23277	21368	20044	21674	19773	24336	24396	22507	22475	19589	19957	18886	19979	28762	28869	20946	20413	24206	23316	20996	21285	20364	22246	19665	20125	24076
(Z)-15-Oxo-11-eicosenoic acid	735	323.258	14925	14505	13846	14775	13355	14029	13850	14048	12436	11743	13471	12985	14281	15439	12771	13097	14030	15071	13710	14094	13673	14093	14486	13349	11990	12856	14438	14843	13222	12970	13913	12565	12489	12920	15225	14815	13463	13113	15015	13753	13432	14354	14059	14973	13055	12287	13233
C21:1	736	323.295	12664	11081	11264	11685	12051	11729	11719	12171	10358	10441	12682	10851	11945	10747	10405	10525	11404	11506	11833	12600	11660	11452	11101	11562	10559	10442	12177	12448	10767	10112	10391	9827	11349	11257	12012	12019	11085	10887	13097	12814	12568	12041	11938	11564	12099	11988	12681
N-Glycolylneuraminic acid	737	324.093	9629	8938	9043	9501	10150	9761	9672	9203	12955	12063	9394	10091	8878	9322	8951	9271	9706	9304	8925	10069	11158	10341	9653	9943	9746	9669	9724	8807	10633	10001	9945	9427	9217	10993	9271	9628	10556	11198	8944	8372	10272	10603	10205	10808	10864	11227	10857
N-Oleoylethanolamine	738	324.291	11805	10463	11634	11962	11628	11263	13855	12558	11531	11126	11561	11475	12555	13448	14269	14035	11135	10969	12070	11717	12431	14158	11388	11055	14126	14685	11245	11711	12001	11698	12248	13291	11461	11683	11737	11749	11803	11793	13665	14466	14164	13380	12100	11271	12008	12195	12898
{[4-(7-methoxy-2-oxo-2H-chromen-6-yl)but-3-en-2-yl]oxy}sulfonic acid	739	325.039	51213	53800	61958	63208	65551	67025	57113	57139	60786	61575	60814	62184	59108	57524	56542	56706	59772	59341	61112	64060	59012	60902	55606	56059	58723	62066	62289	62971	59045	59122	65364	67140	69104	67901	56850	57521	60067	60336	54499	55960	54505	56260	54605	54970	55319	53405	55286
1,5-Dihydroxy-3-methoxy-2-prenylxanthone	740	325.108	13094	12911	13188	12185	13716	14374	12606	13282	14515	13619	12978	11882	12450	13271	12972	13280	14459	13874	12216	12556	11609	12833	13570	13088	13670	13503	12994	14014	13506	13211	13325	12676	13257	12695	13585	12724	12921	12827	11510	12092	13575	14709	13502	12722	12513	14070	13507
2-Dodecylbenzenesulfonic acid	741	325.184	1522453	1435552	1475073	1434386	1388689	1380853	2028741	2000861	1294001	1288344	1307187	1326698	1365241	1361826	1370951	1348270	1843264	1835529	1460199	1471516	1545934	1545313	1392699	1375612	1480292	1453747	1692666	1686691	1311430	1313962	1422986	1449891	1441892	1431976	1733793	1727569	1457718	1446762	1785833	1788062	1701497	1709298	1339359	1325454	1279463	1285005	1511990
Acetaminophen glucuronide	742	326.089	12576	12704	12976	12237	13898	14308	12546	13791	15528	14583	11918	12979	12504	11340	13223	14017	12620	12736	13507	12968	11641	12365	13105	12932	12320	13407	13080	12256	13243	13317	13905	14359	12279	13558	12119	12135	12883	13977	13861	11687	12744	13089	12577	11972	12744	12021	13266
N-(1-Deoxy-1-fructosyl)phenylalanine	743	326.125	20196	21055	21077	20833	23846	26276	20631	21358	34038	35446	19758	19828	17875	17246	24985	23444	22820	23298	23471	21447	18124	18403	23657	22369	25214	23943	24158	22179	20418	22407	25256	23061	25014	24409	21010	22485	22599	23798	19860	19771	20490	20532	22937	22965	26380	25515	26354
Stearoylethanolamide	744	326.308	22812	21159	22726	21181	20823	21727	25844	25527	22736	21226	21876	20980	23945	22842	25299	25992	22651	20757	22250	22339	22227	22329	20041	19458	26478	26531	23616	24527	20147	20292	21299	22043	21925	23672	20517	20349	20072	22557	29257	27855	27148	25955	24338	23654	25819	24268	23318
Ethylvanillin glucoside	745	327.108	12797	13493	11962	12266	13134	13234	12107	11198	14808	12948	12625	13819	12521	11655	12903	13015	14003	12651	12362	13494	11844	11808	13423	12336	10808	11006	11551	12687	12887	12241	12460	12921	13731	12954	12472	12858	14172	14650	11262	11360	11894	12265	13933	12197	13101	10663	12481
2-hydroxymethylolanzapine	746	327.128	13721	14592	14555	14586	18640	17749	13801	13965	20484	20744	14884	13744	14214	13362	14175	14144	17019	16883	13808	13390	13102	13435	14617	15635	14145	13909	15399	16160	14798	14351	14654	15356	14786	16042	16159	15102	16035	15681	13727	13620	15047	14495	13571	14328	15559	14725	15889
Corchorifatty acid F	747	327.218	39128	40228	40275	37958	38270	37614	38837	38654	33442	33486	37420	39368	39818	39765	34631	35177	44155	42544	36726	35865	38416	39104	37957	37935	33752	33424	40112	38486	36873	37806	34385	34436	36498	33667	40404	41503	36147	37220	38579	41512	39820	39163	36149	39164	35079	35957	41494
C22:6	748	327.233	201783	204343	216214	218537	199615	194636	171654	171803	184652	186765	216168	209795	226384	226354	171281	171384	193486	192621	237746	207776	185544	184109	191009	190363	178491	179349	229910	227698	194873	191236	207659	207971	201802	202338	189832	186899	186618	181220	204768	203282	194037	192546	188540	181827	186681	184509	174734
Polyoxyethylene 40 monostearate	749	327.29	54553	51205	46656	47576	42147	40966	40292	39643	36724	37744	43171	46174	45989	44673	42437	42702	42444	40524	43786	43884	44886	43971	43937	41269	38824	40412	44881	46135	36742	36407	38126	38446	38142	38331	50124	50766	40715	40210	47763	48164	44249	44822	43504	44678	43959	42729	43470
Cyclic AMP	750	328.046	38359	46572	39564	40475	48062	47109	38211	39013	40453	41246	34596	31741	43182	41846	41593	42852	35694	36078	47100	51258	37807	38267	40428	43030	38956	39861	34138	34214	44863	45457	38663	39760	40597	40250	33253	33494	45757	44169	37922	38531	48069	50184	38156	38133	36856	39083	35839
Blighinone	751	329.031	16437	16162	14808	15853	19440	18652	30797	31067	16601	19581	14818	14255	17515	17573	15476	16276	20720	20081	24134	22861	16014	15892	16669	17025	15499	16208	15123	15850	27043	27698	19307	19257	19834	18556	16218	16470	17181	16084	15040	15192	148746	148731	16381	16889	17755	18901	15762
Gibberellin A105	752	329.141	15200	15524	17335	16713	17899	17234	15377	15962	16130	16251	15171	15849	17428	18048	16284	15510	20141	19497	15923	16735	15476	15437	16109	16842	14775	16786	16487	18021	18092	18498	15690	16659	17412	16343	16271	16218	17152	17364	15821	15192	17209	17736	17438	16861	15944	16838	17346
Picrocrocin	753	329.16	65669	62804	65508	63580	59810	60378	64854	66459	60525	61655	71710	69324	56591	56397	61828	61536	69366	70359	53635	54626	66798	64691	63453	61524	63525	63624	67895	66933	56950	56179	59874	63167	67504	67337	68000	63763	82801	82104	62520	63683	54287	56143	66087	65503	72130	70963	72004
Carnosol	754	329.175	27904	31298	30418	30546	32491	32812	31743	30725	27847	26542	30034	30833	31642	32146	29071	28551	42161	41745	28911	29618	31203	31374	31212	30033	27230	29468	32656	34076	32319	32526	27903	27725	33646	32182	34792	34219	32670	31265	33146	33162	31440	32484	34372	33752	28938	30454	31925
9,10,13-TriHOME	755	329.234	47044	45168	41868	44153	42330	41696	39446	42015	37034	38690	41977	41365	44040	45006	38723	38064	46511	46058	41987	43749	42533	39446	41436	40279	37916	38754	45918	44777	42052	40016	42033	40784	41603	38865	44575	42795	40950	41826	42431	43578	44406	42223	43188	43105	40558	39769	44114
C22:5	756	329.248	148871	144916	156490	154856	139447	138561	113339	115884	131530	132603	160655	157329	185557	188676	117204	116442	148347	149950	180881	168395	141108	143761	140678	136845	119754	121117	202443	195931	140442	138589	154249	147278	153016	153452	135891	137303	140198	136780	149286	152778	151811	156065	136071	132827	135571	137158	129893
Piroxicam	757	330.056	33533	36663	32165	31736	37161	37364	35198	35112	43990	46183	31582	29140	29450	29933	35831	37543	32851	31206	38516	37283	32402	30969	34540	34450	34228	34825	37616	37239	34442	35136	36838	37755	35799	36761	31847	32092	31155	33070	35368	35508	37313	37839	32291	30821	36376	35629	34481
Tryptophyl-Glutamate	758	331.118	12211	12086	11811	11658	14122	13612	12571	12539	12409	12817	12231	12824	12401	11860	12011	12066	13851	15411	13592	12259	13222	12322	12391	11068	13239	12219	13071	12352	14001	12914	12889	13736	13071	13468	13563	11413	12731	13400	11989	11244	12994	12409	12364	12829	13271	12064	13701
Gibberellin A61	759	331.156	21549	20583	19936	20576	19844	20821	20719	19429	16990	17544	20291	21348	19270	21167	19835	20435	27363	27922	19275	19607	19735	20148	20282	19466	19310	18436	22287	22216	23442	23364	19166	18926	20443	20201	23615	23003	20034	20731	21398	19993	20351	21554	21953	20470	20155	19143	21362
7-Hydroxyterpineol 8-glucoside	760	331.176	15314	15094	15094	16324	15699	14853	15202	14701	13504	13877	15825	14829	15050	14522	15522	16175	17524	17552	14612	15591	15116	14690	14893	15024	13999	14600	15505	16100	15331	14575	14754	14096	16680	14945	15250	15148	16293	15298	14473	15849	14307	14842	16141	15609	15446	14464	16126
Carnosic acid	761	331.191	38489	38854	36774	36401	38779	39171	38206	38877	30698	30234	38041	38264	41094	43457	35299	35088	47803	47805	34984	35598	38167	39747	37361	37043	35240	35029	39892	43749	39510	38924	34842	34740	35361	34713	50331	50101	39301	41032	46508	45307	38871	42422	41715	40628	36132	35588	40999
C22:4	762	331.264	65139	63967	64790	64579	62683	60761	48816	46722	49813	50577	68472	66758	83390	84157	45271	47677	62567	61688	90009	78440	61865	63299	57172	56600	50331	50450	84285	85513	66221	62780	74571	67470	65605	64504	57504	55726	62402	59958	61273	62617	60836	59759	58339	57390	55832	54062	49337
2-Methyl-1,4-naphthalenediol bis(dihydrogen phosphate)	763	332.995	10655	9622	10237	10199	9755	10054	9352	10441	9975	9023	10433	10911	9719	9391	10963	9814	8824	9826	9493	9317	10125	11160	10892	10601	9907	10231	8538	8946	9911	11595	8449	9886	10834	10422	10395	10213	10125	11325	9689	8546	9216	8346	10151	10091	9256	10197	9708
[3-(7-hydroxy-4-oxo-4H-chromen-2-yl)phenyl]oxidanesulfonic acid	764	333.007	7259	7730	7559	8849	8624	10317	7890	8221	10377	9007	7702	8931	7657	7460	8005	8304	8617	8401	7880	9597	7752	7558	8602	8436	8347	8639	9359	8652	9616	8369	9165	9834	8237	9055	8954	8867	8021	8806	6736	6560	7163	7170	8681	8069	7666	7942	7912
5-(3'',4'',5''-Trihydroxyphenyl)-gamma-valerolactone-O-methyl-O-sulphate	765	333.027	6308	7738	7356	7573	8762	8509	7905	7979	9549	9308	8051	7393	7256	7307	8513	7352	8078	8009	9331	8901	7332	8047	7381	8250	7694	8543	7663	8389	9333	8309	9676	8379	8878	9348	7994	8506	7537	7888	8139	7198	11500	9972	8386	8017	7499	7711	7502
1-(sn-Glycero-3-phospho)-1D-myo-inositol	766	333.059	58498	58011	61600	59918	61572	64454	73833	72140	67796	68842	65007	63744	68751	69786	76051	72966	60688	62396	58479	58549	67601	69435	70737	72006	80868	77633	57739	58678	66081	68717	59101	62719	68760	69881	65186	68948	68477	67344	62154	60079	66343	67715	75708	75424	67081	66923	67116
15-Keto-13,14-dihydroprostaglandin A2	767	333.207	63035	59990	53887	53247	61041	61317	59256	58270	45846	48092	61393	58628	62519	59485	55371	53347	72269	73510	54271	53452	58342	62761	57610	56810	53840	52910	65338	66237	57585	59548	52753	51423	54142	53019	75247	78273	59091	56683	67519	66940	62090	65713	60978	61591	53609	53976	66960
Aspartylglycosamine	768	334.125	34080	33585	40705	39884	41619	41755	40179	39631	46812	46991	39322	39979	38234	37628	42220	41031	42652	41883	37000	37143	36378	36725	40458	41595	42958	41854	37069	38104	37385	39002	37413	38222	44847	43874	39947	36898	39660	38611	35481	36746	37832	39192	41518	43359	39404	42111	44315
Juglone glucoside	769	335.076	8988	9125	8381	8880	9443	8904	8973	8991	11139	11210	8315	8397	8274	9722	9221	9945	8884	8544	8671	9433	9515	9425	9067	9017	9486	9590	9295	9399	8955	9358	8987	8564	10064	9585	9500	9130	9788	9331	8621	8819	10010	9163	9957	9875	10061	9459	10840
Hepoxilin A3	770	335.223	39679	36895	33503	33095	39988	39862	37837	37912	30548	29909	36310	36918	42111	43685	33750	34743	47208	50562	33496	34277	38334	39550	37746	36876	33893	33707	41997	41841	37859	36981	34472	33685	33663	33051	49861	51906	38251	39944	45969	45319	40661	38474	40380	42441	31990	34033	40660
3,4,5-trihydroxy-6-{3-[(1Z)-2-methyl-3-oxoprop-1-en-1-yl]phenoxy}oxane-2-carboxylic acid	771	337.093	14318	15252	15929	16122	20121	20057	16876	16981	21017	20630	17461	16628	16470	16286	17337	17341	17001	17145	18656	18315	17095	16458	16685	16917	18788	17752	18348	19312	18780	18581	19855	20640	20112	21306	16496	15580	18735	18186	15028	14956	14843	15696	17086	16448	16506	17083	16909
15-Acetyl-4-deoxynivalenol	772	337.128	15260	14456	13890	13862	14875	13285	13586	14730	14411	13658	14473	15070	14411	15112	14864	14151	16015	15393	13710	13440	13961	13965	13419	14523	13752	14137	14876	14614	15416	14991	14538	14400	14722	14548	15304	15240	15006	14864	14247	13011	14063	14166	14989	13712	15798	13568	14813
Erucic acid	773	337.311	39637	36333	34956	32618	34532	34980	38764	36982	32987	30707	32003	32901	35750	38382	34947	33954	49101	51176	36046	36115	33788	35264	35093	35998	32251	31551	42937	41912	36158	34607	33174	33905	38164	35199	36751	37183	33382	33787	42070	40155	44185	41673	35327	35317	36182	36916	34788
6-{3-[(1E)-2-carboxyeth-1-en-1-yl]phenoxy}-3,4,5-trihydroxyoxane-2-carboxylic acid	774	339.071	15889	15168	17693	18107	19958	19487	19377	19723	19461	19318	17672	18325	15685	14924	21518	20093	18061	18178	16610	17225	17840	17940	17027	16325	21881	20242	17548	17082	18631	18173	18241	19442	20729	21692	16265	16990	19724	18031	16425	16330	18689	17926	17615	17768	18382	17331	18152
Linocinnamarin	775	339.109	10290	10453	9860	10080	10453	10279	11490	10862	11130	10894	10457	9583	10596	10966	11372	11489	10542	11108	9868	10850	10689	9901	10371	10317	11547	10241	10195	10456	10484	11712	10558	10011	10786	10033	9232	11025	11907	11699	9559	10056	11364	10949	10005	10953	10158	10353	10300
Mepenzolate	776	339.184	34047	35737	35761	34377	33247	34760	38757	39008	30219	28047	32878	33404	33647	35810	32697	33608	43366	46578	31086	33823	36378	33184	33830	34239	31776	33051	37378	40544	37498	38749	32946	33309	33401	34126	38592	40855	34493	35807	35545	38339	35080	38575	32939	33501	32017	32957	37120
Disaccharide	777	341.109	41308	42574	35337	36136	42902	43339	45921	43918	36592	36235	34200	32758	46124	44271	38322	40482	34393	33363	40108	40213	39990	39246	37633	36751	36401	37532	33280	35630	42982	42110	36034	36961	86871	87081	39451	39282	37200	37930	37919	37821	37838	36731	35537	36207	40679	41069	42070
3-hydroxyundecanoyl carnitine	778	344.245	9075	9898	9112	9801	8535	8643	9826	9730	8017	7870	9806	8600	7890	8097	8642	8795	9908	9606	8275	8281	8216	8303	8252	8577	8741	8753	8031	8597	8537	9349	8050	7668	9934	9590	8420	8018	9309	9647	8884	8799	8548	8764	9162	9059	9607	9503	9616
3-{3-[(3,3-dimethyloxiran-2-yl)methyl]-4-(sulfooxy)phenyl}-2-hydroxypropanoic acid	779	345.067	17023	16189	17501	17665	18295	19410	17973	18473	22127	22634	16956	16860	15851	16594	20342	19318	18000	17507	16552	15767	16897	17021	19658	18961	20298	20460	17891	17325	18121	18610	16700	17988	19090	18837	18754	17976	18448	18404	18029	17229	18259	18874	19568	19470	19280	18637	18997
(+)-Calycanthine	780	345.209	15833	16733	14457	14500	13446	14305	14641	14627	12883	12478	13577	14802	13734	13777	12674	13125	16108	16391	12671	12941	12949	13292	14681	13597	12858	12148	13088	13828	14089	14416	13046	12116	14946	15785	14908	14408	15916	14778	15006	13553	12877	13137	13803	14292	13037	13047	13265
Methyl-[10]-shogaol	781	345.243	15296	15457	15720	15663	14517	15287	13693	13103	13372	14528	15465	16337	16370	15543	14652	13979	16454	15198	15154	15183	14895	13966	15768	14553	14288	13875	16595	16931	16400	16081	14815	14748	15654	16778	16135	14730	16087	15409	16756	16393	15482	14516	15162	15236	15046	14735	14567
AMP	782	346.056	617229	585551	911011	876368	578739	570915	471010	472402	495309	495271	553788	554177	1138173	1162494	507830	510761	744581	753192	1297311	1337213	823498	808024	631258	619572	507330	497214	892187	897299	544288	553821	549198	562779	532655	529559	592494	599221	578935	573370	891990	894404	692557	687100	597306	595988	554010	552380	548691
Mytilin B	783	346.137	9626	10357	12682	11788	10527	10958	9630	9802	11753	11983	9859	9855	14199	13643	10580	10482	12393	11544	15319	15938	11650	11834	10646	10751	10681	10224	12977	12550	9772	10640	9344	9720	10410	10222	9659	10539	10413	11101	12391	12566	10806	10949	11179	10682	11279	10484	11142
7-hydroxy-6-methoxy-3-(2,3,5-trihydroxy-4-methoxyphenyl)-3,4-dihydro-2H-1-benzopyran-4-one	784	347.077	18257	18354	24340	22493	19119	19186	16431	17444	19310	20615	18003	17833	28549	28771	17826	18837	21108	20236	31463	32809	23013	23096	19609	18711	17633	17543	24666	25106	18431	18947	18228	18047	17437	17185	18881	19980	19124	18634	24340	24143	23258	22186	19118	19089	19302	19252	19434
Gibberellin A58	785	347.149	21223	22396	21180	20369	21352	21150	20919	20188	20387	20348	20223	20560	21117	21247	21429	19661	29755	28424	19883	20748	21161	21177	21308	20566	18734	20924	22154	23488	24498	24613	19156	20236	21016	19942	23807	23466	20599	21536	20898	20954	21992	20107	23046	21770	19713	20518	21321
Foeniculoside IX	786	347.171	16595	16469	16940	17151	17652	16222	16615	17229	16926	16238	16940	17818	18525	18321	15849	16840	19052	19804	14396	15503	18077	17646	16577	18495	15213	14828	17905	19016	16688	18965	16054	16912	16320	16945	18081	17817	19996	20237	16842	17366	15639	17411	19174	18718	17192	17071	19443
3b,15b,17a-Trihydroxy-pregnenone	787	347.222	8571	9004	7769	8652	9084	8837	8827	8514	7302	7468	8502	8788	10151	9933	7953	8097	9596	9093	8302	7825	9038	8461	8670	8670	7590	8008	8856	9143	8392	8089	7885	7451	8675	7714	10026	11405	7646	8220	9766	9445	7801	8099	9418	8737	7912	7773	9066
Moschamindole	788	349.119	15121	15635	16169	15873	18808	18738	18972	17623	19443	19610	17267	18364	15417	15446	19571	18329	18781	18892	14716	16153	15744	15793	17276	16415	18716	19704	16655	16648	16997	16014	17066	18693	21772	20287	16325	15980	20260	19427	15048	13947	14805	15901	19994	19105	16200	16057	18874
Calonectrin	789	349.165	34402	33468	33213	30475	34322	33886	31662	31276	30563	29977	34718	32394	30542	32354	33356	31097	48636	48336	29559	31812	29951	31625	31966	32055	30801	30703	34236	34141	40973	41000	33431	31232	33391	31825	36526	37536	35292	35743	33105	33475	31081	29603	33885	34535	31264	29870	32167
(1S,2R,4R,8S)-p-Menthane-2,8,9-triol 2-glucoside	790	349.187	9810	10721	9717	8391	10000	10002	9653	9337	8815	8317	9601	9501	9442	9932	9796	9173	13446	12166	9234	9370	9555	9489	8892	9128	9253	8884	9994	10471	10697	10680	9823	9043	9418	9133	11022	11095	9986	9934	9993	9682	9114	8945	9313	10138	9282	8449	9231
15-Oxo-lipoxin A4	791	349.203	79312	77612	55624	54920	64127	61234	61794	58545	47814	46575	58764	60333	65734	67169	56020	55133	80080	77223	57972	55835	65651	61829	58016	59268	57491	55315	70967	69698	67127	65183	54082	53520	53347	55286	79761	78827	64209	62436	71931	70841	62300	62644	64470	63890	55135	55308	63890
9-(beta-D-Ribofuranosyl)zeatin	792	350.147	15849	16170	17823	17539	18704	16550	18366	17231	19697	19478	19646	17142	14999	15848	19191	18153	21166	21240	14572	14467	14560	14423	19653	19176	17975	18856	15017	14241	18713	18493	17431	17925	20486	19104	15857	15636	23389	22576	13514	14073	13390	13212	21476	19527	16460	15584	18701
a-L-threo-4-Hex-4-enopyranuronosyl-D-galacturonic acid	793	351.056	9559	10395	10308	11454	11642	12551	9493	10892	11933	13049	10652	10400	9536	8951	10524	10398	10349	11617	10416	11753	10909	10270	9976	11111	10565	9695	10860	11234	9415	11119	13104	12543	11368	11921	10594	10137	11798	10719	10879	10075	11012	10075	11412	10872	9371	9803	10138
Lansiumarin A	794	351.124	12458	13080	14082	14038	14438	15033	14224	13554	14601	15834	14027	13148	13474	12824	13256	13557	16172	16215	12707	13022	12292	12157	13657	14863	12457	13657	12957	13520	14976	14183	13667	13986	14323	15498	13361	12610	17188	15911	11449	11425	11316	12393	14754	17086	12555	13523	15340
Prostaglandin D2	795	351.218	50147	48093	46500	43500	48672	51956	46269	46730	38436	37099	43771	48238	49702	49245	44021	43270	61135	61726	45759	44820	47273	50558	46583	45336	45722	44530	56938	58086	51756	51274	41966	44597	43282	42145	62348	63204	47191	46721	55026	54823	48632	47417	49736	51940	44505	43239	50527
C23:1	796	351.327	10572	10292	8341	9277	9309	9487	9983	9449	9143	8215	10505	9410	9051	8766	8909	9033	9837	9700	8997	8465	9112	9459	8028	9096	9050	10286	9961	10354	8806	9021	8891	9008	9399	9703	10157	10122	9822	10110	10777	9668	10605	10676	9242	9330	10502	9983	9523
5-[(6-carboxy-3,4,5-trihydroxyoxan-2-yl)oxy]-1H-indole-3-carboxylic acid	797	352.067	21459	21238	27235	27854	29073	29543	23999	24910	27946	30017	28501	27916	19239	19634	27157	27320	26926	26659	26074	25973	21309	21352	22898	22403	26868	26885	27158	26355	21987	23147	33757	34541	30480	31216	21728	22798	21159	22329	22865	22431	24151	24513	22747	24121	27047	27271	25561
3''-Hydroxy-4''-methoxyglabridin	798	353.14	12988	12900	13600	13953	14011	15893	12426	12958	13755	13760	13599	12773	13185	11966	13159	13664	15130	15314	12867	12362	13825	13669	14702	12560	13647	11675	12744	12171	13622	14310	13209	13460	12697	13306	12370	12746	14978	14164	12362	12383	12710	11869	14008	15265	12311	12756	15761
Prostaglandin D1	799	353.232	53778	48071	46181	47286	46716	45911	50596	48994	37269	36608	44635	44720	47166	46231	41751	44577	57905	55478	44208	45464	47405	46858	43329	42113	43589	41006	56260	57446	47399	46492	41042	42563	41584	38997	54685	53535	41908	42192	49715	49425	46390	46966	44699	44125	43054	43886	47899
MG(0:0/18:2(9Z,12Z)/0:0)	800	353.27	16166	15763	15390	15629	14960	15339	15243	14831	13303	12474	14541	15172	14602	14718	14130	13957	14737	15346	14743	15436	14571	14691	13590	13676	14374	14019	15623	15322	13590	13880	13592	14095	13425	12923	16017	16613	14136	14464	16225	16892	14293	14870	14864	14715	14352	14055	15788
C23:0	801	353.342	54940	53306	52365	51687	48424	49360	47777	48278	44395	43018	50012	51164	44432	45294	49375	47480	48029	49273	47685	46596	46901	47434	44055	43090	45452	46307	53485	51686	45223	43616	42857	43479	45043	44967	48871	46817	43646	44118	47164	46692	47474	46281	47424	45319	89475	89165	64044
Pristanoylglycine	802	354.304	12952	12420	12834	11741	10828	11421	12074	11744	10231	11532	11391	11760	12802	13076	11927	12410	12472	11216	11602	11551	11899	10495	11248	11516	11784	11147	11681	11201	9850	11175	11492	11874	11533	11801	12583	12403	11656	11273	13273	13688	12127	13011	11860	11887	12279	11711	12049
2-O-beta-D-Glucopyranuronosyl-D-mannose	803	355.087	9813	11403	10972	10761	12611	12630	10941	9767	14586	14061	10783	10139	9736	10397	10131	10020	11412	11250	12141	11746	10366	10643	12210	11929	11189	10325	11561	11419	11055	10907	12496	11534	11865	11455	11372	11139	11143	10697	9567	9750	11354	9832	10978	10678	10983	10146	10768
MG(0:0/18:1(9Z)/0:0)	804	355.285	35650	34494	33018	32099	30124	31844	30075	28997	26307	26081	31745	32895	30811	30773	29672	29899	32555	31804	31052	30506	32399	31550	31669	30317	30999	30269	33891	33042	28146	27380	28075	28521	28691	30300	33443	34312	30700	31034	36714	34297	31927	32551	32853	30849	30333	30615	34763
2(R)-hydroxydocosanoic acid	805	355.322	53102	48343	46351	44105	38451	38029	37593	38337	33582	33152	43229	42415	39210	41854	38988	39436	40925	39215	42025	38679	39364	40055	40369	39230	37903	38159	41777	41306	33720	33836	33518	34945	35263	35418	44837	46443	37424	35387	48020	45349	40590	41320	42508	44749	46498	44936	40122
Leu-Leu-Leu	806	356.255	6583	6816	6452	6983	6274	6313	6509	5953	6052	8309	6484	6317	6549	6405	6659	6708	6186	6257	5841	5691	6950	5959	6437	6561	5976	6059	5975	6896	6311	6142	6535	6377	5980	6612	6708	6828	6231	6256	6225	6069	6870	6171	6527	6257	6671	6284	7679
(2-hydroxy-2-{9-hydroxy-7-oxo-2H,3H,7H-furo[3,2-g]chromen-2-yl}propoxy)sulfonic acid	807	357.029	11220	11275	10499	11161	10439	10428	10572	10950	12735	11420	10714	10483	9967	10820	11402	10812	10937	10340	10417	10619	11171	11112	11256	11725	10387	10739	10147	11289	10358	10428	10443	10934	11213	11564	10842	11417	11381	11151	9640	10310	10478	10592	10866	10551	11085	11511	10929
Phlorisobutyrophenone 2-glucoside	808	357.117	12292	13077	13663	12990	12731	13250	13065	13330	12785	14047	14361	12619	12075	13596	12557	14110	15275	14219	12064	11039	14001	12597	13421	14171	12250	12594	13609	14138	13523	14237	12354	12617	13092	14180	12980	11794	13254	14626	12421	12117	12482	11938	13242	13082	12486	11734	12404
2-{4-[(1E)-1,2-diphenylbut-1-en-1-yl]phenoxy}acetic acid	809	357.15	115990	108158	126862	127703	124968	125572	130145	125157	114294	108667	132947	129765	111899	112117	113687	113562	157445	154269	105763	103068	105499	102733	133459	128492	113382	112756	106554	108545	131132	135754	104069	110807	144452	145998	114952	113733	153452	154821	102157	102474	93448	97007	146285	147510	120011	117950	129680
Piperoic acid	810	357.206	12226	12629	11248	11511	12016	11532	12020	12210	11467	11027	11894	11554	12758	12157	11965	12016	15168	15453	12537	11834	10953	11839	13278	11694	11080	10778	13619	12865	12251	11938	11209	11634	12676	11655	12743	12071	11390	12283	12756	12803	12882	11332	12816	12023	11367	11189	13598
13,14-Dihydro PGF-1a	811	357.265	17251	17616	14222	12688	12966	14190	13599	13961	13061	13310	18710	17613	14215	13694	12692	14320	15201	16674	12453	13059	13967	14055	13388	14361	13298	13530	14320	14738	13278	13029	11845	12767	13984	14301	14218	15196	15009	13424	17140	16276	16920	16610	13972	14133	13806	14297	14532
C24:5	812	357.28	21143	20098	21246	21088	19773	19876	18128	17249	18550	17776	22574	21974	23980	24977	17940	18001	19597	20338	21596	21217	19074	20375	18451	19285	18185	18290	26006	25686	19861	18968	20346	20336	22211	20796	20176	20604	19489	19825	23868	24225	22713	23081	19551	20056	20330	19872	19111
MG(0:0/18:0/0:0)	813	357.3	16111	14447	15527	14322	12868	12767	12086	12617	12296	11870	14974	15568	15641	15627	13640	12681	14438	14292	13670	13142	13351	13214	14480	13847	12951	13413	15158	14683	13147	12090	13577	12904	12908	12922	15953	16229	13037	13222	15351	15887	15120	13776	14045	13890	12892	13546	13731
1-(3,4-Dimethoxyphenyl)-1,2-ethanediol 2-O-b-D-glucoside	814	359.135	26970	26773	25686	25760	24138	25997	29704	27652	28536	28847	25334	26077	29073	29047	32951	31500	25857	24046	25354	27196	29415	30329	28757	29627	32610	31634	26826	24652	27705	28247	25211	26000	26058	26673	29464	27688	30574	31058	28946	28184	29355	29824	32897	32277	27512	27393	25125
C24:4	815	359.296	21334	19610	22292	21664	17754	17748	17373	16841	19143	18996	20576	21484	26446	26080	17664	17595	19405	20334	23441	23362	21668	20143	21640	21849	18802	18562	22515	22261	19816	20845	17872	18818	17909	19464	22113	20255	21315	20331	20531	21238	23691	22931	21764	22011	22145	21255	19609
Avenanthramide A2	816	360.109	7383	7335	7055	7797	8035	7052	6900	6872	8225	8046	7159	8434	6741	6786	7046	8151	7788	8239	7695	8141	8296	7005	8421	8318	7270	7584	7248	7344	7878	8136	7900	7326	8061	8329	6976	7782	7934	8100	6729	6707	7261	7470	8129	8016	7019	7632	7728
De-O-methylsimmondsin	817	360.13	28563	28537	28054	28103	33688	34560	36688	34457	47838	51298	28549	27674	32105	31267	41457	41969	29349	30182	24889	24520	34244	32864	39130	38343	40724	40797	32411	30140	37599	37993	29529	28261	31562	31306	34375	34680	36915	38646	29092	29960	29785	28217	40044	37348	31933	33801	36525
2-(3,4-dihydroxy-5-methoxyphenyl)-3,5,7-trihydroxy-6-methoxy-4H-chromen-4-one	818	361.056	8887	9075	9798	10670	10548	12427	9307	10342	11837	12320	8911	9449	8927	8478	10248	10197	10720	10172	10289	10797	9692	9185	10500	10196	10838	10392	10697	10233	9911	9277	11150	11325	11440	10509	9419	9187	10621	9159	8968	8537	9066	8926	10041	9792	9970	9749	11518
Hydroxyisonobilin	819	361.166	24137	24609	24559	24392	25023	26676	24906	23154	21453	21212	23764	26222	24808	24667	24151	23174	32449	33077	22755	24325	25827	24936	24640	25540	22734	22482	26524	27590	28759	27259	22617	22825	23475	25174	28999	28808	25812	25688	25433	26059	24701	25720	26226	25413	23285	23143	25708
19,20-DiHDPA	820	361.239	18733	19129	18449	18553	19736	19464	19578	17635	16937	18643	18671	19234	18572	18967	16774	17833	17130	16570	18726	18105	19373	18514	16871	16376	17563	17445	17434	18753	18682	18720	18871	17780	17320	18594	18144	18487	18352	17796	20112	20580	19880	21185	17202	16949	21744	18193	19025
C24:3	821	361.312	18998	17274	18899	18563	14585	14004	16300	15518	18832	18241	19944	20550	22637	22232	16461	17415	19249	20382	19379	20237	19771	18872	19841	19171	18081	17129	16742	17182	17117	17875	14925	14931	15361	14706	19699	17970	19285	18156	18551	19066	23228	21416	20022	19259	19199	19481	18303
Xanthylic acid	822	363.036	8182	7932	8196	8253	9031	8889	8103	7913	10795	9725	7527	7681	7021	8113	8878	8247	8638	7362	9507	8746	8465	8277	7866	7885	9356	9670	8279	8671	8467	8683	9401	9341	8885	8993	8080	7936	8346	8298	7490	8089	7890	7426	8510	8077	8306	8106	8246
5-(4''-Hydroxyphenyl)-gamma-valerolactone-4''-O-glucuronide	823	363.18	42332	38798	38213	39013	39179	40477	37977	36751	32546	33411	38272	38444	39452	40484	38383	37188	54320	54498	37073	36023	39980	38813	40389	38832	36890	34784	46578	42611	42183	42181	36542	37572	36955	37485	46593	46453	38894	40727	39819	43073	38888	37780	43850	41205	36768	36650	40968
6-O-Acetylaustroinulin	824	363.253	8515	9466	8173	9453	9234	7923	7878	8056	7692	8254	8461	8056	8622	8696	7379	8170	9524	8414	10168	8940	7892	8209	8117	7915	8120	8157	9141	8633	10082	7874	10554	8887	7928	8430	8111	8893	8768	8302	9701	8763	8035	8301	8931	9072	7652	8428	8701
Nequinate	825	364.156	24068	22905	28086	26645	24653	24958	24541	23220	24478	23083	27125	26176	21823	21857	22137	23990	29048	29847	21570	21148	19327	20663	27742	27339	23472	21467	22851	23462	25440	24889	20916	21905	28640	28662	22087	23268	28489	27788	22112	20927	18931	19836	27656	27788	22593	21831	24199
{6-hydroxy-3-[3-(3-hydroxyphenyl)-3-oxoprop-1-en-1-yl]-2-methoxyphenyl}oxidanesulfonic acid	826	365.031	8807	8559	8262	8520	9970	9871	8843	10161	10056	10251	9516	8845	7619	8069	9602	8893	8974	8543	8765	7948	8752	9189	8399	9182	10156	9033	8908	9067	10077	9085	8402	9953	9388	10135	7986	8827	8796	9712	9002	8096	8680	9240	8525	8880	8922	8622	8702
Phosphoribosyl formamidocarboxamide	827	365.05	11317	12468	11670	12997	13498	13530	10725	11597	11542	12222	10942	10515	11193	11221	11387	10854	11214	11179	11596	13221	10768	12282	12294	12441	11602	12322	11404	12527	11739	10880	12742	14340	12804	12712	9615	11210	10985	11141	10256	10398	9725	10096	10518	10799	10477	9933	10335
Atovaquone	828	365.095	10912	11079	12139	11222	11962	13232	11877	12710	12299	12200	11382	12200	9639	10795	12193	12478	11288	10791	10081	10908	11268	10978	11274	10452	12891	13351	10913	10915	11414	10527	10749	11466	12554	12585	10336	11509	11702	11954	11033	10384	10907	11726	11645	11210	11857	11522	11659
Tetrahydropentoxyline	829	365.137	88239	87912	95347	95471	115985	114526	120107	119982	146057	143267	107569	112837	88536	88951	120925	122331	123171	127779	89532	88603	88548	89879	109845	108435	125903	121427	91695	91048	113395	117255	113156	114788	129314	130704	87651	85292	153706	148919	89392	87222	86462	87285	133147	136908	105515	108651	128903
20-Carboxy-leukotriene B4	830	365.197	53259	51237	48257	47123	52081	53001	48604	48619	41197	41267	49483	48277	51982	49697	48912	48351	67100	67197	45192	46874	53171	51513	51341	49208	44657	45386	58920	54153	54871	54647	47438	48426	47397	47691	61613	61740	49459	49825	55197	54458	48523	50874	56236	54481	48047	47385	52664
C24:1	831	365.342	45571	41445	39748	41749	38925	38558	44129	42803	41637	41710	42218	42506	42375	42643	45555	44451	39384	40209	41662	39583	41948	39609	38107	40301	43562	45759	45184	44940	40491	40885	37292	38313	37702	37728	39653	38670	39800	40358	52660	55375	48605	50315	41922	41338	52182	52684	43866
N-Acetyl-6-O-L-fucosyl-D-glucosamine	832	366.141	24825	23787	27413	26643	31053	30363	30768	31612	38256	38795	29798	27796	23413	25307	32372	32964	34592	35177	23260	25557	24071	23395	30293	31005	32853	32661	24279	24556	30441	29576	30107	31618	33691	34413	24145	23756	39400	37980	24408	23518	22271	23289	36527	36051	29077	28897	34223
N-Oleoyl GABA	833	366.302	6744	6451	6524	6562	6858	6341	7197	6874	6106	6147	6330	5882	6828	6216	7568	6851	7727	7861	6936	7373	6624	6857	6411	6498	6447	5819	6889	6171	6796	6350	8002	7087	7525	7476	7817	7273	6176	6779	7760	7745	7025	6829	5872	7244	6730	6369	6089
Orotidylic acid	834	367.018	19969	23301	17934	19533	20326	22476	21977	21910	25782	27229	18325	18125	19113	16307	22120	22559	18915	18442	20855	20528	20390	19537	21543	20753	21431	21664	20337	20248	20610	21433	22317	20869	18572	20719	18127	19644	19766	20858	20857	20035	22135	22109	19412	18699	22800	23231	21067
Dehydroepiandrosterone sulfate	835	367.159	15431	17994	17153	16876	19237	17557	17838	18663	20874	21190	17155	18233	16530	15171	19032	19132	19266	21248	23623	22485	14509	15237	18858	19328	18253	19200	15625	15384	17129	18683	25448	22430	20213	19074	15499	15085	22131	22132	14783	14162	14282	14062	21515	19716	16094	16244	16322
19-Hydroxy-PGE2	836	367.213	37637	36255	33823	32180	36299	35523	34662	33864	29448	30387	34909	36667	35821	36047	34275	33502	43373	43114	33633	35226	36860	36735	33656	33178	34964	33317	41302	38880	38108	37472	33854	33480	31711	32617	43426	45182	35100	35776	40918	40140	37884	35675	35785	35991	34372	34264	37085
{4-[1-oxo-1-(2,3,4,6-tetrahydroxyphenyl)propan-2-yl]phenyl}oxidanesulfonic acid	837	369.027	25943	22331	32367	28199	29827	28618	30987	31949	28065	25680	30655	31993	23350	25051	35850	33299	28336	28137	24748	26454	27918	27420	23104	23945	34746	33426	26130	25185	26546	25743	28265	32209	35788	36742	24026	23430	26967	28277	27151	29354	29881	29644	26379	26148	31936	31629	31050
7-hydroxy-7-(4-hydroxy-3-methoxyphenyl)-1-(3-methoxyphenyl)hept-1-ene-3,5-dione	838	369.132	10435	11450	10969	11617	12421	11430	12302	12048	12084	12029	12158	10725	10746	10476	10816	11622	12907	12492	10861	10578	10545	10575	11325	12480	10456	11297	11327	9859	11317	11615	11200	11591	11741	11700	10276	10697	11718	12487	10100	9825	9805	10617	11841	11998	10355	10675	12384
(3beta,22E)-26,27-Dinorergosta-5,22-dien-3-ol	839	369.318	12832	12135	11774	11987	10818	11286	14078	13027	9871	10012	11060	11862	12201	12023	11401	11002	12189	13358	11128	10779	11991	11687	11205	11101	10830	10654	12343	12510	10469	10270	10766	11326	11102	11845	11460	11794	10659	10445	12088	11855	12241	12628	11461	11506	12289	11778	13792
Hydroxytriphenylstannane	840	370.04	9705	9694	11443	10741	11305	12377	11324	12207	11720	12309	11468	11324	11353	9346	12085	12304	9842	11347	12148	12352	11041	10571	9968	10894	12019	12725	11296	12279	10107	10324	11788	12860	11743	12798	9486	9538	10820	10838	11728	10747	11146	11057	9962	10001	10928	11589	10201
Trazodone	841	370.144	11257	11454	11736	12246	10732	10564	11566	12722	11017	11661	11307	11868	9392	10303	11090	10386	13371	12704	10273	10397	9805	9256	11275	11290	10113	10979	10584	10628	12396	12252	9746	10846	13036	12723	10377	10319	14202	12887	9249	9915	9683	9266	11369	12156	11662	10863	10871
Tamoxifen	842	370.219	3901	4116	3842	4024	4460	3603	4016	3892	3777	3656	3976	3688	3838	3230	3247	4397	4353	3974	3966	4284	3639	4599	3545	3892	3656	3914	3946	4362	3872	3613	3911	3929	3821	3958	3942	4081	3535	3503	4437	4108	4696	4231	3595	3938	3915	3962	4229
Gomphidic acid	843	371.042	11778	12210	11708	11609	13027	13700	13058	12623	14921	14537	11587	12481	9879	10466	13020	12552	11452	11770	11802	11286	12122	11129	12628	12957	12964	13034	11852	12658	13148	11804	12154	12093	12116	11740	12265	12578	11947	11890	11015	10761	11701	11447	11939	11272	12547	12737	12467
6-[5-(2-carboxy-2-oxoethyl)-2-hydroxyphenoxy]-3,4,5-trihydroxyoxane-2-carboxylic acid	844	371.062	13222	14666	14873	15402	20691	19550	17284	17212	21945	21600	15944	16244	15396	13740	16625	19161	17664	16258	15775	15734	16370	16342	17224	17334	17789	18996	16712	17574	18618	16666	18397	19184	19148	18617	15775	16468	15909	16845	14662	14140	14734	14421	17777	17819	16651	17582	17496
MG(19:0/0:0/0:0)	845	371.316	14111	13406	11028	12208	10972	11760	11726	11788	10018	10014	13029	11544	13521	12704	12191	11504	13920	13749	10895	11334	12014	11544	12459	12167	10509	10901	11957	12149	9801	10085	10474	10553	11075	10644	13471	13632	10760	11111	13017	13260	12570	12925	12180	11312	10599	11465	11505
Prochlorperazine	846	372.13	8367	8723	9182	9868	11166	10542	9291	9974	11491	11062	8422	10101	9059	8917	8926	8820	9519	10529	8755	8245	8147	8684	8864	10492	9572	10343	9817	9019	9034	9620	9750	8714	9689	10577	8276	9086	10509	10492	7867	7803	8674	8245	8822	9066	9327	9696	10302
Pebrellin	847	373.092	6780	7665	7133	7963	9074	7973	7172	8192	10084	10575	7521	6932	7108	7290	7243	7614	7370	7666	6979	7070	6853	7022	7344	8563	7957	7886	7884	7410	8027	7542	7690	7166	7436	8560	7399	7343	7402	7378	6587	7294	6410	6886	7368	7652	7450	7073	7525
Carissanol	848	375.144	21273	20211	22799	22679	20839	21955	22114	22271	24282	23692	20448	21792	20093	20708	21259	20692	26862	26535	20149	18786	19785	21641	22191	24407	19583	20669	21407	21618	22777	25076	20506	21337	25377	25515	20410	21731	27097	26275	20596	21002	19772	20798	24578	27416	20888	21026	22075
Kanzonol V	849	375.16	37068	36192	39817	38162	39217	40103	41849	39794	36250	36211	39672	41171	36552	37560	36980	35955	46979	49027	33316	33216	34627	35952	43441	41955	34593	36300	35261	36516	40825	42407	35310	35136	45797	46644	37480	36903	44885	44027	34741	34298	33859	35082	45103	45691	39766	38856	42150
18-Oxocortisol	850	375.18	15651	16917	15981	16168	17036	17238	16943	17741	15028	14569	17015	17703	16464	15004	15977	16315	20021	20382	15669	14137	15336	15150	17080	16368	14714	14312	16173	15253	16792	17243	16171	15077	18032	19326	15475	15610	17854	17560	15943	14846	14323	14361	17352	18746	15086	14916	18479
MG(0:0/20:5(5Z,8Z,11Z,14Z,17Z)/0:0)	851	375.253	5750	7293	5936	6191	6814	6134	5435	6149	5597	5165	5646	4899	6279	5774	5193	5237	5650	5990	5369	4788	6252	5953	4927	5037	5446	5932	5342	5476	5907	5632	5167	5321	5042	4906	4930	4885	5935	5318	5215	5630	5369	5843	5671	5174	5381	4837	5666
Allolithocholic acid	852	375.291	27266	29937	24108	25423	22747	22214	21910	20562	20749	20136	22102	22686	25379	25356	19428	20381	21603	21171	31931	30420	21926	26198	21140	23452	20576	20492	23186	24709	21891	20891	30444	29489	22888	21443	22601	22232	21415	22778	22959	25076	25282	23025	22635	21959	23105	23485	21167
Demethylcalabaxanthone	853	377.139	14733	15497	16317	16414	17696	17781	16150	15448	17302	16536	16364	16272	15738	14597	17079	16761	19634	20166	14872	15993	14797	15002	17915	17541	15546	15923	15922	15132	16813	17141	15690	15901	16881	17890	15593	15965	19021	18702	14632	13153	13838	14320	17997	18289	17506	16752	17687
Carinol	854	377.161	17939	17404	16821	17264	18618	18205	17406	16954	15619	14438	17642	18216	17712	17810	16829	17636	21838	22155	16405	18028	16804	17747	17527	19052	16163	16482	19977	19627	19978	20377	16146	17681	17023	17321	19536	20595	18692	17622	17979	18558	15733	16310	18301	17743	16161	17311	18942
18-Hydroxycortisol	855	377.196	15178	15331	14023	16073	13773	14963	14426	13129	12011	13148	13033	13662	14778	15316	14164	13504	14558	14891	13745	14027	13152	12926	12422	14270	13030	13342	13611	13897	14461	13366	13582	13405	13855	14133	13868	14839	13876	12964	12663	13807	13458	13129	14585	13581	13042	12749	12331
MG(0:0/20:4(8Z,11Z,14Z,17Z)/0:0)	856	377.269	6514	6569	6192	6539	5880	6093	6472	6465	6205	5498	5663	6270	5087	6352	5223	5414	5834	6738	6715	5954	5423	6162	6147	6075	5755	4724	4924	5303	5644	5717	6074	5560	6051	5989	5506	5612	5770	5904	5817	5541	5349	5918	5981	5614	5162	5667	5819
3,‚Äã4-‚ÄãDimethyl-‚Äã5-‚Äãpentyl-2-‚Äãfurantridecanoic acid	857	377.307	25278	23570	23575	22674	21293	20285	25400	24979	19702	21609	26022	24810	21542	22296	21626	21756	23019	24952	23263	23790	24635	25808	25384	24663	25074	25156	25124	23557	25068	24098	24356	22742	23827	22857	23416	23574	28434	28750	25864	23334	28077	25277	24478	25107	22451	21926	26742
2-(Arabinosylamino)-3-(glucosylamino)propanenitrile	858	378.152	39385	39690	43369	42471	71860	70149	40555	40071	88154	86347	50623	49038	38727	39807	39379	39681	54807	53759	40424	40542	37600	38088	81178	79758	50503	50636	56667	55122	51883	55239	41895	41322	48043	48621	120950	125565	54779	53731	32897	33221	35088	34632	51927	53669	38057	38624	51030
Sphingosine 1-phosphate	859	378.241	21838	20733	21277	20098	20949	21225	22305	22377	23279	23093	19601	20526	20903	21400	23109	22775	19438	19966	20492	19978	22557	23061	21823	20478	23081	22275	20653	22105	21234	21326	21283	22161	21138	20716	21662	20980	21144	22032	23128	25115	28748	26864	20855	21157	25527	24683	24541
3-O-Methylglycyrol	860	379.117	14834	14617	16041	18481	17667	16914	15028	15984	17356	17356	16050	15448	17003	15258	16015	15480	18137	16403	15551	16306	14062	14930	18424	17894	14747	14371	15342	15300	15762	15341	15680	16714	17294	17495	17286	17207	17329	17322	14584	14702	15219	15953	18585	18300	16790	16208	16617
3-Methyl-3-butenyl apiosyl-(1->6)-glucoside	861	379.161	20320	19684	20147	20677	22021	21531	21801	21962	25331	26563	20254	20373	19145	18003	19674	20328	25006	25830	18075	18376	18751	18424	26032	26614	22115	21267	22667	22931	20932	21433	19556	19194	22352	23042	28514	28519	21441	23353	16967	16679	16549	17009	25080	24871	21373	20507	24435
Bisnorcholic acid	862	379.249	13275	12072	12513	11505	12551	12208	12685	13542	13482	12706	12977	11396	13215	12746	13743	12040	13193	12269	12401	11373	11869	11898	12897	12387	10386	12387	12774	14233	11677	13266	10973	12451	12320	11132	12115	11840	12386	12839	13742	12377	13716	13359	12932	12221	13178	13534	12817
C25:1	863	379.358	9209	10162	8352	8696	9854	9036	9102	9567	8215	8761	9631	10040	7979	8288	8086	9276	9096	8864	8105	8780	8669	8768	8858	8566	9436	9198	9794	9464	8514	8329	8009	7915	8482	9063	9375	8051	8242	9001	10118	10420	8999	8640	9507	8896	11104	10317	10009
5''-Carboxy meloxicam	864	380.002	27530	28317	24086	25308	29572	27781	26789	27421	30682	31059	24171	24309	22401	22787	27058	26910	23868	23592	24683	24388	25655	26727	26898	26391	29059	29914	26914	26980	29488	28522	26082	26625	26582	25840	24926	24662	28386	27990	23602	23608	25828	26446	24092	25253	26086	27028	26095
(R)-Pantothenic acid 4''-O-b-D-glucoside	865	380.155	12615	13847	13889	13636	14326	14915	12727	12237	14917	14889	15049	12783	13603	12148	13092	12947	15141	14136	12416	11915	11789	11664	15171	14641	13362	12452	13507	12406	14160	14451	12234	12601	15374	13133	14017	15904	15630	15145	11186	11248	12192	11765	14564	15278	13525	13323	14356
MG(0:0/20:2(11Z,14Z)/0:0)	866	381.301	11728	12276	11577	10717	11455	11348	10303	10895	8982	10132	10539	12348	11474	11886	10491	10026	10844	11392	10817	10136	12695	10646	11106	11835	11234	10340	11303	10030	9318	9573	9185	8830	9500	9494	12100	11803	10601	10286	11542	11791	11108	11179	10317	11315	10323	9543	11894
5a-Cholesta-8,24-dien-3-one	867	381.316	13403	13024	12802	12497	14768	12888	12999	12678	12921	12854	13793	13427	13108	13996	13209	13442	13850	12387	13622	12301	13195	12488	12531	12600	13131	12642	13972	14402	13277	12602	12972	13427	13095	12602	12747	13374	11943	12033	14025	14003	13577	12884	13121	12863	13612	14786	13612
C25:0	868	381.374	76939	71294	76981	73684	67657	66584	62072	61401	57401	61037	66238	65235	60518	58728	66807	67604	60543	65447	67309	64902	61902	60255	56471	55947	59211	60370	73420	69997	59638	58136	57574	58330	57066	56741	57787	56626	55916	54831	60072	58844	61136	58663	59921	59865	173001	170499	106399
Gravacridonediolacetate	869	382.131	9077	9037	8272	8193	8023	8727	11409	10372	10912	11339	7922	8278	10293	10055	11469	11149	9611	8516	8147	7962	9869	10933	10672	9631	10383	11777	7976	7688	9623	9817	8344	9060	9247	9379	10058	9572	11186	11335	9688	9638	9726	10223	11528	10525	9925	10403	11303
{3-[3-(3,4-dihydroxyphenyl)-3-oxopropyl]-6-hydroxy-2-methoxyphenyl}oxidanesulfonic acid	870	383.044	10998	9184	8773	8251	8991	10272	10886	12025	10216	11938	8450	8310	8963	9400	9367	11080	9754	8832	9601	9827	8568	9194	9563	10135	11170	12266	9526	9102	10194	8803	9989	11659	9280	8783	9728	9955	9594	11183	7926	8650	9455	8413	9500	8638	9090	9090	9162
2-O-Feruloylhydroxycitric acid	871	383.063	7415	8602	7909	7263	8095	9071	6995	7951	10927	9659	8128	7095	7786	8062	7375	8371	7154	6801	7542	8043	7634	7971	7796	7712	8525	7704	7153	7424	7691	7924	7656	7941	7595	7688	7992	7660	7500	8092	7079	7462	7817	7841	7818	7920	8280	7214	7796
(+)-Zeylenol	872	383.114	17939	16744	18315	18581	20274	19900	19340	20092	20556	21344	19463	17441	19838	18718	19158	19044	19288	20413	19621	18116	19350	19691	18985	18921	18510	19883	19490	18895	19082	20357	18823	20228	23069	23279	19503	17801	21952	21312	19336	17583	19243	19670	22220	21894	20647	20078	19833
3b,16a-Dihydroxyandrostenone sulfate	873	383.153	15364	15092	13885	14239	14935	14948	17457	17230	18103	18023	13661	15328	13571	14250	15381	15675	15430	16377	12774	14082	16756	15393	15398	16355	15123	15008	14062	14131	14976	15295	17265	15563	16653	15659	15341	15114	16097	15571	13972	12704	13583	12858	16284	15239	14382	15815	16363
MG(0:0/20:1(11Z)/0:0)	874	383.316	37299	34405	34458	32896	31155	30894	31970	30841	26153	26919	32690	31983	30880	31182	30154	31219	32853	30512	29294	30753	32938	33835	30851	32070	31577	30217	33068	33192	27062	26309	27593	29295	30043	28976	33897	32568	30659	30512	34703	33752	33864	31518	30767	32288	31087	31577	36872
Cerebronic acid	875	383.353	67680	61736	58081	56598	49348	50958	47405	49267	44586	45706	53710	55950	54930	54594	50726	51156	47857	51215	51633	48700	52381	52271	48545	49644	49024	48664	54801	53576	45617	45043	44431	45659	43789	44126	54566	54742	46961	47161	55238	55866	52059	51922	50674	52530	85908	84565	65983
Phosphatidylserine	876	384.106	6217	6448	6622	7073	6392	6488	7466	6911	7429	7872	6863	6518	6029	6031	7499	7077	7152	6903	6185	6782	6419	6373	7575	6540	7749	7653	6680	6729	6552	6432	6282	6940	7160	7613	6264	7073	6839	6865	6384	6367	6178	6882	8120	8514	6485	7273	7499
{4-[2-hydroxy-3-(2,4,6-trihydroxyphenyl)propyl]-2-methoxyphenyl}oxidanesulfonic acid	877	385.062	12918	12255	11069	10988	10432	10685	11094	10025	11640	12828	10461	9703	9790	10767	14633	13607	10447	10655	10511	10375	11779	10512	11073	12147	13907	13601	10905	11451	12201	10070	12104	12557	10630	11366	12866	13178	11405	11978	14400	14110	13420	14415	12265	12038	13347	13334	12573
NNAL-N-glucuronide	878	385.149	25187	26101	26634	27642	30665	30337	28489	30522	30924	31816	26639	27949	29877	31935	27284	27438	29366	29832	26460	25969	27290	28039	26824	26431	27586	26964	27653	28939	28547	29720	27518	30323	27183	27982	28340	30255	28989	27364	27957	29391	26729	26346	27206	29617	29216	28944	31682
Glycerol trihexanoate	879	385.258	14132	14348	12952	13143	13214	13559	14533	14088	12763	11615	13796	13233	15779	14395	12716	13791	13403	13063	11752	12762	12412	13302	12066	12589	13703	12266	13821	13347	13981	14281	12940	14458	12694	13451	13776	14273	14185	13471	13904	14468	12591	13148	14711	14752	12316	12407	14861
DG(18:0e/2:0/0:0)	880	385.332	13268	11784	11513	11673	9852	10625	10237	10943	9773	9438	11727	10965	12695	11688	10210	10790	10755	11200	11288	11285	10706	11549	11018	10582	10483	10247	10492	11777	10059	10147	11278	11650	9861	10047	13451	13561	10280	11111	12738	13187	11907	11859	11305	11646	12443	11105	11012
triazolopyridinone epoxide	881	386.139	19525	20191	20897	21078	20270	21415	23618	21100	22684	23221	21969	22426	20873	19829	21106	20620	23401	24476	18768	18266	19103	17876	23499	22815	19854	20500	18469	18243	22617	23892	20154	21970	23796	24959	20910	22058	28194	27732	18264	18262	18473	18809	26095	26243	21441	22125	23016
4-Hydroxytamoxifen	882	386.213	7350	7670	7519	7276	8318	7554	7307	6952	6201	6336	6945	7083	9394	9160	6670	7234	7669	8437	7036	6416	6862	6952	6619	6921	6883	6442	7728	7144	8099	8016	8006	8953	7101	7136	8314	8710	7929	7573	7936	8272	6416	6811	8976	8979	7292	6589	8057
dUDP	883	387.001	15658	18390	16029	16908	21038	20456	15912	15083	23643	23569	16536	17401	16659	16636	16863	15688	18211	18552	23925	22997	16760	17244	18358	19346	16363	15940	20047	20875	17962	17753	22129	20337	19417	17139	17245	18075	18570	17633	13901	14367	15256	15675	17021	17586	16157	15693	16302
6-[5-(2-carboxy-2-oxoethyl)-2,3-dihydroxyphenoxy]-3,4,5-trihydroxyoxane-2-carboxylic acid	884	387.055	17089	18777	19038	18752	22946	24174	20992	19856	22913	24343	20021	17891	18667	17970	22460	22920	20614	19813	19673	20510	18086	19908	19318	20711	23715	23789	20093	20145	19488	19706	22958	24748	23595	26212	20504	20107	20584	20994	18141	18267	18978	19308	20643	20603	19197	19891	20359
5a,6a-Epoxy-7E-megastigmene-3a,9e-diol 3-glucoside	885	387.202	14494	14096	14892	14250	14405	13643	13604	13554	12839	13252	12695	13552	15667	15527	13907	13895	15860	15530	13918	12647	13756	14061	15578	13397	13860	13431	13275	14177	14635	14306	14709	14520	12480	12627	14549	15491	14510	14356	14190	14630	14102	15169	14717	13993	13466	13263	15279
3-Hydroxy-1-phenyl-1-eicosanone	886	387.327	6572	6094	6466	6076	5483	5769	5751	5589	6380	5355	6001	6206	7204	8215	5547	5283	6003	5805	6210	6294	6287	5652	6528	6471	6018	5482	7786	7385	6020	5913	6151	6859	5863	6927	6039	6018	5617	6009	6941	6606	6994	7884	6715	6819	7235	5835	6010
12-Ketodeoxycholic acid	887	389.269	11456	12573	12467	12226	11915	12048	11576	12747	11417	12351	11632	12374	11513	11345	12350	11750	13552	13153	12971	11674	9804	10429	11666	11846	11213	11677	10866	10602	11246	12350	12615	12111	12215	12688	11648	10185	13917	15371	11001	10077	11043	10052	13379	13658	10335	10569	12389
Tiotropium	888	391.092	5256	5428	4860	5329	5808	6368	6040	5584	7447	6645	4740	5642	4923	5518	5972	6334	5697	5755	5264	5442	5189	5436	6180	6271	5258	5887	5083	5376	6049	5437	5608	6286	5619	5754	4574	5048	6254	5585	4800	4738	4596	5572	6003	5974	5748	5250	5122
Marmesin rhamnoside	889	391.139	12793	13013	12755	12404	12695	13081	12114	12261	13177	13044	11802	13432	11224	11675	14113	13057	14442	14515	11488	12398	11608	11258	12891	12418	12187	12826	12126	13125	14426	12540	12791	13609	13397	12718	11562	13063	14589	16290	10860	10992	13067	12219	13469	13528	11927	12918	12896
CPA(16:0/0:0)	890	391.226	16143	17134	15218	15800	14646	15134	14321	13589	15557	15926	16401	17432	17403	17854	15402	14980	15938	16084	16499	17633	18583	18206	15127	16380	15630	14818	16375	16080	16573	15076	16323	17904	17358	16908	16970	17451	16724	16830	13646	13800	15777	16037	18227	18305	16145	16190	16049
3b,12a-Dihydroxy-5a-cholanoic acid	891	391.285	35386	38225	35817	36768	33137	33708	32423	31905	29936	30289	33767	32625	30499	29639	32318	32429	32408	32755	36765	35712	30259	28844	31368	34648	30690	33957	31625	30873	31068	30127	38279	33124	33175	32233	30830	30535	29489	29247	28672	29262	28005	26761	30541	30333	26597	29093	31690
6''-Apiosyllotaustralin	892	392.156	10914	10958	12043	12146	12664	11848	11557	12508	11482	12090	12988	11264	10317	10267	12318	11143	13351	13798	10719	11341	10113	9426	12252	12166	11834	11541	10288	11572	13104	11902	10859	11209	11662	12964	9960	9984	13912	13893	10094	9605	10384	10085	12453	12602	10633	9532	11684
Garcinone B	893	393.134	11664	11038	13316	13120	13336	14915	12523	12848	13781	14621	14071	12910	12234	11740	13512	13010	13797	15005	11157	10617	11923	12031	14470	13294	12437	12103	11839	12281	12358	12538	11539	13588	13577	14346	11859	12091	15045	14241	10731	10359	11238	11225	12791	13037	13002	12284	14216
C26:1	894	393.373	19536	17879	18637	16640	17647	15872	19911	19329	17924	17351	18358	17285	16709	18036	18525	17705	16881	19088	16623	17635	17661	18153	17417	17307	19861	19025	21420	20454	17349	18095	15871	16137	16613	17239	17565	17809	17069	18372	23221	23110	20403	20624	19009	18379	26464	28512	20187
6''-[(carboxymethyl)-C-hydroxycarbonimidoyl]-2'',3'',4,4'',5,6-hexahydroxy-[1,1''-biphenyl]-2-carboxylic acid	895	394.041	6720	7400	7345	7548	9088	9075	8238	7691	9613	9792	7028	6935	6044	6755	8501	8198	7903	7838	8465	8873	6955	6803	7730	8004	9068	8648	8111	9047	6415	6632	11672	10179	8734	9217	6683	7274	7864	7605	6775	7402	6703	7056	7757	8063	6860	7896	7135
Artonin L	896	395.112	7523	7324	7674	7957	8067	9152	8072	7786	9015	9212	8099	7688	8181	8394	8175	8614	8700	8396	7678	7196	7160	7374	9399	8677	7743	8030	7949	7513	7952	8714	7272	8425	7376	8213	7215	7408	9083	9335	7249	7596	9266	9324	9067	8387	7914	8762	8610
3,4,5-trihydroxy-6-{[(2Z)-7-hydroxy-2-(phenylmethylidene)heptyl]oxy}oxane-2-carboxylic acid	897	395.17	18673	18835	18726	17722	17975	19181	18801	16839	17664	16476	18053	17686	18953	18914	16589	17612	21609	22076	17704	17867	17690	18084	18635	18088	16612	15655	20356	18470	18659	19263	16233	18090	17173	17097	19587	18302	18150	17790	18124	18827	19483	18185	19275	19404	18292	17002	18447
C26:0	898	395.389	74751	67479	73826	69896	64318	63022	60751	60105	55470	57065	63756	61182	57653	58711	62014	61237	56552	62291	66011	62384	60014	59813	55344	53734	57488	56707	65986	63371	56506	55953	55336	55206	54265	53407	54719	55336	55086	53701	62404	60962	58920	59297	58722	58095	153738	158567	102434
3''-Hydroxy-T2-triol	899	397.186	20442	19291	19411	19304	21470	19247	17806	19404	17762	18122	18901	19023	18526	18164	18757	20149	22788	21257	20756	18390	21072	19907	20119	18687	18481	18844	20411	20476	19357	20297	18356	19652	18684	17009	22247	21898	20078	18800	20599	19808	17702	18655	20628	18545	19757	19150	19803
2-Hydroxy-22-methyltetracosanoic acid	900	397.368	42943	40529	38799	37505	34152	33580	34035	33870	29354	28449	36782	36193	34627	37501	33081	31703	33487	34070	34402	34496	34638	35124	33089	33189	32173	30503	35875	36304	28597	27684	30965	31036	29881	29504	38173	38699	32542	31485	38105	38458	34777	36358	35268	34973	51944	46265	40660
Monoiodothyronine	901	397.988	5682	5834	6254	7097	7130	6900	6952	6882	7474	8438	6294	5973	5240	5515	6607	6409	6336	7030	6105	5757	5988	5745	6026	6399	6424	6723	6982	5750	6748	6981	7312	6492	7652	6981	5708	6364	6142	5506	6241	5734	6135	6976	6325	6348	7223	6627	7397
Thiethylperazine	902	398.173	10184	10377	11171	11841	12071	11791	8810	9967	15967	15656	11502	10730	9339	10240	10265	11508	13178	12777	9845	9844	10005	9709	14661	14214	9883	9897	11606	10815	13113	12037	10575	10391	11580	11264	11542	13322	12843	11938	8840	8639	9605	10749	11996	12468	10921	12201	11675
Corchoionoside B	903	399.167	11999	11350	12094	12586	14101	13616	10789	11056	14157	13777	12845	12907	11475	11944	12435	12636	14998	15750	12008	12040	12282	13362	13986	14768	11272	11885	13874	13289	14241	13096	11941	13211	12086	12467	14304	13951	13840	13677	12209	11761	12007	12703	13073	13584	12939	13687	14189
Cincassiol B	904	399.201	16541	14952	15105	15173	15366	15905	14252	14905	13623	14237	14959	14976	15128	14772	16236	15080	17632	15754	14389	14518	15622	16452	14762	15359	15412	15177	16281	16353	15943	15804	15370	15773	14882	14496	17717	17388	14186	16647	16699	15239	15098	15362	15732	14587	15537	14985	15728
3-(Acetyloxy)-2-hydroxypropyl octadecanoate	905	399.312	12821	12869	11193	11248	10417	10304	9681	10698	10261	9851	10344	10557	11483	10986	10943	10488	11877	11479	10446	10698	10290	9811	11643	11489	10083	10190	10341	10628	9768	9613	10756	10727	9479	10547	11845	12961	11200	10074	11931	12002	11534	11276	11348	11120	10529	10696	11352
7-Ketocholesterol	906	399.327	10225	10906	8825	9777	8988	8445	10062	9119	8586	9221	10315	9963	9892	10168	9090	10101	9626	9769	11501	10860	10474	9713	9732	9968	8970	9374	11803	12064	8934	8872	11154	9296	9495	10409	9614	9332	9223	9543	11362	10208	10111	9284	9529	9777	10294	10398	9418
MG(0:0/a-21:0/0:0)[rac]	907	399.347	12446	11297	11855	11477	9769	10351	9727	10098	9421	10336	11086	10337	10781	11308	10700	10802	10952	11035	12832	11485	11564	10425	10744	10071	10187	9640	11256	11523	9978	9669	11616	10930	11160	9623	11840	11524	9549	9811	12136	11802	11585	11126	10712	10793	10515	10501	10253
3-hydroxy-5-sulfino-2-[3-(sulfooxy)phenyl]-3,4-dihydro-2H-1-benzopyran-7-olate	908	399.994	8191	7924	8617	8153	7883	7801	7182	8595	8803	8702	6916	7287	7058	8108	8009	8014	7052	7092	7824	7805	8178	8227	8273	7615	9685	8183	7497	7749	8100	8501	7974	7452	8897	8031	8035	7686	8108	7914	8761	7865	8239	7837	7803	8603	8257	8779	8400
3-[3,5-dihydroxy-4-(sulfooxy)benzoyloxy]-4,5-dihydroxybenzoic acid	909	400.98	9829	11375	10931	11373	10625	11338	10354	9699	11219	12143	11642	11832	10478	9676	10303	10167	10136	10329	10858	11725	10932	11663	11709	11649	11259	11034	11279	10706	10894	10459	11334	11282	10829	11516	10640	10842	10818	11433	9917	9335	9470	9009	10565	10298	10221	10845	10598
dTDP	910	401.015	11825	13475	13785	13945	11814	11467	11130	11498	11909	12600	10140	10416	12059	11444	11542	11540	11692	10891	14193	13873	13414	13061	10525	11240	11540	12194	13602	12788	12885	11481	12728	12495	11530	10956	10300	9588	12256	11496	14609	14024	12481	11652	10287	10646	11003	12475	11476
{4-[3-(5-hydroxy-2,2-dimethyl-2H-chromen-6-yl)prop-2-enoyl]phenyl}oxidanesulfonic acid	911	401.07	8290	8431	8168	8528	8767	8729	8864	9267	9717	10853	7314	7939	8128	7913	8583	9014	7735	7185	9014	7905	9262	9187	9766	9359	8741	9166	8560	9276	8271	8027	9746	9009	8976	10173	8867	9863	8044	8279	7638	7883	8318	8585	8800	7408	9107	9688	8824
5-Hydroxy-3,3'',7,8-tetramethoxy-4'',5''-methylenedioxyflavone	912	401.087	7449	9192	8328	9202	8914	9100	8615	9797	9704	9479	8649	8299	7684	7867	8427	8458	8498	8441	8918	7785	7936	8029	8561	9272	7655	8424	8026	8284	8100	7952	8011	7354	8520	8289	7043	8456	7735	7711	7970	7728	8566	8680	9382	9110	8095	8479	8292
Sulforidazine	913	401.136	8484	9022	8296	8340	9884	9504	8728	8757	9249	9647	8291	8764	9665	9344	8356	8012	10896	9846	8475	7678	8197	8084	9936	8505	8029	9219	8415	8193	9644	8955	8476	8496	9976	8973	9449	10109	8123	9733	8421	7656	7658	9380	9645	10198	8180	7673	9218
Methyl 7-epi-12-hydroxyjasmonate glucoside	914	401.181	13801	14365	13073	12339	13265	13308	13090	13726	12019	10917	13518	12767	13995	14611	13551	13350	13850	13911	12883	11839	13765	13140	12801	13702	13184	11998	12627	13196	14412	14324	11961	13665	12416	13285	13874	16238	13427	13682	13587	13608	12851	13185	13885	13702	12957	12660	12799
Acetyl tributyl citrate	915	401.216	12591	12015	10822	12469	11147	10942	10529	11163	10707	10285	11537	11746	12227	10962	11195	10977	11872	12449	11564	10568	12014	11388	12222	12115	10119	10638	11332	11852	12507	10410	11069	12083	11150	10649	11908	11156	12247	11167	12015	11257	10034	11415	10515	10813	11355	10447	11715
24-Hydroxycholesterol	916	401.342	3925	4224	4558	3781	4641	4238	4008	4491	4120	4131	4141	5217	4111	3825	4079	4223	5090	4363	5591	4776	4663	4201	4344	4742	3705	4303	4846	4778	4389	3684	5115	4396	4157	4443	4217	3401	3858	4491	4188	3824	4200	4157	3942	4606	4089	3984	4457
CDP	917	402.012	108761	105303	130153	128262	110025	111199	116255	115284	118243	120459	111509	115470	119075	121336	123430	124605	121480	118339	109624	110187	129126	128383	116629	117454	122545	119326	121781	122507	114013	116582	101654	107657	105632	109858	108869	110805	114464	113281	138348	137752	136297	138946	117211	115020	123700	127215	126084
2-{[5,7-dihydroxy-2-(3-hydroxyphenyl)-5H-chromen-3-yl]oxy}oxane-3,4,5-triol	918	402.096	6720	7153	7261	6993	7322	7497	8204	8771	8255	7886	7394	6482	7759	7633	9144	9401	8175	7344	7176	6669	7484	7875	7717	9169	9152	9092	7684	7283	9613	8331	7995	7991	7925	8069	7421	7843	9447	8688	7400	7859	7794	8195	9108	9127	7251	8587	7729
N-Palmitoyl phenylalanine	919	402.303	6337	6576	6919	6798	6634	6310	6146	6959	6620	6200	6490	6563	7293	6725	6234	6890	7090	7214	6722	6792	6185	6650	6440	7519	6430	6082	7160	6592	6241	6282	5976	6389	6785	6817	6367	6626	6488	6539	7303	6216	6395	6718	6541	6411	6554	6659	6869
UDP	920	402.995	302837	285558	357815	352503	308501	306772	320232	319870	311476	306243	319531	324307	330045	335594	325962	328540	323077	329704	317462	330060	360341	358975	309662	303546	330013	326051	336376	334343	308911	313202	281485	297394	306860	303024	298114	299975	310866	308741	382921	381979	366723	370977	296658	300659	339528	343564	322737
Pisumionoside	921	403.196	25052	26022	24721	23971	23116	23162	25880	24907	21751	21285	24449	22929	25502	24569	23595	23950	23154	23976	23820	24839	26181	26065	22593	23186	22467	21423	22048	23013	23958	23256	23866	24754	24071	23838	23771	24063	23521	23839	23376	24193	25861	26737	24120	23312	23682	23444	25155
MG(0:0/22:5(4Z,7Z,10Z,13Z,16Z)/0:0)	922	403.285	6804	6755	6943	6267	6785	7368	7424	7588	5673	5824	6110	6573	6590	7041	5951	6403	6863	7746	5939	6864	6379	6705	6564	5835	6176	5776	6661	6372	6195	6300	6235	6278	6006	6637	6661	6804	6914	7050	7128	7354	6446	5782	6887	7084	6466	6905	6522
3a,7a-Dihydroxy-5b-cholestane	923	403.358	7803	7860	6422	5738	6165	6121	5897	5917	5588	5897	7760	6492	5970	6382	5720	5316	6606	6332	8161	6889	5792	6104	5565	6160	5255	5888	4945	5836	6273	5914	7147	6182	5897	5552	4792	4664	5909	6095	5935	5753	5251	5745	5914	6088	5372	5078	5837
3,4,5-trihydroxy-6-({8-methoxy-2-oxo-2H-furo[2,3-h]chromen-4-yl}oxy)oxane-2-carboxylic acid	924	407.062	9011	9434	8840	9101	9229	9987	9293	10114	9758	9626	9267	9787	10490	10859	9925	9566	8596	8410	7246	8944	8935	8485	9711	9659	9394	9337	9105	8393	9060	9829	9571	9239	8788	8842	10703	10395	9576	9632	9522	9855	7906	8448	10945	10634	8939	8624	8931
Cholate	925	407.28	19810	22327	16193	17523	18533	17602	15045	15592	14141	14242	14906	15265	18111	20073	14350	13933	14880	14976	16088	16839	14044	14942	15174	16378	13171	14286	14874	13754	15539	15342	16397	15736	13307	13508	16204	16288	14406	14232	15212	15343	13346	12874	17061	15977	12709	12659	13899
10,12-Heptacosanedione	926	407.389	10895	10349	8723	9182	9626	9623	9825	10167	8094	7539	10767	10629	10758	10772	8698	8507	8864	9762	7573	7557	8201	7610	9309	9790	9455	8772	9165	8423	10544	10607	7748	8888	9931	9381	10519	9750	9866	9749	12016	10766	7973	8164	11532	10932	10709	10638	10304
7,11,12-Triacetoxycoumestan	927	409.058	5316	5855	5610	6191	6721	6920	6413	6755	8803	9145	6416	5874	5808	6001	6724	6450	6506	5525	6224	6402	6022	6410	7182	6578	6418	6526	6415	6693	6203	6116	6952	7450	5854	6379	6650	6284	5487	6160	5440	5875	5909	5838	6728	6889	6505	6737	6305
Butyl 3-O-caffeoylquinate	928	409.15	11492	11106	11084	10831	10828	11747	10567	11408	11074	11435	10153	12054	9754	10088	11524	10327	12508	12067	11446	10331	9941	10202	11655	10196	10852	11094	10975	10507	11268	11940	10486	10174	12021	11312	11044	9812	12148	13214	10860	10792	11669	10102	12132	11698	11038	10864	11874
1-Isomangostin	929	409.165	11669	13038	13039	11797	13495	13016	12370	12796	13712	11663	12071	12260	11369	11210	11758	11544	14283	13168	12233	11390	11016	11138	12643	11743	11347	11884	12556	11682	12698	12414	12392	12493	13030	14052	13088	11766	13950	14746	11370	11658	11170	11243	13878	13308	12522	12565	13336
Pteroside D	930	409.187	16993	15269	15567	13880	15934	16596	20448	20340	14486	12570	14300	14070	17027	16656	14864	14607	18916	18370	14706	12552	16954	16862	16743	13657	14913	13392	15234	15494	16430	15885	15973	15837	15582	15488	16088	17731	15895	15896	15323	16660	14379	14351	16872	17772	14050	14039	15650
LPA(0:0/16:0)	931	409.235	35143	34596	35049	33568	31029	29405	31603	31585	28817	27615	36948	39155	35321	36788	33624	32342	33378	33550	46886	44151	36265	35228	31478	31680	28623	29564	31977	31296	31189	32549	41024	37612	32923	34646	32217	33770	34767	34083	32568	33097	33604	33805	32965	34234	32722	32942	32483
C27:0	932	409.405	27435	24381	22880	23086	22042	21752	20699	21914	19459	19370	23847	22239	20212	20682	20585	19542	19866	22427	21299	20561	20171	21219	19818	20004	19449	19760	22378	22292	19448	21269	18737	17797	18747	18802	20549	22067	19897	19528	21123	21023	21599	19419	21995	22115	43796	44138	31807
5-(2,3-Dihydroxy-3-methylbutyl)-4-(3,4-epoxy-4-methylpentanoyl)-3,4-dihydroxy-2-isopentanoyl-2-cyclopenten-1-one	933	411.2	11170	10762	9175	10483	9323	9493	9721	10394	9680	8604	9078	9635	9512	9478	9682	9878	10718	11682	11023	9746	10048	9961	9489	10070	9809	10129	10067	11426	9477	9140	8859	9329	10429	9503	9732	10057	10652	9443	10635	9060	9037	9069	10418	9631	9010	10769	9810
MG(22:1(13Z)/0:0/0:0)	934	411.348	35191	34722	33289	33106	31323	31720	31015	30852	27058	25913	34379	33349	30371	31092	30527	29157	32165	33910	35812	31892	31897	31393	32458	30379	31174	29247	33249	31544	27478	29015	32780	31184	30763	29862	34235	32892	32080	30931	36695	34119	32685	33485	32612	33414	30871	30127	36200
Nafcillin	935	413.117	25904	25935	29679	30433	29949	31355	28904	26808	31368	30917	31647	32878	29325	29021	30072	29897	28691	29139	28590	29996	30212	28931	30331	28381	30385	30168	28314	29587	28745	29830	27597	29565	32289	31871	30638	27279	30679	28145	25747	27896	30255	28016	28182	28337	30574	30609	30351
DG(8:0/13:0/0:0)	936	413.327	11395	10950	10681	11015	9731	9813	9123	9208	9576	9582	9654	10562	10122	11002	10136	10222	10242	11159	10913	9887	9317	9834	10520	10369	9742	9610	10190	9381	9913	9786	9800	8949	9780	9640	11165	11105	10094	9948	11200	12063	10462	11322	10536	10800	10099	9921	10429
Ethyl 7-epi-12-hydroxyjasmonate glucoside	937	415.198	15066	15244	15142	14436	13568	14637	13649	13100	14013	13354	13730	15066	14659	13515	13764	13840	14557	16506	13502	15460	14595	15957	13997	14673	13517	13825	13525	14707	15236	14849	13998	14824	13002	14753	14213	14682	14426	14247	15828	14416	13795	15097	14072	14232	12945	14697	13392
24,25-Dihydroxyvitamin D	938	415.322	11440	11907	10897	11145	10891	10527	11161	10758	10900	9687	11244	9704	11797	11357	9440	9929	11375	10849	19053	17864	11012	11787	11663	11153	10320	10071	11257	11373	11137	9916	17426	16631	10717	11327	10040	10069	10066	10687	11270	11620	10981	9971	11044	11708	9953	10078	11148
(22Alpha)-hydroxy-5alpha-campestan-3-one	939	415.358	5974	5096	5132	4304	4297	4428	4276	4974	4253	4803	4835	4402	4984	4435	4256	4620	4666	4965	6144	4949	4783	4384	4218	5238	4762	4303	4523	4521	4601	4741	5465	5398	5135	4459	4810	4633	4646	4832	5038	5375	4745	4649	4554	4888	4432	3972	4290
6-({2-[2,4-dihydroxy-3-(3-methylbut-2-en-1-yl)phenyl]propanoyl}oxy)-3,4,5-trihydroxyoxane-2-carboxylic acid	940	425.146	20378	23316	20196	19300	22819	22368	21658	20928	22097	20176	19908	20071	24427	23563	19249	20996	21212	20782	17964	17003	18472	19608	20709	22114	19305	18443	18572	19316	23879	24086	21997	22018	21260	21609	25323	23622	23404	23142	19179	20851	18315	18222	25437	25968	21158	20772	23816
Pyridinoline	941	427.183	16284	15607	14854	15343	15844	15147	15500	15261	13299	14077	14774	15142	17447	17880	14572	14222	14737	15198	13778	14851	13518	13531	14451	14418	14220	14617	14450	14837	16020	16353	16272	14682	14990	13775	17759	17951	15406	16040	15950	17015	13507	13809	16396	16116	14011	13256	14777
Taraxacolide 1-O-b-D-glucopyranoside	942	427.197	11469	10868	11668	10915	10752	12075	10947	10410	10783	10161	10890	11807	12040	13609	10247	11312	11678	11544	10459	11009	11436	11300	11075	10472	10688	10639	11927	12242	11785	11413	11237	11240	11196	10812	11681	11933	10663	11099	12345	12445	12011	10546	11051	11286	10299	9871	11312
Spirostane-3,6-dione	943	427.285	9992	9635	11200	11032	10536	10001	10339	10602	9903	10220	10843	11856	10203	10730	10682	10452	10867	11047	9993	10440	10807	11488	10003	10342	9814	10682	10436	10322	10526	10485	10089	9160	10090	11102	9968	9894	10398	10025	11048	10614	9543	10323	10247	10618	10278	10204	10325
Glyceryl lactooleate	944	427.306	11804	11071	10826	11167	9682	10322	10358	10439	9690	9612	10310	10613	10781	10694	10438	11101	11664	11211	10452	11027	10127	10928	9920	9883	9689	9946	10689	10300	9999	9342	9667	8911	9442	10341	10515	10168	9848	10097	12045	10395	10649	9911	10150	11017	9703	10177	11213
DG(8:0/i-14:0/0:0)	945	427.342	10780	11880	11098	9737	10104	9141	10065	8739	7906	7881	9787	9585	8857	9951	9557	9789	10121	10446	9561	9944	9955	9668	10413	9912	9275	8554	9537	9935	8572	9569	8937	8467	9311	8578	10067	10934	9716	9111	11396	11120	9255	9477	9991	9984	8766	9384	10090
CMP-2-aminoethylphosphonate	946	429.056	7169	7307	7405	7227	8234	7830	9519	8412	9044	9219	6733	7295	7666	7139	9724	9075	7612	7444	7535	7432	7457	7250	8108	7983	10349	8592	7614	7385	8333	7960	7674	7125	7445	8276	8275	8259	7377	7671	9409	9903	7319	7793	7922	8015	7757	8155	8206
2-(2-Methylbutanoyl)-9-(3-methyl-2E-pentenoyl)-2b,9a-dihydroxy-4Z,10(14)-oplopadien-3-one	947	429.263	7736	8771	7294	6990	8422	7592	8395	6952	6973	6794	7395	7878	8085	9442	7296	7182	10644	11154	7424	7500	7712	7171	7525	7754	7100	6737	8414	8506	7433	7759	7561	6131	6940	7190	9443	9373	7130	7752	9491	8844	9338	9172	9019	8755	6292	7058	9237
3-hydroxy-2-[3-methoxy-4-(sulfooxy)phenyl]-5-sulfino-3,4-dihydro-2H-1-benzopyran-7-olate	948	430.002	7745	8768	7288	7944	8488	9390	7942	8044	10137	10477	7228	7519	7219	7420	7911	8990	8695	8472	8716	8564	7876	7229	9333	9099	7832	8853	8408	7757	8376	8189	10605	8687	8424	8517	7920	7449	7721	8244	6936	6910	7834	7244	9121	8245	9005	8621	7979
(4-{3,5-dihydroxy-8,8-dimethyl-4-oxo-4H,8H-pyrano[2,3-f]chromen-2-yl}phenyl)oxidanesulfonic acid	949	431.042	6000	5883	6030	6088	6792	7405	6684	6256	8975	8652	6786	6428	5760	5725	5954	6670	6294	6221	6509	6367	6488	6717	7073	7258	5950	6492	6420	6357	6380	5944	6510	6815	6252	6795	6684	7730	7148	6566	5929	6123	6247	5220	6323	6698	6360	6657	6592
3beta,7alpha-Dihydroxy-5-cholestenoate	950	431.317	7111	7713	6319	7651	7282	7991	8082	8424	7222	7229	7500	7570	8007	7169	7023	7512	7741	7875	10657	8656	8781	8073	7671	7454	6864	7462	7877	8087	6647	7762	8459	8212	7820	7531	7672	7124	7434	7281	7698	7135	8163	7804	7803	7844	7229	7446	7998
Floribundoside	951	433.113	6925	7128	7719	7233	7121	6728	7114	7746	7812	7557	7228	7985	7572	7542	7373	7494	7103	7557	7002	7310	7515	7667	8061	7796	7427	7430	6474	6988	8042	7374	7121	7023	6785	7514	6434	6916	7649	7917	7483	7290	17207	9966	7779	7449	6910	7636	7175
3a,7a-Dihydroxycoprostanic acid	952	433.332	34457	33156	31107	32247	28207	28758	29442	30312	25651	25732	31978	32795	37645	38220	29664	27971	32921	32656	39658	38432	37847	36443	27925	26928	28840	28060	32712	34790	30466	31190	34067	35234	33931	33689	32055	29973	31485	31735	34020	34998	33066	33409	32045	31546	30481	30551	30865
LPA(0:0/18:1(9Z))	953	435.252	32557	31914	32888	32171	31524	29057	32070	31163	28642	29038	35085	35970	33993	34572	30173	30369	31628	30686	43806	41408	35544	34057	31850	31886	30758	29801	31898	30397	32260	34019	37997	36263	31904	34583	29694	33122	34082	32144	33428	32384	30804	30094	31850	30959	32310	31628	32854
Pangamic acid	954	435.272	10638	10082	10128	10784	9715	8724	10286	10464	8896	9708	10956	10430	13105	13507	10164	9822	10599	10404	11623	11896	10569	10175	9815	10750	9568	9440	10126	10123	10221	10895	11177	10791	10521	10194	10013	10541	9913	10674	10156	9954	10834	9297	10517	10507	10051	10183	10721
5a-Cholestane-3a,7a,12a,25-tetrol	955	435.348	15468	14815	14259	14464	14167	15062	13876	14444	13777	12996	14232	14192	15398	14940	13924	15263	14248	13794	24018	20058	14746	14629	14416	14609	14044	14217	14782	14899	13075	14221	22354	17284	13941	14323	13934	14452	14353	13297	15054	15173	14067	15007	14614	15430	14213	14985	14299
14,16-Nonacosanedione	956	435.42	6506	6252	5813	6071	6908	6805	5991	6312	5640	5822	6582	7523	5778	6143	5082	4990	6161	6803	5537	5517	5277	4970	6089	6112	6065	5696	5520	4790	6056	6678	4779	5016	6581	5740	5115	5224	6278	6308	6156	6720	5767	5559	6484	6623	7757	6142	7036
5-{6-hydroxy-4-[(E)-2-(4-hydroxyphenyl)ethenyl]-2-phenyl-2,3-dihydro-1-benzofuran-3-yl}benzene-1,3-diol	957	437.14	9537	10097	9232	9859	10763	10057	8926	9780	9698	9498	9456	9598	9889	9383	8591	9328	10830	9761	9368	8645	9238	8977	9518	10108	8609	9633	9416	9449	9934	9932	9980	10460	9888	9796	10234	9121	10121	10406	9269	9440	8949	9886	10310	11657	8781	10003	10247
LPA(0:0/18:0)	958	437.267	36196	34631	32936	32937	29644	30124	31324	30080	27837	30190	36938	36250	35938	37787	32520	30420	31724	31803	37278	34771	36488	36535	30615	30840	28564	28320	30572	30664	30358	31627	32517	33402	32359	34638	33157	31634	34461	34576	35141	32987	35115	34040	35541	33016	33630	32500	31472
27-Nor-5b-cholestane-3a,7a,12a,24,25-pentol	959	437.327	8195	9477	8893	8235	7473	7756	8291	7874	7804	6928	7205	8676	8069	8922	8001	7731	8402	8267	14893	11599	8976	8729	7743	7822	7600	7370	7737	7958	7840	6875	10843	10609	8518	8210	8189	7994	8539	8456	8764	8353	7812	7544	8234	8170	7663	7799	8757
DG(8:0/0:0/i-15:0)	960	441.358	9940	10486	9444	9755	8603	8043	8221	8644	7679	7865	8642	9013	9017	9874	9210	8157	9350	8755	11386	10256	8266	8997	8782	9608	8100	9662	9503	8948	7062	7516	10486	9874	8145	8148	9227	9834	8315	8496	8855	9671	8969	7645	8523	8845	8993	7977	9261
6-[(3,3-dimethyloxiran-2-yl)methyl]-5-hydroxy-7-methoxy-2-(3,4,5-trimethoxyphenyl)-3,4-dihydro-2H-1-benzopyran-4-one	961	443.171	17482	15955	17568	17678	16752	15465	16267	15112	15732	15674	16899	16944	17904	17196	15336	15465	16790	16057	17715	16856	16885	17863	17632	16249	15513	15337	17038	17205	17341	17181	16510	16105	15833	16096	16294	15491	16013	16521	18224	16743	15594	16737	16092	15854	15853	16525	15922
Stearyl citrate	962	443.301	10956	10405	9833	10928	10277	9654	11869	12453	10045	9272	10936	9881	10257	10418	10408	10910	11602	11602	10414	9767	11098	10943	10002	9135	9696	9436	10832	11589	9474	10090	9562	9692	10231	10206	10328	9570	11399	10118	9979	10700	10036	9526	9697	10158	9169	9244	12414
1-a,24R,25-Trihydroxyvitamin D2	963	443.316	6153	5923	5126	5667	5567	5781	6206	6444	4650	5257	5388	5943	6112	5570	5292	5558	5617	6073	10960	8897	5883	5995	5605	5974	5198	5007	5428	5533	5375	5284	8925	8593	5763	5631	5824	5655	5795	4873	5321	4937	5032	5786	4742	5545	5264	5384	6232
CDP-ethanolamine	964	445.053	14028	13969	14366	14891	14802	14355	19744	19234	16585	16213	15498	14672	17443	18134	18998	18709	14800	14492	14161	14823	13857	14345	17012	18143	19191	18560	14231	14344	14945	14337	13873	13774	14360	14560	16551	16680	14072	13645	22198	23079	16930	17949	17270	17544	17438	17176	16176
Estrone glucuronide	965	445.187	959414	922378	915881	903830	908961	902462	878228	864843	694768	694349	908957	926250	1143259	1180635	778868	775908	885892	885934	706435	711511	776121	781706	924690	902306	802200	796629	794112	790827	966845	975694	861281	899408	785403	780722	1060266	1055233	907918	901816	1018637	1016085	735198	735120	1151247	1166663	855473	855788	974775
(3beta,5alpha,6beta,7alpha,22E,24R)-Ergosta-8,22-diene-3,5,6,7-tetrol	966	445.332	12265	14864	11686	12512	12416	11845	11624	11235	10439	10358	11190	11294	14231	13116	10670	10883	11271	10510	66543	48304	10830	11295	12118	11905	10737	11182	11508	11143	11071	11793	48760	37150	14087	13301	12615	12893	11799	11492	12271	12083	11221	10868	12186	11775	11056	11223	11509
Temocaprilat	967	447.104	11565	11329	10528	11048	11099	10582	11545	12317	10786	11656	9976	10710	11286	10837	12000	11178	10092	10173	10822	10588	12031	11387	10961	10038	11916	13152	10964	10211	11641	11784	9813	10982	10896	11592	10269	11324	9583	11189	13881	14460	12883	11747	11735	11290	12042	11387	10643
Asperagenin	968	447.312	8012	8169	7882	7944	8008	7327	8069	6923	7874	7738	7686	8077	8831	8062	7874	8081	7503	7700	8594	8521	7091	7739	7793	7768	7494	7904	8792	6872	8519	7933	8507	8393	8181	8049	8363	7804	7417	6944	7785	8538	7949	7968	8568	7830	6891	8377	8554
6-Deoxodolichosterone	969	447.348	9891	12151	9092	10241	9631	10619	9957	9692	9168	9301	10330	9972	10463	9931	9155	9396	9525	9859	50375	35175	9445	9539	9098	9097	9593	9371	9530	9592	9057	8923	38899	30450	11105	11507	9976	9389	9212	10647	9683	9798	10134	9026	9561	8960	8649	8240	9423
Arnamiol	970	449.174	164281	179471	181164	184958	171521	173105	151142	151608	210769	212846	177538	175757	167526	161379	143657	146309	179874	176593	195720	187449	158475	162313	179387	179200	153022	152096	170266	170176	196911	193743	185190	172577	156504	153544	172734	171287	160232	162126	154078	154055	176752	179371	156903	158139	168890	170945	161582
6-Deoxocastasterone	971	449.363	10645	10791	8879	9678	10062	9182	9382	9381	9043	8812	10128	9540	9928	9283	8531	9006	9845	9732	41443	32081	9475	9343	9934	9674	8799	9131	9358	9099	9218	9346	32971	24935	10103	10430	9639	10355	9709	9569	9952	9456	9352	8838	10003	9814	9672	8730	10028
C30:1	972	449.436	9573	9953	9629	9754	10474	9486	8455	9777	8966	9242	8855	9741	7984	7743	8950	7963	8972	9294	9439	8969	7310	7967	8148	8179	8345	8725	8572	8148	8221	8956	7574	7521	8082	8940	8359	8180	8604	8813	8011	8265	7741	8023	8711	9100	20837	22382	13886
LysoPE(0:0/16:0)	973	452.278	24706	23519	24357	25408	23416	23975	26411	25507	23803	25906	27791	26894	28492	27853	27900	28396	25591	24742	33375	29948	25377	25794	24511	23982	26222	26148	26057	26204	23064	23139	28347	27894	25232	25050	25722	25644	21998	22657	27315	27833	27738	28783	23937	24626	25798	27461	24286
27-Norcholestanehexol	974	453.321	8008	7136	7051	7929	7847	6932	7412	7734	6662	6914	6590	6938	7337	7936	8079	7381	7487	8165	8400	8193	7106	7600	7254	7333	6917	6928	7904	6938	6595	6206	8816	7358	7366	6876	7463	7394	6542	7710	8621	7390	7199	6935	8033	7498	6641	6777	7375
DG(8:0/16:0/0:0)	975	455.372	9536	8422	9134	8606	7306	7987	7863	7640	6759	7174	8651	7944	9089	8287	7932	8493	7860	7726	9153	8177	7894	7801	8556	8067	7503	7370	8042	8317	7127	7598	8412	7515	7237	6884	8465	8838	7611	8467	8813	8036	8361	7873	7392	8186	8757	8616	8118
MG(0:0/a-25:0/0:0)[rac]	976	455.41	7543	7299	6729	6788	5706	6108	5823	5903	5602	5657	6920	6198	6740	7067	5773	6017	6120	6334	5892	6404	6358	6457	6818	6142	6349	5773	6084	5819	6128	5474	5944	6233	5335	5797	6902	6713	5952	6447	6863	6950	5897	7267	6502	6254	7299	6945	6642
a-L-Fucopyranosyl-(1->2)-b-D-galactopyranosyl-(1->2)-D-xylose	977	457.157	5714	6157	5853	6249	6006	5938	6262	6043	6447	6278	6178	5799	5952	6340	6174	6001	5935	6420	6202	6369	5632	6269	6562	6049	5574	6426	5902	5633	6431	5671	5764	5465	5872	6591	6076	5412	6025	6543	5852	5531	6539	6062	6194	5808	5972	6910	6090
22alpha-Hydroxyerythrodiol	978	457.368	5056	5714	4782	5871	4988	5865	5709	5362	4488	4479	4865	5234	4368	4553	5153	4848	5324	4826	5056	4504	4889	4141	5555	4480	4647	4920	4711	4168	4715	4681	5012	4847	4291	4855	5067	4797	4699	4674	4979	4546	5069	4949	4444	4493	4615	5719	5066
all-trans-Carophyll yellow	979	459.327	15408	14143	16291	15934	12881	12113	31557	31730	11880	12576	12209	12730	13108	12749	12780	13524	15210	16199	11945	13415	17107	17110	11909	10868	10710	11298	12357	12350	12767	14020	17841	17035	15645	15829	12598	13229	11308	11845	13959	13292	20844	20720	12301	13088	13826	14529	12613
13-Hydroxy-5''-O-methylmelledonal	980	461.181	10027	9783	8885	8620	9611	9778	8757	9258	9142	8984	9441	9717	8714	9119	8570	9162	9050	8737	8478	8595	8941	8783	8838	9037	8676	9527	8722	8996	8904	10427	9185	8962	9077	9153	8894	8877	9457	8639	9331	9264	9282	8483	9943	10298	8709	8909	9403
Dolichosterone	981	461.326	6665	7104	6750	5786	6416	6492	7672	7338	6936	6317	5896	5926	6266	6917	6248	6330	6403	6201	10880	8289	6385	7330	7137	7160	5931	6177	6093	5792	5691	6609	9514	8757	6885	6877	6685	7044	7141	6127	6174	6403	6381	6614	6555	6201	6058	6096	6397
Dihydroisomorphine-3-glucuronide	982	462.177	8558	8789	9509	9794	9027	8542	9853	10095	9775	10022	9588	9519	8852	9356	9088	9291	9405	9275	9491	9006	8478	8630	9975	9443	8853	9133	9606	9601	9054	9628	8603	8129	9372	8999	8560	9044	8567	9183	8439	8599	9043	10132	8489	9853	10196	10389	9913
Androsterone glucuronide	983	465.249	7931	8535	7730	7627	7787	7897	7562	7835	7269	7320	8713	8307	8962	7448	7688	7555	8557	8468	8163	8008	8021	8900	8019	8081	7780	7105	8657	8312	7947	9168	8575	7707	8091	7847	7745	7935	8640	8410	8109	7482	8449	8323	8003	8150	7461	7930	8668
2,3-bis(Acetyloxy)propyl icosanoate	984	469.353	9450	8851	8512	8685	8408	7281	8697	8663	7190	6837	7598	8265	7732	7802	7883	8362	9102	7466	8635	9600	8390	7496	7006	8539	7734	7933	7899	8312	7464	6847	8880	7951	7685	7486	8454	7898	8457	8294	8814	8156	8523	8002	7839	8561	6995	7608	8927
Austalide B	985	473.218	189733	183772	218769	212230	172366	172487	172323	169279	170588	170122	210668	214742	193461	199043	168249	167626	205855	207278	185265	188719	194251	189271	191939	192066	183290	179660	183604	187181	194620	194281	172576	179392	176921	178734	178530	178700	178945	177551	198943	197886	195155	196175	183861	183579	196113	192310	177634
Hydrocortamate	986	474.286	635338	600065	624967	608918	603212	597962	593400	584800	544572	546221	638662	642530	667553	681164	617469	617476	601116	604291	655729	678831	678972	674422	642824	634664	565168	559748	672571	676132	636815	641825	580578	604103	616637	618984	646849	649431	607869	610749	677050	672758	613116	612774	618707	613478	604165	600576	583885
Ebrotidine	987	474.967	12046	12136	12588	12120	12655	12905	11592	11748	13572	15156	12170	12575	12466	12105	12076	12241	12033	11794	13553	13384	12633	12716	11450	12574	12097	12409	11462	12843	12421	12244	13772	12518	12367	11245	12311	12091	12358	11594	11888	11967	12946	11590	11442	11528	12123	11957	10998
Brassinolide	988	479.337	6407	7160	6781	6805	6832	6367	6693	7180	7036	6151	5851	5868	6578	6971	6727	7057	6766	6667	7969	7784	6698	7409	6670	6725	6124	7231	7145	6321	6556	5947	7935	7545	6820	6917	6969	7029	6741	6767	6477	6597	6554	6996	6227	6903	7187	6186	7094
18alpha-Hydroxyglycyrrhetic acid	989	485.325	5664	5598	5350	5526	6477	5898	6053	5964	5503	5414	5311	5043	4904	5430	6081	5857	6433	6228	6158	5968	5173	5416	5836	5526	5344	5342	5967	5615	5231	6037	5805	5393	5586	5615	5886	5347	5434	5373	5075	6548	5145	5588	6047	6612	5377	5190	5733
Ganoderiol H	990	489.358	8604	9899	7009	7537	7667	7870	9450	9693	7454	7389	7521	7530	8065	8094	8957	8586	7762	7396	14949	12833	8006	6720	8933	9320	7607	7837	7941	6910	7891	8030	11890	9792	8456	7881	9921	9795	7312	7510	8413	8430	6778	6879	8085	8205	6227	6949	8041
PA(8:0/a-13:0)	991	493.293	6549	8037	6664	6885	6758	5924	6429	6777	6476	6499	6268	5591	5701	6198	6605	5909	6156	6563	5976	6043	6147	5809	6114	5657	6065	6050	6045	6783	6288	5740	6840	5815	6128	6479	6472	5956	5916	5921	5756	6337	6185	6200	6315	6087	5634	5357	6116
6-({8,8-dimethyl-2-oxo-4-phenyl-2H,8H-pyrano[2,3-f]chromen-5-yl}oxy)-3,4,5-trihydroxyoxane-2-carboxylic acid	992	495.131	4366	4840	4835	4677	4464	4522	4248	4171	5045	5282	4082	4088	4545	4544	3645	3917	4226	4098	4206	4505	4005	4356	4324	4792	3956	4456	4356	4161	5237	4433	4575	4657	4386	5037	4248	4115	4558	4140	4029	4352	4731	4452	8830	9749	4044	3743	4477
3,4,5-trihydroxy-6-{4-[3-(5-hydroxy-2,2-dimethyl-2H-chromen-6-yl)propanoyl]phenoxy}oxane-2-carboxylic acid	993	499.16	10040	8071	7707	8493	7895	8658	8529	8934	7092	7237	8420	8215	9421	9303	7734	7455	8260	7519	6603	8154	7768	7816	7763	7590	7255	7237	7481	7534	8821	8682	7855	7740	7225	7701	9157	8939	8308	7833	8219	8704	8303	8226	9424	8732	7834	8335	7882
LysoPE(0:0/20:4(5Z,8Z,11Z,14Z))	994	500.278	45762	43068	44654	44897	43586	46581	39901	39192	47589	45367	54749	57008	58703	57493	51164	48946	41851	43592	67072	65087	54229	53159	44336	43155	47838	44152	67279	70216	38650	38654	60143	59707	41570	42492	52684	54094	45447	44649	66526	64932	54530	54917	41461	39326	48744	47944	50645
Eriojaposide A	995	501.234	9482	10694	9107	9432	9439	10275	11478	10520	9145	8979	9476	9861	10883	11492	9971	9658	9278	9634	8563	9326	9139	10463	9173	9754	9753	9749	8801	9148	8978	9937	10324	10102	9757	9317	11583	10843	10480	10886	10713	10422	9677	9840	10410	11171	9691	9644	11413
Triose	996	503.16	12583	12173	11795	12418	11727	11840	11243	12220	12180	12661	11087	11478	10987	11181	11645	11854	11773	11501	13418	11662	11699	11408	12250	12639	11011	10912	11199	11066	12744	12241	12699	12276	36711	36638	13734	13615	13287	12941	11797	11085	10845	12645	14005	12982	12816	12240	13173
Crocin 4	997	503.228	8707	9247	8391	8872	9148	9314	10077	9823	8726	8841	9380	8563	10484	8958	8206	8769	8417	8908	8592	9359	8738	9164	8854	8742	8768	8168	8594	8525	9404	10659	9294	10002	9849	8987	9847	9391	8705	8701	8823	8415	9428	9138	9596	9115	9892	9934	9042
LysoPE(0:0/20:2(11Z,14Z))	998	504.31	12375	14214	11674	13493	12438	12226	11000	10932	10944	11305	12321	11302	14588	14007	11818	11912	11164	11672	68224	57244	11851	12694	12977	12438	11693	12132	11748	11963	12193	11915	52336	36560	17363	15286	13136	13203	12716	12267	12741	12077	12878	11237	11491	10211	11386	11041	11066
ATP	999	505.989	2527137	2255826	2398646	2313704	2537519	2521146	2878434	2849398	2521868	2543785	2803086	2871518	2082464	2110847	2924790	2870136	2274731	2283530	1734878	1758100	2674634	2666692	2500699	2453766	3043944	2992338	2247484	2252981	2727827	2806914	2289396	2453885	2671736	2676928	2423716	2415311	2605825	2571087	2621686	2617251	2869434	2878234	2571609	2551976	2829825	2836569	2548452
LysoPE(0:0/20:1(11Z))	1000	506.325	67322	64836	62675	64485	61072	60335	59312	59701	57745	56420	71585	72110	67296	68033	59906	59444	60752	64777	94933	88974	67652	65668	58765	59514	57675	57480	66942	65004	63419	65677	83708	76499	70109	71791	62603	62928	64475	61691	60667	59067	62849	61891	59388	59848	66750	64443	58082
Acetyl-T2 Toxin	1001	507.224	8908	10328	9587	9451	9371	8778	9214	9364	9118	9031	10526	9914	9585	9504	9376	9216	8771	8975	8600	8002	8843	8716	9149	9376	9479	9195	8698	9659	9460	8732	10569	10213	8952	9289	9210	8881	9063	9786	9158	8475	8660	9474	8874	9241	8705	10536	8520
Fasciculol C	1002	507.368	10250	9907	9476	8719	10290	10101	9774	9445	8529	9190	9251	9373	9226	9129	9479	10210	9241	9460	12770	11437	9861	9238	9654	8910	9701	9532	9580	8847	9129	9765	12016	11052	10788	10429	9105	9149	9412	9465	9596	9271	10328	9565	8869	9102	9690	8309	9440
FAHFA(16:1(9Z)/5-O-16:0)	1003	507.441	9251	9165	8751	8072	9047	9277	9242	9201	8157	7708	10242	9856	7554	7592	8424	8909	8580	8558	8024	8148	7954	7873	8505	8781	8378	8600	8379	8091	8189	8650	7716	7995	8966	8558	8688	8735	8908	9226	8533	9417	8602	8475	9098	9122	8744	8941	8584
4-Hydroxy-16,18-tritriacontanedione	1004	507.478	12371	12117	10761	9881	11575	10892	11331	12121	10348	9540	12729	13516	10031	10834	9680	9740	11840	11323	9061	8773	10392	10175	11622	11332	11491	11445	9467	10394	11570	11642	9164	9737	10683	10987	11150	10438	11706	11511	12197	11634	11062	10867	11581	11887	10083	9829	10971
Grewinol	1005	507.514	9944	9352	8392	8861	9022	9049	9407	9042	8037	8632	10146	11085	8254	7764	7774	8210	9612	8923	7657	7671	8122	7534	9638	9344	9414	9116	7869	8079	9559	10134	7884	7542	9540	9138	8038	8310	10366	9528	9356	9042	9183	8744	9497	9429	8384	9130	9041
2-[4,6-Bis(2,4-dimethylphenyl)-1,3,5-triazin-2-yl]-5-(octyloxy)phenol	1006	508.296	15256	14420	13633	14676	15721	17251	14916	16009	13483	13440	15756	15495	20383	20741	13883	13292	15053	15496	14165	14692	15392	15640	13957	14311	13139	13750	15181	15551	16351	16898	17003	17607	13638	14044	19315	18546	16012	16405	16529	16513	13982	13941	17787	17398	13944	15322	15400
LysoPE(0:0/20:0)	1007	508.341	185290	178024	177054	171560	164289	164947	166553	164503	151501	152771	190236	190192	206175	212261	164768	164393	177050	173514	209205	203413	201101	196806	163364	161074	152035	153021	177961	179619	172379	171512	188544	189644	192312	192717	175367	174118	176847	180883	171015	168599	190287	189532	181878	177137	178815	180216	156438
C14 Cer	1008	508.473	45574	43438	47542	46488	43495	44182	55883	56907	53902	53326	46522	46623	42951	44476	58753	60093	49954	47927	44766	44694	58187	58513	44050	43250	70779	69011	41754	42403	49075	49750	46986	48221	47079	47118	41114	41861	53339	52550	60674	60236	52326	53869	52619	53816	52501	51738	45180
Propylene glycol mono- and diesters of fats and fatty acids	1009	509.457	15977	14164	14152	14393	13819	11825	13552	13248	12192	11469	13865	14393	13049	12437	13245	12285	12336	12915	11810	13139	12585	12159	11908	13046	12525	13110	13239	13246	11458	12043	11588	12392	11687	12955	14286	13637	12663	12991	14128	14145	13704	13371	13594	13694	13147	13757	12879
Sulfoglycolithocholate(2-)	1010	510.253	5684	5574	4996	5223	5006	5271	4956	4800	4460	4870	5212	4857	5867	4596	4845	4934	4904	5409	5140	5095	5160	5381	4656	5469	4500	4541	4962	5344	5683	5071	4994	5067	5111	5203	5063	5326	5312	5502	5149	5226	4766	5260	5121	4493	4694	5109	5034
Cytochalasin Ppho	1011	510.288	8195	8075	8250	7716	7078	7811	8734	8186	8137	7870	8343	7828	9614	9143	8867	7549	8184	7463	7262	7448	7845	7443	7556	8689	7599	7671	8042	8418	8058	8068	8665	8804	7885	7208	8686	8625	7978	8326	8194	8633	7839	7939	9152	9283	7458	7864	8292
Sulfolithocholylglycine	1012	512.269	5180	4792	3805	4020	4311	4607	4143	4682	4704	4571	4158	4762	4697	4650	4705	4741	4552	4650	4966	4979	5116	4335	4676	4652	3667	4025	4878	4091	4326	4426	4964	3960	4195	3976	4361	4548	3879	4467	4084	4310	4068	4240	4284	4350	4399	3677	4002
Capsianoside V	1013	513.272	6881	6891	6441	6333	6656	6438	6111	6133	6186	5957	5797	6213	6350	7121	5755	6517	6754	6916	6666	6541	7154	6498	5974	6534	6421	6157	6612	7137	6215	6071	6085	5927	5644	6357	6817	6736	6037	6250	6898	6784	6148	6139	6080	6728	5871	6733	6249
16-Acetylpriverogenin A	1014	513.357	3849	4160	3691	3913	3675	4019	4302	3753	3869	3319	3715	3676	4563	3788	3629	3976	3564	4030	5093	4349	3967	3586	3280	3679	3421	3767	3714	3521	4393	3688	4208	3635	3835	3507	3529	3639	3707	4457	3761	3797	3894	3621	3582	3854	3517	3385	4105
Taurocholic acid	1015	514.285	5559	7067	5603	5575	6071	5136	5345	5334	5336	5067	5198	5283	5794	5044	5168	5881	5038	5274	6154	7139	5915	5607	6127	5591	5303	5646	5350	5964	4933	5781	6151	5941	5628	5777	5794	5199	5054	6191	5923	4628	5185	5081	4683	5017	5191	5090	4780
22-Acetylpriverogenin B	1016	515.373	6024	5443	6017	5722	5357	5803	5339	5185	5418	5503	6104	5973	6021	5557	5426	5076	5867	5507	9821	9053	6276	5404	5641	6495	4901	5054	5728	5324	5454	5308	8370	8445	6187	5992	5723	5388	6061	5717	5095	5615	5352	5498	5567	5808	5296	5262	5582
3,4,5-trihydroxy-6-{2-hydroxy-4-[(1E)-3-oxo-3-[(3,4,5,6-tetrahydroxyoxan-2-yl)methoxy]prop-1-en-1-yl]phenoxy}oxane-2-carboxylic acid	1017	517.12	21293	20443	21658	20175	21316	20713	20207	20777	20805	20714	22689	21339	21654	21378	20617	20453	19867	20677	20887	20293	21725	20653	20560	21190	21140	21850	19982	20456	21154	20901	20545	19992	20810	20659	20785	20626	20951	21074	21999	22177	23145	22298	20519	20730	21263	21740	21486
Ganoderiol C	1018	517.39	5498	6356	5051	5498	5389	5650	5311	4990	4884	5425	5407	5371	5909	5377	4875	4754	5550	5479	22495	16087	4837	5419	5659	5738	5483	5695	5008	5241	5507	4685	17883	13468	5963	6647	5164	5380	5618	5030	5199	5233	5192	5400	5334	5879	4456	4902	6137
LysoPC(18:2(9Z,12Z))	1019	518.326	3996	3850	3881	3448	3690	3947	4093	3543	3275	3249	3735	3400	3856	3508	3486	3788	3660	3723	5692	5855	3816	3447	3386	3761	3524	3653	3866	3630	3429	4142	4907	4576	3767	3950	3474	4016	3718	3122	3761	3687	3946	4114	3690	3242	3533	3320	3750
Cyclopassifloic acid B	1020	519.369	5265	5251	4298	4601	4631	4653	4624	4657	4773	4860	4754	5038	4566	4284	4979	5060	4826	4856	4910	5193	5421	4731	4511	4217	4724	5171	5185	5579	4575	4614	5145	5298	4682	5602	4239	4393	4391	4567	5200	5350	4842	4148	4465	4678	4980	3980	5058
Bargustanine	1021	521.229	11269	10966	10527	10831	10449	12163	10559	10463	10984	11088	12123	11768	14093	12608	9826	10696	9697	8993	10427	10426	12371	12225	11111	10806	10999	10804	11685	13134	11490	12557	11326	11769	10478	11110	10897	10321	11803	10543	10679	12106	12125	12993	9356	9777	12181	11395	9878
PA(10:0/13:0)	1022	521.324	6497	6767	5338	6009	5858	6018	6474	6261	5703	5717	5794	5748	6044	5578	6027	5703	6288	6066	6205	6263	6565	6640	5892	6024	5405	6020	5557	5739	5711	6337	6255	5924	5908	6247	6149	6100	6182	6636	5263	5478	8867	8838	6050	6003	5858	5572	5779
2-Oleoylglycerophosphocholine	1023	521.347	6232	7024	5698	6202	5910	6181	6177	6657	5726	5684	6363	6927	5848	6512	6899	6671	6490	6775	7287	6601	6493	6335	6236	5892	5331	5825	6284	6391	5865	5766	6250	6155	6173	5831	6249	6816	6141	6515	6428	6166	6735	7485	6036	5822	6183	6140	5986
Tetrahydro-6-(2-hydroxy-16,19-dimethylhexacosyl)-4-methyl-2H-pyran-2-one	1024	521.494	10509	10285	8866	8627	11025	10476	9749	9566	8469	8306	11875	12420	8276	8693	8606	9081	9927	10394	8314	7898	8637	8219	9742	9821	10016	10284	8850	9169	8468	9200	8133	8144	10070	9764	9516	8632	10103	10617	10305	9733	9061	9731	10809	11725	9095	8960	9926
GTP	1025	521.984	265973	241568	275960	273919	291125	297147	311974	319183	301463	293523	327321	335602	248679	251251	323724	312509	273593	278732	209042	207063	312795	307260	287233	286546	337361	335087	272382	272506	308803	315601	257708	272631	289814	290528	272267	272882	298541	294049	292770	290987	325475	329218	305918	300770	324586	319286	303091
1-Stearoylglycerophosphoserine	1026	522.284	14899	14562	13619	14267	13276	13799	16521	16258	14580	14174	13895	14901	14985	14779	18181	16662	13104	14504	13835	14831	14514	14928	14077	13989	18013	18132	14857	15318	14665	15008	14702	15542	14540	13377	14755	14894	14585	14854	19970	19217	18492	17792	14662	16401	15839	17163	13893
LysoPC(18:0)	1027	522.356	14212	13972	13217	12374	11398	12639	12437	11429	11908	11543	13669	14036	13747	14869	13581	12293	12490	11902	13618	13950	14264	14319	12460	12870	11266	11408	13551	12467	12774	12971	11843	12288	13524	12163	13038	12260	13232	14342	12672	12536	13538	13093	13467	13639	12862	12942	12198
1-Stearoylglycerophosphocholine	1028	523.364	7385	8270	8677	7404	8186	8189	7376	7197	6025	6848	7651	8627	8143	8218	6486	7734	7011	7120	7502	7506	7378	7934	7400	7512	6877	6570	7242	6317	6782	7048	7317	6722	7288	8025	6739	7141	8120	7410	7633	7063	7033	7327	8046	7665	7259	6602	7686
DG(14:1(9Z)/15:0/0:0)	1029	523.436	8847	8370	7379	8055	8289	7532	7949	7085	6918	7011	8493	8636	7235	7811	6809	7322	8871	7935	13734	10937	7449	7184	7720	8120	8346	7608	7876	8097	7562	7072	11854	10192	7990	8015	8416	9241	7972	8563	8657	8111	7184	8123	8185	7789	7450	7497	8112
LysoPE(0:0/22:6(4Z,7Z,10Z,13Z,16Z,19Z))	1030	524.278	40768	36580	32146	33075	38498	35625	36456	35256	37573	37925	37743	38569	44692	46135	41041	42481	32621	31497	40635	40322	49189	49474	37615	35230	35839	37876	51909	52565	38641	38245	46400	45748	36375	35007	40925	39943	42162	40763	50355	49474	38047	40069	35955	35310	36031	36770	41497
6-(2-{8,8-dimethyl-2-oxo-2H,8H-pyrano[2,3-f]chromen-3-yl}-5-methoxyphenoxy)-3,4,5-trihydroxyoxane-2-carboxylic acid	1031	525.14	4791	5082	4204	4841	5241	4624	4298	4915	5703	5287	4479	4569	4829	4343	4641	4453	4225	4219	4126	4697	4305	4259	4576	4307	4293	4230	4551	4333	4545	4504	5262	5184	6118	5613	4511	4485	4839	4783	4219	4215	4821	3828	35795	37244	4762	5024	4839
Ganosporeric acid A	1032	525.248	6766	6853	7080	7014	6908	7241	6408	6331	6491	6471	6940	5982	7424	8261	6573	7031	7480	7331	6260	6557	6731	7331	6413	6301	6032	6622	7084	6633	7412	7240	7708	8233	8027	6365	7690	7719	6761	6800	8170	7835	7215	6614	7943	7959	7239	6851	7798
Desmosine	1033	525.28	16250	16436	14986	14352	16277	17355	15529	15320	16337	15887	15420	15647	18105	18086	18171	18336	15103	15617	16708	16675	20249	20649	14993	15317	15767	15523	20892	22356	16994	16584	18073	17947	14896	15421	17583	17498	16622	18842	19413	19838	16928	17188	15835	15964	14913	15319	17496
DG(14:0/15:0/0:0)	1034	525.45	6913	6281	5887	5803	6255	6344	5593	5941	5607	6168	6243	6713	5776	5345	5376	5455	5724	5736	7278	6225	5670	5746	6130	6232	6362	6045	5564	5728	5394	6032	6222	5489	5329	6115	6050	6254	6110	6315	6415	6444	6092	6291	6612	6477	5929	5716	6024
LysoPE(0:0/22:5(4Z,7Z,10Z,13Z,16Z))	1035	526.293	23485	23449	19065	18269	22962	23322	18728	17839	22171	21146	22569	22555	28418	28658	22824	22860	18457	18176	26828	24257	36387	32256	21314	20515	20568	21298	32213	32634	23948	22206	27697	26392	20555	19622	25318	23997	26968	27694	29765	27495	24570	23074	20326	19327	20955	20352	24623
{4-[3-(4-hydroxy-3,6-dioxo-2-{[3,4,5-trihydroxy-6-(hydroxymethyl)oxan-2-yl]oxy}cyclohexa-1,4-dien-1-yl)-3-oxoprop-1-en-1-yl]phenyl}oxidanesulfonic acid	1036	527.05	9961	9976	9808	10434	12879	11380	10933	11350	11362	12270	10946	10637	10475	11397	11038	12773	10551	10228	10987	10649	12599	10646	10636	10899	11769	11936	11672	10914	11674	11267	11487	11514	11626	12248	10648	10371	11902	12422	9998	10963	10610	10236	10151	10822	10627	10309	10659
LysoPE(0:0/22:4(7Z,10Z,13Z,16Z))	1037	528.309	23581	23159	18725	19491	21402	23045	17183	17045	20263	20227	25665	24738	26748	25378	18528	18646	19572	19385	37560	33810	30466	31445	20582	20644	18092	17512	31293	30891	22441	21467	34487	30726	21803	21295	23288	23551	24369	24746	23158	23199	23553	24512	20472	20139	19693	21774	21072
3,4,5-trihydroxy-6-({4-hydroxy-7-methoxy-2,2-dimethyl-6-[(2E)-3-phenylprop-2-enoyl]-3,4-dihydro-2H-1-benzopyran-5-yl}oxy)oxane-2-carboxylic acid	1038	529.172	10356	9964	9734	10796	11175	11015	11459	11102	15469	15725	11230	11133	10150	10214	11114	11298	10018	10367	9407	9667	10354	10863	10122	10075	11444	11363	10638	10999	11260	10886	11305	11199	11111	11758	9522	9232	10419	10899	10062	10680	13347	13369	9211	9715	14380	14730	14717
7-Acetoxy-6-hydroxylimonin	1039	529.208	6526	7550	6901	7146	8048	7859	6977	6757	8430	9335	7435	7338	6707	7445	7165	7080	7023	7187	7511	7252	7356	6478	7310	7510	6108	7074	6340	7499	7471	6761	7807	7162	7375	7405	7480	7161	7498	8311	7126	7022	7480	6659	7181	7689	7266	7576	7370
Kukoamine A	1040	529.305	21460	21468	19114	20004	21432	20399	29295	26795	18326	18252	19851	19163	20061	19759	20952	19811	23232	21694	22868	22117	24731	25521	18233	18487	18145	18111	23024	24283	18615	18627	23188	22429	19352	18538	19324	19091	19277	19503	20081	20068	21270	21055	19138	19180	19242	21809	23763
N-[(4E,8E)-1,3-dihydroxyoctadeca-4,8-dien-2-yl]hexadecanamide	1041	534.489	85336	80966	98639	95579	91632	87973	136769	137382	120433	117514	98223	100231	97359	99536	140534	136458	101592	100668	93478	96993	99178	95633	93766	94731	178927	177293	97959	99145	93210	94273	89201	93118	99371	98995	86310	88814	94751	93231	161388	153810	125741	123344	104128	102864	114355	112939	108786
Aldosterone 18-glucuronide	1042	535.22	8049	7631	7750	7882	9265	8694	8553	8114	7685	7552	8219	8078	7723	8175	7670	7910	8517	8060	8350	7300	7406	7384	7300	8666	8243	8124	7526	8098	8960	9376	9369	9300	8364	8869	8732	9230	9190	8860	7981	7253	8597	8659	8201	8848	7636	7494	8074
PA(8:0/16:0)	1043	535.341	53782	49803	49801	47888	44905	44487	44144	45428	41797	40569	54822	53535	56493	56295	43418	45066	47529	45282	84396	81368	54232	54283	43112	43657	41392	41740	50300	50034	44384	47606	69478	62621	56195	53865	48605	48495	50279	47759	46105	43650	48876	49059	47612	45462	47218	50056	43922
FAHFA(16:1(9Z)/9-O-18:0)	1044	535.472	8554	8468	7291	7224	8349	7964	9382	9106	8496	8211	9139	10572	7029	8079	8037	7944	8404	8044	7880	7394	7208	6869	8243	8114	9121	8882	7560	7630	7534	7966	7893	7233	8917	8638	7652	7920	7862	8787	8724	9515	7390	7837	7956	8867	8064	8289	8130
C16 Cer	1045	536.505	240644	224958	228004	222109	215322	219109	307417	298839	252844	257472	229370	233082	231023	232965	305251	295651	230550	233467	219643	220363	296803	296135	229013	225147	331312	328175	205413	204222	253668	251069	245298	256091	221863	223041	235634	228717	249215	245857	276624	282016	261751	261835	278066	275888	273439	268601	212353
FAHFA(16:0/9-O-18:0)	1046	537.488	16715	16112	14692	14570	12513	13495	15452	14510	12663	13581	14490	15698	13385	14232	14202	14784	14865	14329	14486	13360	13982	14024	14168	13406	14259	14237	13988	13848	14153	14274	13680	13439	14397	14590	15594	14420	13087	14258	15394	14685	14350	13508	15355	16914	14416	14016	13927
Thioguanosine 5''-triphosphate	1047	537.959	5965	6553	6090	6280	7290	7492	8990	8417	8014	8919	5790	6372	5361	5469	10201	10064	6559	6739	6347	5817	7377	7176	6897	6690	9813	8855	6524	6268	8447	7876	7042	6806	6953	7330	5870	6132	7638	7023	6891	6986	6551	7261	7037	7284	7916	8352	8192
TG(8:0/8:0/a-13:0)[rac]	1048	539.431	12011	15947	11770	11954	11460	11531	9468	10252	9477	9667	9657	9038	11876	10341	8903	9441	9042	9544	57706	40043	9518	9536	9769	10025	8976	9937	9359	9031	8996	9218	44591	31135	11653	11984	9764	9076	9810	9428	10151	10156	9555	8491	9831	10043	8877	8769	9221
Cefonicid	1049	541.026	11188	10983	11514	11802	11734	11574	10328	10356	11346	12377	11508	11143	10947	11123	11717	11504	10969	10913	11642	11255	11412	12076	11795	11804	12325	10808	10547	10978	11429	11365	10886	11573	11488	11426	11065	10599	11551	11125	11526	11496	11298	11056	10937	10264	11310	11613	10148
Cortolone-3-glucuronide	1050	541.266	9308	10423	8397	8583	9257	9547	13364	14302	8793	8938	9388	8709	9243	8933	8875	8821	10923	11458	8956	8272	9615	9460	8320	8744	8174	8641	9093	9135	8597	8903	9128	8946	8738	8739	9299	9132	8412	8523	9496	8739	10146	10723	8590	8101	7505	7605	9418
1-[1,4-Dihydro-4-nonyl-5-(1-oxodecyl)-3-pyridinyl]-1-dodecanone	1051	542.495	5624	5914	6093	5729	5492	6082	6676	7331	6576	6978	6347	5786	5498	5967	7477	7511	6635	6267	6097	5928	6720	7616	5658	5923	8039	7662	5817	5439	6244	5954	6348	6779	5742	5957	5851	5521	6314	6812	6730	6947	6566	6656	7248	7240	7365	6549	5531
Lacto-N-triaose	1052	544.189	7534	7409	7062	7114	7590	7297	7618	6908	8196	8457	7202	7735	7034	6973	7577	7218	6767	6966	7829	6438	7845	7352	7166	7387	7675	8087	6861	7202	7678	7858	7440	7312	7578	7372	6766	7214	7934	7701	7274	7546	8303	7190	7885	6853	7471	8765	7533
Americine	1053	544.292	18453	16985	19626	17928	17071	18335	18532	18454	17686	17428	18206	18323	16403	17530	16754	17339	21604	21238	18314	17936	18441	18087	17215	17137	17304	17621	17643	17880	18552	18149	16394	17879	18764	17750	19745	18990	18598	19007	17786	17799	18505	17391	18123	16727	16966	17566	18132
2-Hexaprenyl-6-methoxy-1,4-benzoquinol	1054	547.414	5314	4689	4566	4374	4194	4828	5273	4774	4895	5575	4791	4911	4487	4017	5346	5135	4738	4645	5415	4688	4208	4984	4326	5038	5008	4868	4135	4462	4474	4450	4850	4581	4461	4358	3857	3816	4028	4443	5162	5706	4798	4815	4486	4482	4928	5545	5862
Endoxifen O-glucuronide	1055	550.245	24037	23289	23128	21604	27961	28763	28338	26811	21097	21184	23991	23886	31709	29573	24466	23481	22400	22356	19344	18656	20972	20818	23099	22219	23155	23029	20186	20495	30617	30209	26920	27519	25099	25077	29682	30541	26869	28490	22647	24182	18738	17890	30143	29606	21286	23131	28820
DG(15:0/16:1(9Z)/0:0)	1056	551.468	7486	7362	7052	6646	6257	6881	6452	6488	6428	6428	7320	7210	6842	6871	7067	6802	7270	7245	11601	10720	6739	5948	7226	6678	7098	6826	5944	6716	6588	6261	10253	9155	7373	6907	7092	7678	7291	7559	7483	7691	6517	7259	7295	7091	6092	6990	6765
Vignatic acid A	1057	552.273	10804	10747	7749	8843	12859	12990	10500	11393	12048	12081	9897	8963	10456	10560	9915	9671	7990	8516	9012	9355	11095	10220	8606	8751	8785	9196	10019	10322	10276	8256	9616	9422	8216	8588	8240	7919	8950	8905	9361	8921	9030	8677	8898	8487	8353	8175	8231
6-({5,7-dihydroxy-2-[4-hydroxy-3-(sulfooxy)phenyl]-4-oxo-4H-chromen-3-yl}oxy)-3,4,5-trihydroxyoxane-2-carboxylic acid	1058	557.023	14219	14466	15043	14385	15196	15695	15197	15386	15907	17751	15634	16827	14503	14175	14615	14983	13849	15170	15830	16614	14403	14921	14736	15094	15061	15501	14645	16309	15681	15473	16372	15272	14513	16011	16082	14966	14536	15707	14430	14972	15531	15384	13510	14605	14716	15223	13734
DG(14:0/18:3(6Z,9Z,12Z)/0:0)	1059	561.453	9445	9409	9728	9437	9442	9418	9143	9220	9386	9231	10806	11502	8895	9860	9387	9138	9898	8602	9891	10796	9586	8882	9487	9769	8788	9389	9007	9119	9110	9518	9318	9291	9458	9563	8134	8856	9603	9193	9523	9171	9398	9471	9636	9387	9558	9994	9568
Taurolithocholic acid 3-sulfate	1060	562.253	7989	7836	8334	7761	9209	7707	9562	9094	8503	8736	8551	8844	8382	8404	8828	8985	8714	8755	9966	9114	10210	9103	8039	7962	9037	9473	8742	9433	9514	8228	9111	9352	9333	9973	7906	7673	8747	7803	9216	9099	9188	10017	8543	8312	9629	9867	8074
C18:1 Cer	1061	562.52	13030	12770	14920	14170	12947	12961	17467	17846	16308	16252	15234	14106	13642	13137	18175	17887	15219	14379	14477	14789	14281	13970	12892	13421	23552	23599	13756	13626	14348	13026	13776	13951	13863	14295	12018	11668	14359	14093	21827	21748	18754	16771	14672	14635	16332	16490	13698
dTDP-hexose	1062	563.068	27260	26173	28612	28859	29181	29577	36757	34531	30696	32528	28805	30164	32122	31465	35664	35664	27512	27938	27211	27114	28904	28951	30608	30999	39362	36942	26699	27984	29651	27966	29216	29170	29489	30742	31027	31052	28036	27882	33799	34850	32769	33071	33112	31475	31582	29934	30698
PA(8:0/18:0)	1063	563.372	60647	57772	55643	54587	50767	52978	53338	53169	47418	48165	60273	62066	67912	65960	52146	53234	55815	54990	66294	65624	64389	63706	53341	51601	50290	50239	59234	57987	54099	55724	57711	58870	61104	61773	56823	56519	59355	58675	54625	55791	59331	61254	55674	56420	56504	56597	49294
C18 Cer	1064	564.536	12824	12312	12244	11328	11360	12002	14354	14794	11958	12313	11951	12173	12015	11399	13551	13433	12392	12680	11900	10967	13503	12532	11962	11402	14992	14706	11763	11522	12633	11845	13174	13511	11552	11939	11159	12264	12296	12436	13537	13400	12213	13415	13262	12616	15504	15033	12041
UDP-hexose	1065	565.048	543265	492638	531922	504586	553195	551141	750213	754641	570549	571696	571095	576125	585104	598763	773361	749852	522423	525185	466561	479717	608971	598388	560785	552216	812459	802154	525911	528705	593254	601971	499319	527043	576761	575525	549605	553193	594077	593647	707446	706794	640825	641923	560635	563148	623177	628013	595040
FAHFA(18:0/9-O-18:0)	1066	565.519	14768	13245	12609	11328	12088	11487	12490	12500	11657	10669	12912	14129	12624	12230	12216	10874	12280	11666	12414	12222	12338	11697	11231	11902	13355	12493	11472	11814	11455	11985	12696	11976	11754	11885	12371	12440	12824	12066	14337	13365	11790	12166	13093	12581	12402	12562	12168
(3a,5b,7a)-23-Carboxy-7-hydroxy-24-norcholan-3-yl-b-D-Glucopyranosiduronic acid	1067	567.316	5986	6207	6059	6225	5611	6146	6274	6180	6229	5915	5626	6829	6182	6036	6621	6002	5964	5734	6512	6543	6806	6277	6028	5632	5932	6157	5863	5467	6227	6270	6352	5928	6430	6735	6386	5925	6138	6692	5798	5908	6411	6285	5939	7122	6404	6289	6452
Ganoderic acid F	1068	569.275	6737	7781	6085	7537	7243	6857	8086	7271	6841	7154	8120	6650	7560	7279	7812	7597	7560	6691	6512	7370	7253	7037	7485	7112	7927	7519	7605	6798	7328	7093	7755	6929	7190	6719	6907	7382	7174	7109	7586	7945	7251	7581	7225	6667	6354	7129	6909
1-Palmitoylglycerophosphoinositol	1069	571.289	12926	12607	14708	14362	14469	13949	16558	17396	15382	14582	14386	15058	14528	14401	16474	17326	14102	14621	15202	13594	13424	14549	12768	13794	17169	17805	14550	15032	12867	12302	13392	13374	14207	15303	14156	13622	12798	12827	14144	14529	15345	15561	13858	14119	15896	15227	15554
DG(15:0/18:4(6Z,9Z,12Z,15Z)/0:0)	1070	573.452	8971	10158	8648	9306	10427	10432	9156	9265	10056	10125	10473	9457	8897	8890	8911	9180	9297	9495	33371	25733	8870	9409	9506	9423	10730	10235	9196	9479	10336	9328	29491	21821	11104	10756	8275	8785	9136	10129	9767	9386	8832	9433	9164	9564	8349	8130	9059
DG(15:0/18:3(6Z,9Z,12Z)/0:0)	1071	575.468	12086	13892	11734	12727	13636	12184	12237	12311	14115	13679	12385	11749	11343	11402	11437	11296	12277	12328	39781	27747	12200	12131	12193	12055	13325	12845	11507	11105	12236	11790	33384	25710	13310	13778	12672	12626	12642	13013	12543	12229	11635	12434	12168	11669	12653	12743	11677
DG(15:0/18:2(9Z,12Z)/0:0)	1072	577.483	8503	10003	7726	8837	9023	8339	8461	8250	8163	8160	9477	8605	8223	6938	8111	8308	8337	7788	22965	18333	7289	8238	8315	8653	7781	8372	7263	7762	8678	7615	20652	15278	9412	8843	8641	8369	8715	8541	9305	8825	7978	8078	8792	7841	7391	7518	8384
Uridine diphosphate glucuronic acid	1073	579.027	145241	135000	173039	169262	165128	164006	185221	181869	138432	136903	179289	188311	152787	158717	176808	172029	167243	169725	159094	164017	180769	178427	147854	145248	185967	179538	154787	154181	163084	171636	147279	159132	175884	174517	154358	154489	164261	164388	154493	155999	156047	159883	157314	152796	152420	152565	148636
Hordatine B	1074	579.305	5677	6999	6510	6006	6542	6178	6597	6434	5894	6831	6530	7032	5892	5866	6860	6469	6617	6075	6822	7114	6687	7479	6035	6230	5537	6245	6582	6999	6351	5840	7525	6808	6054	6912	5961	5692	6175	6575	5875	5987	6159	5899	6185	6274	5995	6322	6594
Bilirubin	1075	583.256	7984	7969	8204	8250	7834	7547	8026	7278	7235	7714	7770	7388	7699	7742	7471	8458	8493	7556	9872	9337	6875	7846	7446	7351	7370	7638	7548	7628	7350	7857	9988	8998	7760	7679	8212	7290	7897	7890	7697	7914	7306	8383	7756	7807	7309	7294	7992
Erythrinasinate A	1076	585.489	40458	38092	37793	35983	37451	38229	37293	34784	36229	35387	36379	37872	32159	34451	33894	35261	39788	40259	37056	36748	38359	40451	33179	32374	44084	45875	39115	39258	37460	37073	36440	38787	40875	38714	29976	30260	39012	38852	33291	32879	32212	31942	34957	36579	32008	31353	30027
GDP-L-fucose	1077	588.074	30719	27948	27310	26993	33047	32736	35931	35951	32296	33876	26531	28294	34513	33527	35988	37056	27612	27861	27234	27708	33224	34515	32062	32910	37100	36512	32004	32823	31835	32722	31955	31767	33983	33717	32446	32510	31831	31245	35348	35667	32371	33102	33097	33535	32218	31494	30846
Tuberoside	1078	591.391	5732	5741	4831	4527	7437	6154	5163	4862	5823	6473	5472	5118	4679	4484	6598	5851	4842	4793	6170	6607	6011	5331	4518	5141	4647	4714	6521	6999	6461	6616	7297	7319	6559	7352	5079	4733	4499	4843	6154	5865	5692	5673	4976	4565	5888	5636	5989
C20 Cer	1079	592.567	4653	4397	4860	4300	4771	4732	5066	5060	4176	4484	5765	4842	4579	5010	5018	4713	4049	4671	4447	4194	4859	4554	4662	4628	4709	5289	4726	4347	4968	4473	4437	4654	4941	5139	3848	4550	4663	4537	4969	4899	4680	4868	5202	4719	6843	6035	5153
Epicatechin-(4beta->8)-gallocatechin	1080	593.13	5869	6612	5722	5645	5799	5420	5480	5147	5896	5316	5582	5785	5553	5869	5224	5339	5395	4885	5259	5919	5354	5609	5200	5134	4437	5561	4629	4633	5588	4876	4602	5583	5297	5761	4683	4737	5146	4966	4675	5410	5700	5317	5064	5466	5393	4836	5165
Astaxanthin	1081	595.38	9366	8978	7832	8344	11313	10173	8061	8156	9684	9422	7565	6715	9149	8890	8640	7986	8368	8183	8886	8346	7518	8215	7258	6681	7245	7792	10335	10292	7851	7039	9352	9104	8715	7988	9718	9831	9252	8126	8063	8252	8327	8085	7887	8235	8099	8462	7853
Glycerol triundecanoate	1082	595.494	18136	22211	17097	20274	18843	17334	15255	16558	14850	14995	16292	15580	18009	16712	14319	15110	14954	14474	77694	59922	14261	16180	16103	18240	15743	15842	16410	15049	15124	14314	74882	51397	20762	21928	18474	18450	17294	16576	16889	17497	16119	14598	16062	14529	14388	13674	13780
Erythrodiol 3-decanoate	1083	595.511	9066	9206	8827	9416	9648	9820	9616	9746	8886	8968	8940	8745	8658	8826	8571	9803	8797	8337	25827	19555	8257	8111	8732	9407	11256	11763	8715	8435	8633	8120	21643	15540	9666	10049	8647	8432	8859	8615	10597	10620	9298	9056	8606	8747	9041	8525	8133
1-Oleoylglycerophosphoinositol	1084	597.304	21086	21254	21772	21315	20931	20810	27140	27423	26260	25253	22014	22501	23577	24865	30572	28525	21611	22867	20783	21151	21739	20495	23106	22621	27872	28499	20553	20752	20315	19690	21271	20360	21008	20973	22210	22423	20635	20756	23830	25062	26432	26810	22504	22747	24594	25437	25260
(8''R)-Neochrome	1085	597.432	10925	12651	9995	11637	12440	12689	11390	11484	12186	12595	12389	10424	10978	10378	10058	10191	11295	10827	11653	12487	10424	11051	10845	12311	10742	10706	11273	11025	11538	11093	12511	11999	10330	10289	11414	11100	11028	10373	10646	10518	10472	10385	11002	10295	10315	10570	11904
1-Stearoylglycerophosphoinositol	1086	599.32	67681	65157	71629	70243	62502	63071	89924	93291	91130	90665	73067	74303	85797	85092	99745	97354	68522	71811	67105	69636	68067	68149	84127	81193	104913	105748	67095	65454	66763	67043	64720	62727	64243	63641	78700	80658	66610	66427	79943	80644	94160	92984	88881	84462	91230	92129	86873
Cycloartanyl ferulate	1087	603.443	8944	8162	6818	6950	7730	7661	7670	6892	8032	8113	7831	7838	11922	13086	7415	8691	7635	7948	7749	7625	8507	8080	7442	7163	7055	7669	8028	8609	7721	6823	7501	8483	7606	7623	8918	9939	7946	7909	7935	9457	7602	7282	7527	8338	8850	8282	7500
GDP-hexose	1088	604.069	16255	15571	17759	17472	16913	17470	16444	16728	18254	19390	17115	17742	16217	15702	19285	18119	16373	16911	16115	16691	17096	18099	15927	15768	18704	18675	15770	15182	16559	16500	16115	17208	16560	17294	15577	16097	17302	15482	17841	18135	18692	19245	16508	16509	17932	19496	17867
CE(3D5)	1089	605.494	9136	9004	8046	7861	9230	8476	7978	8307	7748	9042	8967	8468	6988	7305	7881	8157	8558	8657	7983	9117	8152	9197	7646	8279	10014	9038	8311	8461	7809	8381	8926	8754	9292	9300	7618	7346	8652	8467	6727	7217	6844	7587	8476	8173	7531	8352	7536
UDP-acetyl-hexosamine	1090	606.074	842271	780127	929701	899932	888532	886257	1114076	1108640	857155	856852	975814	995977	1048277	1080460	1139510	1121715	881947	878827	824752	837983	909977	898906	1010749	1001712	1173192	1147579	851484	855447	844202	866912	811056	843508	923834	914176	973412	966698	854054	847340	1150875	1139329	1047684	1057143	995857	996298	985447	991822	888256
Oxidized glutathione	1091	611.145	99131	92774	91153	87942	69813	69514	78522	76028	76540	74095	79820	80379	76399	81001	95283	91606	77705	75971	85114	86880	87242	89881	80141	77929	76748	78693	85309	82830	77319	79123	85735	95533	82505	81880	87198	89946	79282	79971	111490	113106	116678	115534	78797	80313	103369	100189	90507
Cytidine monophosphate N-acetylneuraminic acid	1092	613.14	57852	53918	58248	55820	57794	59028	69824	70405	66685	64430	61759	59870	55858	59581	71964	71741	58256	56867	56114	55720	63337	61818	53594	55775	72055	70624	57600	59489	58624	57197	60192	61512	62151	63391	57735	55977	59402	58696	66600	70875	74282	73439	57179	56916	66842	70410	67572
C16 CErP	1093	616.471	68191	63859	68368	65793	61159	61513	55524	57280	62890	61137	62915	65675	63500	65056	58440	58951	69744	68329	63107	63600	76731	73969	64942	66952	64684	62134	57388	57830	67107	69631	65439	67125	61761	63959	64625	63542	71534	69263	60977	61485	61189	61272	74320	72186	58016	56256	58155
Cer(d18:1/22:1(13Z))	1094	618.583	16290	16099	16541	15731	15122	15144	22141	21231	17791	18068	17432	17399	15555	15198	20938	22236	18584	17121	16605	16029	16580	17353	15507	15513	24901	25286	15486	14616	17161	17749	16216	17325	16279	15513	15148	15365	17064	17656	19929	20891	17557	18686	17202	18161	18021	18777	15126
1-Arachidonoylglycerophosphoinositol	1095	619.29	12315	13466	13871	12958	11589	12225	13167	13161	13106	13320	13065	12669	14700	14956	15575	14919	12833	12662	13642	14360	13055	12556	13246	13618	14608	14535	14840	14797	12710	12232	15067	13409	12956	12303	13291	14526	12347	13260	15296	14837	14798	14715	13933	12913	14820	13943	14133
PA(8:0/22:0)	1096	619.433	12560	12088	14163	13936	13260	13631	14842	14056	13887	12427	13217	14243	13823	14880	14274	13066	13952	13408	13162	11703	13589	14335	13936	14177	14013	14890	12570	12539	13706	14507	13082	13235	13898	12866	13635	12458	13338	13676	12633	13237	12528	12794	14175	15080	11539	12632	11721
CE(5M5)	1097	619.509	8823	8997	9484	9584	9257	9152	8976	9073	10279	9197	9297	10292	8325	9024	9262	9386	9448	10304	9170	9765	10148	9182	8956	8319	10549	10926	9938	10402	8909	9039	9246	8672	9521	10279	8204	8719	10126	9722	11771	12544	12817	11473	9552	8545	10027	9649	8925
ADP-ribose 1""-2"" cyclic phosphate	1098	620.019	11855	13793	12294	11660	10524	10874	11436	11592	11471	11871	11481	10465	11211	9742	11471	10991	9816	11348	13624	13367	11445	10402	11183	10682	11349	10914	10160	11175	9584	9983	12749	11751	11290	11854	10383	10737	9680	9797	10569	10299	10582	10734	10356	11350	10785	11069	11386
C22 Cer	1099	620.6	10687	9779	9053	8839	8521	8179	11092	10714	8960	9793	9669	9399	8827	9271	10937	10135	9015	9099	10110	10863	9443	9272	8516	8909	10560	10368	8463	8253	9236	10150	11917	11307	8984	9327	9272	8950	8768	8879	9479	9622	9706	9632	8574	8566	13816	13852	9427
C22DH Cer	1100	622.614	4253	4639	3931	3768	3243	3608	4108	3707	3415	3563	3947	3642	3368	3413	4003	3813	3295	3746	4143	3933	3593	3389	3562	3444	4154	4036	3132	3625	3352	3574	3416	3977	3769	3438	3353	3039	3373	3295	3651	3651	3462	3652	3328	3467	7714	6492	4555
Neferine	1101	623.313	7130	7099	6301	6061	6637	6580	6949	6941	7698	7388	6598	6636	6074	7726	7024	7241	7209	7229	7170	7103	6101	6201	6967	7097	6484	6423	6419	5563	7673	5761	6798	6967	6989	6246	7309	7254	6568	6545	5579	6074	7089	7286	6475	6287	5797	6058	6554
Ponasteroside A	1102	625.358	8369	10185	6329	6981	10704	11134	7047	6509	10912	9679	8207	7121	7339	7150	8884	9000	6777	6783	11337	10795	8226	8230	6886	6900	7029	6879	10740	11852	9302	9595	13082	11469	9266	8910	6742	6803	6449	6272	8603	8702	7506	8558	6648	6375	7804	7671	9367
Remikiren	1103	629.337	5590	5290	5329	5257	5306	5809	7116	6753	5397	5423	5145	5066	5349	5352	5214	5150	6474	6171	5564	5506	5657	5535	5370	5392	4995	4858	4934	5593	7202	6959	5396	5362	6092	5847	5213	4946	4909	5398	5395	5299	12275	11688	5980	5389	5115	5422	5444
3''-Sialyllactose	1104	632.204	8335	12698	7692	9537	10126	9258	9262	9116	9412	8826	8755	7910	12376	10892	9001	8733	9369	7840	7741	7656	10093	10296	8222	10192	9835	10826	8945	9404	10791	9580	8950	8856	10020	8060	7127	7667	8045	8845	8288	7773	9515	8076	8341	8339	7452	8181	9224
CE(5D5)	1105	633.526	15616	14888	15743	14393	13851	14280	13561	12127	11909	13131	14271	14416	13004	12770	12454	12192	13935	14480	13130	14689	14615	15216	12210	12294	14395	14238	12895	13794	14843	14078	14486	14928	15404	15642	11916	10896	14273	14524	13267	13349	14412	12696	12137	12118	11882	12246	10108
Annoglaucin	1106	637.469	5190	5703	4710	5041	5492	5550	5057	5153	4707	5854	5804	4733	4795	4314	4955	5211	6030	5481	5304	5827	4795	5318	4769	5427	5186	5587	4897	4936	4835	5195	5331	4835	4412	5671	4653	4642	4293	4484	4574	4270	4858	5079	5157	4945	5051	5195	4639
6-({4,5-dihydroxy-2-[hydroxy({2,3,4-trihydroxy-6-oxo-3-[3,4,5-trihydroxy-6-(hydroxymethyl)oxan-2-yl]cyclohexa-1,4-dien-1-yl})methyl]oxan-3-yl}oxy)-3,4,5-trihydroxyoxane-2-carboxylic acid	1107	641.158	1996	1878	2027	2037	2153	2052	2097	2567	2398	2140	1981	2133	2327	2385	2082	2218	2014	2102	2162	2170	2199	2074	2115	2065	2366	2138	2166	1942	1826	2293	2239	2080	1966	2172	1939	1808	2105	2026	1944	1844	2242	2109	2058	2388	2121	1964	2371
Glycerol 1-(9Z-octadecenoate) 2-tetradecanoate 3-phosphate	1108	645.45	46493	44148	49599	50061	47543	47619	52807	55378	48761	48396	52394	51960	55847	55946	55014	56442	48578	47939	47497	48386	51044	50382	50082	49135	54613	55358	50714	50787	48635	48080	48268	49596	48370	49353	49837	49378	48983	49511	52121	52670	48715	48674	50071	49312	48182	48051	48426
SM(d18:1/12:0)	1109	645.499	9589	9104	9387	9422	9838	8941	9941	9254	9850	10204	10114	10092	10043	10071	9367	9604	9343	9274	8621	9209	10927	10433	9733	9413	10169	10017	9355	8936	9979	10645	9565	9277	9606	9966	9012	9171	10927	10487	8934	9621	9427	9505	10097	10088	8977	9202	9106
C24:1 Cer	1110	646.614	69932	67809	68726	67025	63027	64449	93918	91271	73448	74012	72018	72951	72068	72612	90748	90109	70242	72013	69525	70056	75311	77439	66358	66363	102578	99993	61294	64096	75748	75298	77195	78958	71966	72653	72332	70945	73054	72962	80607	80209	75536	74709	75860	75483	72872	72053	60915
PA(16:0/16:0)	1111	647.464	19899	19300	19011	19027	18707	18866	18745	19033	18042	18911	19547	18794	20966	20312	20326	20089	21015	19999	18535	18501	22007	22125	20123	20054	20708	20396	18079	17259	21418	21111	19966	20570	18983	19128	19677	19139	21329	22408	19208	19008	17620	17914	21854	23022	17363	16651	17238
CE(5M7)	1112	647.54	8915	9474	9288	9623	10102	9807	7760	8540	8624	8657	10467	10909	8560	8488	7124	8038	10520	11413	9776	10628	12402	11194	8187	7585	9021	8639	10954	10877	10425	10701	10335	9511	12646	10998	7028	6852	12166	12114	10040	10802	9938	9710	7701	8259	9202	8145	7811
C24 Cer	1113	648.63	21147	21563	19235	19292	18722	18380	23825	22359	18711	19097	19701	20115	19774	20762	24750	21627	17410	19470	23384	22533	21470	21449	17575	17269	23856	23965	18509	17409	20130	20427	28111	25490	21138	20845	20474	19339	19179	19109	20820	20796	19843	19759	20034	18315	24233	23056	18253
DG(18:4(6Z,9Z,12Z,15Z)/22:6(4Z,7Z,10Z,13Z,16Z,19Z)/0:0)	1114	659.468	20102	18894	19554	18980	19486	19620	20905	20262	18909	19745	21609	20954	22207	22713	20432	21574	19397	18937	19333	19097	22222	21521	18983	18985	21396	19939	20440	20029	19568	19840	19051	19021	19580	18795	19511	20782	20914	21443	21515	22316	21142	20497	19987	20413	18488	19170	18634
Mucronine D	1115	660.375	9369	9116	8235	8663	9234	10377	8368	8434	8895	8097	9153	8904	11747	10026	7432	8223	9838	8860	9542	9064	7573	8555	8983	8549	8477	8094	8971	9427	10148	9554	11840	9982	9152	8152	11731	11842	9146	9066	8117	8935	7427	8167	10353	9502	8801	9511	9453
Campesteryl linoleate	1116	661.591	3557	3327	3500	3350	3570	3904	3582	3568	3858	3248	3822	4159	3821	3450	3449	3041	3770	3660	3549	3450	3442	3674	3791	3505	3935	4207	3448	3260	3780	3752	3263	3165	3862	4179	3225	3185	3381	3796	3418	3767	3257	3609	3518	4059	3807	3803	3340
NAD (ox)	1117	662.102	248900	233668	294756	287818	262887	261923	292514	288894	296513	290844	293582	294596	308990	313796	293320	290718	267928	265401	274701	275173	279056	268787	286803	283460	305309	299765	261964	257488	253809	256772	253348	261794	275978	276266	284115	290231	256110	259948	286749	283728	326335	327464	297664	297574	314571	314460	293843
Campesteryl elaidate	1118	663.607	4127	3978	4863	4181	3903	4336	4757	4964	3990	5155	4497	4931	4183	4481	4714	4499	4313	4586	4392	4162	3965	4208	4336	4373	4970	5111	4290	4132	4539	4483	3930	4054	4735	4198	4430	3830	4869	4542	4690	4376	4184	4697	5137	4954	4555	4215	4406
NADH (red)	1119	664.117	56371	55929	50463	50047	61682	65140	96071	90185	89933	89221	57348	57788	54081	51419	104616	100293	44884	45355	45058	45951	57984	57976	56385	57328	99792	97406	52712	50401	65365	65427	62254	64266	56679	54757	61126	62128	59045	58205	57819	57022	80044	81415	56333	57349	95932	98772	96644
Glycogen	1120	665.214	8732	9084	9097	9174	9324	9014	8632	8636	8133	8757	9519	8535	9240	9410	8988	9314	8235	8706	11458	10690	9775	8892	9245	9720	9513	9626	9647	9556	9325	9216	10322	10476	23723	23050	10600	10314	10172	9222	8757	9069	10388	10303	9217	9047	8764	9484	9421
Glycerol 1,2-didodecanoate 3-tetradecanoate	1121	665.574	7580	7525	7077	7174	7267	6617	8086	7104	7090	7771	6864	7788	7286	6994	7084	7388	7180	7234	6773	7332	6372	6951	6746	6630	9056	9170	7304	7546	6355	6919	6476	6974	7510	7421	6509	6710	7539	7161	7439	7661	6988	7503	7306	7507	6466	7891	7241
DG(15:0/24:0/0:0)	1122	665.608	13978	14502	15389	14766	13877	13925	18375	18614	16401	16515	16707	16813	15355	15766	19346	17828	17269	16611	15234	14871	14791	14874	15536	15049	23080	23987	14472	14378	14983	16233	13518	14357	15429	15874	14468	13679	16511	14720	18569	18506	16720	16653	16545	16274	15418	14438	14259
Galactosylceramide (d18:1/14:0)	1123	670.525	7513	7381	5712	5862	6325	5881	9732	9223	7336	7087	6433	5587	6080	6454	9127	9168	6523	5847	5663	6228	8063	7899	5840	5389	11920	11608	6368	7489	7810	7770	6316	5823	6194	6119	6135	5978	8033	7992	11249	11112	7521	6694	6544	6305	7414	7547	6857
PA(16:0/18:1(11Z))	1124	673.481	114854	107943	118399	116094	113597	110874	115555	117289	106024	104458	120953	125053	124858	128952	124383	121603	114064	114906	113108	110629	118584	117996	112588	109296	128388	123531	117284	117018	114862	116106	114405	121092	119081	115109	112312	116070	116808	117032	124127	123842	116407	115507	112808	113329	108575	106805	108154
CE(20:3(8Z,11Z,14Z))	1125	673.594	4311	5118	4582	4428	4113	4643	4166	4877	4551	4797	5273	5259	4206	4135	5068	4916	4690	4514	4402	4174	4710	4519	4123	4466	4856	5309	4508	4442	4772	4263	4687	5046	4042	4730	3999	4023	4472	4463	4397	4209	4135	4545	4261	4197	5223	5159	4658
PE(14:0/P-18:0)	1126	674.512	22099	21103	22869	22336	21704	20999	22582	22397	21798	21648	21944	21264	23119	22387	24105	22509	21577	22134	21668	22025	22600	22441	21640	21851	25510	26172	22516	21461	21185	22286	22995	23979	22356	22774	20796	22206	21693	21714	23831	25052	22953	22497	23268	22309	21358	21380	19919
({6-[5,7-dihydroxy-4-oxo-8-(3,4,5-trihydroxyoxan-2-yl)-2-(2,4,5-trihydroxyphenyl)-4H-chromen-6-yl]-3,4,5-trihydroxyoxan-2-yl}methoxy)sulfonic acid	1127	675.088	6345	5834	5560	5971	6702	6594	5973	5899	5402	5718	6088	5601	7602	8338	5486	5628	4923	5302	5335	6189	5664	6512	5407	5521	5315	5653	7135	6471	5339	5388	5635	5660	5246	5503	5780	5127	4521	4942	5577	4991	5699	5680	5496	4992	5370	4952	5347
C26 Cer	1128	676.661	4252	3721	3949	3834	3687	4018	3971	3626	4043	3868	3917	3591	4015	3884	3618	3488	3262	4058	3547	3483	3485	3835	3527	3805	3851	3870	3449	3842	3871	3886	3638	3715	3616	4172	3407	3472	3845	3309	3562	3776	3675	3175	3450	3526	7809	7193	4914
Canarigenin 3-[glucosyl-(1->4)-6-deoxy-alloside]	1129	679.334	9855	10113	11009	10239	9573	10176	11002	10174	9522	9267	11217	11041	10465	11093	10741	10613	10788	10767	13458	14077	9950	11909	9362	8956	9195	9827	10086	9342	9510	9490	12379	13633	11434	11059	9491	9818	10584	10546	9497	9720	10560	9545	10297	10548	10671	10323	10364
PA(15:0/20:2(11Z,14Z))	1130	685.482	18601	19424	19185	18988	20294	18264	21218	22737	19597	20481	20544	19722	20340	22253	22780	21045	18163	18397	18367	18675	20533	20051	19540	18684	22324	20744	20863	19979	19759	20928	18035	18458	19928	20450	19276	19253	19531	20443	21486	21769	19665	19089	18688	19790	18784	19493	19098
PA(18:4(6Z,9Z,12Z,15Z)/18:4(6Z,9Z,12Z,15Z))	1131	687.403	21101	24720	22174	21321	27173	26863	22308	22294	21454	21038	23369	21195	28570	27740	19906	20177	24007	23788	20079	21038	20495	19280	22315	22225	20244	19149	21050	22322	25625	25306	30732	29219	19378	20190	31819	32618	21833	22080	23257	22687	18495	17839	26534	27556	21241	20698	26494
PA(20:1(11Z)/15:0)	1132	687.495	18911	18565	18645	18702	18102	19169	20021	19731	18645	18258	19075	19668	20339	19881	23248	21455	18126	18640	17603	18137	19787	19619	19604	18207	22212	22079	19023	19843	19930	19167	19445	20072	18677	19050	18769	18570	20568	20508	20403	21312	18617	18907	18502	18954	17243	18213	17833
PC(14:1(9Z)/15:0)	1133	688.492	91385	83997	93108	92280	93212	94582	103220	105169	103501	100854	95302	96970	108369	110307	108602	107231	90811	90939	88295	93409	102172	102667	102173	100581	124257	119658	97071	96281	97035	98164	95338	95701	97103	98200	98065	96222	98560	99217	99008	97561	95088	99220	104781	105600	90559	90358	89903
PA(14:0/22:5(4Z,7Z,10Z,13Z,16Z))	1134	693.448	13025	13673	13544	13629	13441	12795	13846	14310	11958	11983	13721	13383	15477	16863	13055	13870	13703	13524	13582	13809	13712	12057	13234	12804	13868	13025	13835	12454	13692	13342	13585	13544	12567	12565	14899	15400	12619	13564	15257	14572	13600	14277	13154	12222	12762	13037	14161
PE(18:4(6Z,9Z,12Z,15Z)/P-16:0)	1135	694.481	19593	18454	21141	20748	20218	19717	21140	21717	19352	20026	20111	21537	21204	21650	23986	23401	18776	19897	19176	19512	19152	18986	20093	20250	24055	24836	22345	22212	19710	18407	20661	20685	21216	20888	19249	19277	18831	18308	23703	23059	19942	20140	19934	19653	21205	19918	18933
1,2-Di-(9Z,12Z-octadecadienoyl)-sn-glycero-3-phosphate	1136	695.464	23495	24075	25084	24492	22810	23262	24865	24510	23799	23485	26887	26460	28071	28073	25505	25330	23424	22876	26924	26486	23251	24035	22948	23579	24378	23344	24570	23862	22758	23360	23383	23838	23019	23554	24194	25531	23471	23403	26601	26955	23682	25152	23146	23132	24385	24195	24704
N-[(4E,8Z)-1,3-dihydroxyoctadeca-4,8-dien-2-yl]hexadecanamide 1-glucoside	1137	696.543	9178	8224	7559	8135	7787	7735	11820	12472	8902	9978	8007	7534	7508	7899	11443	11793	7743	8021	8383	8320	9018	9202	8038	7824	13952	14056	8035	8220	8674	8525	7727	8368	8097	8405	7710	7145	8749	8429	12721	12796	9471	9448	7811	8286	9283	8780	9831
N-(2R-Hydroxypentacosanoyl)-2S-amino-1,3S,4R-octadecanetriol	1138	696.651	5252	4638	4512	4327	4241	3514	4164	3924	4387	4076	4924	4287	4122	4221	4135	4857	3972	5001	4332	4445	3917	3870	4003	3763	4381	4563	4220	3906	4439	4005	3934	3770	4146	4408	3616	4213	4431	3812	4493	4357	3745	4171	5026	3980	10039	9032	6210
Glucosylceramide (d18:1/16:0)	1139	698.557	34586	31482	21326	22123	23814	24057	57706	56789	33716	31416	22056	23007	23077	24121	62646	60268	23295	23231	22642	21942	36119	38706	23380	22832	68221	68144	24672	23950	35058	36223	23790	25080	23598	24431	21786	22813	35234	35577	67633	70525	36129	37236	25963	25392	35257	34361	27709
PA(18:0/18:2(9Z,12Z))	1140	699.497	111219	103516	119866	114317	109903	106523	117038	115577	106430	107568	116783	119480	121085	126904	124787	121734	109651	106734	108044	109889	116763	113615	106479	108818	123868	122095	120901	120417	113609	113536	108758	113928	114742	114015	110174	109365	113631	115692	125730	126398	117795	115654	109295	108353	109188	112169	109524
PE(16:0/P-18:1(11Z))	1141	700.528	286026	269053	348442	336247	331890	327008	283157	280187	303267	300455	336009	341718	321050	313242	301362	298215	335672	340429	330030	333552	292550	291748	299532	297457	335287	332740	320377	317673	286631	286669	359256	372788	352818	351823	290708	290266	288085	288611	303411	301029	324976	324408	324024	319869	305116	303918	253647
SM(d18:1/16:0)	1142	702.568	22469	21184	21432	21383	20135	21181	20513	20905	22669	21687	22084	22319	21288	21005	20843	20562	21695	21453	21074	22048	25720	24598	21331	21671	23924	22498	22425	21109	20753	21000	22778	23412	21984	21866	20427	21186	23003	23519	21984	21721	20717	19809	21868	22615	21383	21626	19381
DG(18:1(11Z)/24:1(15Z)/0:0)	1143	703.623	4905	4676	4790	4361	4464	4691	5011	5332	5147	4877	5009	4854	4503	3947	4452	4661	5011	4566	4636	4670	4148	4330	4624	4697	5054	4560	4164	3860	5400	4785	4669	4362	4831	4317	3987	3891	4314	4404	4205	4523	4382	4172	4648	4987	6787	6150	4989
PE(14:0/20:4(5Z,8Z,11Z,14Z))	1144	710.477	11483	11911	13340	11619	12464	11849	17686	16561	14755	14565	13565	11871	13310	14890	18445	17970	12491	12566	11732	12480	12182	12781	12318	13111	19891	18568	12866	13634	12682	12482	12938	11824	12209	12849	12724	13769	12266	12976	15119	15177	13844	13877	13983	13628	14017	12545	14540
N-(2R-Hydroxyhexacosanoyl)-2S-amino-1,3S,4R-octadecanetriol	1145	710.665	4931	5087	4589	4751	4413	4728	4649	4543	4778	4388	4373	4070	4773	4195	4510	4420	4171	5160	4577	4820	4326	4525	3866	3999	4104	4006	5145	3985	3969	4214	3939	4067	4184	4382	4235	3969	3605	4058	4019	4040	4489	4390	3932	4053	12839	12093	7338
PE(14:0/20:3(5Z,8Z,11Z))	1146	712.492	31297	29667	34260	33572	34392	33196	43360	44151	36834	36508	35062	35476	37598	39038	47145	46285	33426	32801	32216	32946	31996	32436	33223	34201	48670	47524	35369	35925	32867	35829	33856	33859	35745	35359	36481	34787	33609	33702	39983	39364	35267	34484	36780	35181	36494	34069	36467
PE(14:0/20:2(11Z,14Z))	1147	714.508	215074	203830	246036	236857	245326	241642	306680	306139	261301	260774	252554	257264	270905	275594	315491	314804	238193	237795	237942	238815	242959	234335	249741	249276	342528	340864	257161	253522	241878	245078	234153	242755	251972	251487	246627	244334	236585	235684	277770	278632	251241	251933	252109	255278	252238	247930	250872
PC(15:0/16:1(9Z))	1148	716.523	709728	668461	807316	784043	762940	754533	817524	815892	772921	775301	812321	813186	847101	861631	846223	840768	787414	781963	777261	792529	782207	771904	777509	770321	962432	935130	777710	776633	763680	763468	793461	814870	791132	788450	767860	760916	771657	758636	836900	826913	806930	807422	835270	819447	746143	748663	668583
PG(16:0/16:1(9Z))	1149	719.486	19346	18443	20182	20689	21426	20604	22609	22884	21125	21262	20173	20369	21587	20858	24451	24389	19295	19721	19566	19588	20736	20927	19284	19534	25496	26143	22325	20561	19230	19420	21229	21317	21041	21573	20294	19542	19827	20901	22594	23371	21469	19945	20614	20376	21042	20746	20523
PE(18:4(6Z,9Z,12Z,15Z)/P-18:1(11Z))	1150	720.497	163806	157672	220459	210665	188564	186846	242112	236477	245779	242833	215807	220513	200990	206437	248114	248402	200037	198423	204766	207516	172181	164937	194136	190060	272521	267284	199306	199512	168095	167506	184065	191041	199274	196640	184608	188285	162477	163468	224827	225431	234463	239402	194533	194930	238401	245277	230254
PE(18:3(6Z,9Z,12Z)/P-18:1(11Z))	1151	722.513	1304762	1234874	1671617	1618848	1414254	1411475	1464880	1455196	1557397	1556230	1700866	1719133	1615177	1641234	1544015	1516342	1556331	1554077	1578754	1604724	1314032	1306338	1520516	1497488	1697531	1680774	1479287	1471709	1306364	1313484	1409059	1455877	1516422	1530198	1483531	1471504	1308039	1300252	1546675	1540843	1590302	1589859	1540677	1535496	1591267	1577049	1448868
PC(14:0/18:2(9Z,12Z))	1152	728.524	101653	95779	113307	111226	112155	110562	135109	136543	115036	119051	115228	118138	119785	123407	144336	143845	110258	107885	107494	110761	110274	107352	115113	108863	151937	150812	119014	117372	109669	111097	107770	111034	114383	115009	108999	112348	108540	106793	127785	130270	115980	113807	112648	113444	111259	112333	113463
SM(d18:0/18:1(11Z))	1153	729.59	10948	10626	11407	10370	10167	10581	9758	10396	10727	10685	10766	10673	10277	10257	11002	10788	10368	10878	10857	10147	10564	9984	10134	10392	11763	11501	10512	9883	10865	10991	11610	12111	11295	10822	9578	10516	10309	10641	10043	10508	11479	10427	10200	10482	10410	9966	10223
PC(14:0/18:1(11Z))	1154	730.538	176999	165745	187056	182102	173596	173878	198619	197110	177977	180296	182631	180930	199095	198763	211664	207822	179323	176794	176624	178401	186487	186134	181544	183570	228537	225238	184847	182257	183068	186920	183371	188399	183548	183767	180034	182916	184134	180449	202388	200900	193154	192027	190865	191976	179056	176371	162405
PE(14:0/22:5(4Z,7Z,10Z,13Z,16Z))	1155	736.493	51116	50960	66237	64064	58612	58741	81630	83096	72929	72755	66457	66282	67634	70853	85967	84832	62346	63774	59240	60317	55170	55728	64556	67252	90940	90515	61307	58850	55703	57710	54943	56390	62245	61716	64207	62280	55709	54824	69095	69827	67884	65887	64168	65233	72137	69073	72044
PC(15:0/18:4(6Z,9Z,12Z,15Z))	1156	738.508	177223	172110	224495	220378	194893	193209	233791	231251	235299	235619	232354	238889	239073	240617	239819	238792	214836	215720	211144	217322	188608	184731	221712	219326	267959	260233	205086	201342	187411	190770	191330	195936	203825	201708	214124	213445	185477	185078	222264	222172	230960	230091	224935	224375	224175	226140	218228
PC(15:0/18:3(6Z,9Z,12Z))	1157	740.523	209481	197304	238012	236360	222155	221476	265163	258260	256124	259700	245687	244020	261169	268478	267934	265503	222781	222741	225443	229860	225896	226222	247272	240097	289158	286451	234362	232989	224233	225437	216416	225058	232757	229272	241131	240286	222634	222642	253032	254554	252452	253518	246380	244084	246836	251019	242949
PC(15:0/18:2(9Z,12Z))	1158	742.539	1058399	987645	1180104	1137054	1134191	1140546	1373853	1369169	1216310	1213289	1210318	1220295	1267931	1280732	1438316	1420076	1109384	1111830	1124844	1142263	1124619	1120853	1157731	1138919	1579567	1560099	1226496	1219557	1139026	1146405	1149956	1181262	1218468	1211364	1157698	1155112	1148992	1123065	1324180	1309874	1212842	1212714	1183674	1174747	1157249	1158032	1120042
PG(16:0/18:2(9Z,12Z))	1159	745.503	36074	34682	37596	36139	36782	38208	41986	41347	38801	39502	37211	36454	39510	40448	44967	44312	34853	34419	34697	36175	38545	39788	37985	36319	48492	47946	39233	37919	38329	38979	36646	37787	39488	37791	35895	36777	38906	37901	47661	46680	40153	40404	39449	38696	39783	40364	38073
PE(O-16:1(1Z)/22:6(4Z,7Z,10Z,13Z,16Z,19Z))	1160	746.513	854609	810385	904358	877795	959536	959028	1079866	1083042	1062544	1054969	943492	948517	1064047	1084198	1133144	1119758	875048	881515	860266	876726	966875	956593	1001687	987392	1306286	1277892	1001723	995497	948608	958751	937490	975961	1015922	1015241	974604	973211	972454	958635	1006727	1007336	970289	962097	1034397	1032690	996413	992695	991270
PE(20:4(5Z,8Z,11Z,14Z)/P-18:1(11Z))	1161	748.528	1700355	1597952	1885880	1827015	1792362	1778549	1914468	1904094	1982839	1977156	1967632	1966177	2107167	2134641	1982297	1960250	1778906	1801230	1795266	1815008	1810708	1794502	1950083	1925925	2181422	2154046	1839770	1841932	1826601	1844729	1727419	1774427	1889986	1887800	1913488	1898813	1824946	1805359	1952810	1942736	1900873	1909547	1987215	1979871	1933335	1927329	1854440
PE(O-18:1(1Z)/20:4(5Z,8Z,11Z,14Z))	1162	750.544	1546895	1463641	1774494	1711287	1613050	1607062	1625926	1625377	1649859	1641920	1815610	1839063	1775638	1802607	1668764	1649627	1682139	1679713	1704075	1746758	1597780	1587505	1654664	1623533	1881900	1867218	1683003	1675866	1611252	1624838	1621313	1661243	1719684	1712351	1617017	1607289	1616305	1606543	1719001	1715850	1735628	1750324	1706499	1688999	1637664	1638846	1498183
PC(14:0/20:3(5Z,8Z,11Z))	1163	754.539	49606	47655	49862	49908	48097	49135	57213	56397	52909	52496	50416	52218	54933	56799	59389	56519	49290	48159	49913	48119	50549	49234	49673	51162	63449	61207	50164	50045	50716	50218	49167	48478	48167	51631	51440	50875	50000	51085	56101	55048	54491	53417	53186	53944	52273	51667	48662
Syzyginin B	1164	755.073	7693	8578	7522	9008	9377	9358	8323	8578	10724	9668	8691	8669	7609	8129	8597	7921	7403	7938	8398	7958	8698	9347	8748	7869	8530	8322	7945	8304	7852	8389	8301	8397	9278	8191	6830	7495	8233	7670	8342	9333	8077	8604	8584	8187	8385	8329	7894
Pelargonidin 3-sophoroside 5-glucoside	1165	756.213	2296	2237	2087	2875	2331	2614	2704	2674	2260	2798	2076	2278	2496	2230	2494	2353	2364	2434	2272	2493	2331	2677	2323	2201	2407	3404	2251	2209	2124	2202	2561	2328	2157	2177	2289	2245	2142	2515	2300	2269	2058	2531	2439	2210	2582	2353	2314
SM(d18:0/20:0)	1166	759.639	6940	6116	6788	6586	6168	6280	6434	6519	6331	6004	6894	6868	6482	6662	6705	6787	6041	6915	7141	6802	6567	6676	6073	6281	7399	6885	6351	6233	6437	7558	7010	6500	6140	6083	6053	6217	6746	6845	6841	6898	6802	6285	6661	6231	10885	10383	7605
PE(16:0/22:6(4Z,7Z,10Z,13Z,16Z,19Z))	1167	762.509	314551	301060	360315	347078	355744	355499	506959	507658	436704	428227	370293	369189	435295	439459	523855	513101	348693	348242	336320	338476	341630	343039	411953	407866	595906	590779	372625	367938	335630	338393	342970	355468	357952	362941	396801	395397	338355	331709	458813	457271	388327	394105	423035	421371	404664	398885	399398
Digitoxin	1168	763.429	10724	11611	11690	11236	11329	11849	12667	12372	12599	11191	10854	11383	13134	14090	11994	12615	11205	12307	10927	11282	10922	11416	11821	12745	11932	11715	11392	11593	11988	12973	13442	13323	11651	11015	14288	13998	11374	11037	11531	11792	11432	11521	11649	13324	11760	11567	12648
PC(15:0/20:5(5Z,8Z,11Z,14Z,17Z))	1169	764.523	842575	804357	1004269	980016	931921	926854	1216987	1198882	1106003	1103094	1053895	1062767	1130695	1149037	1238233	1222327	958798	957206	958942	971962	891662	888703	1064626	1050040	1358387	1341180	984115	969377	907069	911982	876199	903194	973975	980022	1024649	1025036	897915	884304	1117759	1103710	1030489	1038737	1049921	1044575	1062619	1045461	1055837
PC(15:0/20:4(5Z,8Z,11Z,14Z))	1170	766.539	1793318	1693033	2081063	2007093	1776246	1779760	1999073	1986685	1951228	1940219	2058584	2083531	2162065	2171917	2059413	2029946	1951567	1950826	1967244	1986190	1804165	1803337	2017952	1983466	2446148	2378933	1913777	1913320	1834014	1847926	1828366	1866918	1934955	1933867	1938495	1924547	1825762	1815882	2066267	2067170	1995438	2003120	2083912	2067450	1880759	1863914	1700065
PG(16:0/20:3(5Z,8Z,11Z))	1171	771.52	40287	41240	40769	42642	39917	41666	45774	46801	48509	47393	41583	42235	43436	45221	48738	47698	39694	40184	40001	40931	41874	43640	42872	42246	49547	50730	43576	42979	44102	44080	41720	42883	42226	42711	40497	40438	42955	42766	51119	53077	49462	49693	42392	43364	45604	45958	44722
PE(22:6(4Z,7Z,10Z,13Z,16Z,19Z)/P-18:1(11Z))	1172	772.528	417009	390885	380857	375920	420298	420452	491644	487584	457062	454882	399830	399657	489226	504175	511584	504599	372322	377065	368450	373924	466384	457286	458232	450100	540209	534856	433767	439259	459844	463588	404539	414955	444932	445753	455024	448898	464778	458168	457661	451365	410785	412607	464533	458013	431887	436320	440681
PE(22:4(7Z,10Z,13Z,16Z)/P-18:0)	1173	778.576	1227406	1149938	1306601	1267425	1256786	1251493	1258396	1242874	1232744	1222142	1336053	1350598	1329859	1344745	1303081	1294118	1242712	1241203	1264779	1302100	1301223	1292848	1216101	1202167	1407466	1390611	1335036	1335994	1259549	1280250	1262769	1308159	1336544	1331307	1227180	1225795	1297792	1275780	1364322	1339583	1343453	1340194	1255527	1245405	1225171	1220056	1142931
PC(14:0/22:4(7Z,10Z,13Z,16Z))	1174	780.556	81212	78316	80799	82310	79907	78556	83167	84302	86589	85699	84748	86217	91209	91891	89003	87531	81102	80877	81624	81667	82744	82430	87685	87266	92652	92058	81045	82933	82376	84110	79761	84007	83577	82401	83793	86712	83613	83963	87148	86970	86026	86688	88003	88479	81013	80738	77580
PE(18:4(6Z,9Z,12Z,15Z)/22:6(4Z,7Z,10Z,13Z,16Z,19Z))	1175	782.475	10983	12078	13212	12725	13203	13540	12101	12041	12424	13246	11256	12284	14300	14413	13388	13668	12891	14023	13784	14665	11115	11518	13374	13642	12774	12902	12316	11900	13189	12960	12411	12401	12675	12624	12295	14203	13044	13423	13702	14404	13781	15091	14201	13431	12342	11810	12135
FAD (ox)	1176	784.149	11044	10999	10017	11145	9510	10578	10697	10660	10252	10619	10412	10727	11176	10795	11253	11318	10182	10101	9454	10157	12874	12347	10641	10720	10655	11094	9754	9696	11685	11299	10946	10787	11962	10650	11387	10721	10923	11291	10749	10764	11122	10975	11256	11781	11156	10932	10618
PS(16:0/20:3(8Z,11Z,14Z))	1177	784.513	63705	61605	67372	66529	62914	65826	68293	69508	75877	72383	69431	70033	77549	75121	71895	70008	68675	67969	66891	69051	69039	67609	70607	70725	74019	74298	67513	71205	68717	68977	64201	66599	64377	65935	71927	70115	67565	67449	68800	67526	72301	75253	71396	68929	70278	71783	66215
PS(18:0/18:2(9Z,12Z))	1178	786.529	414103	389913	428489	411123	405136	408623	417334	416498	434376	433276	435586	440949	480599	480643	437661	429729	412936	410448	412484	419548	477794	471740	429451	419841	472727	468608	447827	447423	440243	445563	412363	423955	429091	424614	430144	430137	451933	450472	443688	434190	458790	456233	434590	443597	426599	423580	396875
PE(22:0/P-18:0)	1179	786.64	16625	15490	16137	15500	15485	15649	18584	17882	16488	16278	17082	16732	16201	16842	17591	18725	15676	16221	16977	17003	17780	17492	16507	16314	19748	19455	15391	15793	17656	17956	16802	17499	16888	16375	16303	16126	17367	17645	16653	16396	17427	17211	17156	17149	16648	16146	14453
PS(18:0/18:1(9Z))	1180	788.544	1727350	1619456	1685492	1642472	1499098	1512536	1518728	1514311	1494249	1483376	1632188	1649370	1830768	1861417	1582141	1566825	1618213	1628478	1639524	1667731	1919439	1887945	1582552	1574123	1781029	1738581	1602902	1589771	1716513	1757595	1673063	1738843	1592830	1587963	1551205	1554344	1715378	1717478	1717750	1697176	1768117	1758809	1703599	1692539	1517016	1518321	1224253
PA(22:6(4Z,7Z,10Z,13Z,16Z,19Z)/22:6(4Z,7Z,10Z,13Z,16Z,19Z))	1181	791.468	14103	13866	14370	13825	15185	14862	15984	15454	13760	15272	14373	14633	17580	17965	16994	16441	13742	13952	13517	13561	14682	14421	14237	14415	16093	16571	14450	14711	15233	15492	14537	14491	14977	14255	16179	15788	14444	15029	17499	17193	14725	13949	15805	15864	14273	14689	15479
PG(16:1(9Z)/22:6(4Z,7Z,10Z,13Z,16Z,19Z))	1182	791.487	25139	25113	26293	24633	27644	26489	33248	34282	29686	29673	25773	25950	30037	29815	37978	36396	24201	25297	24624	24612	26402	28839	27894	27410	38715	38542	26276	27841	27740	28185	26071	27069	27200	27753	26316	27286	26800	26967	31711	32756	27862	28488	28701	28363	31428	29883	29160
PC(15:0/22:5(4Z,7Z,10Z,13Z,16Z))	1183	792.554	657326	629760	623501	611400	638609	630332	702933	693894	661249	659715	638678	642051	755144	763032	700579	701632	596650	598646	596250	599166	681443	681615	697865	695204	803124	792077	658582	655429	701099	701187	630493	648026	664070	669591	688212	676605	694147	681380	724662	719864	670370	657834	711118	710721	636717	638759	603915
PA(22:5(4Z,7Z,10Z,13Z,16Z)/22:6(4Z,7Z,10Z,13Z,16Z,19Z))	1184	793.482	16316	16675	16602	17243	17770	17912	21610	20554	20002	21188	19055	19591	18066	18758	19637	19933	16707	16832	16628	16738	18355	18135	17414	16917	22976	22290	17793	17696	17174	18279	16772	16266	17395	17517	16592	17437	17155	17790	19017	19664	18701	18800	18345	17947	20438	20295	20442
PG(16:0/22:6(4Z,7Z,10Z,13Z,16Z,19Z))	1185	793.503	44755	42531	45670	45153	47166	48164	53522	54131	54461	53776	46583	47093	47271	48778	57833	58536	42358	42576	42331	43659	46539	43325	46395	43751	60635	61309	46366	47236	45965	45971	45534	47797	48855	48701	44115	44913	45493	45513	54839	52845	50119	50780	45563	47903	53903	54377	52976
PG(16:0/22:5(4Z,7Z,10Z,13Z,16Z))	1186	795.519	47511	46218	48047	48004	48445	47794	50611	49053	55115	55533	49928	48497	48189	49382	52921	52942	45835	46056	46181	47146	49308	49616	48135	46793	57194	55228	48401	49209	49030	50306	46495	48031	49250	50107	47402	47646	50570	48572	52849	54286	52337	53392	48360	47813	54067	53976	51235
Delphinidin 3-lathyroside 5-(6-acetylglucoside)	1187	800.203	7752	7484	7899	8147	8337	8852	8069	8446	8651	8670	7946	9022	8231	8276	8386	8469	8057	7996	8066	8504	8317	7899	8446	7582	9660	9431	8774	8779	8111	8254	8254	8842	8882	8889	7581	8125	7665	7945	9260	9153	8815	8962	8188	8291	8136	8250	7847
PS(16:1(9Z)/22:6(4Z,7Z,10Z,13Z,16Z,19Z))	1188	804.481	16882	18353	18580	18463	19984	19103	20641	20871	21803	21664	19679	20533	19428	20141	21615	23004	19108	18233	17614	18161	18252	19411	20421	19333	22263	22357	19244	19568	19796	18189	19430	19131	18816	19964	20909	19576	18410	18734	19545	19122	19361	20097	19641	19724	19882	20154	19457
PS(16:0/22:6(4Z,7Z,10Z,13Z,16Z,19Z))	1189	806.498	62274	58804	64553	64337	66765	65550	81684	80105	77633	76739	70895	67410	76339	79059	85070	82877	66185	67401	63666	66239	64610	65513	73900	74536	87247	87035	69178	66602	64296	67360	63119	65221	67193	67398	72616	74223	66036	67797	72751	74662	72096	72378	73406	72824	72383	73012	72603
PI(16:0/16:1(9Z))	1190	807.503	53295	53234	69551	66109	69533	69654	77630	79214	70333	71636	74992	74395	66893	64485	83982	80055	73376	73365	70531	68623	62093	61607	63335	62882	90764	88634	69933	70005	61066	60590	66084	70562	70169	70528	61336	61682	62333	59096	69383	71110	63318	66382	64454	64653	63648	62779	64260
Acetyl-CoA	1191	808.118	12012	13198	12143	12096	10706	11163	11047	10688	11552	11047	11015	11662	12782	12992	11326	12034	10868	10944	13228	14253	12923	13846	11330	11529	12386	11982	10749	11395	11520	11675	12018	12335	10823	11225	10471	10428	11479	11601	11772	12110	12721	13479	10657	10928	11569	11421	10705
PS(18:0/20:4(8Z,11Z,14Z,17Z))	1192	810.528	466017	448958	539964	524235	450772	453309	468296	465819	506283	504441	552519	547434	576468	586305	489072	479111	524714	520887	523562	537178	482572	478952	535294	526898	532128	522584	493412	490781	468217	466907	461520	469267	466701	468737	519698	508031	459563	457644	518608	513133	557258	559027	523985	523442	507518	516727	448439
PE(24:0/P-18:1(11Z))	1193	812.655	15108	13773	15355	14068	14875	14490	15135	14609	14699	14423	14803	15049	15806	15599	16478	16606	14484	15498	14881	15106	15211	15139	14634	14272	16649	16475	14635	14879	14980	14693	16325	15759	15269	15153	14146	14337	15284	14926	15480	15405	15709	15518	15291	15639	14157	14279	13307
PG(18:2(9Z,12Z)/22:6(4Z,7Z,10Z,13Z,16Z,19Z))	1194	817.502	64908	59993	64255	63270	65500	63185	69792	68735	72661	73325	63339	62801	68069	69437	76856	74827	59602	59575	61208	61722	65484	66725	65617	64136	77482	75740	65888	64126	66671	67593	65198	65195	66139	67501	62463	61887	65133	65074	73393	73371	67316	67425	66026	65493	76076	73631	70252
PG(18:1(11Z)/22:6(4Z,7Z,10Z,13Z,16Z,19Z))	1195	819.517	214888	205366	211166	207330	229612	230602	257476	255658	269130	269033	218244	216580	231374	237186	285178	282977	200682	198600	201690	205511	237605	230470	220229	217874	295301	294427	235272	236051	225823	227465	230407	234404	236102	240864	219609	218680	228240	227196	260953	256171	236881	233487	227481	229485	273257	274821	266518
Loquatifolin A	1196	821.417	11309	10144	11102	11397	11395	12253	11019	12082	11333	12048	11377	12450	10352	10751	11522	11757	11142	11282	10938	11107	12451	12041	11573	12302	11995	12317	11707	12096	13116	12806	11587	10340	11105	11060	11681	10457	10828	10520	12609	12225	11730	11139	11165	12554	12377	12162	11196
PS(DiMe(9,3)/MonoMe(11,3))	1197	822.459	16309	17063	18138	18592	16746	17000	18633	17717	20459	19316	17821	18375	17144	16513	20182	18302	17634	17039	16571	16845	17187	15796	19916	18133	19101	19534	18204	18207	16946	17519	16662	17613	17200	18332	17417	18133	15714	16987	18471	17572	18583	17873	18448	18099	17839	18825	18021
Amylopectin	1198	827.267	7694	7265	7791	7810	7404	7868	7640	7872	7658	7523	8199	7961	7778	7194	8414	8000	7683	7659	8288	8172	8366	7997	7692	7437	8496	8317	7748	8069	8009	8086	7659	8065	11982	13232	7691	7594	7679	7994	8192	7692	7986	8255	7436	7212	7827	7730	7863
PS(18:1(9Z)/22:6(4Z,7Z,10Z,13Z,16Z,19Z))	1199	832.512	68851	68196	65881	66588	70919	73776	78328	79163	76816	74819	71469	69141	83848	85483	78689	79193	69818	66830	69500	71971	77084	75965	82629	80860	84456	82665	75401	73775	77748	79382	69254	68772	68935	69132	77558	77719	75674	76315	73096	73153	71328	69945	76826	75398	66883	68844	68232
3,4-dihydroxy-5-all-trans-decaprenylbenzoate	1200	832.637	33309	30316	30705	31172	31441	30689	30762	30545	32760	32909	29424	30713	30893	30685	34925	33986	29744	30874	30239	30355	30930	31434	29577	30231	33776	33182	30222	30487	31920	32616	32431	32919	32887	34765	30972	29064	31405	32916	32260	31896	31337	31556	30070	31586	28986	29390	31433
PI(16:0/18:2(9Z,12Z))	1201	833.518	135630	128621	157021	153257	158610	163077	174167	170551	162939	160772	168983	170986	151030	151306	177472	174725	161692	159288	157589	158701	161931	158787	140522	141653	190044	183840	163505	168338	156003	156742	156918	157618	167139	165629	143726	140598	153301	152378	165901	157111	148300	150353	143661	144367	143719	145336	148632
Azaspiracid	1202	840.489	34736	32097	35732	33888	34527	35036	40043	40859	39492	40122	35079	35653	38932	39154	43906	42084	33620	35279	33000	33363	35697	36099	37363	37105	43897	45007	36853	35924	34092	36044	34721	35416	35307	35070	35298	36832	36367	35118	41595	41013	37825	38348	38474	37961	41104	39162	39118
PG(22:6(4Z,7Z,10Z,13Z,16Z,19Z)/20:4(8Z,11Z,14Z,17Z))	1203	841.502	110542	105467	106946	101953	104581	98986	102671	98585	106704	105782	105638	105262	111444	113833	107579	108775	95441	96636	97886	99706	109409	108031	105892	104283	115808	111789	106156	105317	104562	106147	102940	104826	107720	107645	102561	103914	107461	102725	115844	115926	106052	106041	109758	106316	114999	118519	102299
TG(14:0/18:4(6Z,9Z,12Z,15Z)/20:5(5Z,8Z,11Z,14Z,17Z))	1204	843.652	12790	11465	12038	12376	11645	11613	11370	11425	11756	12167	11642	11730	11639	12232	11791	11604	11945	12108	11849	11613	12247	11585	12596	11677	12810	11804	11555	12107	13124	12575	11915	11869	11439	11152	11115	11182	13181	12449	11956	12215	11975	11900	12238	11940	11652	11563	10733
3-methoxy-4-hydroxy-5-all-trans-decaprenylbenzoate	1205	846.653	41116	40295	41864	42610	44116	43930	47443	47762	43028	43911	45191	44095	45667	44935	47756	48162	43101	41732	43947	44670	43517	42286	41539	40009	52211	50960	45428	44287	44840	45960	41678	42663	41670	42509	41710	39939	43189	43079	50157	49658	47588	46873	41486	40960	45271	45318	41449
PC(24:1(15Z)/P-18:1(11Z))	1206	852.684	69364	64812	61633	61001	58336	58383	53787	55046	58205	56664	60699	60165	68246	69398	54567	55311	64008	65089	61216	62647	72013	73512	66537	65609	59265	58258	56236	56890	71857	73449	64963	66316	61955	60704	65753	63852	71559	72439	54174	54058	56534	55739	71116	70033	53837	54977	50830
PC(24:0/P-18:1(11Z))	1207	854.7	12989	12288	10264	10729	10011	10389	9929	10248	10930	10459	10343	10589	11543	11190	10248	10642	10666	11364	11389	11124	12717	12767	11084	10645	10256	10062	9860	9803	12630	12788	12814	12010	11596	10971	12116	10720	12275	11422	9525	9698	10443	10055	11997	11842	10917	10705	9875
PS(20:3(8Z,11Z,14Z)/22:6(4Z,7Z,10Z,13Z,16Z,19Z))	1208	856.513	37263	39741	39797	39141	42021	44070	43113	42979	42170	43414	41316	41424	42134	42168	42657	44642	40353	40435	40431	40211	41118	43301	44031	44686	46062	46794	42817	43719	43838	44406	39884	40694	41005	41529	42093	42916	43383	42131	40920	41365	37097	39178	42157	43027	37423	39683	37855
PI(16:0/20:4(5Z,8Z,11Z,14Z))	1209	857.519	165851	159029	205295	200382	189254	187705	194053	194992	201133	200352	223076	218839	193000	196145	201819	201793	204359	204033	198035	205245	182114	181351	181262	183202	217423	213062	193997	192083	178416	175334	181229	184962	194744	192527	179322	181377	176732	174908	195502	196021	200420	202102	185202	182179	194839	195164	184977
TG(15:0/16:1(9Z)/22:6(4Z,7Z,10Z,13Z,16Z,19Z))	1210	861.697	8482	8230	7741	7692	8477	7857	9051	8093	8367	8321	7857	7834	8044	8114	8389	8235	7933	9284	8944	8117	8547	8730	7547	7225	9210	8605	8668	8501	8859	8278	8221	8152	8011	8152	7318	7814	8332	8485	8301	8257	8219	7813	7957	7767	16037	15502	11157
PG(22:6(4Z,7Z,10Z,13Z,16Z,19Z)/22:6(4Z,7Z,10Z,13Z,16Z,19Z))	1211	865.502	450342	419177	438188	433234	499867	498209	519625	515045	530890	522257	435300	432406	517793	522658	582557	571471	400126	401424	414670	417980	479286	481276	480542	467729	601580	594158	538356	534032	453410	449480	505996	519014	517136	524044	476047	473821	462518	458657	531920	522731	476056	481097	500169	498609	546067	541552	518757
TG(14:1(9Z)/18:4(6Z,9Z,12Z,15Z)/22:6(4Z,7Z,10Z,13Z,16Z,19Z))	1212	867.65	15108	13750	14854	14999	14851	14657	14475	14157	15465	15327	13779	13942	14611	15659	15465	15735	14235	13885	14066	14071	15252	14174	15397	14502	15568	14923	15074	14202	14717	14442	14521	15507	14879	15358	14312	14465	14458	14759	14477	14527	14679	14454	15661	15624	14459	14506	14105
TG(18:3(9Z,12Z,15Z)/18:2(9Z,12Z)/18:3(9Z,12Z,15Z))	1213	873.696	11630	11029	11062	10568	10854	10547	10424	10600	10496	10937	10680	10988	11052	11415	10606	10224	10733	11016	10828	10854	11173	12020	10705	11208	10977	10940	10122	10747	11623	11805	11137	11667	10049	11157	11058	11050	11819	11596	10255	10539	10403	10927	12232	11197	10836	10654	9702
PS(DiMe(11,3)/MonoMe(11,5))	1214	878.52	47898	48843	49169	47313	51389	52133	53080	48389	54106	55363	49937	52023	55458	50100	54903	52377	47560	46818	51638	53400	49762	52343	48584	47689	55841	56836	51459	50478	51576	48038	50841	51261	47065	47778	51980	51839	52421	50972	48891	50330	49898	51314	51027	47255	54370	51939	53483
PI(16:0/22:5(4Z,7Z,10Z,13Z,16Z))	1215	883.534	806172	754552	893672	879558	857144	866030	917763	913131	930323	929639	928523	932606	889756	896872	950244	943428	834064	834403	847307	866277	892899	889370	837325	816813	986281	965118	907908	908197	858560	859629	818810	847137	906517	899777	823392	818824	852994	843665	926919	919864	898869	900297	830359	827114	899424	896685	886334
PI(16:0/22:4(10Z,13Z,16Z,19Z))	1216	885.55	2943086	2744316	2977998	2899165	2709285	2687752	2963144	2941739	2922376	2915766	2904459	2930780	3258524	3304770	3038939	3011510	2721969	2717716	2843122	2880818	3152038	3105359	2966514	2922578	3617559	3564510	2988693	2954728	2962081	2985015	2775797	2855739	2838382	2844084	2864811	2838515	2965980	2964891	3471258	3429344	3411761	3427816	3144009	3124147	2979129	2984689	2545487
TG(15:0/18:0/22:6(4Z,7Z,10Z,13Z,16Z,19Z))	1217	891.744	4890	5417	5718	5386	5403	5264	5219	5316	5584	4795	5380	5089	5956	5280	5235	5242	5222	5185	5025	4894	4525	4964	4929	5215	5759	5212	5195	4808	5238	4905	4932	4457	5292	4917	4870	4726	4873	5323	4818	4445	4939	5319	4824	5167	9598	9485	7357
TG(18:0/18:2(9Z,12Z)/20:4(5Z,8Z,11Z,14Z))	1218	905.759	5426	5102	5161	5144	5115	4911	5089	4765	5766	5751	5525	4818	4972	4688	5133	5417	4721	5394	4527	4948	5051	4543	4620	4712	5198	4772	4883	4476	5482	4948	4696	4849	5058	5022	4801	4313	4697	4434	4493	4788	5166	5048	5265	4995	8056	9129	6593
PI(18:0/22:6(4Z,7Z,10Z,13Z,16Z,19Z))	1219	909.549	155012	147652	154604	150699	157590	160296	169280	168214	167394	167994	153778	154486	168504	172097	171823	173237	146322	144909	148959	148408	174196	171703	157864	156605	191387	186611	170597	173457	165926	166742	163620	170978	165722	168757	155612	157719	167523	163474	180345	179215	168175	172167	162043	165009	163229	159360	154398
Amphotericin B	1220	922.481	21858	21559	22356	20702	21819	21494	28181	28625	23809	24780	23205	22027	25032	26715	26722	26038	22056	21950	19886	20168	22217	23009	26718	26142	28099	27524	21596	22527	22323	23323	20861	22200	23656	23389	25424	26297	24325	23658	23153	24090	22222	22143	25746	27199	24156	23160	24449
Undecaprenyl diphosphate	1221	925.627	45015	42240	48485	47650	47140	45492	45756	47480	45447	45819	48050	47851	46027	48126	48649	47842	46032	45472	46429	46729	46963	45660	44362	43611	50731	49521	47454	47360	45758	46640	46510	47247	48445	48032	43477	43293	46736	45943	48371	48303	47928	47763	44620	44971	44257	45089	40743
PS(DiMe(11,5)/MonoMe(13,5))	1222	934.583	18981	19281	19258	20452	20858	20160	18855	18952	21963	20762	19562	19970	18313	18467	19612	19444	20002	20123	19963	19663	18393	19481	19273	19003	20052	19815	21032	21225	18896	18667	19800	20287	20324	20432	18012	18317	19117	18840	18887	19778	19004	20920	20087	19008	21215	20690	18359
PE(DiMe(13,5)/DiMe(13,5))	1223	934.652	14278	14371	15825	15975	16070	15455	15304	14923	14389	14593	14610	16349	14681	14028	16158	16145	15557	15209	15777	15108	16078	14332	14149	14667	15939	17013	15217	14729	14070	15188	15401	15997	16643	16983	13619	13651	15564	14362	15312	14297	14312	14900	15321	14925	13030	14394	14501
Pisumsaponin II	1224	939.497	15478	15724	18149	17255	15916	16793	17324	16873	16999	16989	16725	16886	17356	17115	16579	16754	15836	17214	16745	18337	17396	16362	18055	16734	18145	18125	16376	16481	16956	17159	16115	16684	17035	16473	17078	16195	16880	17391	17259	16761	18297	17275	16266	16617	16289	17328	16500
CDP-DG(18:2(9Z,11Z)/a-15:0)	1225	962.493	12115	11495	12556	12599	12608	12901	12359	12053	14156	14175	12049	11046	12146	11498	12051	12247	12693	11934	13515	11886	11718	11633	12795	12730	12932	14070	12431	11783	14044	12498	11635	11843	12089	12365	11823	11815	12051	12454	11647	11781	11951	12066	12271	12373	12593	12980	12857
PIP(16:0/22:4(10Z,13Z,16Z,19Z))	1226	965.517	31909	31025	28707	28686	25748	26521	26590	27109	26062	26608	27860	28587	35846	37126	28725	27851	25976	25679	29402	30094	36875	34996	28678	29186	28252	27763	31752	30681	29352	28197	29008	29319	27359	28378	29015	29919	28633	29434	32178	31956	35643	35326	28622	28111	28197	28315	23415
[truncated: 49 more columns]

## Sheet: File description
“M” in column names indicates MMA patient samples, “C” control samples. The table includes technical (indicated by the first number in the column names) and biological replicates (indicated by the numbers after the dash in the column names).
