# Supplementary material for: A Multi-Omics Framework for Decoding Disease Mechanisms: Insights From Methylmalonic Aciduria
Source: Mol Cell Proteomics. 2025 May 26;24(7):100998. doi: 10.1016/j.mcpro.2025.100998 (PMC12226375; doi:10.1016/j.mcpro.2025.100998)
Supplement: Table S5 [file mmc5.xlsx]

## Sheet: cis_PQTLs
Supplemental Table S5 Permutation results calculated using QTLtools cis-pQTL analysis
protein	chr	SNP	adjusted P-value
ENSG00000074842.3	chr19	rs142264793	0.84249
ENSG00000105355.4	chr19	rs12979855	0.197607
ENSG00000105426.10	chr19	rs145642145	0.736266
ENSG00000130254.7	chr19	rs111956974	0.629144
ENSG00000160633.8	chr19	rs645199	0.9676
ENSG00000174917.4	chr19	rs80337736	0.637019
ENSG00000130255.8	chr19	rs2446194	0.120075
ENSG00000196365.7	chr19	rs117301166	0.395435
ENSG00000105519.8	chr19	rs7257191	0.0611938
ENSG00000031823.10	chr19	rs143095171	0.402315
ENSG00000125656.4	chr19	rs1800658	0.594528
ENSG00000125651.9	chr19	rs147929943	0.866635
ENSG00000088247.11	chr19	rs435041	0.943409
ENSG00000125730.12	chr19	rs113368510	0.886514
ENSG00000125734.9	chr19	rs11883004	0.299528
ENSG00000125733.13	chr19	rs3795016	0.54468
ENSG00000104880.13	chr19	rs150387725	0.718995
ENSG00000076944.10	chr19	rs620744	0.508996
ENSG00000181029.7	chr19	rs4325676	0.784715
ENSG00000104980.3	chr19	rs2161453	0.386206
ENSG00000066044.9	chr19	rs372974986	0.895297
ENSG00000267855.1	chr19	rs370623431	0.74505
ENSG00000233927.4	chr19	rs146280504	0.973394
ENSG00000185236.7	chr19	rs1338552902	0.498429
ENSG00000099783.7	chr19	rs375055470	0.890858
ENSG00000170929.5	chr19	rs143249777	0.63233
ENSG00000198258.6	chr19	rs140915448	0.0416456
ENSG00000127445.9	chr19	rs62130040	0.914702
ENSG00000105088.4	chr19	rs183854467	0.409293
ENSG00000080573.6	chr19	rs117496721	0.442531
ENSG00000130813.13	chr19	rs117417477	0.480433
ENSG00000130811.6	chr19	rs112477870	0.621328
ENSG00000101557.10	chr18	rs2621176	0.669707
ENSG00000079134.7	chr18	.	0.629422
ENSG00000176105.9	chr18	rs75845645	0.463317
ENSG00000101596.10	chr18	rs79838940	0.869182
ENSG00000132205.6	chr18	rs150128358	0.628172
ENSG00000101608.8	chr18	rs7504530	0.439338
ENSG00000118680.8	chr18	rs139308085	0.0441041
ENSG00000082397.11	chr18	rs11081157	0.894922
ENSG00000173482.12	chr18	rs7230171	0.89855
ENSG00000206418.3	chr18	rs1355412889	0.895903
ENSG00000178127.8	chr18	rs58254601	0.711947
ENSG00000128791.7	chr18	rs185427543	0.253127
ENSG00000154845.11	chr18	rs117319450	0.280439
ENSG00000101558.9	chr18	rs71364239	0.442449
ENSG00000134265.8	chr18	rs74667313	0.988386
ENSG00000176014.8	chr18	rs35242253	0.0382835
ENSG00000141385.5	chr18	rs1391915121	0.605266
ENSG00000085415.11	chr18	rs3786285	0.75141
ENSG00000101654.13	chr18	rs143972164	0.493662
ENSG00000067900.6	chr18	rs4006813	0.546274
ENSG00000167088.6	chr18	rs117114219	0.89292
ENSG00000141458.8	chr18	rs138940723	0.421418
ENSG00000168234.8	chr18	.	0.485378
ENSG00000141447.12	chr18	rs199776569	0.867444
ENSG00000170558.4	chr18	rs74352675	0.896741
ENSG00000134755.10	chr18	rs866078194	0.819239
ENSG00000134765.5	chr18	rs2035039	0.121506
ENSG00000134760.5	chr18	rs7230250	0.759255
ENSG00000153339.9	chr18	rs1074636	0.79142
ENSG00000134758.9	chr18	rs4799589	0.798668
ENSG00000134769.17	chr18	.	0.255939
ENSG00000166974.8	chr18	rs8096991	0.997531
ENSG00000141429.9	chr18	rs1272559	0.999777
ENSG00000141425.13	chr18	rs146194275	0.904171
ENSG00000078142.7	chr18	rs12185424	0.473605
ENSG00000152234.11	chr18	rs79038545	0.814798
ENSG00000167220.7	chr18	rs11872518	0.583576
ENSG00000134049.3	chr18	rs142227849	0.0251724
ENSG00000134030.9	chr18	rs148062085	0.72894
ENSG00000265681.2	chr18	rs73445525	0.515171
ENSG00000167315.13	chr18	rs9789203	0.0407821
ENSG00000082212.7	chr18	rs118048720	0.892797
ENSG00000134046.7	chr18	rs112360689	0.834203
ENSG00000091164.8	chr18	rs655784	0.269445
ENSG00000066926.6	chr18	rs74527930	0.117954
ENSG00000134440.7	chr18	rs72945196	0.477097
ENSG00000049759.12	chr18	rs28406444	0.460209
ENSG00000166562.4	chr18	rs1255133104	0.227548
ENSG00000074695.5	chr18	rs77728352	0.483992
ENSG00000134444.9	chr18	rs74396114	0.641051
ENSG00000119537.11	chr18	rs2615200	0.23569
ENSG00000119541.5	chr18	rs555055	0.119005
ENSG00000166634.2	chr18	rs79532053	0.263663
ENSG00000057149.10	chr18	rs62097499	0.685038
ENSG00000197632.4	chr18	rs199684539	0.692942
ENSG00000166401.9	chr18	rs74957309	0.239193
ENSG00000166479.5	chr18	rs75879771	0.425896
ENSG00000075336.7	chr18	rs8092250	0.727909
ENSG00000166347.14	chr18	rs77269191	0.109212
ENSG00000133313.10	chr18	rs34028177	0.108391
ENSG00000180011.6	chr18	rs79867580	0.656317
ENSG00000060069.12	chr18	rs62101096	0.184968
ENSG00000188976.6	chr1	rs1377103191	0.989048
ENSG00000187608.5	chr1	rs28566954	0.205497
ENSG00000188157.9	chr1	rs146252180	0.570425
ENSG00000078808.12	chr1	rs201926262	0.226345
ENSG00000176022.3	chr1	rs75112400	0.389164
ENSG00000162576.12	chr1	rs113679913	0.277199
ENSG00000242485.1	chr1	rs117987012	0.0194918
ENSG00000160072.15	chr1	rs796839656	0.320166
ENSG00000197785.9	chr1	rs1425122346	0.890526
ENSG00000160075.10	chr1	rs28615823	0.341009
ENSG00000248333.3	chr1	rs867696239	0.94984
ENSG00000078369.13	chr1	rs56012041	0.90334
ENSG00000157916.14	chr1	rs12725264	0.230976
ENSG00000157881.9	chr1	rs768764199	0.389599
ENSG00000162591.11	chr1	rs7516192	0.117965
ENSG00000130764.5	chr1	rs1106307	0.988838
ENSG00000116198.8	chr1	rs4654520	0.193412
ENSG00000198912.6	chr1	rs12731053	0.671041
ENSG00000069424.10	chr1	rs2485024	0.266846
ENSG00000116251.5	chr1	rs1287630	0.239113
ENSG00000116237.11	chr1	rs4908605	0.960817
ENSG00000097021.15	chr1	rs143816593	0.32718
ENSG00000007923.11	chr1	rs34286830	0.99515
ENSG00000049245.8	chr1	rs75341258	0.943184
ENSG00000049247.9	chr1	rs12144591	0.400711
ENSG00000116288.8	chr1	rs12562445	0.01062
ENSG00000074800.9	chr1	rs61784222	0.0462273
ENSG00000049239.8	chr1	rs3752547	4.16236e-07
ENSG00000188807.8	chr1	rs143135527	0.177852
ENSG00000162441.7	chr1	rs74605718	0.399854
ENSG00000173614.9	chr1	rs13374181	0.534551
ENSG00000054523.12	chr1	rs1152731	0.939056
ENSG00000142657.16	chr1	rs12128374	1.68288e-17
ENSG00000160049.7	chr1	rs146315404	0.889681
ENSG00000142655.8	chr1	rs1280976	0.453811
ENSG00000120948.11	chr1	rs61773930	0.103911
ENSG00000116649.5	chr1	rs7410987	0.132991
ENSG00000171824.9	chr1	rs3818762	0.743468
ENSG00000198793.8	chr1	rs11800035	0.407832
ENSG00000177674.11	chr1	rs5746009	0.859591
ENSG00000116685.11	chr1	rs41300098	0.385349
ENSG00000083444.12	chr1	rs17036837	0.758062
ENSG00000116688.12	chr1	rs56365618	0.253076
ENSG00000162496.4	chr1	rs1479885182	0.391553
ENSG00000142634.8	chr1	rs12121855	0.34505
ENSG00000197312.7	chr1	rs61772268	0.571196
ENSG00000116786.7	chr1	rs281826	0.315316
ENSG00000162458.8	chr1	rs1054802659	0.841681
ENSG00000173641.13	chr1	rs61769477	0.0615313
ENSG00000142627.9	chr1	rs10927784	0.874212
ENSG00000055070.12	chr1	rs796942732	0.623587
ENSG00000157191.15	chr1	rs9729869	0.966832
ENSG00000058453.12	chr1	rs12724758	0.599207
ENSG00000117118.5	chr1	rs12048800	0.453128
ENSG00000117115.8	chr1	rs57595278	0.601732
ENSG00000179051.9	chr1	rs746594724	0.561655
ENSG00000159423.12	chr1	rs4912067	0.19296
ENSG00000127481.10	chr1	rs2236808	0.24451
ENSG00000127463.9	chr1	rs72658550	0.803984
ENSG00000099804.4	chr19	rs150383413	0.212473
ENSG00000172270.14	chr19	rs8108687	0.438439
ENSG00000099864.13	chr19	rs909059734	0.193961
ENSG00000011304.12	chr19	rs116889903	0.147592
ENSG00000065268.6	chr19	rs4147935	0.669492
ENSG00000064666.10	chr19	rs2240051	0.426481
ENSG00000167468.12	chr19	rs62132343	0.792594
ENSG00000099624.3	chr19	rs141226368	0.785344
ENSG00000099622.9	chr19	rs1319342	0.464191
ENSG00000115286.15	chr19	rs56212356	0.274607
ENSG00000071626.12	chr19	rs10417512	0.752276
ENSG00000115268.5	chr19	rs187183740	0.250433
ENSG00000127540.7	chr19	.	0.0257195
ENSG00000227500.5	chr19	rs61025941	0.363564
ENSG00000065000.11	chr19	rs11880997	0.672464
ENSG00000104897.5	chr19	rs187136279	0.353839
ENSG00000130332.10	chr19	rs10410043	0.926542
ENSG00000099800.3	chr19	rs145542803	0.490378
ENSG00000104969.5	chr19	rs192051335	0.725952
ENSG00000172009.10	chr19	rs112442657	0.63753
ENSG00000171970.8	chr19	rs187894037	0.284043
ENSG00000088256.4	chr19	rs139750242	0.138915
ENSG00000125912.6	chr19	rs66592260	0.14752
ENSG00000141905.13	chr19	rs3815309	0.442473
ENSG00000129932.3	chr19	rs7247504	0.728604
ENSG00000161091.8	chr19	rs7253861	0.897654
ENSG00000167657.7	chr19	rs12982720	0.73421
ENSG00000167658.11	chr19	rs59208569	0.38482
ENSG00000126934.9	chr19	rs11669077	0.0794583
ENSG00000141985.5	chr19	rs150388848	0.843102
ENSG00000167671.7	chr19	rs112195100	0.62828
ENSG00000167674.10	chr19	rs10425559	0.360609
ENSG00000143727.11	chr2	rs57542652	5.57547e-05
ENSG00000130508.6	chr2	rs11127340	0.989951
ENSG00000182551.9	chr2	rs66794250	0.916893
ENSG00000171863.8	chr2	rs67938786	0.899667
ENSG00000143797.7	chr2	rs10929610	0.652986
ENSG00000134330.14	chr2	rs61732203	0.00130611
ENSG00000151694.8	chr2	rs76120746	0.611802
ENSG00000134308.9	chr2	rs4622693	0.12005
ENSG00000171848.9	chr2	rs78711824	0.724438
ENSG00000115756.8	chr2	rs13389838	0.841571
ENSG00000143870.8	chr2	rs1106184	0.636131
ENSG00000134318.9	chr2	rs4076903	0.793432
ENSG00000151779.8	chr2	rs57131644	0.538313
ENSG00000079785.10	chr2	rs62131671	0.834599
ENSG00000240857.1	chr2	rs11896452	0.548422
ENSG00000143878.8	chr2	rs149151020	0.955067
ENSG00000118960.8	chr2	rs72785824	0.581905
ENSG00000118961.10	chr2	rs62125677	0.573656
ENSG00000119782.9	chr2	rs58912751	0.825415
ENSG00000115128.6	chr2	rs2339980	0.483095
ENSG00000115129.9	chr2	rs72780399	0.900292
ENSG00000184924.5	chr2	rs137925930	0.565331
ENSG00000084733.6	chr2	rs1300929151	0.117665
ENSG00000084754.6	chr2	rs744540	0.784423
ENSG00000138029.9	chr2	rs744540	0.46997
ENSG00000213699.4	chr2	rs767321355	0.153494
ENSG00000084764.6	chr2	rs142218864	0.88471
ENSG00000119777.14	chr2	rs4665871	0.779285
ENSG00000138073.9	chr2	rs137995294	0.210379
ENSG00000084774.9	chr2	rs62129550	0.929773
ENSG00000115211.11	chr2	rs576344830	0.395441
ENSG00000115234.6	chr2	rs139152592	0.813678
ENSG00000115241.9	chr2	.	0.133735
ENSG00000115216.9	chr2	rs4665880	0.952963
ENSG00000243943.5	chr2	rs11689770	0.79934
ENSG00000163798.9	chr2	rs113160276	0.668644
ENSG00000171174.9	chr2	.	0.850584
ENSG00000075426.7	chr2	rs79181222	0.578645
ENSG00000125826.15	chr20	rs117235581	0.652561
ENSG00000125875.9	chr20	rs74842604	0.830299
ENSG00000101266.12	chr20	rs6040199	0.0709718
ENSG00000125818.13	chr20	rs67792507	0.747061
ENSG00000088832.10	chr20	rs45512503	0.333148
ENSG00000088833.13	chr20	rs6135862	0.565864
ENSG00000198053.7	chr20	rs74871431	0.00663697
ENSG00000125835.13	chr20	rs6112766	0.0752839
ENSG00000101361.10	chr20	rs2073125	0.322567
ENSG00000101365.16	chr20	rs2325891	0.279987
ENSG00000132670.16	chr20	rs6051867	0.688937
ENSG00000198171.8	chr20	rs1374768886	0.556733
ENSG00000125877.8	chr20	rs930102963	0.641541
ENSG00000101220.13	chr20	rs118096293	0.255187
ENSG00000088888.13	chr20	rs172470	0.366274
ENSG00000171867.12	chr20	rs75159180	0.0366889
ENSG00000089063.10	chr20	rs6116935	0.106952
ENSG00000132646.6	chr20	rs2423042	0.351273
ENSG00000101290.9	chr20	rs1325894883	0.152508
ENSG00000125827.4	chr20	rs41306769	0.0786883
ENSG00000101333.12	chr20	rs146659070	0.38595
ENSG00000089048.10	chr20	rs6033549	0.359135
ENSG00000125870.6	chr20	rs6080178	0.604654
ENSG00000125868.11	chr20	rs6111292	0.594691
ENSG00000125844.11	chr20	rs2618611	0.255823
ENSG00000089006.12	chr20	rs116093213	0.861483
ENSG00000101310.10	chr20	.	0.398283
ENSG00000125821.7	chr20	rs78402424	0.562452
ENSG00000101343.10	chr20	rs16980864	0.59855
ENSG00000088930.6	chr20	rs117350223	0.838573
ENSG00000178726.6	chr20	rs34096397	0.477776
ENSG00000125810.9	chr20	rs867658243	0.850596
ENSG00000101439.4	chr20	.	0.615753
ENSG00000101474.7	chr20	rs1287115204	0.550494
ENSG00000154930.10	chr20	rs62212286	0.268675
ENSG00000100994.7	chr20	rs2889499	0.500963
ENSG00000100997.14	chr20	rs77644941	0.182397
ENSG00000101294.12	chr20	rs73615114	0.105128
ENSG00000171552.8	chr20	rs142214644	0.974423
ENSG00000101337.11	chr20	rs7348246	0.0509131
ENSG00000101346.7	chr20	rs34318308	0.593679
ENSG00000101350.6	chr20	rs182271918	0.900666
ENSG00000101367.8	chr20	rs6087397	0.571777
ENSG00000101400.5	chr20	rs139861538	0.553832
ENSG00000101421.3	chr20	rs2051119	0.860194
ENSG00000125970.7	chr20	rs7346267	0.732336
ENSG00000125977.6	chr20	rs4564861	0.00568272
ENSG00000101444.8	chr20	rs143669954	0.233153
ENSG00000125971.12	chr20	rs140426891	0.893842
ENSG00000101460.8	chr20	rs73105064	0.744695
ENSG00000131067.12	chr20	rs2425026	0.658711
ENSG00000131069.15	chr20	rs113552118	0.525147
ENSG00000100983.5	chr20	rs148008886	0.341345
ENSG00000101000.4	chr20	rs6119646	0.0120447
ENSG00000242372.2	chr20	rs45465702	0.11371
ENSG00000101019.17	chr20	rs78732698	0.462254
ENSG00000125991.14	chr20	rs1323659537	0.98241
ENSG00000244462.3	chr20	rs76926444	0.883634
ENSG00000214078.7	chr20	rs2295356	2.54859e-19
ENSG00000244005.8	chr20	rs117034885	0.59151
ENSG00000125995.11	chr20	rs138347067	0.171645
ENSG00000131051.16	chr20	rs1383328602	0.741052
ENSG00000088367.16	chr20	rs555608723	0.930605
ENSG00000101335.5	chr20	rs371418188	0.0887965
ENSG00000155304.4	chr21	rs2823184	0.792342
ENSG00000154721.10	chr21	rs71651636	0.832642
ENSG00000154723.8	chr21	rs41276546	0.751866
ENSG00000154727.6	chr21	rs17552278	0.666585
ENSG00000142192.16	chr21	rs529100590	0.806989
ENSG00000154736.5	chr21	rs370857	0.475117
ENSG00000156261.8	chr21	rs8133221	0.00113612
ENSG00000142168.10	chr21	rs7280498	0.202687
ENSG00000156304.10	chr21	rs138751795	0.984133
ENSG00000159131.12	chr21	rs4416303	0.790938
ENSG00000159140.13	chr21	rs12482909	0.855779
ENSG00000205758.7	chr21	rs10627969	0.983555
ENSG00000205726.9	chr21	rs74469322	0.645712
ENSG00000241837.2	chr21	rs144948842	0.457095
ENSG00000243927.1	chr21	rs113759928	0.712892
ENSG00000159228.8	chr21	rs73370479	1.35396e-06
ENSG00000159231.5	chr21	rs16993864	0.00206717
ENSG00000157538.9	chr21	rs117227314	0.420257
ENSG00000183527.7	chr21	rs9982473	0.893255
ENSG00000205581.6	chr21	rs2837011	0.0680089
ENSG00000171587.10	chr21	rs374835930	0.841765
ENSG00000183486.8	chr21	rs150965978	0.714001
ENSG00000160208.11	chr21	rs143470409	0.913881
ENSG00000160209.14	chr21	rs2298563	0.113509
ENSG00000160213.5	chr21	rs35285321	6.84786e-07
ENSG00000160214.8	chr21	rs75141318	0.322058
ENSG00000160216.14	chr21	rs145985641	0.600821
ENSG00000241945.3	chr21	rs187623115	0.790177
ENSG00000141959.12	chr21	rs1005078	0.454447
ENSG00000184787.14	chr21	rs34995586	0.382039
ENSG00000184900.11	chr21	rs185017550	0.670899
ENSG00000183255.7	chr21	rs150799937	0.902837
ENSG00000160255.12	chr21	rs193139989	0.979417
ENSG00000186866.12	chr21	rs76409201	0.573584
ENSG00000183570.12	chr21	rs139431668	0.465833
ENSG00000142156.10	chr21	rs11544971	0.232858
ENSG00000142173.10	chr21	rs420085	0.839432
ENSG00000160285.10	chr21	rs16979001	0.969966
ENSG00000160299.12	chr21	rs2839349	0.756544
ENSG00000160305.13	chr21	rs2839210	0.0117165
ENSG00000177663.9	chr22	rs9606589	0.31251
ENSG00000069998.8	chr22	rs536212233	0.833452
ENSG00000131100.8	chr22	rs551935374	0.868919
ENSG00000099968.13	chr22	rs5748703	0.127213
ENSG00000015475.14	chr22	rs378204	0.0850017
ENSG00000243156.3	chr22	rs7293168	0.958809
ENSG00000183785.10	chr22	rs5747084	0.926
ENSG00000100075.5	chr22	rs34530075	0.292203
ENSG00000070010.14	chr22	rs9604886	0.250289
ENSG00000184702.13	chr22	rs1229022975	0.53943
ENSG00000184470.15	chr22	rs807675	0.570444
ENSG00000093010.7	chr22	rs738092	0.938533
ENSG00000099901.12	chr22	rs16982755	0.39684
ENSG00000244486.3	chr22	rs9332314	0.0704735
ENSG00000099910.12	chr22	rs1468422070	0.55688
ENSG00000099917.13	chr22	rs5759849	0.375702
ENSG00000099940.7	chr22	rs9611669	0.0732747
ENSG00000099942.8	chr22	rs374550130	0.772237
ENSG00000185651.10	chr22	rs1487276893	0.936001
ENSG00000128228.4	chr22	rs674721	0.955737
ENSG00000100030.10	chr22	rs1196777830	0.254962
ENSG00000100034.9	chr22	rs361554	0.562217
ENSG00000254709.2	chr22	rs365783	0.190444
ENSG00000099956.13	chr22	rs78056593	0.492725
ENSG00000240972.1	chr22	rs182745804	0.924261
ENSG00000099977.9	chr22	rs117456055	0.316498
ENSG00000184674.8	chr22	rs147110937	0.00157219
ENSG00000099994.10	chr22	rs8142781	0.465814
ENSG00000099998.13	chr22	rs150895071	0.615165
ENSG00000100028.7	chr22	rs868234017	0.674971
ENSG00000128294.11	chr22	rs629429	0.21889
ENSG00000180957.13	chr22	rs9613384	0.362795
ENSG00000100249.4	chr22	rs181665086	0.214468
ENSG00000182944.13	chr22	rs13058510	0.66735
ENSG00000184117.7	chr22	rs77334376	0.843682
ENSG00000186575.13	chr22	rs9613931	0.221894
ENSG00000100314.3	chr22	rs193266630	0.265036
ENSG00000184076.10	chr22	rs7286950	0.0178455
ENSG00000100325.10	chr22	rs5752963	0.1404
ENSG00000099992.11	chr22	rs200102306	0.364858
ENSG00000099995.14	chr22	rs117977244	0.944645
ENSG00000100029.13	chr22	rs1157117335	0.452531
ENSG00000183963.14	chr22	rs80180094	0.499632
ENSG00000198832.6	chr22	rs5997678	0.597167
ENSG00000185721.7	chr22	rs6518702	0.133119
ENSG00000183530.9	chr22	rs138329817	0.94514
ENSG00000128245.10	chr22	rs17778906	0.8376
ENSG00000100220.7	chr22	rs7511046	0.227768
ENSG00000100225.13	chr22	rs56387764	0.161037
ENSG00000100234.11	chr22	rs130546	0.888504
ENSG00000100284.16	chr22	rs132613	0.534601
ENSG00000100292.12	chr22	rs134221	0.241088
ENSG00000100297.11	chr22	rs369143758	0.988533
ENSG00000128335.9	chr22	rs3830104	0.978727
ENSG00000100345.16	chr22	rs12167572	0.893446
ENSG00000144455.9	chr3	rs1994265	0.197941
ENSG00000134108.8	chr3	rs6766061	0.839996
ENSG00000071282.7	chr3	rs115906311	0.776861
ENSG00000134077.11	chr3	rs1154388	0.211219
ENSG00000134072.6	chr3	rs66761271	0.755714
ENSG00000241553.8	chr3	rs142137751	0.569584
ENSG00000171135.10	chr3	rs55761807	0.202613
ENSG00000125037.8	chr3	rs708568	0.467224
ENSG00000254999.2	chr3	rs73021459	0.685328
ENSG00000157020.13	chr3	rs11547584	0.927766
ENSG00000157087.12	chr3	rs79853360	0.00638852
ENSG00000197548.8	chr3	rs6788714	0.688991
ENSG00000144559.6	chr3	rs529689156	0.645241
ENSG00000132170.15	chr3	rs66471011	0.506172
ENSG00000132155.7	chr3	rs753833	0.878311
ENSG00000144713.8	chr3	rs2974386	0.256825
ENSG00000163520.9	chr3	rs1520005	0.00843048
ENSG00000170876.7	chr3	rs78452371	0.013128
ENSG00000154767.10	chr3	rs62233581	0.930479
ENSG00000170860.3	chr3	rs62232618	0.730929
ENSG00000131368.3	chr3	rs79918852	0.497217
ENSG00000131373.10	chr3	rs114286688	0.298909
ENSG00000131378.9	chr3	rs76440436	0.597026
ENSG00000131374.10	chr3	rs147656903	0.532347
ENSG00000144566.6	chr3	rs71316229	0.131193
ENSG00000170142.7	chr3	rs115951728	0.949479
ENSG00000174748.14	chr3	rs11919189	0.804246
ENSG00000077097.9	chr3	rs9833261	0.978355
ENSG00000151092.12	chr3	rs1907158	0.130706
ENSG00000151093.3	chr3	rs7625019	0.778698
ENSG00000033867.12	chr3	rs544090494	0.933049
ENSG00000187118.8	chr3	rs6770352	0.26414
ENSG00000144642.16	chr3	rs2122324	0.453913
ENSG00000169020.5	chr4	rs899385	0.367689
ENSG00000178950.12	chr4	rs28637577	0.343176
ENSG00000127419.12	chr4	rs797030330	0.588162
ENSG00000127415.8	chr4	rs35654957	0.00357541
ENSG00000159692.11	chr4	rs76638961	0.171219
ENSG00000090316.11	chr4	rs530886902	0.488124
ENSG00000168924.10	chr4	rs12504678	0.793698
ENSG00000087274.12	chr4	rs12650114	0.00143015
ENSG00000109736.10	chr4	rs34507541	0.787367
ENSG00000087269.11	chr4	rs112927156	0.271221
ENSG00000163956.6	chr4	rs1794423	0.583567
ENSG00000145220.9	chr4	rs55747737	0.912556
ENSG00000168818.5	chr4	rs62273004	0.0690877
ENSG00000109501.9	chr4	rs6825779	0.540279
ENSG00000013288.4	chr4	rs4425375	0.943432
ENSG00000179010.10	chr4	rs141107665	0.978047
ENSG00000163993.6	chr4	rs62644747	0.316307
ENSG00000109519.8	chr4	rs115361090	0.212303
ENSG00000184985.12	chr4	rs138059964	0.547154
ENSG00000196526.6	chr4	rs13435654	0.328178
ENSG00000087008.11	chr4	rs79852604	0.817342
ENSG00000109625.14	chr4	rs1533504	0.894526
ENSG00000231396.1	chr4	rs75856105	0.389833
ENSG00000071127.12	chr4	rs1212929233	0.838828
ENSG00000038219.8	chr4	rs139345145	0.100402
ENSG00000048342.11	chr4	rs112060566	0.877554
ENSG00000109743.6	chr4	rs12642072	0.579341
ENSG00000151552.7	chr4	rs10020740	0.120687
ENSG00000002549.8	chr4	rs73241655	0.214635
ENSG00000109805.5	chr4	rs16896693	0.945155
ENSG00000109606.8	chr4	rs73095177	0.5875
ENSG00000109610.5	chr4	rs73250632	0.731406
ENSG00000168214.16	chr4	rs62409373	0.185925
ENSG00000169299.9	chr4	rs115239568	0.80921
ENSG00000197712.7	chr4	rs13115204	0.107136
ENSG00000035928.10	chr4	rs878863101	0.126619
ENSG00000109814.7	chr4	rs3172642	5.03908e-06
ENSG00000078140.9	chr4	rs11931606	0.767821
ENSG00000121892.10	chr4	rs2381490	0.518218
ENSG00000154277.8	chr4	rs13111006	0.189105
ENSG00000064042.13	chr4	rs7672382	0.831829
ENSG00000073578.12	chr5	.	0.672348
ENSG00000249915.3	chr5	rs11134118	0.244557
ENSG00000071539.9	chr5	rs4975740	0.0339635
ENSG00000049656.9	chr5	rs4131182	0.839195
ENSG00000153395.5	chr5	rs75800412	0.291086
ENSG00000145494.7	chr5	rs1032445	0.738905
ENSG00000037474.10	chr5	rs26646	0.180618
ENSG00000150753.7	chr5	rs75104699	0.00330393
ENSG00000164237.4	chr5	rs41486	0.545115
ENSG00000039139.9	chr5	.	0.218929
ENSG00000038382.13	chr5	rs116806522	0.352051
ENSG00000176788.7	chr5	rs62348846	0.459886
ENSG00000113384.9	chr5	rs2052852	0.0648158
ENSG00000056097.11	chr5	rs139166156	0.68816
ENSG00000113387.7	chr5	rs7711418	0.737802
ENSG00000113389.11	chr5	rs6863626	0.950584
ENSG00000113407.9	chr5	rs74583860	0.525091
ENSG00000039560.9	chr5	rs75977988	0.832458
ENSG00000113460.8	chr5	rs6869101	0.998196
ENSG00000152620.8	chr5	rs79285541	0.0352437
ENSG00000079215.9	chr5	rs867681866	0.155631
ENSG00000113569.11	chr5	rs113579313	0.650481
ENSG00000145623.8	chr5	rs62353607	0.614163
ENSG00000153071.10	chr5	rs1119492	0.937225
ENSG00000132356.7	chr5	rs10042582	0.366672
ENSG00000039537.9	chr5	rs73084494	0.536131
ENSG00000083720.8	chr5	rs276309	0.00578193
ENSG00000205765.4	chr5	rs2662350	0.0768412
ENSG00000172239.9	chr5	rs139913464	0.707093
ENSG00000112992.12	chr5	rs6893250	7.12959e-05
ENSG00000112996.5	chr5	rs34546472	0.491549
ENSG00000152684.10	chr5	rs80268390	0.457845
ENSG00000213949.4	chr5	rs3928414	0.193599
ENSG00000164171.6	chr5	rs244483	0.694066
ENSG00000164258.7	chr5	rs72756561	0.866577
ENSG00000185305.6	chr5	rs2783	0.530956
ENSG00000178996.8	chr5	rs12658939	0.299079
ENSG00000164294.9	chr5	rs62360415	0.00847349
ENSG00000067248.5	chr5	rs1470003692	0.125608
ENSG00000039123.11	chr5	rs16884781	0.537764
ENSG00000067113.12	chr5	rs13168186	0.42406
ENSG00000177058.7	chr5	rs28789081	0.0514705
ENSG00000134352.15	chr5	rs5022435	0.384966
ENSG00000169067.2	chr5	rs1375264385	0.126164
ENSG00000164182.6	chr5	rs150178086	0.294458
ENSG00000188725.3	chr5	rs113226216	0.0475738
ENSG00000068796.12	chr5	rs71592699	0.887897
ENSG00000086189.5	chr5	rs150621396	0.298721
ENSG00000113595.10	chr5	rs79843615	0.814228
ENSG00000197860.5	chr5	rs154820	0.279135
ENSG00000123213.18	chr5	rs17197133	0.877991
ENSG00000112851.10	chr5	rs114360015	0.000822602
ENSG00000153914.11	chr5	rs74640889	0.966418
ENSG00000112685.9	chr6	rs11752469	0.236887
ENSG00000112699.6	chr6	rs9392296	0.231781
ENSG00000124535.11	chr6	rs1041213	0.380684
ENSG00000021355.8	chr6	rs77138841	0.251331
ENSG00000170542.5	chr6	rs11962769	0.369484
ENSG00000124570.13	chr6	rs79152178	0.751786
ENSG00000124588.15	chr6	rs9503606	0.47769
ENSG00000137274.8	chr6	rs78849954	0.183519
ENSG00000137267.5	chr6	rs9503252	0.117812
ENSG00000137285.9	chr6	rs80242173	0.62424
ENSG00000112739.12	chr6	rs145078413	0.587035
ENSG00000198721.8	chr6	rs4535591	0.630053
ENSG00000124787.9	chr6	rs74619359	0.602624
ENSG00000214113.6	chr6	rs9405858	0.918236
ENSG00000124491.11	chr6	rs62392050	0.295486
ENSG00000124783.8	chr6	rs4960274	0.400695
ENSG00000096696.9	chr6	rs17395361	0.552713
ENSG00000239264.4	chr6	rs592849	0.86375
ENSG00000188428.12	chr6	rs72820172	0.188276
ENSG00000124802.7	chr6	rs2806219	0.663248
ENSG00000124523.10	chr6	rs112326948	0.798257
ENSG00000225921.2	chr6	rs6941754	0.0127389
ENSG00000010017.9	chr6	rs1150599	0.110918
ENSG00000112186.7	chr6	rs6925220	0.000995375
ENSG00000124789.7	chr6	rs113915563	0.497959
ENSG00000137364.4	chr6	rs115368110	3.83003e-05
ENSG00000124795.10	chr6	rs12193854	0.518514
ENSG00000112304.6	chr6	rs6935076	0.00456713
ENSG00000146047.4	chr6	rs74703311	0.337859
ENSG00000124610.3	chr6	rs377424009	0.583182
ENSG00000187837.2	chr6	rs12215532	0.0488736
ENSG00000168298.4	chr6	rs2072843	0.543363
ENSG00000124575.5	chr6	rs11754685	0.31575
ENSG00000168242.3	chr6	rs114327856	0.48897
ENSG00000111801.11	chr6	rs1349140527	0.663747
ENSG00000182952.4	chr6	rs4565300	0.186313
ENSG00000184357.3	chr6	rs1338431042	0.316898
ENSG00000198558.2	chr6	rs1255952839	0.788108
ENSG00000197153.3	chr6	rs145818385	0.72373
ENSG00000030110.8	chr6	rs4711369	0.508371
ENSG00000096433.6	chr6	rs34154574	0.304112
ENSG00000137288.5	chr6	rs17617515	0.592757
ENSG00000161904.7	chr6	rs78021705	0.862299
ENSG00000137309.15	chr6	rs2495989	0.728395
ENSG00000164818.11	chr7	rs143990808	0.46057
ENSG00000164828.13	chr7	rs28499330	0.364232
ENSG00000239857.2	chr7	rs2103342	0.103299
ENSG00000240230.1	chr7	rs36142403	0.579502
ENSG00000146540.10	chr7	rs139257589	0.491504
ENSG00000164877.14	chr7	rs71536297	0.799019
ENSG00000002822.11	chr7	rs4719676	0.590042
ENSG00000106268.11	chr7	rs141995106	0.141344
ENSG00000106266.4	chr7	rs56293803	0.0698664
ENSG00000106263.13	chr7	rs61252329	0.494443
ENSG00000106009.11	chr7	rs1637742	0.500212
ENSG00000136295.10	chr7	rs2398665	0.766389
ENSG00000146535.9	chr7	rs55858457	0.640873
ENSG00000164916.9	chr7	rs60658176	0.925567
ENSG00000242802.2	chr7	rs314652	0.596006
ENSG00000075618.13	chr7	rs145302033	0.773945
ENSG00000106305.5	chr7	rs852395	0.668855
ENSG00000136238.13	chr7	rs59284534	0.785991
ENSG00000136240.5	chr7	rs59389962	0.841374
ENSG00000146574.11	chr7	rs308077	0.980775
ENSG00000106392.6	chr7	rs3757518	0.782881
ENSG00000164654.11	chr7	rs4412283	0.503338
ENSG00000106399.7	chr7	rs139450948	0.560498
ENSG00000189043.5	chr7	rs4720994	0.566167
ENSG00000106460.14	chr7	rs200579062	0.542254
ENSG00000006747.10	chr7	rs139202221	0.733231
ENSG00000106524.4	chr7	rs143251446	0.296202
ENSG00000136261.10	chr7	rs7783221	0.385778
ENSG00000105889.10	chr7	rs1833108	0.499946
ENSG00000136244.7	chr7	rs6651057	0.390742
ENSG00000122591.7	chr7	rs76368620	0.679553
ENSG00000136235.11	chr7	rs184351902	0.24048
ENSG00000136231.9	chr7	rs118065936	0.348126
ENSG00000164548.6	chr7	rs73089119	0.0556056
ENSG00000105928.9	chr7	rs111487742	0.0570292
ENSG00000070882.8	chr7	rs7788675	0.246958
ENSG00000172115.4	chr7	rs117541233	0.086124
ENSG00000122566.16	chr7	rs11762160	0.955325
ENSG00000122565.14	chr7	rs7782588	0.564675
ENSG00000106049.4	chr7	rs7801301	0.0520669
ENSG00000106052.9	chr7	rs10228740	0.56476
ENSG00000136193.12	chr7	rs4722896	0.56111
ENSG00000106080.6	chr7	rs140539701	0.913968
ENSG00000006625.13	chr7	rs10260667	0.942523
ENSG00000106105.9	chr7	rs59598155	0.704992
ENSG00000241644.2	chr7	rs17159974	0.914355
ENSG00000240583.6	chr7	rs557433726	0.603663
ENSG00000154678.12	chr7	rs30591	0.589292
ENSG00000122642.6	chr7	rs28671431	0.254709
ENSG00000122643.14	chr7	rs796758726	0.400168
ENSG00000122507.16	chr7	rs13240558	0.96834
ENSG00000173876.9	chr10	rs12262442	0.993127
ENSG00000107929.10	chr10	rs370278664	0.867357
ENSG00000107937.14	chr10	rs11250435	0.642071
ENSG00000047056.10	chr10	rs4880760	0.759098
ENSG00000067057.12	chr10	rs914197016	0.0583015
ENSG00000151632.12	chr10	rs8177763	0.985849
ENSG00000196139.7	chr10	rs117909370	0.301474
ENSG00000178372.6	chr10	rs12355048	0.506111
ENSG00000108021.15	chr10	rs76823666	0.780094
ENSG00000057608.12	chr10	rs10795347	0.0278857
ENSG00000134453.11	chr10	rs11254495	0.168779
ENSG00000170525.14	chr10	rs1317143	0.518185
ENSG00000165629.15	chr10	rs572133396	0.0852083
ENSG00000048740.13	chr10	rs113207268	0.00803029
ENSG00000151461.15	chr10	rs373623042	0.903016
ENSG00000065665.16	chr10	rs1251140	0.497582
ENSG00000165609.8	chr10	rs3780864	0.0015901
ENSG00000123240.12	chr10	rs79744361	0.172137
ENSG00000086475.10	chr10	rs182751515	0.640377
ENSG00000065809.9	chr10	rs78457076	0.541129
ENSG00000187522.9	chr10	rs9333075	0.266947
ENSG00000152464.10	chr10	rs113088950	0.672269
ENSG00000165983.10	chr10	rs2275731	0.00695417
ENSG00000148484.13	chr10	rs703060	0.700886
ENSG00000026025.9	chr10	rs76248002	0.740519
ENSG00000136738.10	chr10	rs1937354	0.103475
ENSG00000120594.12	chr10	rs7089618	0.292033
ENSG00000136770.6	chr10	rs34322241	0.50281
ENSG00000148444.11	chr10	rs146208300	0.0660602
ENSG00000150867.9	chr10	rs61851690	0.847102
ENSG00000148450.8	chr10	rs1938048	0.819103
ENSG00000120549.11	chr10	rs138738565	0.264215
ENSG00000099256.14	chr10	rs147599331	0.358656
ENSG00000077420.11	chr10	rs55949416	0.462449
ENSG00000136754.12	chr10	rs948970517	0.87741
ENSG00000136758.14	chr10	rs11015087	0.819372
ENSG00000099246.12	chr10	rs41314635	0.185433
ENSG00000095787.17	chr10	rs560170005	0.262767
ENSG00000197321.10	chr10	rs142755978	0.604639
ENSG00000165757.8	chr10	rs7910359	0.419351
ENSG00000107951.8	chr10	rs12782184	0.321981
ENSG00000148516.17	chr10	rs59143367	0.823006
ENSG00000170759.10	chr10	rs112120651	0.815067
ENSG00000150093.14	chr10	rs78905792	0.30055
ENSG00000099250.13	chr10	rs116936701	0.0838531
ENSG00000108094.10	chr10	rs7082440	0.886559
ENSG00000108100.13	chr10	rs61240130	0.0189192
ENSG00000165733.7	chr10	rs1484327005	0.991675
ENSG00000176595.3	chr8	rs316494	0.774611
ENSG00000147324.6	chr8	rs139661069	0.152706
ENSG00000104626.10	chr8	rs71514522	0.180379
ENSG00000175806.10	chr8	rs12680337	0.520996
ENSG00000104643.5	chr8	rs79019225	0.0695107
ENSG00000079459.8	chr8	rs117989325	0.727243
ENSG00000164733.16	chr8	rs62493564	0.000732166
ENSG00000104723.16	chr8	rs62500489	0.415688
ENSG00000198791.7	chr8	rs73203657	0.635906
ENSG00000155975.5	chr8	rs17124584	0.538347
ENSG00000104763.13	chr8	rs17632417	0.106851
ENSG00000104611.7	chr8	rs118105237	0.413284
ENSG00000147416.6	chr8	rs118077260	0.358334
ENSG00000061337.11	chr8	rs144523708	0.11232
ENSG00000130227.12	chr8	rs879599160	0.48605
ENSG00000104635.9	chr8	rs112555441	0.410964
ENSG00000120896.9	chr8	rs900779	0.281755
ENSG00000158941.12	chr8	rs746011	0.0140223
ENSG00000134013.11	chr8	rs1809452	0.690216
ENSG00000104722.9	chr8	rs6998375	0.913474
ENSG00000221914.4	chr8	rs3812414	0.132863
ENSG00000104765.10	chr8	rs2009074	0.822957
ENSG00000092964.12	chr8	rs11781631	0.554573
ENSG00000120885.15	chr8	rs544781715	0.246344
ENSG00000147419.12	chr8	rs73237496	0.457665
ENSG00000168078.5	chr8	rs185068649	0.628306
ENSG00000134014.12	chr8	rs1353986222	0.973272
ENSG00000104671.3	chr8	rs143284163	0.567587
ENSG00000157110.11	chr8	rs7814128	0.0947675
ENSG00000197265.4	chr8	rs2553240	0.96582
ENSG00000104687.8	chr8	rs61003407	0.126639
ENSG00000104695.8	chr8	rs149176864	0.600802
ENSG00000198042.6	chr8	rs113524572	0.676673
ENSG00000147475.10	chr8	rs190181534	0.728023
ENSG00000147471.7	chr8	rs117665817	0.376119
ENSG00000020181.13	chr8	rs2956724	0.643632
ENSG00000187840.4	chr8	rs76144693	0.00797891
ENSG00000107104.14	chr9	rs9777175	0.949936
ENSG00000080503.15	chr9	rs181657099	0.297496
ENSG00000147852.11	chr9	rs10283885	0.186156
ENSG00000080608.9	chr9	.	0.908171
ENSG00000147853.12	chr9	rs111486772	0.573065
ENSG00000120158.7	chr9	rs9299019	0.186351
ENSG00000107020.5	chr9	rs10121313	0.426418
ENSG00000197646.6	chr9	rs75813410	0.228666
ENSG00000099219.9	chr9	rs150419891	0.840605
ENSG00000137040.8	chr9	rs57753863	0.0150285
ENSG00000155158.16	chr9	rs78768464	0.253974
ENSG00000164985.10	chr9	rs4741403	0.930574
ENSG00000178031.11	chr9	rs113292279	0.122716
ENSG00000155876.4	chr9	rs12376289	0.553768
ENSG00000147872.5	chr9	rs79329526	0.48418
ENSG00000137145.16	chr9	rs76550729	0.351227
ENSG00000137154.8	chr9	rs7859508	0.518453
ENSG00000099810.14	chr9	rs149558162	0.987752
ENSG00000147889.12	chr9	rs117064232	0.964801
ENSG00000137055.10	chr9	rs3885159	0.296236
ENSG00000122729.14	chr9	rs117463379	0.983389
ENSG00000107201.5	chr9	rs138781216	0.845974
ENSG00000165264.6	chr9	.	0.603671
ENSG00000086061.11	chr9	rs139748058	0.106243
ENSG00000122692.7	chr9	rs202102232	0.164594
ENSG00000086062.8	chr9	rs863812	0.423238
ENSG00000086065.9	chr9	rs61102035	0.268802
ENSG00000165271.12	chr9	rs112118658	0.3267
ENSG00000107341.4	chr9	rs62544583	0.271734
ENSG00000164978.13	chr9	rs183506029	0.838546
ENSG00000137100.11	chr9	rs4878579	0.123161
ENSG00000147955.12	chr9	rs2026118	0.663213
ENSG00000213930.7	chr9	rs150498182	0.154633
ENSG00000165280.11	chr9	rs34606712	0.176694
ENSG00000165283.11	chr9	rs7854429	0.417862
ENSG00000137076.14	chr9	rs2297880	0.000120056
ENSG00000137133.6	chr9	rs10972590	0.401921
ENSG00000122707.7	chr9	rs147508675	0.769139
ENSG00000122694.11	chr9	rs185755937	0.870586
ENSG00000169100.8	chrX	rs7877972	0.610943
ENSG00000169093.10	chrX	rs147466167	0.861842
ENSG00000197976.6	chrX	rs312237	0.083216
ENSG00000169084.8	chrX	rs71205247	0.0017482
ENSG00000002586.13	chrX	rs4793	8.40987e-08
ENSG00000101825.7	chrX	rs73191312	0.987754
ENSG00000130021.9	chrX	rs12854662	0.212866
ENSG00000101846.6	chrX	rs149330408	0.0577847
ENSG00000101871.10	chrX	rs181198405	0.689821
ENSG00000004961.10	chrX	rs3926351	0.85784
ENSG00000101911.8	chrX	rs112711826	0.545323
ENSG00000205542.6	chrX	rs12556566	0.651417
ENSG00000123595.5	chrX	rs3027319	0.605585
ENSG00000130150.7	chrX	rs5980146	0.76425
ENSG00000087842.6	chrX	rs35959352	0.767267
ENSG00000182287.9	chrX	rs5935887	0.0325676
ENSG00000047230.10	chrX	rs5969749	0.692255
ENSG00000169895.5	chrX	rs369952975	0.0740218
ENSG00000102054.13	chrX	rs370840599	0.478393
ENSG00000131828.9	chrX	rs147652310	0.9934
ENSG00000147010.13	chrX	.	0.100618
ENSG00000173674.6	chrX	rs5991011	0.547706
ENSG00000177189.8	chrX	rs143367690	0.467828
ENSG00000102172.11	chrX	rs17347251	0.573106
ENSG00000123131.8	chrX	rs5970799	0.435738
ENSG00000123130.12	chrX	rs767860037	0.56956
ENSG00000184831.9	chrX	rs34092038	0.741468
ENSG00000130741.6	chrX	rs6629717	0.146015
ENSG00000198814.8	chrX	rs73205858	0.0895542
ENSG00000198947.10	chrX	rs12556432	0.225879
ENSG00000147027.3	chrX	rs56321202	0.327599
ENSG00000165169.6	chrX	rs28583710	0.196312
ENSG00000101955.10	chrX	rs28516399	0.802945
ENSG00000182220.9	chrX	rs5963158	0.190636
ENSG00000124486.8	chrX	rs6520706	0.298544
ENSG00000215301.5	chrX	rs1251880999	0.913071
ENSG00000147044.16	chrX	rs7888051	0.21972
ENSG00000129824.11	chrY	rs2534218	0.47013
ENSG00000198692.5	chrY
ENSG00000143106.8	chr1	rs1752389	0.645847
ENSG00000065135.7	chr1	rs79645609	0.599204
ENSG00000116337.11	chr1	rs6537664	0.432987
ENSG00000168765.11	chr1	rs919958	0.177765
ENSG00000213366.8	chr1	rs428135	0.000497871
ENSG00000134184.8	chr1	rs201486557	0.0034242
ENSG00000134202.6	chr1	rs4970736	7.00931e-23
ENSG00000168710.13	chr1	rs72679966	0.101345
ENSG00000143093.10	chr1	rs12021920	0.403035
ENSG00000162775.10	chr1	rs343812	0.0265228
ENSG00000116455.9	chr1	rs9429668	0.792248
ENSG00000116459.6	chr1	rs12066673	0.17526
ENSG00000116473.10	chr1	rs503537	0.418662
ENSG00000143079.10	chr1	rs78166557	0.467751
ENSG00000116489.8	chr1	rs78166557	0.22397
ENSG00000155363.14	chr1	rs181098838	0.871352
ENSG00000155366.12	chr1	rs76711898	0.0831069
ENSG00000155380.7	chr1	rs1217408	0.0832226
ENSG00000134262.8	chr1	rs183971692	0.00235034
ENSG00000116774.7	chr1	rs11102716	0.15799
ENSG00000116752.5	chr1	rs143271048	0.773957
ENSG00000213281.4	chr1	rs729300	0.550417
ENSG00000009307.11	chr1	rs35295068	0.193012
ENSG00000134198.5	chr1	rs11102786	0.319322
ENSG00000163399.11	chr1	rs9428345	0.273019
ENSG00000116815.11	chr1	rs10801916	0.340633
ENSG00000134247.9	chr1	rs6687760	0.107162
ENSG00000196505.6	chr1	rs141330832	0.907478
ENSG00000065183.11	chr1	rs114735230	0.97599
ENSG00000092621.7	chr1	rs146953046	1.17813e-05
ENSG00000134250.13	chr1	rs374915288	0.259541
ENSG00000178104.15	chr1	rs879990275	0.190115
ENSG00000117289.7	chr1	.	0.553634
ENSG00000131795.8	chr1	rs76864872	0.930993
ENSG00000131779.6	chr1	rs55919735	0.763847
ENSG00000131791.6	chr1	rs4950266	0.133342
ENSG00000188092.10	chr1	rs4950447	0.256434
ENSG00000203852.3	chr1	rs6587524	0.133992
ENSG00000184678.8	chr1	rs75013448	0.990197
ENSG00000184260.4	chr1	rs148859833	0.414671
ENSG00000184270.3	chr1	rs868906270	0.32733
ENSG00000143368.9	chr1	rs77708733	0.833201
ENSG00000136631.8	chr1	rs200033449	0.897082
ENSG00000143401.10	chr1	.	0.327412
ENSG00000187145.10	chr1	rs143419891	0.837793
ENSG00000117360.8	chr1	rs77917729	0.781726
ENSG00000143374.10	chr1	rs146468719	0.606049
ENSG00000143369.10	chr1	rs1756046	0.0485714
ENSG00000143420.13	chr1	rs78915130	0.266234
ENSG00000143457.6	chr1	rs75885485	0.644905
ENSG00000163131.6	chr1	rs188066772	0.626214
ENSG00000143387.8	chr1	rs12071705	0.67037
ENSG00000143437.16	chr1	rs115539008	0.749414
ENSG00000143418.15	chr1	rs2769271	0.416802
ENSG00000213190.2	chr1	rs116408212	0.710515
ENSG00000143398.15	chr1	rs12029082	0.131216
ENSG00000159352.11	chr1	rs187476032	0.0977362
ENSG00000143416.16	chr1	rs112766034	0.324708
ENSG00000159377.6	chr1	rs6667241	0.0334427
ENSG00000115091.7	chr2	rs1482886760	0.990539
ENSG00000088205.8	chr2	rs204854	0.0658498
ENSG00000125633.6	chr2	rs114140129	0.936421
ENSG00000115107.15	chr2	rs71424309	0.396325
ENSG00000155368.12	chr2	rs13430968	0.66997
ENSG00000144118.9	chr2	rs112319821	0.794269
ENSG00000074054.13	chr2	rs115653277	0.683516
ENSG00000155438.7	chr2	rs10209668	0.158298
ENSG00000211460.7	chr2	rs75678651	0.447208
ENSG00000136732.10	chr2	rs17013443	0.172803
ENSG00000136717.10	chr2	rs1866658	0.5846
ENSG00000163161.8	chr2	rs7608170	0.425265
ENSG00000163166.9	chr2	rs62160640	0.87935
ENSG00000072163.14	chr2	rs28369973	0.378883
ENSG00000173349.4	chr2	rs77483185	0.417945
ENSG00000144231.6	chr2	rs74917457	0.943398
ENSG00000136731.8	chr2	rs72838462	0.145112
ENSG00000136699.15	chr2	rs17049564	0.993594
ENSG00000152082.9	chr2	rs72853611	0.363141
ENSG00000136718.5	chr2	rs115888870	0.899091
ENSG00000196834.7	chr2	rs147593980	0.937417
ENSG00000222038.3	chr2	rs11693231	0.443944
ENSG00000115839.13	chr2	rs12472034	0.918027
ENSG00000144224.12	chr2	rs16833406	0.857377
ENSG00000076003.4	chr2	rs12477761	0.121059
ENSG00000115866.6	chr2	rs562246396	0.903925
ENSG00000150540.9	chr2	rs55724069	0.496103
ENSG00000115963.9	chr2	rs111744989	0.395419
ENSG00000123609.6	chr2	rs1485099	0.309699
ENSG00000115145.5	chr2	rs13425748	0.556118
ENSG00000196504.11	chr2	rs10931146	0.0634753
ENSG00000115159.11	chr2	rs188346987	0.236553
ENSG00000136542.4	chr2	rs191188488	0.108821
ENSG00000144283.17	chr2	rs76382789	0.809246
ENSG00000153250.13	chr2	rs147174962	0.268146
ENSG00000115233.7	chr2	rs12692605	0.0601951
ENSG00000197635.5	chr2	rs867105466	0.747893
ENSG00000078098.9	chr2	rs75769187	0.990071
ENSG00000110047.13	chr11	rs139849405	0.889615
ENSG00000213465.3	chr11	rs1476211590	0.144942
ENSG00000162300.7	chr11	rs1206020	0.298022
ENSG00000149792.4	chr11	rs61895733	0.263025
ENSG00000162298.12	chr11	rs11231813	0.293951
ENSG00000014216.11	chr11	rs11227170	0.0763964
ENSG00000149798.3	chr11	rs6591860	0.837222
ENSG00000133884.5	chr11	rs1144924	0.928651
ENSG00000142186.12	chr11	rs4601790	0.653856
ENSG00000173465.3	chr11	rs562523533	0.546831
ENSG00000173442.7	chr11	rs74539421	0.14248
ENSG00000213445.4	chr11	rs1254795417	0.420873
ENSG00000173039.14	chr11	rs112971520	0.615163
ENSG00000172757.8	chr11	rs117904573	0.994083
ENSG00000172500.8	chr11	rs1047464	0.0228009
ENSG00000175550.3	chr11	rs117011552	0.399816
ENSG00000175467.10	chr11	rs4466842	0.662573
ENSG00000175334.3	chr11	rs118019189	0.217759
ENSG00000087365.10	chr11	rs17881454	0.294557
ENSG00000175115.7	chr11	rs10791837	0.55466
ENSG00000174996.7	chr11	rs80328419	0.187834
ENSG00000174903.10	chr11	rs190192644	0.184713
ENSG00000174851.10	chr11	rs482320	0.979328
ENSG00000174807.3	chr11	rs183411846	0.666241
ENSG00000174791.6	chr11	rs12278858	0.370741
ENSG00000174684.6	chr11	.	0.679253
ENSG00000174547.9	chr11	rs4930321	0.978129
ENSG00000254986.3	chr11	rs11110	0.000581494
ENSG00000174080.6	chr11	rs150934757	0.954781
ENSG00000173992.4	chr11	rs12278036	0.65423
ENSG00000239306.4	chr11	rs2066496	0.220325
ENSG00000173933.15	chr11	rs4255546	0.0858263
ENSG00000173914.7	chr11	rs12419173	0.733373
ENSG00000173599.9	chr11	rs11603798	0.400745
ENSG00000172830.8	chr11	rs118002386	0.613441
ENSG00000114573.5	chr3	rs6798102	0.734043
ENSG00000178075.15	chr3	rs1533931	0.341046
ENSG00000172020.8	chr3	rs74408089	0.0872639
ENSG00000185565.7	chr3	rs149328898	0.0942168
ENSG00000163389.6	chr3	rs77316959	0.191272
ENSG00000113845.5	chr3	rs71325355	0.815731
ENSG00000138495.2	chr3	rs9847222	0.78771
ENSG00000082701.10	chr3	rs2866469	0.57473
ENSG00000163430.5	chr3	rs1261449914	0.914243
ENSG00000065518.7	chr3	rs75442702	0.125934
ENSG00000144840.4	chr3	rs4676791	0.933343
ENSG00000173230.11	chr3	rs6799046	0.297085
ENSG00000121552.3	chr3	rs1021558424	0.463815
ENSG00000160124.5	chr3	rs6438756	0.375857
ENSG00000114023.11	chr3	rs147927887	0.0691101
ENSG00000114030.8	chr3	rs4676735	0.808929
ENSG00000163840.5	chr3	rs16833915	0.992886
ENSG00000173193.9	chr3	rs150704490	0.409945
ENSG00000138463.8	chr3	rs78792369	0.734438
ENSG00000065485.13	chr3	rs137867617	0.59846
ENSG00000206527.5	chr3	rs4678006	0.715006
ENSG00000065534.14	chr3	rs9835184	0.872249
ENSG00000114491.9	chr3	rs6789966	0.298864
ENSG00000082781.7	chr3	rs146737947	0.391007
ENSG00000173706.8	chr3	rs657571	0.524984
ENSG00000114520.6	chr3	rs2256831	0.454971
ENSG00000144909.7	chr3	rs1464065	0.186983
ENSG00000144908.9	chr3	rs74387581	0.626296
ENSG00000114554.7	chr3	rs147746577	0.277963
ENSG00000073111.9	chr3	rs57825345	0.336005
ENSG00000074416.9	chr3	rs114026892	0.537379
ENSG00000058262.5	chr3	rs191451841	0.358322
ENSG00000175792.7	chr3	rs9814242	0.89153
ENSG00000183978.7	chr17	rs1368216244	0.346953
ENSG00000126581.8	chr17	.	0.989438
ENSG00000131467.6	chr17	rs80279487	0.940395
ENSG00000266967.2	chr17	rs74887000	0.99502
ENSG00000131469.8	chr17	rs997018528	0.0522411
ENSG00000108828.11	chr17	rs142033557	0.831873
ENSG00000108861.4	chr17	rs537801836	0.108616
ENSG00000161654.5	chr17	rs55764662	0.535806
ENSG00000108312.10	chr17	rs11656940	0.550501
ENSG00000180340.5	chr17	rs76379415	0.552862
ENSG00000108883.8	chr17	rs1407707549	0.651002
ENSG00000136448.7	chr17	rs142550497	0.198849
ENSG00000161714.7	chr17	rs35625124	0.679779
ENSG00000186834.2	chr17	rs192938917	0.0162267
ENSG00000186868.11	chr17	rs17692129	0.448799
ENSG00000073969.14	chr17	rs184288779	0.772433
ENSG00000108433.11	chr17	rs73987093	0.949849
ENSG00000198336.5	chr17	rs112082686	0.977228
ENSG00000259207.3	chr17	rs11570488	0.937062
ENSG00000141279.11	chr17	.	0.97872
ENSG00000108424.5	chr17	rs113208880	0.780267
ENSG00000141295.9	chr17	rs865802055	0.362518
ENSG00000108439.5	chr17	rs72628353	0.571524
ENSG00000108465.10	chr17	rs2611856	0.755641
ENSG00000005243.5	chr17	rs3107303	0.745092
ENSG00000108468.10	chr17	.	0.183269
ENSG00000159202.13	chr17	rs200689359	0.638902
ENSG00000159217.5	chr17	rs117328249	0.744084
ENSG00000167085.7	chr17	rs1171258657	0.302318
ENSG00000005884.13	chr17	rs145698594	0.93716
ENSG00000108826.11	chr17	rs72840612	0.800099
ENSG00000108829.9	chr17	rs4423465	0.433719
ENSG00000167107.8	chr17	rs62079272	0.740223
ENSG00000006282.15	chr17	.	0.284332
ENSG00000108848.11	chr17	rs113769236	0.995852
ENSG00000008294.16	chr17	rs35980601	0.863578
ENSG00000239672.3	chr17	rs6504695	0.000176891
ENSG00000243678.7	chr17	rs11652601	0.902899
ENSG00000121060.10	chr17	rs2685509	0.838801
ENSG00000121058.4	chr17	rs11651433	0.763459
ENSG00000121064.8	chr17	rs138701446	0.0921087
ENSG00000181610.8	chr17	rs12602872	0.832527
ENSG00000136450.8	chr17	rs1859401	0.215149
ENSG00000264364.2	chr17	rs9890924	0.730833
ENSG00000141367.7	chr17	rs1211990	0.565605
ENSG00000141378.13	chr17	rs11657850	0.821239
ENSG00000062716.6	chr17	rs148427669	0.0415282
ENSG00000108443.9	chr17	rs181727456	0.621367
ENSG00000011028.9	chr17	rs11656340	0.188053
ENSG00000159640.10	chr17	rs17629087	0.915492
ENSG00000136485.10	chr17	rs117877745	0.161684
ENSG00000136463.7	chr17	rs185523166	0.81962
ENSG00000198909.3	chr17	rs868969857	0.786861
ENSG00000136490.4	chr17	rs184285870	0.143293
ENSG00000108588.9	chr17	rs8080489	0.958157
ENSG00000198231.8	chr17	rs201370086	0.56932
ENSG00000108592.12	chr17	rs2584609	0.000897161
ENSG00000087191.8	chr17	rs72843153	0.178352
ENSG00000108604.11	chr17	rs80269906	0.0868313
ENSG00000108654.7	chr17	rs111741883	0.0111769
ENSG00000120063.5	chr17	rs113791787	0.0869267
ENSG00000154229.7	chr17	rs76593652	0.538588
ENSG00000197170.5	chr17	rs151095105	0.525561
ENSG00000130935.5	chr17	rs117769862	0.836004
ENSG00000130520.6	chr19	rs117648604	0.0129619
ENSG00000130517.9	chr19	rs10424779	0.385462
ENSG00000130513.6	chr19	rs398668	0.369494
ENSG00000105655.14	chr19	rs150044084	0.245933
ENSG00000105701.11	chr19	rs2313736	0.299628
ENSG00000105664.6	chr19	rs181638412	0.463178
ENSG00000005007.8	chr19	rs17216658	0.643425
ENSG00000105669.8	chr19	.	0.987936
ENSG00000051128.14	chr19	rs149436861	0.936185
ENSG00000184162.10	chr19	rs7248258	0.975508
ENSG00000167491.13	chr19	rs248938	0.218151
ENSG00000186010.14	chr19	rs62135547	0.471923
ENSG00000105726.12	chr19	rs150044084	0.11677
ENSG00000169021.4	chr19	rs115531464	0.93283
ENSG00000105171.5	chr19	rs12610814	0.215092
ENSG00000166289.5	chr19	rs150674561	0.365581
ENSG00000105176.13	chr19	rs552267357	0.0862279
ENSG00000178904.14	chr19	rs242572	0.144404
ENSG00000105185.7	chr19	rs8105154	0.285589
ENSG00000124299.9	chr19	rs17569	0.00673666
ENSG00000257103.4	chr19	rs75957895	0.933751
ENSG00000105220.10	chr19	rs117660807	0.370737
ENSG00000126261.8	chr19	rs74949447	0.648222
ENSG00000188508.6	chr19	rs116945703	0.338308
ENSG00000126254.7	chr19	rs7247720	0.975018
ENSG00000126267.4	chr19	rs199997094	0.632853
ENSG00000004776.7	chr19	rs73035054	0.0687311
ENSG00000105254.7	chr19	rs28489596	0.496641
ENSG00000126247.6	chr19	rs117044998	0.875474
ENSG00000161281.6	chr19	rs10418375	0.526991
ENSG00000167645.12	chr19	rs8110393	0.867094
ENSG00000099341.7	chr19	rs752067	0.631203
ENSG00000178982.5	chr19	rs1378940699	0.179409
ENSG00000130402.7	chr19	rs2287729	0.153133
ENSG00000178934.4	chr19	rs74189579	0.874826
ENSG00000104823.4	chr19	rs574973076	0.529699
ENSG00000104824.12	chr19	.	0.85751
ENSG00000068903.15	chr19	rs150584091	0.613836
ENSG00000104825.12	chr19	rs10775533	0.192666
ENSG00000104835.10	chr19	rs55986737	0.0822899
ENSG00000006712.10	chr19	rs11083491	0.591123
ENSG00000105193.4	chr19	rs62120496	0.465979
ENSG00000196235.9	chr19	rs12981889	0.754718
ENSG00000105202.3	chr19	rs141724981	0.101658
ENSG00000013275.3	chr19	rs1645695	0.850349
ENSG00000105223.14	chr19	rs7259850	0.906199
ENSG00000090013.5	chr19	rs117872562	0.975203
ENSG00000105245.5	chr19	rs4802099	0.760435
ENSG00000077312.4	chr19	rs4802082	0.277274
ENSG00000105323.12	chr19	rs184247	0.399663
ENSG00000248098.6	chr19	rs112628847	0.928337
ENSG00000105372.2	chr19	rs10410037	0.147142
ENSG00000076928.13	chr19	rs73039224	0.921959
ENSG00000105404.6	chr19	rs3922888	0.704757
ENSG00000079462.3	chr19	rs181185809	0.970652
ENSG00000243137.3	chr19	rs344787	0.016615
ENSG00000105755.3	chr19	rs4802167	0.000155476
ENSG00000167378.4	chr19	rs77790293	0.00793088
ENSG00000131116.7	chr19	rs73037644	0.75568
ENSG00000105771.9	chr19	rs55730055	0.471312
ENSG00000073008.10	chr19	rs181997687	0.618324
ENSG00000130202.5	chr19	rs150169625	0.506585
ENSG00000130204.8	chr19	rs1133190	0.908223
ENSG00000104853.11	chr19	rs7249292	0.30957
ENSG00000177951.13	chr11	rs6421967	0.218466
ENSG00000177963.8	chr11	rs1182036393	0.0386755
ENSG00000185627.13	chr11	rs145940691	0.547476
ENSG00000185201.12	chr11	rs57922029	0.689241
ENSG00000142089.11	chr11	rs4758639	0.245064
ENSG00000023191.12	chr11	rs12419209	0.0439712
ENSG00000174775.12	chr11	rs576177406	0.67044
ENSG00000177106.10	chr11	rs200801673	0.00216832
ENSG00000177156.6	chr11	rs73407443	0.798074
ENSG00000177225.12	chr11	rs7635	0.127568
ENSG00000184524.5	chr11	rs7127117	0.976564
ENSG00000177542.6	chr11	rs7396000	0.192747
ENSG00000177600.4	chr11	rs74923075	0.325432
ENSG00000177697.13	chr11	rs55983969	0.576538
ENSG00000177700.5	chr11	rs7105996	0.581625
ENSG00000214063.6	chr11	rs192683091	0.895172
ENSG00000177830.13	chr11	rs151061511	0.480747
ENSG00000183020.9	chr11	rs55711919	0.0483658
ENSG00000078902.11	chr11	rs72848705	0.935044
ENSG00000182208.8	chr11	rs149860127	0.827946
ENSG00000117984.8	chr11	rs118072498	0.113523
ENSG00000214026.6	chr11	rs5743951	0.271344
ENSG00000110651.7	chr11	rs11025704	0.544258
ENSG00000110628.9	chr11	rs112873218	0.349442
ENSG00000205531.8	chr11	rs4910868	0.439527
ENSG00000110619.12	chr11	rs10840447	0.0939723
ENSG00000021762.15	chr11	rs7947066	0.505457
ENSG00000177105.9	chr11	rs57497051	0.0433372
ENSG00000167323.5	chr11	rs2034121	0.246477
ENSG00000167325.10	chr11	rs78378523	0.447519
ENSG00000132109.8	chr11	rs1412722174	0.492798
ENSG00000132274.11	chr11	rs111227504	0.297757
ENSG00000170955.9	chr11	rs57681266	0.328091
ENSG00000132254.8	chr11	rs12362718	0.195059
ENSG00000132275.6	chr11	rs4757980	0.264572
ENSG00000166333.9	chr11	rs4567498	0.957043
ENSG00000198929.8	chr1	rs74536569	0.83552
ENSG00000162733.12	chr1	rs2791136	0.226737
ENSG00000185630.14	chr1	rs6666750	0.885389
ENSG00000143198.8	chr1	rs138443938	0.330079
ENSG00000143149.8	chr1	rs6656548	0.00250047
ENSG00000143179.8	chr1	rs4532808	0.873976
ENSG00000143162.7	chr1	rs2229284	0.191435
ENSG00000197965.7	chr1	rs76638888	0.788659
ENSG00000143155.8	chr1	rs34333825	0.337784
ENSG00000213064.5	chr1	rs114838580	0.405149
ENSG00000143196.4	chr1	rs12728893	0.848792
ENSG00000143153.8	chr1	rs7526677	0.546226
ENSG00000198734.6	chr1	rs2064298	0.465076
ENSG00000116132.7	chr1	rs79461732	0.134106
ENSG00000117533.10	chr1	rs61807760	0.00795017
ENSG00000010165.15	chr1	rs80293679	0.372427
ENSG00000117592.8	chr1	rs144592811	0.308339
ENSG00000117593.8	chr1	rs143046276	0.757731
ENSG00000116161.13	chr1	rs572004248	0.24368
ENSG00000120333.4	chr1	rs10737305	0.362085
ENSG00000116191.13	chr1	rs60565927	0.873836
ENSG00000057252.8	chr1	rs1294919327	0.947052
ENSG00000169905.8	chr1	rs12128069	0.943067
ENSG00000143337.14	chr1	rs514421	6.53558e-15
ENSG00000116260.12	chr1	rs76944438	0.510575
ENSG00000135847.5	chr1	rs6695648	0.891291
ENSG00000135821.12	chr1	rs6688287	0.932655
ENSG00000135828.7	chr1	rs7556032	0.361353
ENSG00000135829.12	chr1	rs484949	0.0309735
ENSG00000135862.5	chr1	rs35131781	0.615445
ENSG00000162704.11	chr1	rs72735628	0.105321
ENSG00000198756.6	chr1	rs12091566	0.859454
ENSG00000116406.14	chr1	rs6424930	0.123822
ENSG00000135842.12	chr1	rs72726053	0.779098
ENSG00000121486.7	chr1	rs1208517	0.866092
ENSG00000143341.7	chr1	rs75433882	0.72043
ENSG00000116690.7	chr1	rs6425037	0.137469
ENSG00000047410.9	chr1	rs6425087	0.92975
ENSG00000157181.10	chr1	rs80094163	0.456777
ENSG00000073756.7	chr1	rs2490407	0.724275
ENSG00000116750.9	chr1	rs374865489	0.823728
ENSG00000116747.8	chr1	rs6697334	0.433827
ENSG00000134371.9	chr1	rs12097452	0.661603
ENSG00000151414.10	chr1	rs56332920	0.0138385
ENSG00000118200.10	chr1	rs115884550	0.330564
ENSG00000159176.9	chr1	rs296519	0.18867
ENSG00000134369.11	chr1	rs12077954	0.312163
ENSG00000198700.5	chr1	rs76239145	0.230284
ENSG00000163431.11	chr1	rs17454947	0.367146
ENSG00000176393.6	chr1	rs6691690	0.000126841
ENSG00000143862.3	chr1	rs6703957	0.653862
ENSG00000077157.16	chr1	rs6694591	0.560776
ENSG00000117153.11	chr1	rs151094036	0.816614
ENSG00000159348.8	chr1	rs147384668	0.127423
ENSG00000188783.5	chr1	rs1890871	0.297248
ENSG00000182004.8	chr1	rs548922898	0.985634
ENSG00000163531.11	chr1	rs7517617	0.301407
ENSG00000069275.12	chr1	rs112729110	0.418126
ENSG00000117280.8	chr1	rs1338876	0.433429
ENSG00000004455.12	chr1	rs1039193773	0.567072
ENSG00000243749.1	chr1	rs17473343	0.0278456
ENSG00000116560.6	chr1	rs138217819	0.241078
ENSG00000020129.11	chr1	rs78719074	0.564166
ENSG00000126067.7	chr1	rs3917984	0.227828
ENSG00000092847.6	chr1	rs141004864	0.919078
ENSG00000116863.10	chr1	rs138217819	0.66892
ENSG00000054116.7	chr1	rs150027751	0.407323
ENSG00000116871.11	chr1	rs61770577	0.437225
ENSG00000054118.9	chr1	rs7537829	0.653911
ENSG00000142694.6	chr1	rs1324437123	0.795371
ENSG00000163877.9	chr1	rs12138149	0.941823
ENSG00000183431.7	chr1	rs78610851	0.951774
ENSG00000183386.5	chr1	rs72661887	0.226468
ENSG00000116954.7	chr1	rs6662282	0.321861
ENSG00000214114.4	chr1	rs144980945	0.108618
ENSG00000168653.6	chr1	rs572897186	0.828821
ENSG00000090621.9	chr1	rs3768321	0.0714784
ENSG00000084072.12	chr1	rs146972810	0.192782
ENSG00000131236.12	chr1	rs113733193	0.332418
ENSG00000131238.12	chr1	rs6672053	0.395474
ENSG00000084073.4	chr1	rs1579150	2.94231e-07
ENSG00000084070.7	chr1	rs557781226	0.624783
ENSG00000171793.9	chr1	rs144406931	0.9597
ENSG00000127125.7	chr1	rs2367162	0.725911
ENSG00000171960.6	chr1	rs7518983	0.317616
ENSG00000065978.13	chr1	rs1442845576	0.981286
ENSG00000117385.11	chr1	rs12036153	0.392044
ENSG00000117394.15	chr1	rs72676425	0.873285
ENSG00000117395.6	chr1	rs115893960	0.963637
ENSG00000066322.8	chr1	rs11210753	0.682574
ENSG00000117419.10	chr1	rs142316061	0.40644
ENSG00000142937.7	chr1	rs80325941	0.611262
ENSG00000070785.12	chr1	rs61787522	0.0040283
ENSG00000126088.8	chr1	rs10890307	0.396966
ENSG00000117450.9	chr1	rs17522918	5.09458e-07
ENSG00000117448.9	chr1	rs72692627	0.0962522
ENSG00000132780.12	chr1	rs926039185	0.666954
ENSG00000132128.12	chr1	rs12143544	0.611447
ENSG00000173660.7	chr1	rs41294486	0.196527
ENSG00000159658.6	chr1	rs77547918	0.472264
ENSG00000185104.15	chr1	rs12071217	0.263993
ENSG00000085832.12	chr1	rs4475695	0.640901
ENSG00000117859.14	chr1	rs139973701	0.880093
ENSG00000078618.15	chr1	.	0.306188
ENSG00000169213.6	chr1	rs12130317	0.406787
ENSG00000117862.7	chr1	rs113257522	0.805786
ENSG00000134717.13	chr1	rs6588436	0.124223
ENSG00000134748.12	chr1	rs72905166	0.174171
ENSG00000116157.5	chr1	rs12737655	0.147491
ENSG00000116171.12	chr1	rs138929837	0.612698
ENSG00000157184.5	chr1	rs72670860	0.685349
ENSG00000162384.9	chr1	rs55789815	0.127692
ENSG00000058804.10	chr1	rs116533044	0.752538
ENSG00000081870.7	chr1	rs72673141	0.364941
ENSG00000116209.7	chr1	rs2018903	0.983199
ENSG00000116221.11	chr1	rs624163	0.0666012
ENSG00000162396.5	chr1	rs56029120	0.858304
ENSG00000116133.7	chr1	rs11591147	0.717038
ENSG00000135506.11	chr12	rs1078109	0.628629
ENSG00000135446.12	chr12	rs117626302	0.166954
ENSG00000123297.12	chr12	rs10877012	4.38905e-05
ENSG00000118596.7	chr12	rs73118599	0.755677
ENSG00000135655.9	chr12	rs11174433	0.516006
ENSG00000196935.4	chr12	rs11175628	0.852633
ENSG00000184575.7	chr12	rs78099957	0.696216
ENSG00000183735.5	chr12	rs150908896	0.0136456
ENSG00000135677.6	chr12	rs143162379	0.627203
ENSG00000174106.2	chr12	rs1446526	0.495796
ENSG00000174099.6	chr12	rs1245173	0.639899
ENSG00000149948.9	chr12	rs1194619827	0.901672
ENSG00000111530.8	chr12	rs60104343	0.384564
ENSG00000127314.13	chr12	rs35227403	0.414355
ENSG00000111581.5	chr12	rs17802127	0.798012
ENSG00000135678.7	chr12	rs1908662	0.357123
ENSG00000111605.12	chr12	rs77288816	0.928785
ENSG00000090382.2	chr12	rs1242634586	0.0754054
ENSG00000166226.8	chr12	rs4761232	0.811571
ENSG00000111596.7	chr12	rs879608161	0.79647
ENSG00000080371.4	chr12	rs143377683	0.148083
ENSG00000121749.11	chr12	rs12582271	0.504182
ENSG00000111615.8	chr12	rs34449434	0.0820561
ENSG00000187109.9	chr12	rs143073918	0.377071
ENSG00000091039.12	chr12	rs117256639	0.52513
ENSG00000175183.5	chr12	rs10778844	0.89528
ENSG00000177425.6	chr12	rs61929019	0.40609
ENSG00000058272.11	chr12	rs77562516	0.686483
ENSG00000111058.3	chr12	rs117287694	0.757322
ENSG00000198707.10	chr12	rs76541531	0.339184
ENSG00000139329.4	chr12	rs12581757	0.879483
ENSG00000011465.12	chr12	rs73204761	0.37394
ENSG00000173598.9	chr12	rs11615735	0.484997
ENSG00000177889.5	chr12	rs1157706032	0.96421
ENSG00000136040.4	chr12	rs7309211	0.133096
ENSG00000184752.8	chr12	rs35073053	0.610625
ENSG00000111142.9	chr12	rs1000703	0.36538
ENSG00000139343.6	chr12	rs1227403296	0.677757
ENSG00000111144.5	chr12	rs967263700	0.235881
ENSG00000059758.3	chr12	rs118044927	0.429215
ENSG00000139350.7	chr12	rs4762150	0.444348
ENSG00000075415.8	chr12	rs10860331	0.984234
ENSG00000166130.10	chr12	rs7968661	1.02038e-05
ENSG00000136021.13	chr12	rs192901847	0.563093
ENSG00000120800.4	chr12	rs145813305	0.610427
ENSG00000120805.9	chr12	rs2619140	0.0604362
ENSG00000111666.6	chr12	rs71464262	0.209576
ENSG00000120860.6	chr12	rs1355937	0.331075
ENSG00000075188.4	chr12	rs35669421	0.669606
ENSG00000166598.8	chr12	rs149301047	0.916501
ENSG00000120837.3	chr12	rs56310085	0.756956
ENSG00000198431.11	chr12	rs697211	0.402652
ENSG00000136010.9	chr12	rs7954946	0.0481182
ENSG00000136051.9	chr12	rs79472555	0.0455454
ENSG00000136044.7	chr12	rs34775780	0.230622
ENSG00000235162.4	chr12	rs7969800	1.05539e-05
ENSG00000136026.9	chr12	rs55722974	0.0529405
ENSG00000151135.5	chr12	rs12317738	0.884684
ENSG00000075856.7	chr12	rs998854	0.121555
ENSG00000155324.5	chr5	.	0.509209
ENSG00000113368.7	chr5	rs56229915	0.528121
ENSG00000164244.16	chr5	rs13183342	0.32124
ENSG00000064651.9	chr5	rs11241974	0.146443
ENSG00000138829.6	chr5	rs153254	0.54792
ENSG00000169567.7	chr5	rs7444474	0.00909127
ENSG00000186687.11	chr5	rs60993939	0.900077
ENSG00000131435.8	chr5	rs114620601	0.451758
ENSG00000072682.14	chr5	rs73264414	0.0025155
ENSG00000113522.9	chr5	rs114597978	0.179698
ENSG00000164402.9	chr5	rs62374495	0.982024
ENSG00000164405.6	chr5	rs247006	0.0496997
ENSG00000170606.9	chr5	rs72801474	3.25289e-08
ENSG00000213585.6	chr5	rs75463807	0.559006
ENSG00000113558.14	chr5	rs140808838	0.0626032
ENSG00000113575.5	chr5	rs6878448	0.381548
ENSG00000237190.3	chr5	rs26365	0.694405
ENSG00000152700.9	chr5	rs56047375	0.238348
ENSG00000113615.8	chr5	rs56272130	0.840888
ENSG00000164615.3	chr5	rs2431570	0.120596
ENSG00000145833.11	chr5	rs115328649	0.483284
ENSG00000113621.10	chr5	rs187198631	0.536509
ENSG00000113648.12	chr5	rs6883727	0.396948
ENSG00000120708.12	chr5	rs80333685	0.554811
ENSG00000152377.8	chr5	rs142288034	0.394057
ENSG00000177733.4	chr5	rs34456217	0.0422711
ENSG00000120705.8	chr5	rs62384274	0.239999
ENSG00000113013.8	chr5	rs571334891	0.986611
ENSG00000044115.16	chr5	rs76560954	0.767311
ENSG00000120725.8	chr5	rs186376815	0.788192
ENSG00000015479.13	chr5	rs533623870	0.500816
ENSG00000184584.8	chr5	rs11554776	1.05359e-15
ENSG00000185129.4	chr5	rs191396651	0.129722
ENSG00000120306.5	chr5	rs6898636	0.246561
ENSG00000113068.5	chr5	rs78921463	0.0410735
ENSG00000131503.16	chr5	rs144105639	0.550684
ENSG00000213523.5	chr5	rs115351269	0.555332
ENSG00000131495.4	chr5	rs79055257	0.527751
ENSG00000113141.11	chr5	rs62622798	0.704697
ENSG00000170445.8	chr5	rs143623361	0.420737
ENSG00000112855.10	chr5	rs990983	0.890508
ENSG00000131504.11	chr5	rs79799991	0.872977
ENSG00000013561.13	chr5	rs32956	0.383555
ENSG00000113552.11	chr5	rs11954586	0.976577
ENSG00000113580.10	chr5	rs55873167	0.713767
ENSG00000145817.12	chr5	rs149568283	0.961336
ENSG00000133706.13	chr5	rs111989165	0.0403635
ENSG00000091009.6	chr5	rs140356806	0.733267
ENSG00000113649.7	chr5	rs13180312	0.164856
ENSG00000113657.8	chr5	rs77929385	0.598181
ENSG00000145882.6	chr5	rs150989201	0.237752
ENSG00000113712.12	chr5	rs151149168	0.541467
ENSG00000113721.9	chr5	rs2289283	0.183979
ENSG00000070814.13	chr5	rs13161248	0.244332
ENSG00000075142.9	chr7	rs77649300	0.901739
ENSG00000127954.8	chr7	rs542389355	0.407793
ENSG00000157214.9	chr7	rs17163565	0.394044
ENSG00000157240.2	chr7	rs4612269	0.265188
ENSG00000001630.11	chr7	rs138169583	0.192153
ENSG00000105810.5	chr7	rs34588678	0.543884
ENSG00000205413.3	chr7	rs17757278	0.972006
ENSG00000105829.7	chr7	rs7799804	0.78308
ENSG00000164692.13	chr7	.	0.851654
ENSG00000127995.12	chr7	rs854558	0.634012
ENSG00000127990.11	chr7	rs78468318	0.159781
ENSG00000242265.1	chr7	rs144767415	0.41453
ENSG00000004864.9	chr7	rs112344776	0.313966
ENSG00000070669.12	chr7	rs2530117	0.0118095
ENSG00000164713.5	chr7	rs1481375345	0.826142
ENSG00000241685.4	chr7	rs78756658	0.0319056
ENSG00000130429.8	chr7	rs6955162	0.179902
ENSG00000106244.8	chr7	rs6959547	0.319614
ENSG00000106245.5	chr7	rs62484970	0.914682
ENSG00000160917.10	chr7	rs62484970	0.47276
ENSG00000241468.3	chr7	rs139278576	0.708035
ENSG00000146833.11	chr7	rs117430166	0.609936
ENSG00000160862.8	chr7	rs79192370	0.0777881
ENSG00000168090.5	chr7	rs3779354	0.342651
ENSG00000166508.13	chr7	rs139211796	0.245092
ENSG00000166997.3	chr7	rs487813	0.0256177
ENSG00000188186.6	chr7	rs3892009	0.78181
ENSG00000146834.9	chr7	rs183468060	0.881375
ENSG00000106333.8	chr7	rs537093922	0.426177
ENSG00000172354.5	chr7	rs4083370	0.208364
ENSG00000172336.4	chr7	rs74376897	0.622586
ENSG00000146828.13	chr7	rs13247827	0.997982
ENSG00000087077.7	chr7	rs2906720	0.607184
ENSG00000087087.14	chr7	rs7782051	0.449904
ENSG00000169871.8	chr7	rs181832531	0.230874
ENSG00000106366.7	chr7	rs10233533	0.850854
ENSG00000106367.9	chr7	rs10229076	0.513423
ENSG00000106397.7	chr7	rs78595432	0.94431
ENSG00000214253.4	chr7	rs6967483	0.26421
ENSG00000257923.5	chr7	rs114906486	0.697088
ENSG00000170632.9	chr7	rs3213725	0.776566
ENSG00000105819.9	chr7	rs1859186	0.5298
ENSG00000161057.6	chr7	rs650974	0.102142
ENSG00000091127.9	chr7	rs191476847	0.511423
ENSG00000135249.3	chr7	rs148017198	0.189259
ENSG00000008282.3	chr7	rs76097797	0.959711
ENSG00000105835.7	chr7	rs77811272	0.718724
ENSG00000075790.6	chr7	rs56045331	0.123878
ENSG00000091140.8	chr7	rs148185024	0.707352
ENSG00000091136.9	chr7	rs118118392	0.663007
ENSG00000135269.13	chr7	rs985169	0.109258
ENSG00000165678.15	chr10	rs141743651	0.0697573
ENSG00000062650.13	chr10	rs75995211	0.878551
ENSG00000173267.9	chr10	rs9421614	0.758353
ENSG00000148671.9	chr10	rs113421804	0.912193
ENSG00000148672.7	chr10	rs28565178	0.77684
ENSG00000107789.11	chr10	rs187075182	0.941161
ENSG00000198682.8	chr10	rs61296034	0.877813
ENSG00000138138.9	chr10	rs201274151	0.258664
ENSG00000171862.5	chr10	rs644826	0.242766
ENSG00000107796.8	chr10	rs79975998	0.4422
ENSG00000026103.15	chr10	rs7073449	0.4253
ENSG00000119917.9	chr10	rs138097828	0.026333
ENSG00000107798.13	chr10	rs10887939	0.683714
ENSG00000185745.8	chr10	rs72816703	0.74214
ENSG00000148688.9	chr10	rs4537675	0.573106
ENSG00000095564.9	chr10	rs1436722556	0.826124
ENSG00000198060.5	chr10	rs1927463	0.560527
ENSG00000119912.11	chr10	rs72821294	0.492858
ENSG00000138119.12	chr10	rs11594445	3.85232e-06
ENSG00000148690.10	chr10	rs187716249	0.472629
ENSG00000173145.7	chr10	rs73319690	0.293422
ENSG00000119969.10	chr10	rs72809762	0.00275328
ENSG00000107438.4	chr10	rs6584043	0.727428
ENSG00000059573.4	chr10	.	0.315432
ENSG00000138185.12	chr10	rs1401602250	0.286002
ENSG00000077147.10	chr10	rs77226950	0.244863
ENSG00000052749.9	chr10	rs11591445	0.735651
ENSG00000171314.8	chr10	rs141783486	0.363902
ENSG00000171311.8	chr10	rs34018326	0.183177
ENSG00000155229.16	chr10	.	0.66648
ENSG00000155252.12	chr10	rs72833963	0.0530878
ENSG00000155254.8	chr10	rs78698059	0.0709718
ENSG00000138131.3	chr10	rs1460731341	0.478272
ENSG00000119943.6	chr10	rs7921826	0.72889
ENSG00000120053.9	chr10	rs4919225	0.512567
ENSG00000107566.9	chr10	rs61871342	1.89126e-08
ENSG00000213341.6	chr10	rs34912720	0.621744
ENSG00000095485.12	chr10	rs4917929	0.0432894
ENSG00000196072.7	chr10	rs1035213	0.380475
ENSG00000166136.11	chr10	rs61871565	0.350233
ENSG00000055950.12	chr10	rs879923154	0.863835
ENSG00000107819.9	chr10	rs1015274	0.102872
ENSG00000166171.8	chr10	rs12413305	0.202575
ENSG00000107833.6	chr10	rs111698472	0.103836
ENSG00000198408.9	chr10	rs117370482	0.930569
ENSG00000166197.12	chr10	rs113189494	0.14859
ENSG00000107862.4	chr10	rs12764388	0.954994
ENSG00000077150.13	chr10	rs61869255	0.166668
ENSG00000138107.7	chr10	rs117370482	0.10437
ENSG00000089280.14	chr16	rs62055244	0.735147
ENSG00000103490.13	chr16	rs113852343	0.0921053
ENSG00000140682.14	chr16	rs180844079	0.256344
ENSG00000140688.12	chr16	rs10451188	0.0659692
ENSG00000069329.11	chr16	rs4294836	0.414248
ENSG00000140795.8	chr16	rs4967064	0.0497412
ENSG00000069345.7	chr16	rs1412956193	0.93465
ENSG00000129636.8	chr16	rs142786271	0.201586
ENSG00000102910.9	chr16	rs1105407	0.15926
ENSG00000155393.8	chr16	rs147042234	0.511771
ENSG00000103479.10	chr16	.	0.595224
ENSG00000140718.14	chr16	rs147329259	0.958128
ENSG00000087245.8	chr16	rs56036934	0.615168
ENSG00000256812.1	chr16	rs451516	0.838425
ENSG00000087253.7	chr16	rs1420214	0.612299
ENSG00000198848.8	chr16	rs8063205	0.35566
ENSG00000167005.9	chr16	rs6499840	0.25754
ENSG00000087263.12	chr16	rs11864231	0.3718
ENSG00000125148.6	chr16	rs41528148	0.953629
ENSG00000102900.8	chr16	rs62037304	0.976
ENSG00000051108.10	chr16	rs7200295	0.0563953
ENSG00000102931.3	chr16	rs117895670	0.537289
ENSG00000005194.10	chr16	rs112960082	0.464476
ENSG00000088682.9	chr16	rs12926520	0.0673673
ENSG00000102978.8	chr16	rs73554956	0.52492
ENSG00000070770.4	chr16	rs147930821	0.415433
ENSG00000125107.12	chr16	rs145627704	0.981244
ENSG00000125166.8	chr16	rs7204324	7.26245e-05
ENSG00000140937.9	chr16	rs255191	0.508285
ENSG00000166548.11	chr16	rs144336418	0.581481
ENSG00000135720.8	chr16	rs7198579	0.263083
ENSG00000159593.10	chr16	rs372776948	0.66727
ENSG00000166592.7	chr16	rs901261251	0.491558
ENSG00000166595.7	chr16	rs116946433	0.805631
ENSG00000172831.7	chr16	rs12596693	0.12164
ENSG00000067955.9	chr16	rs189421116	0.669395
ENSG00000102871.11	chr16	rs1394192161	0.0122668
ENSG00000135723.9	chr16	rs7499662	0.388211
ENSG00000159720.7	chr16	rs116844179	0.557132
ENSG00000102974.10	chr16	rs140843918	0.676808
ENSG00000102898.7	chr16	rs12447341	0.0766794
ENSG00000038358.10	chr16	rs71395879	0.0272581
ENSG00000261884.2	chr16	rs144126058	0.473469
ENSG00000124067.12	chr16	.	0.159716
ENSG00000119899.11	chr6	rs1305509905	0.241755
ENSG00000156535.9	chr6	rs187891369	0.678563
ENSG00000111799.16	chr6	rs78123791	0.0799544
ENSG00000112697.11	chr6	rs58247871	0.249639
ENSG00000146247.13	chr6	rs118131370	0.291392
ENSG00000118418.10	chr6	rs117083435	0.464126
ENSG00000146242.5	chr6	rs72910650	0.00413945
ENSG00000013375.11	chr6	rs2295488	0.923116
ENSG00000065833.7	chr6	rs138770619	0.84793
ENSG00000135318.7	chr6	rs4707273	0.0192542
ENSG00000135316.13	chr6	rs141614613	0.851917
ENSG00000198833.6	chr6	rs292241	0.0134225
ENSG00000014123.9	chr6	rs7766765	0.786475
ENSG00000123545.5	chr6	rs1171111336	0.167864
ENSG00000132424.10	chr6	rs12215875	0.969158
ENSG00000112249.9	chr6	rs1266055810	0.97871
ENSG00000085377.9	chr6	rs78391160	0.10897
ENSG00000057663.8	chr6	rs11153048	0.145152
ENSG00000130349.5	chr6	rs6930921	0.994034
ENSG00000025796.9	chr6	rs73762141	0.460626
ENSG00000081087.10	chr6	rs117023111	0.150347
ENSG00000112335.10	chr6	rs139075620	0.874958
ENSG00000135596.13	chr6	rs9384736	0.657546
ENSG00000197498.8	chr6	rs11755082	0.949514
ENSG00000155130.5	chr6	rs79011312	0.788694
ENSG00000196591.7	chr6	rs78421520	0.765772
ENSG00000178425.9	chr6	rs1115813	0.544252
ENSG00000111817.12	chr6	rs142118379	0.618494
ENSG00000178033.5	chr6	rs75554102	0.877132
ENSG00000111832.8	chr6	rs9488837	0.516218
ENSG00000047932.9	chr6	rs1743253	0.013741
ENSG00000111875.7	chr6	rs80105397	0.298718
ENSG00000152661.7	chr6	rs2679702	0.296683
ENSG00000111897.6	chr6	rs7740685	0.808406
ENSG00000172594.8	chr6	rs4579378	0.193365
ENSG00000111907.16	chr6	rs12525496	0.105637
ENSG00000111906.13	chr6	rs1871329	0.842807
ENSG00000111912.14	chr6	rs2326385	0.461163
ENSG00000111911.5	chr6	rs62432875	0.676498
ENSG00000093144.14	chr6	rs79151326	0.787031
ENSG00000152894.10	chr6	rs1361595	0.794407
ENSG00000146376.6	chr6	rs1306158557	0.0115872
ENSG00000079819.12	chr6	rs17660433	0.829968
ENSG00000138663.4	chr4	rs11099523	0.83975
ENSG00000163629.8	chr4	rs116149024	0.229651
ENSG00000198189.6	chr4	rs184200345	0.94133
ENSG00000118762.3	chr4	rs10516794	0.454025
ENSG00000145335.11	chr4	rs72665870	0.217839
ENSG00000138698.10	chr4	rs2202777	0.465696
ENSG00000151247.8	chr4	rs77527722	0.402598
ENSG00000164024.7	chr4	rs34576135	0.795925
ENSG00000197894.6	chr4	rs17192209	0.204234
ENSG00000196616.8	chr4	rs28550529	0.154533
ENSG00000109270.8	chr4	rs13128919	0.901656
ENSG00000164031.12	chr4	rs78680256	0.137887
ENSG00000164032.7	chr4	rs17029163	0.483375
ENSG00000138814.12	chr4	rs4493533	0.603959
ENSG00000109320.7	chr4	rs10006723	0.152562
ENSG00000109323.4	chr4	rs62340647	0.149265
ENSG00000109332.15	chr4	rs191332300	0.144966
ENSG00000145354.5	chr4	rs74416160	0.406975
ENSG00000164039.10	chr4	rs79774301	0.307104
ENSG00000138777.15	chr4	rs200034424	0.00521182
ENSG00000164022.12	chr4	rs2029513	0.587585
ENSG00000138801.4	chr4	rs111576296	0.966495
ENSG00000109475.12	chr4	rs12108384	0.715465
ENSG00000198856.8	chr4	rs7693097	0.105122
ENSG00000138802.7	chr4	rs74342019	0.612103
ENSG00000138794.5	chr4	rs146761541	0.97427
ENSG00000109534.12	chr4	rs62336817	0.932382
ENSG00000174720.11	chr4	rs62314982	0.914786
ENSG00000145362.12	chr4	rs115089959	0.573948
ENSG00000145349.12	chr4	rs142962789	0.934871
ENSG00000164099.3	chr4	rs7436139	0.728487
ENSG00000150961.10	chr4	rs7695772	0.605172
ENSG00000172403.6	chr4	rs367629644	0.499358
ENSG00000138735.11	chr4	rs9968332	0.226869
ENSG00000164111.10	chr4	rs59255781	0.000174164
ENSG00000123737.8	chr4	rs114999415	0.143647
ENSG00000138685.8	chr4	rs12645147	0.677482
ENSG00000145375.7	chr4	rs75984177	0.284352
ENSG00000151458.7	chr4	rs6855704	0.111003
ENSG00000196159.7	chr4	rs4834008	0.996303
ENSG00000164070.7	chr4	rs72678007	0.204874
ENSG00000151012.9	chr4	rs13120472	0.0342043
ENSG00000243444.3	chr9	rs1362540731	0.710447
ENSG00000241978.5	chr9	rs73529195	0.889852
ENSG00000136810.8	chr9	.	0.143975
ENSG00000165124.13	chr9	rs79147268	0.53174
ENSG00000198121.9	chr9	rs315710	0.964393
ENSG00000106853.12	chr9	rs72748013	0.123708
ENSG00000059769.15	chr9	rs12345793	0.0765633
ENSG00000242616.3	chr9	rs117194504	0.525586
ENSG00000119471.10	chr9	rs10759556	2.1933e-08
ENSG00000119321.4	chr9	rs2251680	0.600335
ENSG00000136868.9	chr9	rs10981536	0.39891
ENSG00000136875.8	chr9	rs10817392	0.0530733
ENSG00000148218.11	chr9	rs8177797	0.357704
ENSG00000136888.6	chr9	rs61734387	0.409382
ENSG00000041982.10	chr9	rs183058639	0.268856
ENSG00000119401.10	chr9	rs12237255	0.43635
ENSG00000095261.9	chr9	rs13290413	0.0557975
ENSG00000119396.6	chr9	rs9695109	0.607408
ENSG00000148180.12	chr9	rs117569857	0.0338659
ENSG00000148175.8	chr9	rs56276906	0.375494
ENSG00000119421.5	chr9	rs7869304	0.583954
ENSG00000148187.13	chr9	rs138323849	0.196643
ENSG00000095303.10	chr9	rs62579038	0.229546
ENSG00000011454.12	chr9	rs56312512	0.623166
ENSG00000165209.14	chr9	rs2767774	0.803632
ENSG00000136930.8	chr9	rs79565874	0.579479
ENSG00000136942.10	chr9	rs10986182	0.54067
ENSG00000136950.9	chr9	rs10986182	0.544457
ENSG00000119414.7	chr9	rs55872950	0.51899
ENSG00000044574.7	chr9	rs7855973	0.124832
ENSG00000136859.5	chr9	rs10819145	0.660506
ENSG00000197958.8	chr9	rs62578134	0.961262
ENSG00000136830.7	chr9	rs2070690	0.484666
ENSG00000136854.13	chr9	rs76347598	0.620113
ENSG00000136807.7	chr9	rs7035411	0.766139
ENSG00000106991.9	chr9	rs35782171	0.231818
ENSG00000106992.13	chr9	rs138306023	0.81421
ENSG00000148334.10	chr9	rs12335728	0.133373
ENSG00000106976.14	chr9	rs72766232	0.885126
ENSG00000167110.12	chr9	rs150025221	0.365585
ENSG00000060237.12	chr12	rs141188585	0.689205
ENSG00000082805.15	chr12	rs34289424	0.226782
ENSG00000111186.8	chr12	rs2968876	0.925112
ENSG00000004478.5	chr12	rs12426678	0.136782
ENSG00000011105.7	chr12	rs181013860	0.837491
ENSG00000078237.4	chr12	rs2227910	0.668371
ENSG00000139180.6	chr12	rs113915304	0.220539
ENSG00000010278.7	chr12	rs34619824	0.138929
ENSG00000139192.7	chr12	rs11064471	0.485589
ENSG00000010292.8	chr12	rs144462126	0.0628819
ENSG00000111640.10	chr12	rs183426329	0.434469
ENSG00000111641.6	chr12	rs10849342	0.182795
ENSG00000111642.10	chr12	rs11609736	0.693637
ENSG00000111652.5	chr12	rs740852	0.593459
ENSG00000159335.11	chr12	rs74763922	0.366764
ENSG00000111667.9	chr12	rs560654196	0.320814
ENSG00000111669.10	chr12	rs375210455	0.0280301
ENSG00000111674.4	chr12	rs117167446	0.844241
ENSG00000111678.6	chr12	rs3759334	0.229541
ENSG00000215021.4	chr12	rs61355358	0.109826
ENSG00000111684.6	chr12	rs11054179	0.511678
ENSG00000182326.10	chr12	rs4764549	0.950021
ENSG00000139178.6	chr12	rs12812878	0.718457
ENSG00000139197.6	chr12	rs139949732	0.66694
ENSG00000059804.11	chr12	rs6488561	0.810236
ENSG00000197614.6	chr12	rs12369628	0.628451
ENSG00000003056.3	chr12	rs183118024	0.951101
ENSG00000111196.5	chr12	rs149077895	0.798232
ENSG00000060138.8	chr12	rs11053827	0.5799
ENSG00000070018.4	chr12	rs76522851	0.936187
ENSG00000178878.8	chr12	rs7960402	0.249123
ENSG00000013583.4	chr12	rs11055184	0.049423
ENSG00000084463.3	chr12	rs11055629	0.0211512
ENSG00000111341.5	chr12	rs11055675	0.54526
ENSG00000151491.8	chr12	rs139462366	0.175661
ENSG00000023734.6	chr12	rs10846392	0.980284
ENSG00000023697.8	chr12	rs561869947	0.745813
ENSG00000008394.8	chr12	rs35835382	0.989807
ENSG00000004700.11	chr12	rs11046031	0.154345
ENSG00000111711.5	chr12	rs17680519	0.752094
ENSG00000111713.2	chr12	rs73087056	0.600367
ENSG00000111716.8	chr12	rs2900501	0.366229
ENSG00000111726.8	chr12	rs111951759	0.834487
ENSG00000060982.10	chr12	rs12817139	0.34046
ENSG00000205707.6	chr12	rs71450460	0.0634801
ENSG00000133703.7	chr12	rs10842442	0.646239
ENSG00000123096.7	chr12	rs547912083	0.804755
ENSG00000123104.7	chr12	rs12423472	0.300816
ENSG00000110841.9	chr12	rs6487619	0.584378
ENSG00000061794.8	chr12	rs151288004	0.254804
ENSG00000123106.6	chr12	rs10842995	0.936016
ENSG00000087502.13	chr12	rs116848308	0.894178
ENSG00000139132.10	chr12	rs11052563	0.689822
ENSG00000087470.13	chr12	rs145986105	0.090913
ENSG00000139131.8	chr12	rs11052025	0.000816247
ENSG00000165966.10	chr12	rs144755950	0.341854
ENSG00000151233.6	chr12	.	0.648775
ENSG00000134283.13	chr12	rs12302002	0.835502
ENSG00000198001.9	chr12	rs1514676	0.779983
ENSG00000028116.12	chr2	rs12992924	0.040693
ENSG00000082898.12	chr2	rs4525681	0.711468
ENSG00000115484.10	chr2	rs143774878	0.542872
ENSG00000173163.6	chr2	rs74744664	0.736001
ENSG00000115504.10	chr2	rs72883594	0.00227104
ENSG00000014641.13	chr2	rs262508	0.200087
ENSG00000169764.10	chr2	rs1869700	0.143134
ENSG00000115902.6	chr2	rs6738590	0.456318
ENSG00000138069.12	chr2	rs112250266	0.132159
ENSG00000138071.9	chr2	rs112491035	0.202257
ENSG00000115946.3	chr2	rs77767888	0.161478
ENSG00000221823.6	chr2	rs62156553	0.681175
ENSG00000119865.4	chr2	rs12477464	0.382721
ENSG00000169604.15	chr2	rs4353686	0.068191
ENSG00000198380.8	chr2	rs116212059	0.488418
ENSG00000169599.8	chr2	rs115230748	0.872761
ENSG00000196975.10	chr2	rs187784920	0.515464
ENSG00000169564.5	chr2	rs3771461	0.513948
ENSG00000116001.11	chr2	rs13031606	0.637095
ENSG00000116005.7	chr2	rs62152025	0.573663
ENSG00000035141.3	chr2	rs1478645	0.603431
ENSG00000124357.8	chr2	rs75086964	0.40409
ENSG00000124370.6	chr2	rs1458868	0.638304
ENSG00000124383.4	chr2	rs34467783	0.736392
ENSG00000075292.14	chr2	rs6721986	0.861131
ENSG00000144036.10	chr2	rs7595180	0.351348
ENSG00000116096.5	chr2	rs998654317	0.748165
ENSG00000135631.11	chr2	rs933544588	0.293497
ENSG00000135624.11	chr2	rs13409194	0.568285
ENSG00000144034.10	chr2	rs72903265	0.718692
ENSG00000124356.11	chr2	rs17675669	0.181579
ENSG00000065911.7	chr2	rs114276100	0.786962
ENSG00000204843.8	chr2	rs75535795	0.425699
ENSG00000115275.7	chr2	rs79205214	0.863608
ENSG00000204822.6	chr2	rs13014348	0.918915
ENSG00000115307.12	chr2	rs374053495	0.663497
ENSG00000115317.7	chr2	rs13024188	0.0329992
ENSG00000159399.5	chr2	rs72909178	0.588563
ENSG00000196141.8	chr2	rs182238541	0.237776
ENSG00000138356.9	chr2	rs201113915	0.707233
ENSG00000082153.13	chr2	rs10172238	0.122691
ENSG00000240344.4	chr2	rs28405687	0.0354144
ENSG00000196290.10	chr2	rs79672713	0.999311
ENSG00000119013.4	chr2	rs193603	0.976005
ENSG00000064012.17	chr2	rs75670337	0.908677
ENSG00000155760.1	chr2	rs11678986	0.775615
ENSG00000116030.12	chr2	rs147806526	0.975386
ENSG00000055044.6	chr2	rs13029266	0.261149
ENSG00000138442.5	chr2	rs866478834	0.762695
ENSG00000119004.10	chr2	rs72926472	0.00995708
ENSG00000173166.13	chr2	rs55929810	0.991012
ENSG00000116117.13	chr2	rs576468073	0.491547
ENSG00000023228.9	chr2	rs10209778	0.376341
ENSG00000114942.9	chr2	rs13428349	0.0380437
ENSG00000118260.10	chr2	rs10932185	0.603202
ENSG00000138413.9	chr2	rs1350304600	0.997708
ENSG00000197713.10	chr2	rs139280430	0.261922
ENSG00000115365.7	chr2	rs6435586	0.394496
ENSG00000021826.10	chr2	rs6756178	0.847526
ENSG00000138363.10	chr2	rs28366034	0.00217843
ENSG00000079246.11	chr2	rs10932600	0.840569
ENSG00000197756.5	chr2	rs17549296	0.019564
ENSG00000115457.5	chr2	rs3755137	0.520346
ENSG00000115461.4	chr2	rs3770558	0.402991
ENSG00000079308.12	chr2	rs57970469	0.115957
ENSG00000163466.11	chr2	rs10211319	0.588732
ENSG00000127837.5	chr2	rs10190338	0.900577
ENSG00000135926.8	chr2	rs2291017	0.508908
ENSG00000144579.3	chr2	.	0.37137
ENSG00000144580.9	chr2	rs2303383	0.609022
ENSG00000163481.3	chr2	rs114325960	0.573834
ENSG00000135929.4	chr2	rs116275659	0.873531
ENSG00000144567.6	chr2	rs74786768	0.191262
ENSG00000127824.9	chr2	rs71429242	0.461376
ENSG00000135924.11	chr2	rs55728979	0.569454
ENSG00000175084.7	chr2	rs991503	0.215033
ENSG00000154582.12	chr8	rs6993718	0.338862
ENSG00000104435.9	chr8	rs28401170	0.169221
ENSG00000147586.5	chr8	rs1438224	0.964397
ENSG00000164687.6	chr8	rs72689703	0.539986
ENSG00000133731.5	chr8	rs2975935	6.13658e-06
ENSG00000176623.7	chr8	rs879675288	0.508255
ENSG00000085719.7	chr8	rs7462883	0.663326
ENSG00000104320.9	chr8	rs62528310	0.0368099
ENSG00000104325.2	chr8	rs12156351	0.398841
ENSG00000183808.7	chr8	rs34883594	0.743855
ENSG00000164951.11	chr8	rs3757995	0.513776
ENSG00000164941.9	chr8	rs2978156	0.642039
ENSG00000175895.3	chr8	rs493506	0.258896
ENSG00000156467.5	chr8	rs117513499	0.245148
ENSG00000169439.7	chr8	rs11784602	0.927263
ENSG00000104324.11	chr8	rs2651481	0.0294641
ENSG00000180543.3	chr8	rs2640820	0.465851
ENSG00000147649.5	chr8	rs2513849	0.403031
ENSG00000156482.6	chr8	rs9772947	0.268771
ENSG00000132541.6	chr8	rs13262644	0.675029
ENSG00000104356.6	chr8	rs199563954	0.0200065
ENSG00000104375.11	chr8	rs56268944	0.156423
ENSG00000164919.6	chr8	rs144129164	0.918603
ENSG00000070756.9	chr8	rs13277184	0.0112187
ENSG00000164924.13	chr8	rs2509765	0.433074
ENSG00000104490.13	chr8	rs10094942	0.222907
ENSG00000048392.7	chr8	rs72681121	0.768631
ENSG00000104517.8	chr8	rs182030806	0.467948
ENSG00000155097.7	chr8	rs10505029	0.284302
ENSG00000164932.8	chr8	rs11781628	0.391686
ENSG00000104408.5	chr8	rs10955505	0.893354
ENSG00000104412.3	chr8	rs147555746	0.236443
ENSG00000120526.6	chr8	rs6469245	0.00199557
ENSG00000120533.8	chr8	rs117069704	0.974756
ENSG00000147677.6	chr8	rs112614282	0.904984
ENSG00000164754.8	chr8	rs144475258	0.0436373
ENSG00000164758.3	chr8	.	0.36499
ENSG00000136960.8	chr8	rs72675794	0.394412
ENSG00000100614.13	chr14	rs72712734	0.47766
ENSG00000126814.6	chr14	rs76019975	0.939369
ENSG00000154001.9	chr14	rs1844508	0.0914464
ENSG00000054654.11	chr14	rs61483308	0.464797
ENSG00000126803.8	chr14	rs140268009	0.251022
ENSG00000139998.10	chr14	rs113727529	0.41241
ENSG00000033170.12	chr14	rs187759027	0.64229
ENSG00000171723.11	chr14	rs78065332	0.517052
ENSG00000100554.7	chr14	rs17783388	0.0151624
ENSG00000134001.8	chr14	rs10134444	0.56777
ENSG00000100568.6	chr14	rs59614373	0.554484
ENSG00000072042.8	chr14	rs61986915	0.699938
ENSG00000072110.9	chr14	rs10143275	0.306042
ENSG00000081177.14	chr14	rs113363660	0.996734
ENSG00000100632.6	chr14	rs4902706	0.588446
ENSG00000100650.11	chr14	rs71423385	0.522669
ENSG00000213463.3	chr14	rs10140273	0.24848
ENSG00000197555.5	chr14	rs17766537	0.865337
ENSG00000119707.9	chr14	rs537641338	0.744144
ENSG00000080815.14	chr14	rs1311941165	0.700408
ENSG00000133961.15	chr14	rs8015749	0.159117
ENSG00000184227.3	chr14	rs11626972	5.85712e-06
ENSG00000119723.11	chr14	rs1325106812	0.5445
ENSG00000119711.8	chr14	rs1479485642	0.604402
ENSG00000119655.4	chr14	rs72721623	0.222176
ENSG00000165898.9	chr14	rs59444322	0.864311
ENSG00000119681.7	chr14	rs4903218	0.861155
ENSG00000119689.10	chr14	rs144655652	0.353563
ENSG00000119718.6	chr14	rs9630364	0.784339
ENSG00000119640.4	chr14	rs116882892	0.809645
ENSG00000119638.8	chr14	rs79206409	0.181798
ENSG00000170348.4	chr14	rs78481980	0.115004
ENSG00000119669.3	chr14	rs6574342	0.227462
ENSG00000100591.3	chr14	rs4903737	0.293138
ENSG00000100596.2	chr14	rs61991230	0.900994
ENSG00000119705.5	chr14	rs12587141	0.37751
ENSG00000100603.9	chr14	rs2299917	0.0514253
ENSG00000102144.9	chrX	rs139495644	0.0270833
ENSG00000131171.8	chrX	rs185044364	0.39534
ENSG00000155008.9	chrX	rs140139569	0.846798
ENSG00000000003.10	chrX	rs184992837	0.621362
ENSG00000101811.9	chrX	rs73248405	0.073
ENSG00000126953.5	chrX	rs781641116	0.209289
ENSG00000102393.5	chrX	.	0.625947
ENSG00000126945.8	chrX	.	0.802812
ENSG00000126947.7	chrX	rs184152734	0.0765922
ENSG00000102401.15	chrX	.	0.760323
ENSG00000184867.9	chrX	rs868646520	0.142379
ENSG00000204065.2	chrX	rs35712209	0.44859
ENSG00000133142.13	chrX	rs146167218	0.220952
ENSG00000123560.9	chrX	rs12853803	0.302174
ENSG00000133138.15	chrX	rs148610221	0.61357
ENSG00000147224.6	chrX	rs2179629	0.456472
ENSG00000101843.14	chrX	rs113411921	0.117541
ENSG00000068366.15	chrX	rs189783528	0.658982
ENSG00000102024.13	chrX	rs6644225	0.171115
ENSG00000131725.9	chrX	rs5957121	0.0435213
ENSG00000101856.8	chrX	rs144306390	0.405158
ENSG00000005022.5	chrX	.	0.800501
ENSG00000186416.8	chrX	rs56400385	0.282215
ENSG00000125354.18	chrX	rs261666	0.667659
ENSG00000005893.11	chrX	rs60242159	0.28224
ENSG00000158290.12	chrX	rs557693894	0.454608
ENSG00000232119.3	chrX	rs146434242	0.345464
ENSG00000125676.15	chrX	rs138578020	0.24977
ENSG00000101972.14	chrX	rs76501679	0.678824
ENSG00000102038.11	chrX	rs113178016	0.905216
ENSG00000122121.6	chrX	rs182603511	0.503605
ENSG00000156697.8	chrX	rs5977187	0.884452
ENSG00000156709.9	chrX	rs11096254	0.975457
ENSG00000134597.9	chrX	rs145482001	0.467503
ENSG00000134602.11	chrX	rs58301334	0.660777
ENSG00000123728.5	chrX	rs147218265	0.0722514
ENSG00000156531.12	chrX	rs943058451	0.385796
ENSG00000159063.8	chr11	rs7107465	0.0784475
ENSG00000137513.5	chr11	rs618445	0.961398
ENSG00000137509.6	chr11	rs75843423	0.210198
ENSG00000137502.5	chr11	rs494160	0.383853
ENSG00000137500.5	chr11	rs10898189	0.289542
ENSG00000171202.2	chr11	rs1458383	0.563375
ENSG00000137501.12	chr11	rs1332355634	0.678234
ENSG00000073921.13	chr11	rs143372848	0.916024
ENSG00000149196.11	chr11	rs1238075505	0.937959
ENSG00000150687.7	chr11	rs61527386	0.0940134
ENSG00000109861.11	chr11	rs7930145	0.177811
ENSG00000110172.7	chr11	rs867747106	0.393604
ENSG00000182919.10	chr11	rs630811	1.81448e-18
ENSG00000110218.4	chr11	rs143483140	0.0497956
ENSG00000020922.8	chr11	rs541495723	0.665047
ENSG00000166025.13	chr11	rs78150099	0.0229566
ENSG00000150316.7	chr11	rs4753546	0.917463
ENSG00000149218.4	chr11	rs117975866	0.0812896
ENSG00000087053.14	chr11	rs146221269	0.626009
ENSG00000137693.9	chr11	rs868738907	0.517669
ENSG00000110330.4	chr11	rs11224824	0.0467803
ENSG00000196611.4	chr11	rs77746869	0.262745
ENSG00000187240.9	chr11	rs72973066	0.147272
ENSG00000196954.8	chr11	rs117155165	0.384111
ENSG00000137752.18	chr11	rs144428986	0.715189
ENSG00000149313.6	chr11	rs138258737	0.173417
ENSG00000166266.9	chr11	rs10890742	0.183697
ENSG00000075239.9	chr11	rs12577263	0.23748
ENSG00000178202.8	chr11	rs74822968	2.71262e-06
ENSG00000137710.10	chr11	rs149204726	0.662182
ENSG00000137714.2	chr11	rs9633913	0.442769
ENSG00000086848.10	chr11	rs1545687	0.677439
ENSG00000109846.3	chr11	rs61901396	0.420974
ENSG00000150768.11	chr11	rs4456288	0.0251038
ENSG00000150787.3	chr11	rs587645495	0.752508
ENSG00000149294.12	chr11	rs11214491	0.76274
ENSG00000149089.8	chr11	rs11605706	0.150141
ENSG00000110435.7	chr11	rs35798498	0.170322
ENSG00000026508.12	chr11	rs836116	0.44734
ENSG00000110442.7	chr11	rs885452	0.471951
ENSG00000166181.8	chr11	rs143923422	0.493641
ENSG00000052841.10	chr11	rs2434468	0.317615
ENSG00000149084.7	chr11	rs117236352	0.545307
ENSG00000151348.9	chr11	rs897012	0.215076
ENSG00000085117.7	chr11	rs118190327	0.438942
ENSG00000175274.14	chr11	rs55957147	0.487155
ENSG00000175220.7	chr11	rs10838669	0.12199
ENSG00000175216.10	chr11	rs186141320	0.532006
ENSG00000149182.10	chr11	.	0.695008
ENSG00000165912.11	chr11	rs11038806	0.789226
ENSG00000134574.7	chr11	rs75626899	0.949399
ENSG00000134575.5	chr11	.	0.563326
ENSG00000165916.4	chr11	rs113318071	0.335995
ENSG00000149187.13	chr11	rs4237543	0.518977
ENSG00000213619.5	chr11	rs3136520	0.889226
ENSG00000109919.5	chr11	rs4752856	1.56198e-09
ENSG00000109920.8	chr11	rs11039795	0.471271
ENSG00000030066.9	chr11	rs1271475118	0.374516
ENSG00000149115.9	chr11	rs114778219	0.650674
ENSG00000149136.3	chr11	rs79699995	0.873896
ENSG00000134802.13	chr11	rs7106462	0.208275
ENSG00000134809.4	chr11	rs116916700	0.307542
ENSG00000156587.11	chr11	rs72925928	0.833198
ENSG00000149131.11	chr11	rs139217094	0.707284
ENSG00000213593.5	chr11	rs75419177	0.187426
ENSG00000211450.5	chr11	rs3781894	0.453788
ENSG00000198561.8	chr11	rs201492319	0.965037
ENSG00000110031.8	chr11	rs139465660	0.36865
ENSG00000110048.7	chr11	rs79600045	0.405583
ENSG00000166889.13	chr11	rs72917227	0.890644
ENSG00000166900.10	chr11	rs146476768	0.79007
ENSG00000070087.9	chr3	rs7646979	0.675906
ENSG00000196428.8	chr3	rs78391783	0.147782
ENSG00000144895.7	chr3	rs62271368	0.0598322
ENSG00000152601.13	chr3	rs1608003	0.161155
ENSG00000181467.2	chr3	rs78230667	0.878274
ENSG00000174953.9	chr3	rs77268261	0.74518
ENSG00000196549.6	chr3	rs112934381	0.966835
ENSG00000169359.9	chr3	rs62276922	0.48014
ENSG00000163655.11	chr3	rs71310477	0.815216
ENSG00000114850.2	chr3	rs11924331	0.385138
ENSG00000163661.3	chr3	rs4680269	0.111812
ENSG00000079257.3	chr3	rs16829759	0.797943
ENSG00000168827.10	chr3	rs1501292	0.487524
ENSG00000113810.11	chr3	rs10513546	0.9487
ENSG00000186432.4	chr3	rs149000979	0.817341
ENSG00000169251.8	chr3	rs113123579	0.417943
ENSG00000114209.10	chr3	rs12186043	0.039609
ENSG00000173905.4	chr3	rs111455127	0.851732
ENSG00000008952.12	chr3	rs565860985	0.52575
ENSG00000013297.6	chr3	rs188598965	0.256091
ENSG00000013293.5	chr3	rs114552190	0.136175
ENSG00000075651.11	chr3	rs71308528	0.912463
ENSG00000075420.8	chr3	rs114561570	0.939266
ENSG00000177694.10	chr3	rs79536409	0.955143
ENSG00000177565.11	chr3	rs2001731	0.590921
ENSG00000114450.5	chr3	rs71631210	0.399004
ENSG00000136518.12	chr3	rs2177589	0.418318
ENSG00000136522.9	chr3	rs61796589	0.301433
ENSG00000136521.8	chr3	rs73185955	0.207128
ENSG00000114416.13	chr3	rs9835927	0.481362
ENSG00000205981.2	chr3	rs9850794	0.868467
ENSG00000043093.9	chr3	rs865790095	0.640013
ENSG00000078070.7	chr3	rs114905739	0.973513
ENSG00000145191.7	chr3	rs1280669808	0.209929
ENSG00000178057.10	chr3	rs1465202354	0.959635
ENSG00000178035.7	chr3	rs1316370144	0.954601
ENSG00000198218.6	chr3	rs535727529	0.700718
ENSG00000172053.10	chr3	rs76819435	0.152539
ENSG00000172037.9	chr3	rs73078310	0.611624
ENSG00000233276.2	chr3	rs73078348	0.0604815
ENSG00000067560.6	chr3	rs147304187	0.303336
ENSG00000164062.8	chr3	rs901273875	0.125633
ENSG00000182179.6	chr3	rs13076850	0.385022
ENSG00000114353.12	chr3	rs536392465	0.201374
ENSG00000114395.6	chr3	rs140421477	0.405063
ENSG00000126062.3	chr3	rs113941099	0.802875
ENSG00000145050.11	chr3	rs7612479	0.818371
ENSG00000145041.11	chr3	rs529395153	0.201214
ENSG00000164081.8	chr3	rs9824926	0.0754659
ENSG00000114767.6	chr3	rs74497331	0.519783
ENSG00000114779.15	chr3	.	0.870303
ENSG00000243989.3	chr3	rs36101994	0.443538
ENSG00000162244.6	chr3	rs111266648	0.69326
ENSG00000247596.4	chr3	rs116017578	0.609765
ENSG00000164091.7	chr3	rs112684899	0.286453
ENSG00000163930.5	chr3	rs559560598	0.621037
ENSG00000168268.6	chr3	rs111979374	0.0616783
ENSG00000163939.14	chr3	rs4687645	0.219147
ENSG00000163938.12	chr3	rs4687546	0.120655
ENSG00000016864.12	chr3	rs114734528	0.196987
ENSG00000114902.9	chr3	rs202229410	0.602798
ENSG00000163933.5	chr3	rs577725906	0.973331
ENSG00000163932.9	chr3	rs545371017	0.228336
ENSG00000163931.11	chr3	rs11130347	0.0778457
ENSG00000114251.9	chr3	rs73069574	0.421118
ENSG00000157500.6	chr3	rs71617299	0.853224
ENSG00000174844.10	chr3	rs116118055	0.518857
ENSG00000168374.6	chr3	rs4340676	4.396e-05
ENSG00000072134.11	chr17	rs34169093	0.171447
ENSG00000166482.7	chr17	rs4925043	0.709623
ENSG00000072210.14	chr17	rs1725710	0.339801
ENSG00000109016.13	chr17	rs148811061	0.777692
ENSG00000178307.5	chr17	rs1292097623	0.97691
ENSG00000034152.14	chr17	rs9902946	0.382372
ENSG00000109084.9	chr17	rs2239908	8.71179e-05
ENSG00000004142.7	chr17	rs113000401	0.765795
ENSG00000004139.9	chr17	rs551940668	0.201186
ENSG00000087111.16	chr17	rs12602773	0.413648
ENSG00000109107.9	chr17	rs867119088	0.0276758
ENSG00000132581.5	chr17	rs117274409	0.112226
ENSG00000109111.10	chr17	rs1183321092	0.795151
ENSG00000109113.13	chr17	rs558599842	0.175383
ENSG00000198242.9	chr17	rs375199029	0.593473
ENSG00000132589.11	chr17	rs9914325	0.544244
[truncated: 2,376 more rows]
