# Supplementary material for: A Multi-Omics Framework for Decoding Disease Mechanisms: Insights From Methylmalonic Aciduria
Source: Mol Cell Proteomics. 2025 May 26;24(7):100998. doi: 10.1016/j.mcpro.2025.100998 (PMC12226375; doi:10.1016/j.mcpro.2025.100998)
Supplement: Table S6 [file mmc6.xlsx]

## Sheet: annotation
Supplemental Table S6 Permutation results calculated using QTLtools variant annotation.
SNP	type	gene_name	gene_id	gene_type
rs1000222	transcript	MGST2	ENSG00000085871.4	protein_coding
rs1000222	gene	MGST2	ENSG00000085871.4	protein_coding
rs1000222	transcript	MGST2	ENSG00000085871.4	protein_coding
rs1000222	transcript	MGST2	ENSG00000085871.4	protein_coding
rs1000222	transcript	MGST2	ENSG00000085871.4	protein_coding
rs1000222	transcript	MGST2	ENSG00000085871.4	protein_coding
rs1000222	transcript	MGST2	ENSG00000085871.4	protein_coding
rs10006723	gene	BANK1	ENSG00000153064.7	protein_coding
rs10006723	transcript	BANK1	ENSG00000153064.7	protein_coding
rs1000703	other			other
rs10020740	other			other
rs10042582	gene	MROH2B	ENSG00000171495.12	protein_coding
rs10042582	transcript	MROH2B	ENSG00000171495.12	protein_coding
rs10042582	transcript	MROH2B	ENSG00000171495.12	protein_coding
rs1004792	other			other
rs10050744	transcript	RP11-60A8.1	ENSG00000249743.1	lincRNA
rs10050744	transcript	RP11-60A8.1	ENSG00000249743.1	lincRNA
rs10050744	gene	RP11-60A8.1	ENSG00000249743.1	lincRNA
rs1005078	transcript	DNMT3L	ENSG00000142182.4	protein_coding
rs1005078	transcript	DNMT3L	ENSG00000142182.4	protein_coding
rs1005078	gene	DNMT3L	ENSG00000142182.4	protein_coding
rs1005078	transcript	DNMT3L	ENSG00000142182.4	protein_coding
rs10051284	transcript	ZFP2	ENSG00000198939.3	protein_coding
rs10051284	transcript	ZFP2	ENSG00000198939.3	protein_coding
rs10051284	transcript	ZFP2	ENSG00000198939.3	protein_coding
rs10051284	transcript	ZFP2	ENSG00000198939.3	protein_coding
rs10051284	transcript	ZFP2	ENSG00000198939.3	protein_coding
rs10051284	gene	ZFP2	ENSG00000198939.3	protein_coding
rs10051284	transcript	ZFP2	ENSG00000198939.3	protein_coding
rs10059724	other			other
rs10081625	other			other
rs10083887	transcript	RP11-118B18.1	ENSG00000267659.1	lincRNA
rs10083887	transcript	RP11-118B18.1	ENSG00000267659.1	lincRNA
rs10083887	gene	RP11-118B18.1	ENSG00000267659.1	lincRNA
rs10085092	other			other
rs10094942	transcript	UBR5	ENSG00000104517.8	protein_coding
rs10094942	gene	UBR5	ENSG00000104517.8	protein_coding
rs10094942	transcript	UBR5	ENSG00000104517.8	protein_coding
rs10094942	transcript	UBR5	ENSG00000104517.8	protein_coding
rs10097272	transcript	NKAIN3	ENSG00000185942.7	protein_coding
rs10097272	transcript	NKAIN3	ENSG00000185942.7	protein_coding
rs10097272	transcript	NKAIN3	ENSG00000185942.7	protein_coding
rs10097272	gene	NKAIN3	ENSG00000185942.7	protein_coding
rs10097272	transcript	NKAIN3	ENSG00000185942.7	protein_coding
rs10097272	transcript	NKAIN3	ENSG00000185942.7	protein_coding
rs10109762	transcript	OPRK1	ENSG00000082556.6	protein_coding
rs10109762	gene	OPRK1	ENSG00000082556.6	protein_coding
rs10109762	transcript	RP11-162D9.3	ENSG00000254687.1	antisense
rs10109762	transcript	OPRK1	ENSG00000082556.6	protein_coding
rs10109762	gene	RP11-162D9.3	ENSG00000254687.1	antisense
rs10109762	transcript	OPRK1	ENSG00000082556.6	protein_coding
rs10109762	transcript	OPRK1	ENSG00000082556.6	protein_coding
rs10121313	gene	RCL1	ENSG00000120158.7	protein_coding
rs10121313	transcript	RCL1	ENSG00000120158.7	protein_coding
rs10121313	transcript	RCL1	ENSG00000120158.7	protein_coding
rs10121313	transcript	RCL1	ENSG00000120158.7	protein_coding
rs10121313	transcript	RCL1	ENSG00000120158.7	protein_coding
rs10121313	transcript	RCL1	ENSG00000120158.7	protein_coding
rs10132357	transcript	STXBP6	ENSG00000168952.11	protein_coding
rs10132357	transcript	STXBP6	ENSG00000168952.11	protein_coding
rs10132357	transcript	STXBP6	ENSG00000168952.11	protein_coding
rs10132357	transcript	STXBP6	ENSG00000168952.11	protein_coding
rs10132357	transcript	STXBP6	ENSG00000168952.11	protein_coding
rs10132357	transcript	STXBP6	ENSG00000168952.11	protein_coding
rs10132357	transcript	STXBP6	ENSG00000168952.11	protein_coding
rs10132357	transcript	STXBP6	ENSG00000168952.11	protein_coding
rs10132357	gene	STXBP6	ENSG00000168952.11	protein_coding
rs10133447	transcript	SLC7A7	ENSG00000155465.14	protein_coding
rs10133447	gene	SLC7A7	ENSG00000155465.14	protein_coding
rs10134444	transcript	TMEM229B	ENSG00000198133.4	protein_coding
rs10134444	transcript	TMEM229B	ENSG00000198133.4	protein_coding
rs10134444	transcript	TMEM229B	ENSG00000198133.4	protein_coding
rs10134444	transcript	TMEM229B	ENSG00000198133.4	protein_coding
rs10134444	gene	TMEM229B	ENSG00000198133.4	protein_coding
rs10134444	transcript	TMEM229B	ENSG00000198133.4	protein_coding
rs10134444	transcript	TMEM229B	ENSG00000198133.4	protein_coding
rs10136319	other			other
rs10140273	transcript	SLC39A9	ENSG00000029364.7	protein_coding
rs10140273	exon	SLC39A9	ENSG00000029364.7	protein_coding
rs10140273	transcript	SLC39A9	ENSG00000029364.7	protein_coding
rs10140273	transcript	SLC39A9	ENSG00000029364.7	protein_coding
rs10140273	transcript	SLC39A9	ENSG00000029364.7	protein_coding
rs10140273	transcript	SLC39A9	ENSG00000029364.7	protein_coding
rs10140273	transcript	SLC39A9	ENSG00000029364.7	protein_coding
rs10140273	gene	SLC39A9	ENSG00000029364.7	protein_coding
rs10140273	transcript	SLC39A9	ENSG00000029364.7	protein_coding
rs10140273	transcript	SLC39A9	ENSG00000029364.7	protein_coding
rs10140273	transcript	SLC39A9	ENSG00000029364.7	protein_coding
rs10143275	transcript	RAD51B	ENSG00000182185.14	protein_coding
rs10143275	transcript	RAD51B	ENSG00000182185.14	protein_coding
rs10143275	transcript	RAD51B	ENSG00000182185.14	protein_coding
rs10143275	gene	RAD51B	ENSG00000182185.14	protein_coding
rs10143275	transcript	RAD51B	ENSG00000182185.14	protein_coding
rs1014390	transcript	JMJD6	ENSG00000070495.10	protein_coding
rs1014390	gene	JMJD6	ENSG00000070495.10	protein_coding
rs10146906	exon	LRRC16B	ENSG00000186648.10	protein_coding
rs10146906	exon	LRRC16B	ENSG00000186648.10	protein_coding
rs10146906	transcript	LRRC16B	ENSG00000186648.10	protein_coding
rs10146906	CDS	LRRC16B	ENSG00000186648.10	protein_coding
rs10146906	transcript	LRRC16B	ENSG00000186648.10	protein_coding
rs10146906	transcript	LRRC16B	ENSG00000186648.10	protein_coding
rs10146906	transcript	LRRC16B	ENSG00000186648.10	protein_coding
rs10146906	exon	LRRC16B	ENSG00000186648.10	protein_coding
rs10146906	CDS	LRRC16B	ENSG00000186648.10	protein_coding
rs10146906	gene	LRRC16B	ENSG00000186648.10	protein_coding
rs10146906	exon	LRRC16B	ENSG00000186648.10	protein_coding
rs10149264	transcript	LINC00640	ENSG00000258479.1	lincRNA
rs10149264	gene	LINC00640	ENSG00000258479.1	lincRNA
rs10149264	transcript	RP11-255G12.2	ENSG00000258942.1	lincRNA
rs10149264	gene	RP11-255G12.2	ENSG00000258942.1	lincRNA
rs10149264	transcript	LINC00640	ENSG00000258479.1	lincRNA
rs1015274	gene	RP11-324L3.1	ENSG00000237579.2	lincRNA
rs1015274	transcript	RP11-324L3.1	ENSG00000237579.2	lincRNA
rs10168471	other			other
rs10171386	transcript	CYBRD1	ENSG00000071967.7	protein_coding
rs10171386	transcript	CYBRD1	ENSG00000071967.7	protein_coding
rs10171386	gene	CYBRD1	ENSG00000071967.7	protein_coding
rs10171386	transcript	CYBRD1	ENSG00000071967.7	protein_coding
rs10171386	transcript	CYBRD1	ENSG00000071967.7	protein_coding
rs10171386	transcript	CYBRD1	ENSG00000071967.7	protein_coding
rs10172238	gene	AOX2P	ENSG00000243478.3	pseudogene
rs10172238	transcript	AOX2P	ENSG00000243478.3	pseudogene
rs10172238	transcript	AOX2P	ENSG00000243478.3	pseudogene
rs10172238	transcript	AOX2P	ENSG00000243478.3	pseudogene
rs10190338	transcript	PRKAG3	ENSG00000115592.7	protein_coding
rs10190338	transcript	PRKAG3	ENSG00000115592.7	protein_coding
rs10190338	transcript	PRKAG3	ENSG00000115592.7	protein_coding
rs10190338	gene	PRKAG3	ENSG00000115592.7	protein_coding
rs10190338	transcript	PRKAG3	ENSG00000115592.7	protein_coding
rs10190338	transcript	PRKAG3	ENSG00000115592.7	protein_coding
rs10190338	transcript	PRKAG3	ENSG00000115592.7	protein_coding
rs10190338	transcript	PRKAG3	ENSG00000115592.7	protein_coding
rs10190338	transcript	PRKAG3	ENSG00000115592.7	protein_coding
rs10207602	gene	GPC1	ENSG00000063660.4	protein_coding
rs10207602	transcript	GPC1	ENSG00000063660.4	protein_coding
rs10207602	transcript	GPC1	ENSG00000063660.4	protein_coding
rs10209668	transcript	GLI2	ENSG00000074047.16	protein_coding
rs10209668	transcript	GLI2	ENSG00000074047.16	protein_coding
rs10209668	transcript	GLI2	ENSG00000074047.16	protein_coding
rs10209668	transcript	GLI2	ENSG00000074047.16	protein_coding
rs10209668	transcript	GLI2	ENSG00000074047.16	protein_coding
rs10209668	transcript	GLI2	ENSG00000074047.16	protein_coding
rs10209668	transcript	GLI2	ENSG00000074047.16	protein_coding
rs10209668	transcript	GLI2	ENSG00000074047.16	protein_coding
rs10209668	transcript	GLI2	ENSG00000074047.16	protein_coding
rs10209668	gene	GLI2	ENSG00000074047.16	protein_coding
rs10209668	transcript	GLI2	ENSG00000074047.16	protein_coding
rs10209668	transcript	GLI2	ENSG00000074047.16	protein_coding
rs10209668	transcript	GLI2	ENSG00000074047.16	protein_coding
rs10209668	transcript	GLI2	ENSG00000074047.16	protein_coding
rs10209668	transcript	GLI2	ENSG00000074047.16	protein_coding
rs10209778	transcript	PARD3B	ENSG00000116117.13	protein_coding
rs10209778	gene	PARD3B	ENSG00000116117.13	protein_coding
rs10209778	transcript	PARD3B	ENSG00000116117.13	protein_coding
rs10209778	transcript	PARD3B	ENSG00000116117.13	protein_coding
rs10209778	transcript	PARD3B	ENSG00000116117.13	protein_coding
rs10209778	transcript	PARD3B	ENSG00000116117.13	protein_coding
rs10211319	transcript	GLB1L	ENSG00000163521.11	protein_coding
rs10211319	transcript	GLB1L	ENSG00000163521.11	protein_coding
rs10211319	transcript	GLB1L	ENSG00000163521.11	protein_coding
rs10211319	transcript	GLB1L	ENSG00000163521.11	protein_coding
rs10211319	transcript	GLB1L	ENSG00000163521.11	protein_coding
rs10211319	transcript	GLB1L	ENSG00000163521.11	protein_coding
rs10211319	transcript	GLB1L	ENSG00000163521.11	protein_coding
rs10211319	gene	GLB1L	ENSG00000163521.11	protein_coding
rs10211319	transcript	GLB1L	ENSG00000163521.11	protein_coding
rs1021558424	other			other
rs10223066	other			other
rs10226839	transcript	GSAP	ENSG00000186088.11	protein_coding
rs10226839	gene	GSAP	ENSG00000186088.11	protein_coding
rs10226839	transcript	GSAP	ENSG00000186088.11	protein_coding
rs10226839	transcript	GSAP	ENSG00000186088.11	protein_coding
rs10228740	transcript	CREB5	ENSG00000146592.12	protein_coding
rs10228740	transcript	CREB5	ENSG00000146592.12	protein_coding
rs10228740	gene	CREB5	ENSG00000146592.12	protein_coding
rs10228740	transcript	CREB5	ENSG00000146592.12	protein_coding
rs10228740	transcript	CREB5	ENSG00000146592.12	protein_coding
rs10228740	transcript	CREB5	ENSG00000146592.12	protein_coding
rs10228740	transcript	CREB5	ENSG00000146592.12	protein_coding
rs10229076	other			other
rs10233533	UTR	GIGYF1	ENSG00000146830.9	protein_coding
rs10233533	gene	GIGYF1	ENSG00000146830.9	protein_coding
rs10233533	transcript	GIGYF1	ENSG00000146830.9	protein_coding
rs10233533	exon	GIGYF1	ENSG00000146830.9	protein_coding
rs10244096	transcript	COA1	ENSG00000106603.13	protein_coding
rs10244096	transcript	COA1	ENSG00000106603.13	protein_coding
rs10244096	gene	COA1	ENSG00000106603.13	protein_coding
rs10244096	transcript	COA1	ENSG00000106603.13	protein_coding
rs10244096	transcript	COA1	ENSG00000106603.13	protein_coding
rs10244096	transcript	COA1	ENSG00000106603.13	protein_coding
rs10244096	transcript	COA1	ENSG00000106603.13	protein_coding
rs10244096	transcript	COA1	ENSG00000106603.13	protein_coding
rs10244096	transcript	COA1	ENSG00000106603.13	protein_coding
rs10244096	transcript	COA1	ENSG00000106603.13	protein_coding
rs10244096	transcript	COA1	ENSG00000106603.13	protein_coding
rs10260667	other			other
rs1027238	transcript	FAM19A1	ENSG00000183662.6	protein_coding
rs1027238	transcript	FAM19A1	ENSG00000183662.6	protein_coding
rs1027238	transcript	FAM19A1	ENSG00000183662.6	protein_coding
rs1027238	gene	FAM19A1	ENSG00000183662.6	protein_coding
rs10275815	other			other
rs10277377	other			other
rs10283885	other			other
rs1028752	transcript	B3GALTL	ENSG00000187676.7	protein_coding
rs1028752	transcript	B3GALTL	ENSG00000187676.7	protein_coding
rs1028752	gene	B3GALTL	ENSG00000187676.7	protein_coding
rs1032425	transcript	PTPRU	ENSG00000060656.15	protein_coding
rs1032425	transcript	PTPRU	ENSG00000060656.15	protein_coding
rs1032425	transcript	PTPRU	ENSG00000060656.15	protein_coding
rs1032425	transcript	PTPRU	ENSG00000060656.15	protein_coding
rs1032425	transcript	PTPRU	ENSG00000060656.15	protein_coding
rs1032425	transcript	PTPRU	ENSG00000060656.15	protein_coding
rs1032425	gene	PTPRU	ENSG00000060656.15	protein_coding
rs1032445	other			other
rs1035213	other			other
rs1036130790	gene	MIR4523	ENSG00000264808.1	antisense
rs1036130790	transcript	RP11-296K13.4	ENSG00000266111.1	lincRNA
rs1036130790	transcript	MIR4523	ENSG00000264808.1	antisense
rs1036130790	gene	RP11-296K13.4	ENSG00000266111.1	lincRNA
rs1036876	other			other
rs1039193773	transcript	RP1-27O5.3	ENSG00000254553.1	protein_coding
rs1039193773	gene	RP1-27O5.3	ENSG00000254553.1	protein_coding
rs10408365	transcript	CYP4F23P	ENSG00000269516.2	pseudogene
rs10408365	gene	CYP4F23P	ENSG00000269516.2	pseudogene
rs10409101	other			other
rs10410037	other			other
rs10410043	gene	GNG7	ENSG00000176533.8	protein_coding
rs10410043	transcript	GNG7	ENSG00000176533.8	protein_coding
rs10411606	transcript	SMARCA4	ENSG00000127616.13	protein_coding
rs10411606	gene	SMARCA4	ENSG00000127616.13	protein_coding
rs1041213	transcript	GMDS-AS1	ENSG00000250903.4	lincRNA
rs1041213	transcript	GMDS-AS1	ENSG00000250903.4	lincRNA
rs1041213	transcript	GMDS-AS1	ENSG00000250903.4	lincRNA
rs1041213	gene	GMDS-AS1	ENSG00000250903.4	lincRNA
rs1041213	transcript	GMDS-AS1	ENSG00000250903.4	lincRNA
rs1041213	transcript	GMDS-AS1	ENSG00000250903.4	lincRNA
rs1041213	transcript	GMDS-AS1	ENSG00000250903.4	lincRNA
rs1041213	transcript	GMDS-AS1	ENSG00000250903.4	lincRNA
rs10412662	transcript	SEPW1	ENSG00000178980.10	protein_coding
rs10412662	transcript	SEPW1	ENSG00000178980.10	protein_coding
rs10412662	exon	SEPW1	ENSG00000178980.10	protein_coding
rs10412662	gene	SEPW1	ENSG00000178980.10	protein_coding
rs10412662	transcript	SEPW1	ENSG00000178980.10	protein_coding
rs10412662	transcript	SEPW1	ENSG00000178980.10	protein_coding
rs10412662	transcript	SEPW1	ENSG00000178980.10	protein_coding
rs10412662	transcript	SEPW1	ENSG00000178980.10	protein_coding
rs10412662	transcript	SEPW1	ENSG00000178980.10	protein_coding
rs10412662	transcript	SEPW1	ENSG00000178980.10	protein_coding
rs10412662	transcript	SEPW1	ENSG00000178980.10	protein_coding
rs10416207	transcript	SHANK1	ENSG00000161681.11	protein_coding
rs10416207	transcript	SHANK1	ENSG00000161681.11	protein_coding
rs10416207	gene	SHANK1	ENSG00000161681.11	protein_coding
rs10416207	transcript	SHANK1	ENSG00000161681.11	protein_coding
rs10417512	other			other
rs10418375	transcript	LINC00665	ENSG00000232677.2	lincRNA
rs10418375	exon	LINC00665	ENSG00000232677.2	lincRNA
rs10418375	transcript	LINC00665	ENSG00000232677.2	lincRNA
rs10418375	gene	LINC00665	ENSG00000232677.2	lincRNA
rs10418375	transcript	LINC00665	ENSG00000232677.2	lincRNA
rs10420288	CDS	EMR2	ENSG00000127507.13	protein_coding
rs10420288	exon	EMR2	ENSG00000127507.13	protein_coding
rs10420288	gene	EMR2	ENSG00000127507.13	protein_coding
rs10420288	transcript	EMR2	ENSG00000127507.13	protein_coding
rs10420288	transcript	EMR2	ENSG00000127507.13	protein_coding
rs10420288	exon	EMR2	ENSG00000127507.13	protein_coding
rs10420288	CDS	EMR2	ENSG00000127507.13	protein_coding
rs10420288	UTR	EMR2	ENSG00000127507.13	protein_coding
rs10420288	CDS	EMR2	ENSG00000127507.13	protein_coding
rs10420288	transcript	EMR2	ENSG00000127507.13	protein_coding
rs10420288	CDS	EMR2	ENSG00000127507.13	protein_coding
rs10420288	transcript	EMR2	ENSG00000127507.13	protein_coding
rs10420288	transcript	EMR2	ENSG00000127507.13	protein_coding
rs10420288	exon	EMR2	ENSG00000127507.13	protein_coding
rs10420288	transcript	EMR2	ENSG00000127507.13	protein_coding
rs10420288	CDS	EMR2	ENSG00000127507.13	protein_coding
rs10420288	exon	EMR2	ENSG00000127507.13	protein_coding
rs10420288	transcript	EMR2	ENSG00000127507.13	protein_coding
rs10420288	transcript	EMR2	ENSG00000127507.13	protein_coding
rs10420288	transcript	EMR2	ENSG00000127507.13	protein_coding
rs10420288	transcript	EMR2	ENSG00000127507.13	protein_coding
rs10420288	exon	EMR2	ENSG00000127507.13	protein_coding
rs10420288	transcript	EMR2	ENSG00000127507.13	protein_coding
rs10420288	exon	EMR2	ENSG00000127507.13	protein_coding
rs10420288	transcript	EMR2	ENSG00000127507.13	protein_coding
rs10420288	CDS	EMR2	ENSG00000127507.13	protein_coding
rs10420288	exon	EMR2	ENSG00000127507.13	protein_coding
rs10420288	exon	EMR2	ENSG00000127507.13	protein_coding
rs10420288	CDS	EMR2	ENSG00000127507.13	protein_coding
rs10420288	exon	EMR2	ENSG00000127507.13	protein_coding
rs10420288	transcript	EMR2	ENSG00000127507.13	protein_coding
rs10420288	transcript	EMR2	ENSG00000127507.13	protein_coding
rs10420288	CDS	EMR2	ENSG00000127507.13	protein_coding
rs10420288	transcript	EMR2	ENSG00000127507.13	protein_coding
rs10420288	CDS	EMR2	ENSG00000127507.13	protein_coding
rs10420288	exon	EMR2	ENSG00000127507.13	protein_coding
rs10420288	exon	EMR2	ENSG00000127507.13	protein_coding
rs10420358	transcript	PRKCG	ENSG00000126583.6	protein_coding
rs10420358	transcript	PRKCG	ENSG00000126583.6	protein_coding
rs10420358	transcript	PRKCG	ENSG00000126583.6	protein_coding
rs10420358	gene	PRKCG	ENSG00000126583.6	protein_coding
rs10420358	transcript	PRKCG	ENSG00000126583.6	protein_coding
rs10424134	transcript	NUCB1	ENSG00000104805.11	protein_coding
rs10424134	transcript	NUCB1	ENSG00000104805.11	protein_coding
rs10424134	transcript	NUCB1	ENSG00000104805.11	protein_coding
rs10424134	gene	NUCB1	ENSG00000104805.11	protein_coding
rs10424134	transcript	NUCB1	ENSG00000104805.11	protein_coding
rs10424134	transcript	NUCB1	ENSG00000104805.11	protein_coding
rs10424134	gene	NUCB1-AS1	ENSG00000235191.1	antisense
rs10424134	transcript	NUCB1	ENSG00000104805.11	protein_coding
rs10424134	transcript	NUCB1	ENSG00000104805.11	protein_coding
rs10424134	transcript	NUCB1-AS1	ENSG00000235191.1	antisense
rs10424779	other			other
rs10425559	other			other
rs10426442	transcript	CD97	ENSG00000123146.15	protein_coding
rs10426442	transcript	CD97	ENSG00000123146.15	protein_coding
rs10426442	transcript	CD97	ENSG00000123146.15	protein_coding
rs10426442	gene	CD97	ENSG00000123146.15	protein_coding
rs10426442	transcript	CD97	ENSG00000123146.15	protein_coding
rs10440825	gene	CPNE5	ENSG00000124772.7	protein_coding
rs10440825	transcript	CPNE5	ENSG00000124772.7	protein_coding
rs10451188	other			other
rs10461543	transcript	CTC-340D7.1	ENSG00000249335.1	lincRNA
rs10461543	gene	CTC-340D7.1	ENSG00000249335.1	lincRNA
rs1046497	other			other
rs10468019	other			other
rs1047464	UTR	EIF1AD	ENSG00000175376.4	protein_coding
rs1047464	transcript	EIF1AD	ENSG00000175376.4	protein_coding
rs1047464	gene	EIF1AD	ENSG00000175376.4	protein_coding
rs1047464	transcript	EIF1AD	ENSG00000175376.4	protein_coding
rs1047464	transcript	EIF1AD	ENSG00000175376.4	protein_coding
rs1047464	transcript	EIF1AD	ENSG00000175376.4	protein_coding
rs1047464	exon	EIF1AD	ENSG00000175376.4	protein_coding
rs1047464	transcript	EIF1AD	ENSG00000175376.4	protein_coding
rs1047464	exon	EIF1AD	ENSG00000175376.4	protein_coding
rs1047464	transcript	EIF1AD	ENSG00000175376.4	protein_coding
rs1047464	exon	EIF1AD	ENSG00000175376.4	protein_coding
rs1047464	transcript	EIF1AD	ENSG00000175376.4	protein_coding
rs1047464	exon	EIF1AD	ENSG00000175376.4	protein_coding
rs1047464	UTR	EIF1AD	ENSG00000175376.4	protein_coding
rs1047464	transcript	EIF1AD	ENSG00000175376.4	protein_coding
rs1047464	UTR	EIF1AD	ENSG00000175376.4	protein_coding
rs1047464	UTR	EIF1AD	ENSG00000175376.4	protein_coding
rs1047464	transcript	EIF1AD	ENSG00000175376.4	protein_coding
rs10482088	other			other
rs10484702	other			other
rs1048945	exon	APEX1	ENSG00000100823.7	protein_coding
rs1048945	CDS	APEX1	ENSG00000100823.7	protein_coding
rs1048945	transcript	APEX1	ENSG00000100823.7	protein_coding
rs1048945	transcript	APEX1	ENSG00000100823.7	protein_coding
rs1048945	exon	APEX1	ENSG00000100823.7	protein_coding
rs1048945	transcript	APEX1	ENSG00000100823.7	protein_coding
rs1048945	transcript	APEX1	ENSG00000100823.7	protein_coding
rs1048945	exon	APEX1	ENSG00000100823.7	protein_coding
rs1048945	transcript	APEX1	ENSG00000100823.7	protein_coding
rs1048945	transcript	APEX1	ENSG00000100823.7	protein_coding
rs1048945	CDS	APEX1	ENSG00000100823.7	protein_coding
rs1048945	CDS	APEX1	ENSG00000100823.7	protein_coding
rs1048945	transcript	APEX1	ENSG00000100823.7	protein_coding
rs1048945	transcript	APEX1	ENSG00000100823.7	protein_coding
rs1048945	CDS	APEX1	ENSG00000100823.7	protein_coding
rs1048945	CDS	APEX1	ENSG00000100823.7	protein_coding
rs1048945	UTR	APEX1	ENSG00000100823.7	protein_coding
rs1048945	transcript	APEX1	ENSG00000100823.7	protein_coding
rs1048945	transcript	APEX1	ENSG00000100823.7	protein_coding
rs1048945	exon	APEX1	ENSG00000100823.7	protein_coding
rs1048945	exon	APEX1	ENSG00000100823.7	protein_coding
rs1048945	exon	APEX1	ENSG00000100823.7	protein_coding
rs1048945	exon	APEX1	ENSG00000100823.7	protein_coding
rs1048945	exon	APEX1	ENSG00000100823.7	protein_coding
rs1048945	transcript	APEX1	ENSG00000100823.7	protein_coding
rs1048945	transcript	APEX1	ENSG00000100823.7	protein_coding
rs1048945	CDS	APEX1	ENSG00000100823.7	protein_coding
rs1048945	exon	APEX1	ENSG00000100823.7	protein_coding
rs1048945	transcript	APEX1	ENSG00000100823.7	protein_coding
rs1048945	transcript	APEX1	ENSG00000100823.7	protein_coding
rs1048945	exon	APEX1	ENSG00000100823.7	protein_coding
rs1048945	exon	APEX1	ENSG00000100823.7	protein_coding
rs1048945	CDS	APEX1	ENSG00000100823.7	protein_coding
rs1048945	exon	APEX1	ENSG00000100823.7	protein_coding
rs1048945	transcript	APEX1	ENSG00000100823.7	protein_coding
rs1048945	transcript	APEX1	ENSG00000100823.7	protein_coding
rs1048945	CDS	APEX1	ENSG00000100823.7	protein_coding
rs1048945	exon	APEX1	ENSG00000100823.7	protein_coding
rs1048945	exon	APEX1	ENSG00000100823.7	protein_coding
rs1048945	exon	APEX1	ENSG00000100823.7	protein_coding
rs1048945	CDS	APEX1	ENSG00000100823.7	protein_coding
rs1048945	transcript	APEX1	ENSG00000100823.7	protein_coding
rs1048945	CDS	APEX1	ENSG00000100823.7	protein_coding
rs1048945	exon	APEX1	ENSG00000100823.7	protein_coding
rs1048945	CDS	APEX1	ENSG00000100823.7	protein_coding
rs1048945	transcript	APEX1	ENSG00000100823.7	protein_coding
rs1048945	exon	APEX1	ENSG00000100823.7	protein_coding
rs1048945	CDS	APEX1	ENSG00000100823.7	protein_coding
rs1048945	exon	APEX1	ENSG00000100823.7	protein_coding
rs1048945	transcript	APEX1	ENSG00000100823.7	protein_coding
rs1048945	gene	APEX1	ENSG00000100823.7	protein_coding
rs10489627	transcript	IL12RB2	ENSG00000081985.6	protein_coding
rs10489627	exon	IL12RB2	ENSG00000081985.6	protein_coding
rs10489627	transcript	IL12RB2	ENSG00000081985.6	protein_coding
rs10489627	transcript	IL12RB2	ENSG00000081985.6	protein_coding
rs10489627	gene	IL12RB2	ENSG00000081985.6	protein_coding
rs10489627	UTR	IL12RB2	ENSG00000081985.6	protein_coding
rs10489627	transcript	IL12RB2	ENSG00000081985.6	protein_coding
rs10492019	gene	RPH3A	ENSG00000089169.10	protein_coding
rs10492019	transcript	RPH3A	ENSG00000089169.10	protein_coding
rs10492019	transcript	RPH3A	ENSG00000089169.10	protein_coding
rs10492019	transcript	RPH3A	ENSG00000089169.10	protein_coding
rs10492019	transcript	RPH3A	ENSG00000089169.10	protein_coding
rs10492019	transcript	RPH3A	ENSG00000089169.10	protein_coding
rs10492019	transcript	RPH3A	ENSG00000089169.10	protein_coding
rs10492019	transcript	RPH3A	ENSG00000089169.10	protein_coding
rs10492019	transcript	RPH3A	ENSG00000089169.10	protein_coding
rs10492019	transcript	RPH3A	ENSG00000089169.10	protein_coding
rs10493867	transcript	ABCA4	ENSG00000198691.7	protein_coding
rs10493867	transcript	ABCA4	ENSG00000198691.7	protein_coding
rs10493867	gene	ABCA4	ENSG00000198691.7	protein_coding
rs10493867	transcript	ABCA4	ENSG00000198691.7	protein_coding
rs10505029	transcript	UBR5	ENSG00000104517.8	protein_coding
rs10505029	gene	UBR5	ENSG00000104517.8	protein_coding
rs10505029	transcript	UBR5	ENSG00000104517.8	protein_coding
rs10505029	transcript	UBR5	ENSG00000104517.8	protein_coding
rs10505554	other			other
rs10513546	transcript	IQCJ-SCHIP1	ENSG00000250588.2	protein_coding
rs10513546	transcript	IQCJ-SCHIP1	ENSG00000250588.2	protein_coding
rs10513546	transcript	IQCJ-SCHIP1	ENSG00000250588.2	protein_coding
rs10513546	gene	IQCJ-SCHIP1	ENSG00000250588.2	protein_coding
rs10513546	transcript	IQCJ-SCHIP1	ENSG00000250588.2	protein_coding
rs10513546	transcript	IQCJ-SCHIP1	ENSG00000250588.2	protein_coding
rs10513546	transcript	IQCJ-SCHIP1	ENSG00000250588.2	protein_coding
rs10513546	transcript	IQCJ-SCHIP1	ENSG00000250588.2	protein_coding
rs10516794	gene	MEPE	ENSG00000152595.12	protein_coding
rs10516794	transcript	MEPE	ENSG00000152595.12	protein_coding
rs1054802659	other			other
rs1055218672	gene	TET1	ENSG00000138336.8	protein_coding
rs1055218672	transcript	TET1	ENSG00000138336.8	protein_coding
rs1056726	exon	TNK2	ENSG00000061938.12	protein_coding
rs1056726	transcript	TNK2	ENSG00000061938.12	protein_coding
rs1056726	transcript	TNK2	ENSG00000061938.12	protein_coding
rs1056726	exon	TNK2	ENSG00000061938.12	protein_coding
rs1056726	CDS	TNK2	ENSG00000061938.12	protein_coding
rs1056726	transcript	TNK2	ENSG00000061938.12	protein_coding
rs1056726	CDS	TNK2	ENSG00000061938.12	protein_coding
rs1056726	exon	TNK2	ENSG00000061938.12	protein_coding
rs1056726	CDS	TNK2	ENSG00000061938.12	protein_coding
rs1056726	transcript	TNK2	ENSG00000061938.12	protein_coding
rs1056726	CDS	TNK2	ENSG00000061938.12	protein_coding
rs1056726	transcript	TNK2	ENSG00000061938.12	protein_coding
rs1056726	transcript	TNK2	ENSG00000061938.12	protein_coding
rs1056726	transcript	TNK2	ENSG00000061938.12	protein_coding
rs1056726	exon	TNK2	ENSG00000061938.12	protein_coding
rs1056726	transcript	TNK2	ENSG00000061938.12	protein_coding
rs1056726	exon	TNK2	ENSG00000061938.12	protein_coding
rs1056726	transcript	TNK2	ENSG00000061938.12	protein_coding
rs1056726	exon	TNK2	ENSG00000061938.12	protein_coding
rs1056726	gene	TNK2	ENSG00000061938.12	protein_coding
rs1056726	exon	TNK2	ENSG00000061938.12	protein_coding
rs1056726	CDS	TNK2	ENSG00000061938.12	protein_coding
rs1056726	exon	TNK2	ENSG00000061938.12	protein_coding
rs1056726	exon	TNK2	ENSG00000061938.12	protein_coding
rs1056726	exon	TNK2	ENSG00000061938.12	protein_coding
rs1056726	exon	TNK2	ENSG00000061938.12	protein_coding
rs1056726	CDS	TNK2	ENSG00000061938.12	protein_coding
rs1056726	transcript	TNK2	ENSG00000061938.12	protein_coding
rs1056726	UTR	TNK2	ENSG00000061938.12	protein_coding
rs1056726	transcript	TNK2	ENSG00000061938.12	protein_coding
rs1056726	exon	TNK2	ENSG00000061938.12	protein_coding
rs1056726	transcript	TNK2	ENSG00000061938.12	protein_coding
rs10627969	gene	AP000282.2	ENSG00000227757.1	antisense
rs10627969	transcript	AP000282.2	ENSG00000227757.1	antisense
rs10627969	transcript	AP000282.2	ENSG00000227757.1	antisense
rs10733854	other			other
rs10734568	other			other
rs10737305	transcript	RABGAP1L	ENSG00000152061.17	protein_coding
rs10737305	transcript	RP1-102G20.5	ENSG00000229531.1	antisense
rs10737305	transcript	RABGAP1L	ENSG00000152061.17	protein_coding
rs10737305	transcript	RABGAP1L	ENSG00000152061.17	protein_coding
rs10737305	transcript	RABGAP1L	ENSG00000152061.17	protein_coding
rs10737305	gene	RP1-102G20.5	ENSG00000229531.1	antisense
rs10737305	transcript	RABGAP1L	ENSG00000152061.17	protein_coding
rs10737305	gene	RABGAP1L	ENSG00000152061.17	protein_coding
rs10737305	transcript	RABGAP1L	ENSG00000152061.17	protein_coding
rs10737305	transcript	RABGAP1L	ENSG00000152061.17	protein_coding
rs10737305	transcript	RABGAP1L	ENSG00000152061.17	protein_coding
rs10737305	transcript	RABGAP1L	ENSG00000152061.17	protein_coding
rs10737305	transcript	RABGAP1L	ENSG00000152061.17	protein_coding
rs10737305	transcript	RABGAP1L	ENSG00000152061.17	protein_coding
rs10740421	transcript	ADK	ENSG00000156110.9	protein_coding
rs10740421	gene	ADK	ENSG00000156110.9	protein_coding
rs10740421	transcript	ADK	ENSG00000156110.9	protein_coding
rs10740421	transcript	ADK	ENSG00000156110.9	protein_coding
rs10740421	transcript	ADK	ENSG00000156110.9	protein_coding
rs10740421	transcript	ADK	ENSG00000156110.9	protein_coding
rs10741729	transcript	USH1C	ENSG00000006611.11	protein_coding
rs10741729	transcript	USH1C	ENSG00000006611.11	protein_coding
rs10741729	transcript	USH1C	ENSG00000006611.11	protein_coding
rs10741729	gene	USH1C	ENSG00000006611.11	protein_coding
rs10741729	transcript	USH1C	ENSG00000006611.11	protein_coding
rs1074636	other			other
rs10747049	exon	DPP7	ENSG00000176978.9	protein_coding
rs10747049	transcript	DPP7	ENSG00000176978.9	protein_coding
rs10747049	transcript	DPP7	ENSG00000176978.9	protein_coding
rs10747049	transcript	DPP7	ENSG00000176978.9	protein_coding
rs10747049	transcript	DPP7	ENSG00000176978.9	protein_coding
rs10747049	transcript	DPP7	ENSG00000176978.9	protein_coding
rs10747049	exon	DPP7	ENSG00000176978.9	protein_coding
rs10747049	gene	DPP7	ENSG00000176978.9	protein_coding
rs10747049	exon	DPP7	ENSG00000176978.9	protein_coding
rs10747049	transcript	DPP7	ENSG00000176978.9	protein_coding
rs10747049	exon	DPP7	ENSG00000176978.9	protein_coding
rs10747049	exon	DPP7	ENSG00000176978.9	protein_coding
rs10747049	CDS	DPP7	ENSG00000176978.9	protein_coding
rs10747049	CDS	DPP7	ENSG00000176978.9	protein_coding
rs10747049	exon	DPP7	ENSG00000176978.9	protein_coding
rs10747049	transcript	DPP7	ENSG00000176978.9	protein_coding
rs10747049	CDS	DPP7	ENSG00000176978.9	protein_coding
rs10747049	transcript	DPP7	ENSG00000176978.9	protein_coding
rs10747049	exon	DPP7	ENSG00000176978.9	protein_coding
rs10747049	exon	DPP7	ENSG00000176978.9	protein_coding
rs10747049	UTR	DPP7	ENSG00000176978.9	protein_coding
rs10747049	CDS	DPP7	ENSG00000176978.9	protein_coding
rs10750337	transcript	KIRREL3	ENSG00000149571.6	protein_coding
rs10750337	transcript	KIRREL3	ENSG00000149571.6	protein_coding
rs10750337	transcript	KIRREL3	ENSG00000149571.6	protein_coding
rs10750337	transcript	KIRREL3	ENSG00000149571.6	protein_coding
rs10750337	gene	KIRREL3	ENSG00000149571.6	protein_coding
rs10750337	transcript	KIRREL3	ENSG00000149571.6	protein_coding
rs10750337	transcript	KIRREL3	ENSG00000149571.6	protein_coding
rs10751000	transcript	ATL3	ENSG00000184743.8	protein_coding
rs10751000	gene	RP11-697H9.2	ENSG00000256789.1	antisense
rs10751000	transcript	ATL3	ENSG00000184743.8	protein_coding
rs10751000	transcript	ATL3	ENSG00000184743.8	protein_coding
rs10751000	transcript	RP11-697H9.2	ENSG00000256789.1	antisense
rs10751000	gene	ATL3	ENSG00000184743.8	protein_coding
rs10752609	transcript	KCNN3	ENSG00000143603.14	protein_coding
rs10752609	transcript	KCNN3	ENSG00000143603.14	protein_coding
rs10752609	transcript	KCNN3	ENSG00000143603.14	protein_coding
rs10752609	gene	KCNN3	ENSG00000143603.14	protein_coding
rs10759556	gene	HSDL2	ENSG00000119471.10	protein_coding
rs10759556	transcript	HSDL2	ENSG00000119471.10	protein_coding
rs10759556	transcript	HSDL2	ENSG00000119471.10	protein_coding
rs10759556	transcript	HSDL2	ENSG00000119471.10	protein_coding
rs10759556	transcript	HSDL2	ENSG00000119471.10	protein_coding
rs10759556	transcript	HSDL2	ENSG00000119471.10	protein_coding
rs10759556	transcript	HSDL2	ENSG00000119471.10	protein_coding
rs10775533	transcript	CTC-360G5.1	ENSG00000262484.1	protein_coding
rs10775533	transcript	CTC-360G5.1	ENSG00000262484.1	protein_coding
rs10775533	gene	CTC-360G5.1	ENSG00000262484.1	protein_coding
rs10778844	other			other
rs1078109	transcript	PIP4K2C	ENSG00000166908.13	protein_coding
rs1078109	transcript	PIP4K2C	ENSG00000166908.13	protein_coding
rs1078109	transcript	PIP4K2C	ENSG00000166908.13	protein_coding
rs1078109	transcript	PIP4K2C	ENSG00000166908.13	protein_coding
rs1078109	transcript	PIP4K2C	ENSG00000166908.13	protein_coding
rs1078109	transcript	PIP4K2C	ENSG00000166908.13	protein_coding
rs1078109	gene	PIP4K2C	ENSG00000166908.13	protein_coding
rs1078109	transcript	PIP4K2C	ENSG00000166908.13	protein_coding
rs10787327	other			other
rs1078801	transcript	ZMYND15	ENSG00000141497.9	protein_coding
rs1078801	transcript	ZMYND15	ENSG00000141497.9	protein_coding
rs1078801	gene	ZMYND15	ENSG00000141497.9	protein_coding
rs1078801	exon	ZMYND15	ENSG00000141497.9	protein_coding
rs1078801	transcript	ZMYND15	ENSG00000141497.9	protein_coding
rs10791837	other			other
rs10795347	gene	FAM208B	ENSG00000108021.15	protein_coding
rs10795347	transcript	FAM208B	ENSG00000108021.15	protein_coding
rs10795347	transcript	FAM208B	ENSG00000108021.15	protein_coding
rs10795347	transcript	FAM208B	ENSG00000108021.15	protein_coding
rs10795347	transcript	FAM208B	ENSG00000108021.15	protein_coding
rs10795347	transcript	FAM208B	ENSG00000108021.15	protein_coding
rs10795347	transcript	FAM208B	ENSG00000108021.15	protein_coding
rs10795347	transcript	FAM208B	ENSG00000108021.15	protein_coding
rs10795347	transcript	FAM208B	ENSG00000108021.15	protein_coding
rs10801916	transcript	PTGFRN	ENSG00000134247.9	protein_coding
rs10801916	gene	PTGFRN	ENSG00000134247.9	protein_coding
rs10817392	transcript	SNX30	ENSG00000148158.12	protein_coding
rs10817392	gene	SNX30	ENSG00000148158.12	protein_coding
rs10819145	other			other
rs10820722	gene	NIPSNAP3A	ENSG00000136783.9	protein_coding
rs10820722	transcript	NIPSNAP3A	ENSG00000136783.9	protein_coding
rs10820722	transcript	NIPSNAP3A	ENSG00000136783.9	protein_coding
rs10838669	other			other
rs10840447	gene	INS-IGF2	ENSG00000129965.9	protein_coding
rs10840447	transcript	INS-IGF2	ENSG00000129965.9	protein_coding
rs10840447	transcript	INS-IGF2	ENSG00000129965.9	protein_coding
rs10840447	transcript	INS-IGF2	ENSG00000129965.9	protein_coding
rs10840447	transcript	INS-IGF2	ENSG00000129965.9	protein_coding
rs10842442	other			other
rs10842995	other			other
rs10846392	other			other
rs10846644	gene	FAM101A	ENSG00000178882.9	protein_coding
rs10846644	transcript	FAM101A	ENSG00000178882.9	protein_coding
rs10849342	transcript	ANO2	ENSG00000047617.10	protein_coding
rs10849342	transcript	ANO2	ENSG00000047617.10	protein_coding
rs10849342	gene	ANO2	ENSG00000047617.10	protein_coding
rs10849342	transcript	ANO2	ENSG00000047617.10	protein_coding
rs10854880	transcript	NCAPH2	ENSG00000025770.14	protein_coding
rs10854880	transcript	NCAPH2	ENSG00000025770.14	protein_coding
rs10854880	transcript	NCAPH2	ENSG00000025770.14	protein_coding
rs10854880	transcript	NCAPH2	ENSG00000025770.14	protein_coding
rs10854880	transcript	NCAPH2	ENSG00000025770.14	protein_coding
rs10854880	gene	NCAPH2	ENSG00000025770.14	protein_coding
rs10860331	other			other
rs10865931	other			other
rs10866	UTR	PDPK1	ENSG00000140992.14	protein_coding
rs10866	transcript	PDPK1	ENSG00000140992.14	protein_coding
rs10866	exon	PDPK1	ENSG00000140992.14	protein_coding
rs10866	exon	PDPK1	ENSG00000140992.14	protein_coding
rs10866	exon	PDPK1	ENSG00000140992.14	protein_coding
rs10866	UTR	PDPK1	ENSG00000140992.14	protein_coding
rs10866	transcript	PDPK1	ENSG00000140992.14	protein_coding
rs10866	UTR	PDPK1	ENSG00000140992.14	protein_coding
rs10866	gene	PDPK1	ENSG00000140992.14	protein_coding
rs10866	UTR	PDPK1	ENSG00000140992.14	protein_coding
rs10866	exon	PDPK1	ENSG00000140992.14	protein_coding
rs10866	transcript	PDPK1	ENSG00000140992.14	protein_coding
rs10866	transcript	PDPK1	ENSG00000140992.14	protein_coding
rs10866	transcript	PDPK1	ENSG00000140992.14	protein_coding
rs10866	exon	PDPK1	ENSG00000140992.14	protein_coding
rs10866	UTR	PDPK1	ENSG00000140992.14	protein_coding
rs10873338	other			other
rs10877012	transcript	CYP27B1	ENSG00000111012.5	protein_coding
rs10877012	gene	CYP27B1	ENSG00000111012.5	protein_coding
rs10887939	transcript	LIPA	ENSG00000107798.13	protein_coding
rs10887939	gene	LIPA	ENSG00000107798.13	protein_coding
rs10887939	transcript	LIPA	ENSG00000107798.13	protein_coding
rs10887939	transcript	LIPA	ENSG00000107798.13	protein_coding
rs10887939	transcript	LIPA	ENSG00000107798.13	protein_coding
rs10890307	gene	RNF220	ENSG00000187147.13	protein_coding
rs10890307	transcript	RNF220	ENSG00000187147.13	protein_coding
rs10890307	transcript	RNF220	ENSG00000187147.13	protein_coding
rs10890307	transcript	RNF220	ENSG00000187147.13	protein_coding
rs10890307	transcript	RNF220	ENSG00000187147.13	protein_coding
rs10890742	transcript	ELMOD1	ENSG00000110675.8	protein_coding
rs10890742	transcript	ELMOD1	ENSG00000110675.8	protein_coding
rs10890742	transcript	ELMOD1	ENSG00000110675.8	protein_coding
rs10890742	transcript	ELMOD1	ENSG00000110675.8	protein_coding
rs10890742	transcript	ELMOD1	ENSG00000110675.8	protein_coding
rs10890742	gene	ELMOD1	ENSG00000110675.8	protein_coding
rs10897304	other			other
rs10898189	transcript	DLG2	ENSG00000150672.12	protein_coding
rs10898189	gene	DLG2	ENSG00000150672.12	protein_coding
rs10898189	transcript	DLG2	ENSG00000150672.12	protein_coding
rs10898189	transcript	DLG2	ENSG00000150672.12	protein_coding
rs10898189	transcript	DLG2	ENSG00000150672.12	protein_coding
rs10898189	transcript	DLG2	ENSG00000150672.12	protein_coding
rs10898189	transcript	DLG2	ENSG00000150672.12	protein_coding
rs10898189	transcript	DLG2	ENSG00000150672.12	protein_coding
rs10898189	transcript	DLG2	ENSG00000150672.12	protein_coding
rs10898189	transcript	DLG2	ENSG00000150672.12	protein_coding
rs10898189	transcript	DLG2	ENSG00000150672.12	protein_coding
rs10898189	transcript	DLG2	ENSG00000150672.12	protein_coding
rs10898189	transcript	DLG2	ENSG00000150672.12	protein_coding
rs10898189	transcript	DLG2	ENSG00000150672.12	protein_coding
rs10898189	transcript	DLG2	ENSG00000150672.12	protein_coding
rs10898189	transcript	DLG2	ENSG00000150672.12	protein_coding
rs10901072	exon	ASS1	ENSG00000130707.13	protein_coding
rs10901072	exon	ASS1	ENSG00000130707.13	protein_coding
rs10901072	CDS	ASS1	ENSG00000130707.13	protein_coding
rs10901072	exon	ASS1	ENSG00000130707.13	protein_coding
rs10901072	gene	ASS1	ENSG00000130707.13	protein_coding
rs10901072	CDS	ASS1	ENSG00000130707.13	protein_coding
rs10901072	CDS	ASS1	ENSG00000130707.13	protein_coding
rs10901072	exon	ASS1	ENSG00000130707.13	protein_coding
rs10901072	transcript	ASS1	ENSG00000130707.13	protein_coding
rs10901072	transcript	ASS1	ENSG00000130707.13	protein_coding
rs10901072	transcript	ASS1	ENSG00000130707.13	protein_coding
rs10901072	CDS	ASS1	ENSG00000130707.13	protein_coding
rs10901072	exon	ASS1	ENSG00000130707.13	protein_coding
rs10901072	transcript	ASS1	ENSG00000130707.13	protein_coding
rs10901072	CDS	ASS1	ENSG00000130707.13	protein_coding
rs10901072	exon	ASS1	ENSG00000130707.13	protein_coding
rs10901072	transcript	ASS1	ENSG00000130707.13	protein_coding
rs10901072	exon	ASS1	ENSG00000130707.13	protein_coding
rs10901072	transcript	ASS1	ENSG00000130707.13	protein_coding
rs10901072	transcript	ASS1	ENSG00000130707.13	protein_coding
rs10908835	other			other
rs10915932	other			other
rs10917423	gene	TCEB3	ENSG00000011007.8	protein_coding
rs10917423	transcript	TCEB3	ENSG00000011007.8	protein_coding
rs10917423	transcript	TCEB3	ENSG00000011007.8	protein_coding
rs10922554	gene	GBP1	ENSG00000117228.9	protein_coding
rs10922554	transcript	GBP1	ENSG00000117228.9	protein_coding
rs10922554	exon	GBP1	ENSG00000117228.9	protein_coding
rs10922554	transcript	GBP1	ENSG00000117228.9	protein_coding
rs10922554	transcript	GBP1	ENSG00000117228.9	protein_coding
rs10922554	transcript	GBP1	ENSG00000117228.9	protein_coding
rs10922554	exon	GBP1	ENSG00000117228.9	protein_coding
rs10927784	transcript	EFHD2	ENSG00000142634.8	protein_coding
rs10927784	transcript	EFHD2	ENSG00000142634.8	protein_coding
rs10927784	gene	EFHD2	ENSG00000142634.8	protein_coding
rs10929610	gene	RP11-521D12.5	ENSG00000243491.1	lincRNA
rs10929610	transcript	RP11-521D12.5	ENSG00000243491.1	lincRNA
rs10931146	gene	FMNL2	ENSG00000157827.15	protein_coding
rs10931146	transcript	FMNL2	ENSG00000157827.15	protein_coding
rs10932185	transcript	AC007879.6	ENSG00000225064.1	lincRNA
rs10932185	gene	AC007879.6	ENSG00000225064.1	lincRNA
rs10932185	transcript	AC007879.5	ENSG00000223725.2	antisense
rs10932185	gene	AC007879.5	ENSG00000223725.2	antisense
rs10932600	other			other
rs10933361	exon	AC105344.2	ENSG00000238062.1	lincRNA
rs10933361	gene	AC105344.2	ENSG00000238062.1	lincRNA
rs10933361	transcript	AC105344.2	ENSG00000238062.1	lincRNA
rs10935653	transcript	RP11-649A16.1	ENSG00000243620.1	antisense
rs10935653	gene	RP11-649A16.1	ENSG00000243620.1	antisense
rs10945618	other			other
rs10953934	exon	CPED1	ENSG00000106034.13	protein_coding
rs10953934	CDS	CPED1	ENSG00000106034.13	protein_coding
rs10953934	transcript	CPED1	ENSG00000106034.13	protein_coding
rs10953934	transcript	CPED1	ENSG00000106034.13	protein_coding
rs10953934	exon	CPED1	ENSG00000106034.13	protein_coding
rs10953934	exon	CPED1	ENSG00000106034.13	protein_coding
rs10953934	transcript	CPED1	ENSG00000106034.13	protein_coding
rs10953934	transcript	CPED1	ENSG00000106034.13	protein_coding
rs10953934	gene	CPED1	ENSG00000106034.13	protein_coding
rs10953934	CDS	CPED1	ENSG00000106034.13	protein_coding
rs10955505	other			other
rs10958533	transcript	ADAM9	ENSG00000168615.7	protein_coding
rs10958533	transcript	ADAM9	ENSG00000168615.7	protein_coding
rs10958533	gene	ADAM9	ENSG00000168615.7	protein_coding
rs10958533	transcript	ADAM9	ENSG00000168615.7	protein_coding
rs10958533	transcript	ADAM9	ENSG00000168615.7	protein_coding
rs10972590	UTR	FAM221B	ENSG00000204930.5	protein_coding
rs10972590	exon	FAM221B	ENSG00000204930.5	protein_coding
rs10972590	transcript	FAM221B	ENSG00000204930.5	protein_coding
rs10972590	gene	FAM221B	ENSG00000204930.5	protein_coding
rs10972590	transcript	TMEM8B	ENSG00000137103.12	protein_coding
rs10972590	gene	TMEM8B	ENSG00000137103.12	protein_coding
rs10973043	other			other
rs10973654	gene	RP11-613M10.9	ENSG00000255872.3	protein_coding
rs10973654	transcript	RP11-613M10.9	ENSG00000255872.3	protein_coding
rs10973654	transcript	SHB	ENSG00000107338.8	protein_coding
rs10973654	transcript	SHB	ENSG00000107338.8	protein_coding
rs10973654	gene	SHB	ENSG00000107338.8	protein_coding
rs10981536	transcript	SLC46A2	ENSG00000119457.7	protein_coding
rs10981536	gene	SLC46A2	ENSG00000119457.7	protein_coding
rs10981536	transcript	SLC46A2	ENSG00000119457.7	protein_coding
rs10986182	other			other
rs10986182	other			other
rs10986182	other			other
rs10986182	other			other
rs1098740	other			other
rs10988511	other			other
rs10995596	transcript	RP11-170M17.1	ENSG00000228566.1	lincRNA
rs10995596	gene	RP11-170M17.1	ENSG00000228566.1	lincRNA
rs10998272	other			other
rs10998890	other			other
rs10999109	transcript	H2AFY2	ENSG00000099284.9	protein_coding
rs10999109	transcript	H2AFY2	ENSG00000099284.9	protein_coding
rs10999109	gene	H2AFY2	ENSG00000099284.9	protein_coding
rs11006464	other			other
rs11015087	other			other
rs1102443	transcript	ST6GALNAC5	ENSG00000117069.10	protein_coding
rs1102443	transcript	ST6GALNAC5	ENSG00000117069.10	protein_coding
rs1102443	gene	ST6GALNAC5	ENSG00000117069.10	protein_coding
rs11025704	UTR	OSBPL5	ENSG00000021762.15	protein_coding
rs11025704	transcript	OSBPL5	ENSG00000021762.15	protein_coding
rs11025704	gene	OSBPL5	ENSG00000021762.15	protein_coding
rs11025704	transcript	OSBPL5	ENSG00000021762.15	protein_coding
rs11025704	transcript	OSBPL5	ENSG00000021762.15	protein_coding
rs11025704	transcript	OSBPL5	ENSG00000021762.15	protein_coding
rs11025704	transcript	OSBPL5	ENSG00000021762.15	protein_coding
rs11025704	transcript	OSBPL5	ENSG00000021762.15	protein_coding
rs11025704	transcript	OSBPL5	ENSG00000021762.15	protein_coding
rs11025704	exon	OSBPL5	ENSG00000021762.15	protein_coding
rs11025704	transcript	OSBPL5	ENSG00000021762.15	protein_coding
rs11025704	transcript	OSBPL5	ENSG00000021762.15	protein_coding
rs11025704	transcript	OSBPL5	ENSG00000021762.15	protein_coding
rs11025704	transcript	OSBPL5	ENSG00000021762.15	protein_coding
rs11038806	other			other
rs11039795	other			other
rs11039856	other			other
rs11041371	transcript	SYT9	ENSG00000170743.12	protein_coding
rs11041371	transcript	SYT9	ENSG00000170743.12	protein_coding
rs11041371	transcript	SYT9	ENSG00000170743.12	protein_coding
rs11041371	gene	SYT9	ENSG00000170743.12	protein_coding
rs11046031	other			other
rs11052025	transcript	FGD4	ENSG00000139132.10	protein_coding
rs11052025	gene	FGD4	ENSG00000139132.10	protein_coding
rs11052025	transcript	FGD4	ENSG00000139132.10	protein_coding
rs11052563	other			other
rs11053827	gene	EIF2S3L	ENSG00000180574.3	protein_coding
rs11053827	transcript	EIF2S3L	ENSG00000180574.3	protein_coding
rs1105407	transcript	SIAH1	ENSG00000196470.7	protein_coding
rs1105407	gene	SIAH1	ENSG00000196470.7	protein_coding
rs11054179	transcript	CD163	ENSG00000177575.8	protein_coding
rs11054179	transcript	CD163	ENSG00000177575.8	protein_coding
rs11054179	transcript	CD163	ENSG00000177575.8	protein_coding
rs11054179	gene	CD163	ENSG00000177575.8	protein_coding
rs11054179	transcript	CD163	ENSG00000177575.8	protein_coding
rs11054179	transcript	CD163	ENSG00000177575.8	protein_coding
rs11055184	transcript	HEBP1	ENSG00000013583.4	protein_coding
rs11055184	UTR	HEBP1	ENSG00000013583.4	protein_coding
rs11055184	exon	HEBP1	ENSG00000013583.4	protein_coding
rs11055184	transcript	HEBP1	ENSG00000013583.4	protein_coding
rs11055184	gene	HEBP1	ENSG00000013583.4	protein_coding
rs11055184	transcript	HEBP1	ENSG00000013583.4	protein_coding
rs11055629	transcript	GRIN2B	ENSG00000273079.1	protein_coding
rs11055629	gene	GRIN2B	ENSG00000273079.1	protein_coding
rs11055675	gene	GRIN2B	ENSG00000273079.1	protein_coding
rs11055675	transcript	GRIN2B	ENSG00000273079.1	protein_coding
rs1105797	transcript	HMCN2	ENSG00000148357.12	protein_coding
rs1105797	gene	HMCN2	ENSG00000148357.12	protein_coding
rs11061030	transcript	RIMBP2	ENSG00000060709.9	protein_coding
rs11061030	gene	RIMBP2	ENSG00000060709.9	protein_coding
rs1106184	transcript	PDIA6	ENSG00000143870.8	protein_coding
rs1106184	transcript	PDIA6	ENSG00000143870.8	protein_coding
rs1106184	gene	PDIA6	ENSG00000143870.8	protein_coding
rs1106184	transcript	PDIA6	ENSG00000143870.8	protein_coding
rs1106184	transcript	PDIA6	ENSG00000143870.8	protein_coding
rs1106307	other			other
rs11064471	transcript	ATN1	ENSG00000111676.10	protein_coding
rs11064471	transcript	ATN1	ENSG00000111676.10	protein_coding
rs11064471	transcript	ATN1	ENSG00000111676.10	protein_coding
rs11064471	gene	ATN1	ENSG00000111676.10	protein_coding
rs11067532	other			other
rs11070260	transcript	PAK6	ENSG00000137843.7	protein_coding
rs11070260	transcript	PAK6	ENSG00000137843.7	protein_coding
rs11070260	transcript	PAK6	ENSG00000137843.7	protein_coding
rs11070260	transcript	PAK6	ENSG00000137843.7	protein_coding
rs11070260	gene	PAK6	ENSG00000137843.7	protein_coding
rs11070260	transcript	PAK6	ENSG00000137843.7	protein_coding
rs11070260	transcript	PAK6	ENSG00000137843.7	protein_coding
rs11070260	transcript	PAK6	ENSG00000137843.7	protein_coding
rs11070260	transcript	PAK6	ENSG00000137843.7	protein_coding
rs11070260	transcript	PAK6	ENSG00000137843.7	protein_coding
rs11070260	transcript	PAK6	ENSG00000137843.7	protein_coding
rs11070260	transcript	RP11-133K1.2	ENSG00000259288.1	protein_coding
rs11070260	transcript	RP11-133K1.2	ENSG00000259288.1	protein_coding
rs11070260	transcript	RP11-133K1.2	ENSG00000259288.1	protein_coding
rs11070260	transcript	RP11-133K1.2	ENSG00000259288.1	protein_coding
rs11070260	gene	RP11-133K1.2	ENSG00000259288.1	protein_coding
rs11073968	exon	AC068831.10	ENSG00000214432.5	antisense
rs11073968	gene	AC068831.10	ENSG00000214432.5	antisense
rs11073968	transcript	AC068831.10	ENSG00000214432.5	antisense
rs11077828	other			other
rs11081157	transcript	RP11-172F10.1	ENSG00000266268.1	lincRNA
rs11081157	gene	RP11-172F10.1	ENSG00000266268.1	lincRNA
rs11081157	transcript	RP11-172F10.1	ENSG00000266268.1	lincRNA
rs11083491	gene	FBXO17	ENSG00000269190.1	protein_coding
rs11083491	transcript	FBXO17	ENSG00000269190.1	protein_coding
rs11083491	transcript	FBXO17	ENSG00000269190.1	protein_coding
rs11083772	gene	OPA3	ENSG00000125741.4	protein_coding
rs11083772	exon	OPA3	ENSG00000125741.4	protein_coding
rs11083772	UTR	OPA3	ENSG00000125741.4	protein_coding
rs11083772	transcript	OPA3	ENSG00000125741.4	protein_coding
rs11083772	transcript	OPA3	ENSG00000125741.4	protein_coding
rs11085969	transcript	CYP4F12	ENSG00000186204.10	protein_coding
rs11085969	exon	CYP4F12	ENSG00000186204.10	protein_coding
rs11085969	transcript	CYP4F12	ENSG00000186204.10	protein_coding
rs11085969	exon	CYP4F12	ENSG00000186204.10	protein_coding
rs11085969	transcript	CYP4F12	ENSG00000186204.10	protein_coding
rs11085969	transcript	CYP4F12	ENSG00000186204.10	protein_coding
rs11085969	transcript	CYP4F12	ENSG00000186204.10	protein_coding
rs11085969	transcript	CYP4F12	ENSG00000186204.10	protein_coding
rs11085969	transcript	CYP4F12	ENSG00000186204.10	protein_coding
rs11085969	gene	CYP4F12	ENSG00000186204.10	protein_coding
rs11085969	transcript	CYP4F12	ENSG00000186204.10	protein_coding
rs11096254	other			other
rs11099523	other			other
rs11102716	other			other
rs11102786	other			other
rs11110	exon	MRPL11	ENSG00000174547.9	protein_coding
rs11110	CDS	MRPL11	ENSG00000174547.9	protein_coding
rs11110	exon	MRPL11	ENSG00000174547.9	protein_coding
rs11110	transcript	MRPL11	ENSG00000174547.9	protein_coding
rs11110	gene	MRPL11	ENSG00000174547.9	protein_coding
rs11110	transcript	MRPL11	ENSG00000174547.9	protein_coding
rs11110	transcript	MRPL11	ENSG00000174547.9	protein_coding
rs11110	CDS	MRPL11	ENSG00000174547.9	protein_coding
rs11110	exon	MRPL11	ENSG00000174547.9	protein_coding
rs11110	transcript	MRPL11	ENSG00000174547.9	protein_coding
rs11110	transcript	MRPL11	ENSG00000174547.9	protein_coding
rs11110	CDS	MRPL11	ENSG00000174547.9	protein_coding
rs11118625	other			other
rs111218260	gene	RP5-1120P11.1	ENSG00000237686.2	antisense
rs111218260	transcript	RP5-1120P11.1	ENSG00000237686.2	antisense
rs111227504	gene	OR52S1P	ENSG00000237354.1	pseudogene
rs111227504	transcript	OR52S1P	ENSG00000237354.1	pseudogene
rs111227504	exon	OR52S1P	ENSG00000237354.1	pseudogene
rs111238050	gene	AL163953.3	ENSG00000237356.1	lincRNA
rs111238050	transcript	AL163953.3	ENSG00000237356.1	lincRNA
rs111238050	transcript	AL163953.3	ENSG00000237356.1	lincRNA
rs111251685	other			other
rs111266648	transcript	PBRM1	ENSG00000163939.14	protein_coding
rs111266648	transcript	PBRM1	ENSG00000163939.14	protein_coding
rs111266648	transcript	PBRM1	ENSG00000163939.14	protein_coding
rs111266648	transcript	PBRM1	ENSG00000163939.14	protein_coding
rs111266648	transcript	PBRM1	ENSG00000163939.14	protein_coding
rs111266648	transcript	PBRM1	ENSG00000163939.14	protein_coding
rs111266648	transcript	PBRM1	ENSG00000163939.14	protein_coding
rs111266648	transcript	PBRM1	ENSG00000163939.14	protein_coding
rs111266648	transcript	PBRM1	ENSG00000163939.14	protein_coding
rs111266648	gene	PBRM1	ENSG00000163939.14	protein_coding
rs111266648	transcript	PBRM1	ENSG00000163939.14	protein_coding
rs111266648	transcript	PBRM1	ENSG00000163939.14	protein_coding
rs11127340	other			other
rs111301073	other			other
rs11130347	transcript	PRKCD	ENSG00000163932.9	protein_coding
rs11130347	transcript	PRKCD	ENSG00000163932.9	protein_coding
rs11130347	transcript	PRKCD	ENSG00000163932.9	protein_coding
rs11130347	transcript	PRKCD	ENSG00000163932.9	protein_coding
rs11130347	gene	PRKCD	ENSG00000163932.9	protein_coding
rs11130347	transcript	PRKCD	ENSG00000163932.9	protein_coding
rs11130347	transcript	PRKCD	ENSG00000163932.9	protein_coding
rs11134118	other			other
rs111374894	transcript	AC008984.2	ENSG00000248166.1	processed_transcript
rs111374894	gene	AC008984.2	ENSG00000248166.1	processed_transcript
rs111374894	transcript	AC008984.6	ENSG00000250507.1	pseudogene
rs111374894	gene	AC008984.6	ENSG00000250507.1	pseudogene
rs111427439	gene	SNTB1	ENSG00000172164.9	protein_coding
rs111427439	transcript	SNTB1	ENSG00000172164.9	protein_coding
rs111427439	transcript	SNTB1	ENSG00000172164.9	protein_coding
rs111427439	transcript	SNTB1	ENSG00000172164.9	protein_coding
rs11145437	gene	GNA14	ENSG00000156049.6	protein_coding
rs11145437	transcript	RP11-466A17.1	ENSG00000231373.1	antisense
rs11145437	transcript	GNA14	ENSG00000156049.6	protein_coding
rs11145437	gene	RP11-466A17.1	ENSG00000231373.1	antisense
rs111455127	other			other
rs111474880	other			other
rs111486772	other			other
rs111487742	other			other
rs11153048	other			other
rs111533371	transcript	ASRGL1	ENSG00000162174.8	protein_coding
rs111533371	transcript	ASRGL1	ENSG00000162174.8	protein_coding
rs111533371	transcript	ASRGL1	ENSG00000162174.8	protein_coding
rs111533371	transcript	ASRGL1	ENSG00000162174.8	protein_coding
rs111533371	transcript	ASRGL1	ENSG00000162174.8	protein_coding
rs111533371	gene	ASRGL1	ENSG00000162174.8	protein_coding
rs111533371	transcript	ASRGL1	ENSG00000162174.8	protein_coding
rs111557026	other			other
rs111576296	gene	DKK2	ENSG00000155011.4	protein_coding
rs111576296	transcript	DKK2	ENSG00000155011.4	protein_coding
rs111576296	transcript	DKK2	ENSG00000155011.4	protein_coding
rs111576296	transcript	DKK2	ENSG00000155011.4	protein_coding
rs111576296	transcript	DKK2	ENSG00000155011.4	protein_coding
rs1115813	other			other
rs111587150	other			other
rs11161579	other			other
rs11165052	other			other
rs11168769	other			other
rs111698472	other			other
rs111714036	other			other
rs111724274	transcript	FTCDNL1	ENSG00000226124.2	protein_coding
rs111724274	gene	FTCDNL1	ENSG00000226124.2	protein_coding
rs111724274	transcript	FTCDNL1	ENSG00000226124.2	protein_coding
rs111724274	transcript	FTCDNL1	ENSG00000226124.2	protein_coding
rs111741883	other			other
rs11174433	transcript	USP15	ENSG00000135655.9	protein_coding
rs11174433	transcript	USP15	ENSG00000135655.9	protein_coding
rs11174433	transcript	USP15	ENSG00000135655.9	protein_coding
rs11174433	transcript	USP15	ENSG00000135655.9	protein_coding
rs11174433	gene	USP15	ENSG00000135655.9	protein_coding
rs111744989	transcript	AC007364.1	ENSG00000162947.4	lincRNA
rs111744989	transcript	AC007364.1	ENSG00000162947.4	lincRNA
rs111744989	gene	AC007364.1	ENSG00000162947.4	lincRNA
rs111745450	transcript	ACVR2B	ENSG00000114739.9	protein_coding
rs111745450	transcript	ACVR2B	ENSG00000114739.9	protein_coding
rs111745450	gene	ACVR2B	ENSG00000114739.9	protein_coding
rs11175628	other			other
rs111757330	exon	ZNF845	ENSG00000213799.6	protein_coding
rs111757330	exon	ZNF845	ENSG00000213799.6	protein_coding
rs111757330	gene	ZNF845	ENSG00000213799.6	protein_coding
rs111757330	exon	ZNF845	ENSG00000213799.6	protein_coding
rs111757330	CDS	ZNF845	ENSG00000213799.6	protein_coding
rs111757330	CDS	ZNF845	ENSG00000213799.6	protein_coding
rs111757330	CDS	ZNF845	ENSG00000213799.6	protein_coding
rs111757330	transcript	ZNF845	ENSG00000213799.6	protein_coding
rs111757330	transcript	ZNF845	ENSG00000213799.6	protein_coding
rs111757330	transcript	ZNF845	ENSG00000213799.6	protein_coding
rs111828114	gene	DES	ENSG00000175084.7	protein_coding
rs111828114	CDS	DES	ENSG00000175084.7	protein_coding
rs111828114	exon	DES	ENSG00000175084.7	protein_coding
rs111828114	transcript	DES	ENSG00000175084.7	protein_coding
rs111835282	other			other
rs11185684	other			other
rs111856882	gene	UBR1	ENSG00000159459.7	protein_coding
rs111856882	transcript	UBR1	ENSG00000159459.7	protein_coding
rs111856882	transcript	UBR1	ENSG00000159459.7	protein_coding
rs111856882	transcript	UBR1	ENSG00000159459.7	protein_coding
rs111856882	transcript	UBR1	ENSG00000159459.7	protein_coding
rs111903631	gene	HSD17B14	ENSG00000087076.4	protein_coding
rs111903631	transcript	HSD17B14	ENSG00000087076.4	protein_coding
rs111903631	transcript	HSD17B14	ENSG00000087076.4	protein_coding
rs111903631	transcript	HSD17B14	ENSG00000087076.4	protein_coding
rs111911886	transcript	PRR12	ENSG00000126464.9	protein_coding
rs111911886	gene	PRR12	ENSG00000126464.9	protein_coding
rs111922894	other			other
rs1119492	other			other
rs111951759	gene	RP11-114G22.1	ENSG00000256995.2	lincRNA
rs111951759	transcript	RP11-114G22.1	ENSG00000256995.2	lincRNA
rs111951759	transcript	RP11-114G22.1	ENSG00000256995.2	lincRNA
rs111956974	gene	CD70	ENSG00000125726.6	protein_coding
rs111956974	transcript	CD70	ENSG00000125726.6	protein_coding
rs111970808	transcript	SIDT1	ENSG00000072858.6	protein_coding
rs111970808	transcript	SIDT1	ENSG00000072858.6	protein_coding
rs111970808	transcript	SIDT1	ENSG00000072858.6	protein_coding
rs111970808	gene	SIDT1	ENSG00000072858.6	protein_coding
rs111970808	transcript	SIDT1	ENSG00000072858.6	protein_coding
rs111979374	transcript	STAB1	ENSG00000010327.6	protein_coding
rs111979374	transcript	STAB1	ENSG00000010327.6	protein_coding
rs111979374	gene	STAB1	ENSG00000010327.6	protein_coding
rs111980432	other			other
rs111980498	transcript	ATG4D	ENSG00000130734.5	protein_coding
rs111980498	gene	ATG4D	ENSG00000130734.5	protein_coding
rs111980498	transcript	ATG4D	ENSG00000130734.5	protein_coding
rs111980498	transcript	ATG4D	ENSG00000130734.5	protein_coding
rs111980498	transcript	ATG4D	ENSG00000130734.5	protein_coding
rs111980498	transcript	ATG4D	ENSG00000130734.5	protein_coding
rs111980498	transcript	ATG4D	ENSG00000130734.5	protein_coding
rs111980498	transcript	ATG4D	ENSG00000130734.5	protein_coding
rs111980498	transcript	ATG4D	ENSG00000130734.5	protein_coding
rs111989165	other			other
rs111993033	transcript	PHF8	ENSG00000172943.14	protein_coding
rs111993033	transcript	PHF8	ENSG00000172943.14	protein_coding
rs111993033	gene	PHF8	ENSG00000172943.14	protein_coding
rs111993033	transcript	PHF8	ENSG00000172943.14	protein_coding
rs111993033	transcript	PHF8	ENSG00000172943.14	protein_coding
rs111993033	transcript	PHF8	ENSG00000172943.14	protein_coding
rs111993033	transcript	PHF8	ENSG00000172943.14	protein_coding
rs111993033	transcript	PHF8	ENSG00000172943.14	protein_coding
rs111993033	transcript	PHF8	ENSG00000172943.14	protein_coding
rs111993033	transcript	PHF8	ENSG00000172943.14	protein_coding
rs11199334	other			other
rs111999122	transcript	PMM2	ENSG00000140650.7	protein_coding
rs111999122	transcript	PMM2	ENSG00000140650.7	protein_coding
rs111999122	transcript	PMM2	ENSG00000140650.7	protein_coding
rs111999122	transcript	PMM2	ENSG00000140650.7	protein_coding
rs111999122	transcript	PMM2	ENSG00000140650.7	protein_coding
rs111999122	transcript	PMM2	ENSG00000140650.7	protein_coding
rs111999122	transcript	PMM2	ENSG00000140650.7	protein_coding
rs111999122	gene	PMM2	ENSG00000140650.7	protein_coding
rs111999122	transcript	PMM2	ENSG00000140650.7	protein_coding
rs111999122	transcript	PMM2	ENSG00000140650.7	protein_coding
rs111999122	transcript	PMM2	ENSG00000140650.7	protein_coding
rs111999122	transcript	PMM2	ENSG00000140650.7	protein_coding
rs111999122	transcript	PMM2	ENSG00000140650.7	protein_coding
rs11204752	gene	ANXA9	ENSG00000143412.5	protein_coding
rs11204752	transcript	ANXA9	ENSG00000143412.5	protein_coding
rs112048256	transcript	C1orf168	ENSG00000187889.8	protein_coding
rs112048256	transcript	C1orf168	ENSG00000187889.8	protein_coding
rs112048256	transcript	C1orf168	ENSG00000187889.8	protein_coding
rs112048256	gene	C1orf168	ENSG00000187889.8	protein_coding
rs112056970	transcript	LA16c-366D3.1	ENSG00000260439.1	antisense
rs112056970	gene	LMF1	ENSG00000103227.14	protein_coding
rs112056970	transcript	LMF1	ENSG00000103227.14	protein_coding
rs112056970	transcript	LMF1	ENSG00000103227.14	protein_coding
rs112056970	transcript	LMF1	ENSG00000103227.14	protein_coding
rs112056970	transcript	LMF1	ENSG00000103227.14	protein_coding
rs112056970	transcript	LMF1	ENSG00000103227.14	protein_coding
rs112056970	transcript	LMF1	ENSG00000103227.14	protein_coding
rs112056970	transcript	LMF1	ENSG00000103227.14	protein_coding
rs112056970	gene	LA16c-366D3.1	ENSG00000260439.1	antisense
rs112056970	transcript	LMF1	ENSG00000103227.14	protein_coding
rs112056970	transcript	LMF1	ENSG00000103227.14	protein_coding
rs112056970	transcript	LMF1	ENSG00000103227.14	protein_coding
rs112056970	transcript	LMF1	ENSG00000103227.14	protein_coding
rs112056970	transcript	LA16c-366D3.1	ENSG00000260439.1	antisense
rs112056970	transcript	LMF1	ENSG00000103227.14	protein_coding
rs112060566	gene	CPEB2-AS1	ENSG00000247624.2	lincRNA
rs112060566	transcript	CPEB2-AS1	ENSG00000247624.2	lincRNA
rs112082686	other			other
rs112087064	other			other
rs11210753	other			other
rs112111199	other			other
rs112118658	transcript	RP11-255A11.21	ENSG00000226562.2	lincRNA
rs112118658	gene	RP11-255A11.21	ENSG00000226562.2	lincRNA
rs112120651	other			other
rs112122499	transcript	BGN	ENSG00000182492.11	protein_coding
rs112122499	gene	BGN	ENSG00000182492.11	protein_coding
rs112122499	transcript	BGN	ENSG00000182492.11	protein_coding
rs112122499	transcript	BGN	ENSG00000182492.11	protein_coding
rs112122499	transcript	BGN	ENSG00000182492.11	protein_coding
rs11214491	transcript	NCAM1	ENSG00000149294.12	protein_coding
rs11214491	transcript	NCAM1	ENSG00000149294.12	protein_coding
rs11214491	transcript	NCAM1	ENSG00000149294.12	protein_coding
rs11214491	gene	NCAM1	ENSG00000149294.12	protein_coding
rs11214491	transcript	NCAM1	ENSG00000149294.12	protein_coding
rs11214491	transcript	NCAM1	ENSG00000149294.12	protein_coding
rs11214491	transcript	NCAM1	ENSG00000149294.12	protein_coding
rs11214491	transcript	NCAM1	ENSG00000149294.12	protein_coding
rs11214491	transcript	NCAM1	ENSG00000149294.12	protein_coding
rs11214491	transcript	NCAM1	ENSG00000149294.12	protein_coding
rs11214491	transcript	NCAM1	ENSG00000149294.12	protein_coding
rs112195100	other			other
rs112196783	transcript	UNC13D	ENSG00000092929.7	protein_coding
rs112196783	transcript	UNC13D	ENSG00000092929.7	protein_coding
rs112196783	transcript	UNC13D	ENSG00000092929.7	protein_coding
rs112196783	gene	UNC13D	ENSG00000092929.7	protein_coding
rs112196783	transcript	UNC13D	ENSG00000092929.7	protein_coding
rs112196783	transcript	UNC13D	ENSG00000092929.7	protein_coding
rs11224824	transcript	TRPC6	ENSG00000137672.8	protein_coding
rs11224824	transcript	TRPC6	ENSG00000137672.8	protein_coding
rs11224824	transcript	TRPC6	ENSG00000137672.8	protein_coding
rs11224824	transcript	TRPC6	ENSG00000137672.8	protein_coding
rs11224824	transcript	TRPC6	ENSG00000137672.8	protein_coding
rs11224824	gene	TRPC6	ENSG00000137672.8	protein_coding
rs112250266	other			other
rs11227170	transcript	POLA2	ENSG00000014138.4	protein_coding
rs11227170	transcript	POLA2	ENSG00000014138.4	protein_coding
rs11227170	transcript	POLA2	ENSG00000014138.4	protein_coding
rs11227170	gene	POLA2	ENSG00000014138.4	protein_coding
rs11227170	transcript	POLA2	ENSG00000014138.4	protein_coding
rs11227170	transcript	POLA2	ENSG00000014138.4	protein_coding
rs11228066	other			other
rs112290002	transcript	CACNA1H	ENSG00000196557.6	protein_coding
rs112290002	transcript	CACNA1H	ENSG00000196557.6	protein_coding
rs112290002	transcript	CACNA1H	ENSG00000196557.6	protein_coding
rs112290002	transcript	CACNA1H	ENSG00000196557.6	protein_coding
rs112290002	transcript	CACNA1H	ENSG00000196557.6	protein_coding
rs112290002	transcript	CACNA1H	ENSG00000196557.6	protein_coding
rs112290002	gene	CACNA1H	ENSG00000196557.6	protein_coding
rs112290002	transcript	CACNA1H	ENSG00000196557.6	protein_coding
rs11231164	transcript	B3GAT3	ENSG00000149541.5	protein_coding
rs11231164	gene	B3GAT3	ENSG00000149541.5	protein_coding
rs11231164	transcript	B3GAT3	ENSG00000149541.5	protein_coding
rs11231164	transcript	B3GAT3	ENSG00000149541.5	protein_coding
rs11231164	transcript	B3GAT3	ENSG00000149541.5	protein_coding
rs11231164	transcript	B3GAT3	ENSG00000149541.5	protein_coding
rs11231267	other			other
rs11231813	other			other
rs112319821	transcript	GLI2	ENSG00000074047.16	protein_coding
rs112319821	transcript	GLI2	ENSG00000074047.16	protein_coding
rs112319821	transcript	GLI2	ENSG00000074047.16	protein_coding
rs112319821	transcript	GLI2	ENSG00000074047.16	protein_coding
rs112319821	transcript	GLI2	ENSG00000074047.16	protein_coding
rs112319821	transcript	GLI2	ENSG00000074047.16	protein_coding
rs112319821	transcript	GLI2	ENSG00000074047.16	protein_coding
rs112319821	gene	GLI2	ENSG00000074047.16	protein_coding
rs112319821	transcript	GLI2	ENSG00000074047.16	protein_coding
rs112319821	transcript	GLI2	ENSG00000074047.16	protein_coding
rs112319821	transcript	GLI2	ENSG00000074047.16	protein_coding
rs112319821	transcript	GLI2	ENSG00000074047.16	protein_coding
rs112319821	transcript	GLI2	ENSG00000074047.16	protein_coding
rs112319821	transcript	GLI2	ENSG00000074047.16	protein_coding
rs112319821	transcript	GLI2	ENSG00000074047.16	protein_coding
rs112326948	other			other
rs112344776	other			other
rs112360689	other			other
rs11241974	gene	SLC27A6	ENSG00000113396.8	protein_coding
rs11241974	transcript	SLC27A6	ENSG00000113396.8	protein_coding
rs112431733	transcript	CABP1	ENSG00000157782.5	protein_coding
rs112431733	transcript	CABP1	ENSG00000157782.5	protein_coding
rs112431733	transcript	CABP1	ENSG00000157782.5	protein_coding
rs112431733	gene	CABP1	ENSG00000157782.5	protein_coding
rs112442657	transcript	LMNB2	ENSG00000176619.6	protein_coding
rs112442657	transcript	LMNB2	ENSG00000176619.6	protein_coding
rs112442657	gene	LMNB2	ENSG00000176619.6	protein_coding
rs11247779	other			other
rs112477870	gene	COL5A3	ENSG00000080573.6	protein_coding
rs112477870	transcript	COL5A3	ENSG00000080573.6	protein_coding
rs112491035	other			other
rs11249500	transcript	MUC7	ENSG00000171195.6	protein_coding
rs11249500	gene	MUC7	ENSG00000171195.6	protein_coding
rs11249500	transcript	MUC7	ENSG00000171195.6	protein_coding
rs11250435	transcript	ADARB2	ENSG00000185736.11	protein_coding
rs11250435	gene	ADARB2	ENSG00000185736.11	protein_coding
rs112504392	transcript	ADAMTS2	ENSG00000087116.9	protein_coding
rs112504392	gene	ADAMTS2	ENSG00000087116.9	protein_coding
rs112504392	transcript	ADAMTS2	ENSG00000087116.9	protein_coding
rs112532054	transcript	SHISA5	ENSG00000164054.11	protein_coding
rs112532054	transcript	SHISA5	ENSG00000164054.11	protein_coding
rs112532054	transcript	SHISA5	ENSG00000164054.11	protein_coding
rs112532054	transcript	SHISA5	ENSG00000164054.11	protein_coding
rs112532054	transcript	SHISA5	ENSG00000164054.11	protein_coding
rs112532054	transcript	SHISA5	ENSG00000164054.11	protein_coding
rs112532054	transcript	SHISA5	ENSG00000164054.11	protein_coding
rs112532054	transcript	SHISA5	ENSG00000164054.11	protein_coding
rs112532054	gene	SHISA5	ENSG00000164054.11	protein_coding
rs11254495	other			other
rs112555441	gene	RP11-177H13.2	ENSG00000253837.1	processed_transcript
rs112555441	transcript	RP11-177H13.2	ENSG00000253837.1	processed_transcript
rs112555441	transcript	LOXL2	ENSG00000134013.11	protein_coding
rs112555441	transcript	LOXL2	ENSG00000134013.11	protein_coding
rs112555441	gene	LOXL2	ENSG00000134013.11	protein_coding
rs112566462	transcript	CDK8	ENSG00000132964.7	protein_coding
rs112566462	transcript	CDK8	ENSG00000132964.7	protein_coding
rs112566462	gene	CDK8	ENSG00000132964.7	protein_coding
rs112590007	transcript	TECR	ENSG00000099797.7	protein_coding
rs112590007	transcript	TECR	ENSG00000099797.7	protein_coding
rs112590007	transcript	TECR	ENSG00000099797.7	protein_coding
rs112590007	transcript	TECR	ENSG00000099797.7	protein_coding
rs112590007	transcript	TECR	ENSG00000099797.7	protein_coding
rs112590007	transcript	TECR	ENSG00000099797.7	protein_coding
rs112590007	transcript	TECR	ENSG00000099797.7	protein_coding
rs112590007	transcript	TECR	ENSG00000099797.7	protein_coding
rs112590007	transcript	TECR	ENSG00000099797.7	protein_coding
rs112590007	transcript	TECR	ENSG00000099797.7	protein_coding
rs112590007	gene	TECR	ENSG00000099797.7	protein_coding
rs112590007	transcript	TECR	ENSG00000099797.7	protein_coding
rs112590007	transcript	TECR	ENSG00000099797.7	protein_coding
rs112590007	transcript	TECR	ENSG00000099797.7	protein_coding
rs112590007	transcript	TECR	ENSG00000099797.7	protein_coding
rs112590007	transcript	TECR	ENSG00000099797.7	protein_coding
rs112590007	transcript	TECR	ENSG00000099797.7	protein_coding
rs112602507	other			other
rs112614282	other			other
rs112628847	exon	ITPKC	ENSG00000086544.2	protein_coding
rs112628847	transcript	ITPKC	ENSG00000086544.2	protein_coding
rs112628847	gene	ITPKC	ENSG00000086544.2	protein_coding
rs112628847	CDS	ITPKC	ENSG00000086544.2	protein_coding
rs112631192	gene	ENTPD3-AS1	ENSG00000223797.1	antisense
rs112631192	transcript	ENTPD3-AS1	ENSG00000223797.1	antisense
rs11264462	gene	SMG5	ENSG00000198952.7	protein_coding
rs11264462	transcript	SMG5	ENSG00000198952.7	protein_coding
rs11264462	transcript	SMG5	ENSG00000198952.7	protein_coding
rs112646972	other			other
rs112657401	transcript	ARSI	ENSG00000183876.8	protein_coding
rs112657401	transcript	ARSI	ENSG00000183876.8	protein_coding
rs112657401	gene	ARSI	ENSG00000183876.8	protein_coding
rs112668797	transcript	COL13A1	ENSG00000197467.9	protein_coding
rs112668797	transcript	COL13A1	ENSG00000197467.9	protein_coding
rs112668797	transcript	COL13A1	ENSG00000197467.9	protein_coding
rs112668797	transcript	COL13A1	ENSG00000197467.9	protein_coding
rs112668797	transcript	COL13A1	ENSG00000197467.9	protein_coding
rs112668797	transcript	COL13A1	ENSG00000197467.9	protein_coding
rs112668797	transcript	COL13A1	ENSG00000197467.9	protein_coding
rs112668797	transcript	COL13A1	ENSG00000197467.9	protein_coding
rs112668797	transcript	COL13A1	ENSG00000197467.9	protein_coding
rs112668797	transcript	COL13A1	ENSG00000197467.9	protein_coding
rs112668797	transcript	COL13A1	ENSG00000197467.9	protein_coding
rs112668797	gene	COL13A1	ENSG00000197467.9	protein_coding
rs112668797	transcript	COL13A1	ENSG00000197467.9	protein_coding
rs112668797	transcript	COL13A1	ENSG00000197467.9	protein_coding
rs112668797	transcript	COL13A1	ENSG00000197467.9	protein_coding
rs112668797	transcript	COL13A1	ENSG00000197467.9	protein_coding
rs112668797	transcript	COL13A1	ENSG00000197467.9	protein_coding
rs112668797	transcript	COL13A1	ENSG00000197467.9	protein_coding
rs112678350	other			other
rs112684899	transcript	TEX264	ENSG00000164081.8	protein_coding
rs112684899	transcript	TEX264	ENSG00000164081.8	protein_coding
rs112684899	transcript	TEX264	ENSG00000164081.8	protein_coding
rs112684899	gene	TEX264	ENSG00000164081.8	protein_coding
rs112684899	transcript	TEX264	ENSG00000164081.8	protein_coding
rs112684899	transcript	TEX264	ENSG00000164081.8	protein_coding
rs112684899	transcript	TEX264	ENSG00000164081.8	protein_coding
rs112684899	transcript	TEX264	ENSG00000164081.8	protein_coding
rs112684899	transcript	TEX264	ENSG00000164081.8	protein_coding
rs112701330	gene	INA	ENSG00000148798.5	protein_coding
rs112701330	transcript	INA	ENSG00000148798.5	protein_coding
rs112701949	other			other
rs112711826	other			other
rs112729110	other			other
rs112737878	transcript	THSD4	ENSG00000187720.10	protein_coding
rs112737878	gene	THSD4	ENSG00000187720.10	protein_coding
rs112737878	transcript	THSD4	ENSG00000187720.10	protein_coding
rs112740011	transcript	GABBR2	ENSG00000136928.4	protein_coding
rs112740011	gene	GABBR2	ENSG00000136928.4	protein_coding
rs112766034	transcript	PSMD4	ENSG00000159352.11	protein_coding
rs112766034	transcript	PSMD4	ENSG00000159352.11	protein_coding
rs112766034	transcript	PSMD4	ENSG00000159352.11	protein_coding
rs112766034	transcript	PSMD4	ENSG00000159352.11	protein_coding
rs112766034	transcript	PSMD4	ENSG00000159352.11	protein_coding
rs112766034	gene	PSMD4	ENSG00000159352.11	protein_coding
rs112769802	gene	CATSPERB	ENSG00000133962.3	protein_coding
rs112769802	exon	NANOGP7	ENSG00000258774.1	pseudogene
rs112769802	gene	NANOGP7	ENSG00000258774.1	pseudogene
rs112769802	transcript	CATSPERB	ENSG00000133962.3	protein_coding
rs112769802	transcript	CATSPERB	ENSG00000133962.3	protein_coding
rs112769802	transcript	NANOGP7	ENSG00000258774.1	pseudogene
rs112785463	transcript	PLCL1	ENSG00000115896.11	protein_coding
rs112785463	transcript	PLCL1	ENSG00000115896.11	protein_coding
rs112785463	gene	PLCL1	ENSG00000115896.11	protein_coding
rs112785463	transcript	PLCL1	ENSG00000115896.11	protein_coding
rs112819430	gene	ATP13A3	ENSG00000133657.10	protein_coding
rs112819430	transcript	ATP13A3	ENSG00000133657.10	protein_coding
rs112819430	transcript	LINC00884	ENSG00000233058.1	antisense
rs112819430	gene	LINC00884	ENSG00000233058.1	antisense
rs112824869	transcript	LINC00917	ENSG00000168367.5	lincRNA
rs112824869	transcript	LINC00917	ENSG00000168367.5	lincRNA
rs112824869	gene	LINC00917	ENSG00000168367.5	lincRNA
rs112824869	transcript	LINC00917	ENSG00000168367.5	lincRNA
rs112824869	transcript	LINC00917	ENSG00000168367.5	lincRNA
rs112873218	other			other
rs112883268	other			other
rs112927156	other			other
rs112934381	transcript	MME	ENSG00000196549.6	protein_coding
rs112934381	gene	MME	ENSG00000196549.6	protein_coding
rs112957148	other			other
rs112960082	other			other
rs112971520	other			other
rs1129921	UTR	SLC25A10	ENSG00000183048.7	protein_coding
rs1129921	exon	SLC25A10	ENSG00000183048.7	protein_coding
rs1129921	UTR	SLC25A10	ENSG00000183048.7	protein_coding
rs1129921	gene	SLC25A10	ENSG00000183048.7	protein_coding
rs1129921	exon	SLC25A10	ENSG00000183048.7	protein_coding
rs1129921	transcript	SLC25A10	ENSG00000183048.7	protein_coding
rs1129921	transcript	SLC25A10	ENSG00000183048.7	protein_coding
rs113000401	transcript	TWF1P1	ENSG00000178082.5	pseudogene
rs113000401	exon	TWF1P1	ENSG00000178082.5	pseudogene
rs113000401	transcript	TWF1P1	ENSG00000178082.5	pseudogene
rs113000401	gene	TWF1P1	ENSG00000178082.5	pseudogene
rs113000401	exon	TWF1P1	ENSG00000178082.5	pseudogene
rs113028154	transcript	TOPAZ1	ENSG00000173769.4	protein_coding
rs113028154	gene	TOPAZ1	ENSG00000173769.4	protein_coding
rs113030699	transcript	RNF150	ENSG00000170153.6	protein_coding
rs113030699	gene	RNF150	ENSG00000170153.6	protein_coding
rs113030699	transcript	RNF150	ENSG00000170153.6	protein_coding
rs113030699	transcript	RNF150	ENSG00000170153.6	protein_coding
rs113030699	transcript	RNF150	ENSG00000170153.6	protein_coding
rs113088950	other			other
rs1131071	transcript	IMMT	ENSG00000132305.16	protein_coding
rs1131071	exon	IMMT	ENSG00000132305.16	protein_coding
rs1131071	transcript	IMMT	ENSG00000132305.16	protein_coding
rs1131071	CDS	IMMT	ENSG00000132305.16	protein_coding
rs1131071	transcript	IMMT	ENSG00000132305.16	protein_coding
rs1131071	CDS	IMMT	ENSG00000132305.16	protein_coding
rs1131071	CDS	IMMT	ENSG00000132305.16	protein_coding
rs1131071	CDS	IMMT	ENSG00000132305.16	protein_coding
rs1131071	gene	IMMT	ENSG00000132305.16	protein_coding
rs1131071	transcript	IMMT	ENSG00000132305.16	protein_coding
rs1131071	exon	IMMT	ENSG00000132305.16	protein_coding
rs1131071	transcript	IMMT	ENSG00000132305.16	protein_coding
rs1131071	exon	IMMT	ENSG00000132305.16	protein_coding
rs1131071	CDS	IMMT	ENSG00000132305.16	protein_coding
rs1131071	exon	IMMT	ENSG00000132305.16	protein_coding
rs1131071	transcript	IMMT	ENSG00000132305.16	protein_coding
rs1131071	exon	IMMT	ENSG00000132305.16	protein_coding
rs1131071	exon	IMMT	ENSG00000132305.16	protein_coding
rs1131071	CDS	IMMT	ENSG00000132305.16	protein_coding
rs1131071	exon	IMMT	ENSG00000132305.16	protein_coding
rs1131071	transcript	IMMT	ENSG00000132305.16	protein_coding
rs1131071	exon	IMMT	ENSG00000132305.16	protein_coding
rs1131071	transcript	IMMT	ENSG00000132305.16	protein_coding
rs113120042	transcript	CCDC63	ENSG00000173093.8	protein_coding
rs113120042	gene	CCDC63	ENSG00000173093.8	protein_coding
rs113120042	transcript	CCDC63	ENSG00000173093.8	protein_coding
rs113120042	transcript	CCDC63	ENSG00000173093.8	protein_coding
rs113120042	transcript	CCDC63	ENSG00000173093.8	protein_coding
rs113123579	other			other
rs113158702	other			other
rs113160276	gene	GPN1	ENSG00000198522.9	protein_coding
rs113160276	transcript	GPN1	ENSG00000198522.9	protein_coding
rs113160276	transcript	GPN1	ENSG00000198522.9	protein_coding
rs113160276	transcript	GPN1	ENSG00000198522.9	protein_coding
rs113160276	transcript	GPN1	ENSG00000198522.9	protein_coding
rs113160276	transcript	GPN1	ENSG00000198522.9	protein_coding
rs113160276	transcript	GPN1	ENSG00000198522.9	protein_coding
rs113160276	transcript	GPN1	ENSG00000198522.9	protein_coding
rs113173139	other			other
rs113178016	other			other
rs113189494	transcript	GBF1	ENSG00000107862.4	protein_coding
rs113189494	gene	GBF1	ENSG00000107862.4	protein_coding
rs113207268	transcript	CELF2	ENSG00000048740.13	protein_coding
rs113207268	transcript	CELF2	ENSG00000048740.13	protein_coding
rs113207268	gene	CELF2	ENSG00000048740.13	protein_coding
rs113207268	transcript	CELF2-AS2	ENSG00000237986.2	antisense
rs113207268	transcript	CELF2	ENSG00000048740.13	protein_coding
rs113207268	gene	CELF2-AS2	ENSG00000237986.2	antisense
rs113207268	transcript	CELF2	ENSG00000048740.13	protein_coding
rs113207268	transcript	CELF2	ENSG00000048740.13	protein_coding
rs113207268	transcript	CELF2	ENSG00000048740.13	protein_coding
rs113208880	transcript	SKAP1	ENSG00000141293.11	protein_coding
rs113208880	transcript	SKAP1	ENSG00000141293.11	protein_coding
rs113208880	transcript	SKAP1	ENSG00000141293.11	protein_coding
rs113208880	transcript	SKAP1	ENSG00000141293.11	protein_coding
rs113208880	gene	SKAP1	ENSG00000141293.11	protein_coding
rs113208880	transcript	SKAP1	ENSG00000141293.11	protein_coding
rs113210791	transcript	SBF2	ENSG00000133812.10	protein_coding
rs113210791	transcript	SBF2	ENSG00000133812.10	protein_coding
rs113210791	gene	SBF2	ENSG00000133812.10	protein_coding
rs113210791	transcript	SBF2	ENSG00000133812.10	protein_coding
rs113226216	other			other
rs113257522	gene	EPS15	ENSG00000085832.12	protein_coding
rs113257522	transcript	EPS15	ENSG00000085832.12	protein_coding
rs113257522	transcript	EPS15	ENSG00000085832.12	protein_coding
rs113257522	transcript	EPS15	ENSG00000085832.12	protein_coding
rs113268069	gene	TRIM16L	ENSG00000108448.16	protein_coding
rs113268069	transcript	TRIM16L	ENSG00000108448.16	protein_coding
rs113268069	transcript	TRIM16L	ENSG00000108448.16	protein_coding
rs113268069	transcript	TRIM16L	ENSG00000108448.16	protein_coding
rs113268069	transcript	TRIM16L	ENSG00000108448.16	protein_coding
rs113268069	transcript	TRIM16L	ENSG00000108448.16	protein_coding
rs113284476	gene	GML	ENSG00000104499.2	protein_coding
rs113284476	exon	CYP11B2	ENSG00000179142.2	protein_coding
rs113284476	CDS	CYP11B2	ENSG00000179142.2	protein_coding
rs113284476	transcript	CYP11B2	ENSG00000179142.2	protein_coding
rs113284476	transcript	GML	ENSG00000104499.2	protein_coding
rs113284476	gene	CYP11B2	ENSG00000179142.2	protein_coding
rs113291240	transcript	GABRP	ENSG00000094755.12	protein_coding
rs113291240	transcript	GABRP	ENSG00000094755.12	protein_coding
rs113291240	gene	GABRP	ENSG00000094755.12	protein_coding
rs113291240	gene	MIR4454	ENSG00000253348.1	antisense
rs113291240	transcript	GABRP	ENSG00000094755.12	protein_coding
rs113291240	transcript	MIR4454	ENSG00000253348.1	antisense
rs113292279	gene	SLC24A2	ENSG00000155886.7	protein_coding
rs113292279	transcript	SLC24A2	ENSG00000155886.7	protein_coding
rs113292279	transcript	SLC24A2	ENSG00000155886.7	protein_coding
rs1132990	UTR	FCGRT	ENSG00000104870.8	protein_coding
rs1132990	transcript	FCGRT	ENSG00000104870.8	protein_coding
rs1132990	transcript	FCGRT	ENSG00000104870.8	protein_coding
rs1132990	transcript	FCGRT	ENSG00000104870.8	protein_coding
rs1132990	exon	FCGRT	ENSG00000104870.8	protein_coding
rs1132990	transcript	FCGRT	ENSG00000104870.8	protein_coding
rs1132990	transcript	FCGRT	ENSG00000104870.8	protein_coding
rs1132990	transcript	FCGRT	ENSG00000104870.8	protein_coding
rs1132990	transcript	FCGRT	ENSG00000104870.8	protein_coding
rs1132990	gene	FCGRT	ENSG00000104870.8	protein_coding
rs1132990	transcript	FCGRT	ENSG00000104870.8	protein_coding
rs1132990	transcript	FCGRT	ENSG00000104870.8	protein_coding
rs1132990	exon	FCGRT	ENSG00000104870.8	protein_coding
rs1132990	transcript	FCGRT	ENSG00000104870.8	protein_coding
rs1132990	UTR	FCGRT	ENSG00000104870.8	protein_coding
rs1132990	exon	FCGRT	ENSG00000104870.8	protein_coding
rs1132990	exon	FCGRT	ENSG00000104870.8	protein_coding
rs1132990	exon	FCGRT	ENSG00000104870.8	protein_coding
rs1132990	transcript	FCGRT	ENSG00000104870.8	protein_coding
rs113318071	transcript	LRP4-AS1	ENSG00000247675.2	antisense
rs113318071	transcript	LRP4-AS1	ENSG00000247675.2	antisense
rs113318071	gene	LRP4-AS1	ENSG00000247675.2	antisense
rs1133190	gene	CKM	ENSG00000104879.4	protein_coding
rs1133190	CDS	CKM	ENSG00000104879.4	protein_coding
rs1133190	exon	CKM	ENSG00000104879.4	protein_coding
rs1133190	transcript	CKM	ENSG00000104879.4	protein_coding
rs113363091	gene	RP1-214M20.2	ENSG00000243236.2	pseudogene
rs113363091	transcript	RP1-214M20.2	ENSG00000243236.2	pseudogene
rs113363660	transcript	ACTN1	ENSG00000072110.9	protein_coding
rs113363660	transcript	ACTN1	ENSG00000072110.9	protein_coding
rs113363660	transcript	ACTN1	ENSG00000072110.9	protein_coding
rs113363660	transcript	ACTN1	ENSG00000072110.9	protein_coding
rs113363660	transcript	ACTN1	ENSG00000072110.9	protein_coding
rs113363660	transcript	ACTN1	ENSG00000072110.9	protein_coding
rs113363660	gene	ACTN1	ENSG00000072110.9	protein_coding
rs113363660	transcript	ACTN1	ENSG00000072110.9	protein_coding
rs113363660	transcript	ACTN1	ENSG00000072110.9	protein_coding
rs113363660	transcript	ACTN1	ENSG00000072110.9	protein_coding
rs113363660	transcript	ACTN1	ENSG00000072110.9	protein_coding
rs113363660	transcript	ACTN1	ENSG00000072110.9	protein_coding
rs113366081	transcript	EP400NL	ENSG00000185684.8	protein_coding
rs113366081	transcript	EP400NL	ENSG00000185684.8	protein_coding
rs113366081	transcript	EP400NL	ENSG00000185684.8	protein_coding
rs113366081	gene	EP400NL	ENSG00000185684.8	protein_coding
rs113366081	transcript	EP400NL	ENSG00000185684.8	protein_coding
rs113368510	gene	INSR	ENSG00000171105.9	protein_coding
rs113368510	transcript	INSR	ENSG00000171105.9	protein_coding
rs113368510	transcript	INSR	ENSG00000171105.9	protein_coding
rs113373039	other			other
rs113397893	gene	NXPH4	ENSG00000182379.9	protein_coding
rs113397893	transcript	NXPH4	ENSG00000182379.9	protein_coding
rs113397893	transcript	NXPH4	ENSG00000182379.9	protein_coding
rs113405289	other			other
rs113411921	other			other
rs113421804	transcript	NUTM2A-AS1	ENSG00000223482.3	antisense
rs113421804	transcript	NUTM2A-AS1	ENSG00000223482.3	antisense
rs113421804	transcript	NUTM2A-AS1	ENSG00000223482.3	antisense
rs113421804	gene	NUTM2A-AS1	ENSG00000223482.3	antisense
rs113421804	transcript	NUTM2A-AS1	ENSG00000223482.3	antisense
rs113421804	transcript	NUTM2A-AS1	ENSG00000223482.3	antisense
rs113421804	transcript	NUTM2A-AS1	ENSG00000223482.3	antisense
rs113427233	gene	SULT1C3	ENSG00000196228.2	protein_coding
rs113427233	transcript	SULT1C3	ENSG00000196228.2	protein_coding
rs113489210	transcript	RP11-210M15.2	ENSG00000259495.1	protein_coding
rs113489210	gene	RP11-210M15.2	ENSG00000259495.1	protein_coding
rs113506652	transcript	F11-AS1	ENSG00000251165.1	antisense
rs113506652	transcript	F11-AS1	ENSG00000251165.1	antisense
rs113506652	gene	F11-AS1	ENSG00000251165.1	antisense
rs113506652	transcript	F11-AS1	ENSG00000251165.1	antisense
rs113506652	transcript	RP11-215A19.2	ENSG00000272297.1	protein_coding
rs113506652	gene	RP11-215A19.2	ENSG00000272297.1	protein_coding
rs113508555	transcript	MACROD1	ENSG00000133315.6	protein_coding
rs113508555	transcript	MACROD1	ENSG00000133315.6	protein_coding
rs113508555	transcript	MACROD1	ENSG00000133315.6	protein_coding
rs113508555	transcript	RP11-21A7A.2	ENSG00000256824.1	antisense
rs113508555	transcript	RP11-21A7A.2	ENSG00000256824.1	antisense
rs113508555	transcript	MACROD1	ENSG00000133315.6	protein_coding
rs113508555	gene	RP11-21A7A.2	ENSG00000256824.1	antisense
rs113508555	gene	MACROD1	ENSG00000133315.6	protein_coding
rs113524572	transcript	NRG1	ENSG00000157168.14	protein_coding
rs113524572	transcript	NRG1	ENSG00000157168.14	protein_coding
rs113524572	transcript	NRG1	ENSG00000157168.14	protein_coding
rs113524572	transcript	NRG1	ENSG00000157168.14	protein_coding
rs113524572	transcript	NRG1	ENSG00000157168.14	protein_coding
rs113524572	transcript	NRG1	ENSG00000157168.14	protein_coding
rs113524572	transcript	NRG1	ENSG00000157168.14	protein_coding
rs113524572	transcript	NRG1	ENSG00000157168.14	protein_coding
rs113524572	transcript	NRG1	ENSG00000157168.14	protein_coding
rs113524572	transcript	NRG1	ENSG00000157168.14	protein_coding
rs113524572	transcript	NRG1	ENSG00000157168.14	protein_coding
rs113524572	gene	NRG1	ENSG00000157168.14	protein_coding
rs113524572	transcript	NRG1	ENSG00000157168.14	protein_coding
rs113524572	transcript	NRG1	ENSG00000157168.14	protein_coding
rs113524572	transcript	NRG1	ENSG00000157168.14	protein_coding
rs113526043	transcript	KCNQ3	ENSG00000184156.11	protein_coding
rs113526043	transcript	KCNQ3	ENSG00000184156.11	protein_coding
rs113526043	transcript	KCNQ3	ENSG00000184156.11	protein_coding
rs113526043	gene	KCNQ3	ENSG00000184156.11	protein_coding
rs113526043	transcript	KCNQ3	ENSG00000184156.11	protein_coding
rs113552118	transcript	GDF5	ENSG00000125965.4	protein_coding
rs113552118	gene	GDF5	ENSG00000125965.4	protein_coding
rs113579313	transcript	SLC1A3	ENSG00000079215.9	protein_coding
rs113579313	transcript	SLC1A3	ENSG00000079215.9	protein_coding
rs113579313	transcript	SLC1A3	ENSG00000079215.9	protein_coding
rs113579313	transcript	SLC1A3	ENSG00000079215.9	protein_coding
rs113579313	gene	SLC1A3	ENSG00000079215.9	protein_coding
rs113596134	exon	RP4-801G22.2	ENSG00000236731.1	pseudogene
rs113596134	transcript	RP4-801G22.2	ENSG00000236731.1	pseudogene
rs113596134	gene	RP4-801G22.2	ENSG00000236731.1	pseudogene
rs113602974	transcript	ECI1	ENSG00000167969.8	protein_coding
rs113602974	transcript	ECI1	ENSG00000167969.8	protein_coding
rs113602974	gene	ECI1	ENSG00000167969.8	protein_coding
rs113602974	transcript	ECI1	ENSG00000167969.8	protein_coding
rs113602974	transcript	ECI1	ENSG00000167969.8	protein_coding
rs113602974	transcript	ECI1	ENSG00000167969.8	protein_coding
rs113602974	transcript	ECI1	ENSG00000167969.8	protein_coding
rs113620283	other			other
rs113639782	other			other
rs113679913	other			other
rs113727529	transcript	RAB15	ENSG00000139998.10	protein_coding
rs113727529	gene	CHURC1-FNTB	ENSG00000125954.8	protein_coding
rs113727529	transcript	CHURC1-FNTB	ENSG00000125954.8	protein_coding
rs113727529	transcript	FNTB	ENSG00000257365.3	protein_coding
rs113727529	gene	RAB15	ENSG00000139998.10	protein_coding
rs113727529	gene	FNTB	ENSG00000257365.3	protein_coding
rs113727529	transcript	CHURC1-FNTB	ENSG00000125954.8	protein_coding
rs113727529	transcript	RAB15	ENSG00000139998.10	protein_coding
rs113727529	transcript	CHURC1-FNTB	ENSG00000125954.8	protein_coding
rs113727529	transcript	RAB15	ENSG00000139998.10	protein_coding
rs113727529	transcript	RAB15	ENSG00000139998.10	protein_coding
rs113727529	transcript	CHURC1-FNTB	ENSG00000125954.8	protein_coding
rs113727529	transcript	FNTB	ENSG00000257365.3	protein_coding
rs113727529	transcript	RAB15	ENSG00000139998.10	protein_coding
rs113727529	transcript	RAB15	ENSG00000139998.10	protein_coding
rs113727529	transcript	RAB15	ENSG00000139998.10	protein_coding
rs113733193	other			other
rs113759928	other			other
rs113769236	other			other
rs113784934	other			other
rs113791787	other			other
rs113808574	gene	JUP	ENSG00000173801.12	protein_coding
rs113808574	transcript	JUP	ENSG00000173801.12	protein_coding
rs113809091	other			other
rs113811039	transcript	VCL	ENSG00000035403.12	protein_coding
rs113811039	transcript	VCL	ENSG00000035403.12	protein_coding
rs113811039	transcript	VCL	ENSG00000035403.12	protein_coding
rs113811039	transcript	VCL	ENSG00000035403.12	protein_coding
rs113811039	gene	VCL	ENSG00000035403.12	protein_coding
rs113811039	transcript	VCL	ENSG00000035403.12	protein_coding
rs113824924	transcript	ARHGEF33	ENSG00000214694.6	protein_coding
rs113824924	transcript	ARHGEF33	ENSG00000214694.6	protein_coding
rs113824924	gene	ARHGEF33	ENSG00000214694.6	protein_coding
rs113824924	transcript	ARHGEF33	ENSG00000214694.6	protein_coding
rs113843232	gene	STOX2	ENSG00000173320.5	protein_coding
rs113843232	transcript	STOX2	ENSG00000173320.5	protein_coding
rs113843232	transcript	STOX2	ENSG00000173320.5	protein_coding
rs113843232	transcript	STOX2	ENSG00000173320.5	protein_coding
rs113852343	transcript	RP11-1166P10.6	ENSG00000261727.2	pseudogene
rs113852343	exon	RP11-1166P10.6	ENSG00000261727.2	pseudogene
rs113852343	gene	RP11-1166P10.6	ENSG00000261727.2	pseudogene
rs113859179	transcript	RBMS2	ENSG00000076067.7	protein_coding
rs113859179	transcript	RBMS2	ENSG00000076067.7	protein_coding
rs113859179	gene	RBMS2	ENSG00000076067.7	protein_coding
rs113859179	transcript	RBMS2	ENSG00000076067.7	protein_coding
rs113859179	transcript	RBMS2	ENSG00000076067.7	protein_coding
rs113859179	transcript	RBMS2	ENSG00000076067.7	protein_coding
rs113859179	transcript	RBMS2	ENSG00000076067.7	protein_coding
rs113859179	transcript	RBMS2	ENSG00000076067.7	protein_coding
rs113908050	exon	CSNK1E	ENSG00000213923.6	protein_coding
rs113908050	exon	CSNK1E	ENSG00000213923.6	protein_coding
rs113908050	gene	CSNK1E	ENSG00000213923.6	protein_coding
rs113908050	UTR	CSNK1E	ENSG00000213923.6	protein_coding
rs113908050	UTR	CSNK1E	ENSG00000213923.6	protein_coding
rs113908050	transcript	CSNK1E	ENSG00000213923.6	protein_coding
rs113908050	transcript	CSNK1E	ENSG00000213923.6	protein_coding
rs113908050	transcript	CSNK1E	ENSG00000213923.6	protein_coding
rs113908050	UTR	CSNK1E	ENSG00000213923.6	protein_coding
rs113908050	exon	CSNK1E	ENSG00000213923.6	protein_coding
rs113915304	other			other
rs113915563	other			other
rs113941099	transcript	MST1	ENSG00000173531.11	protein_coding
rs113941099	exon	MST1	ENSG00000173531.11	protein_coding
rs113941099	transcript	MST1	ENSG00000173531.11	protein_coding
rs113941099	transcript	MST1	ENSG00000173531.11	protein_coding
rs113941099	exon	MST1	ENSG00000173531.11	protein_coding
rs113941099	gene	MST1	ENSG00000173531.11	protein_coding
rs113941099	UTR	MST1	ENSG00000173531.11	protein_coding
rs113942288	other			other
rs113957996	other			other
rs113966551	gene	RP11-260M19.2	ENSG00000258913.1	lincRNA
rs113966551	transcript	RP11-260M19.2	ENSG00000258913.1	lincRNA
rs113966551	transcript	RP11-260M19.2	ENSG00000258913.1	lincRNA
rs113967439	other			other
rs113968599	other			other
rs113975863	transcript	MAML3	ENSG00000196782.8	protein_coding
rs113975863	transcript	MAML3	ENSG00000196782.8	protein_coding
rs113975863	gene	MAML3	ENSG00000196782.8	protein_coding
rs113993374	transcript	SLC7A7	ENSG00000155465.14	protein_coding
rs113993374	gene	SLC7A7	ENSG00000155465.14	protein_coding
rs113994558	transcript	KCNIP3	ENSG00000115041.8	protein_coding
rs113994558	transcript	KCNIP3	ENSG00000115041.8	protein_coding
rs113994558	gene	KCNIP3	ENSG00000115041.8	protein_coding
rs113994558	transcript	KCNIP3	ENSG00000115041.8	protein_coding
rs113994558	transcript	KCNIP3	ENSG00000115041.8	protein_coding
rs113995142	transcript	LRRC7	ENSG00000033122.14	protein_coding
rs113995142	transcript	LRRC7	ENSG00000033122.14	protein_coding
rs113995142	gene	LRRC7	ENSG00000033122.14	protein_coding
rs114026892	other			other
rs114112134	transcript	SYNPR	ENSG00000163630.6	protein_coding
rs114112134	transcript	SYNPR	ENSG00000163630.6	protein_coding
rs114112134	gene	SYNPR-AS1	ENSG00000241359.1	antisense
rs114112134	transcript	SYNPR	ENSG00000163630.6	protein_coding
rs114112134	transcript	SYNPR	ENSG00000163630.6	protein_coding
rs114112134	transcript	SYNPR	ENSG00000163630.6	protein_coding
rs114112134	transcript	SYNPR	ENSG00000163630.6	protein_coding
rs114112134	transcript	SYNPR	ENSG00000163630.6	protein_coding
rs114112134	transcript	SYNPR	ENSG00000163630.6	protein_coding
rs114112134	transcript	SYNPR	ENSG00000163630.6	protein_coding
rs114112134	transcript	SYNPR	ENSG00000163630.6	protein_coding
rs114112134	transcript	SYNPR	ENSG00000163630.6	protein_coding
rs114112134	transcript	SYNPR	ENSG00000163630.6	protein_coding
rs114112134	transcript	SYNPR	ENSG00000163630.6	protein_coding
rs114112134	gene	SYNPR	ENSG00000163630.6	protein_coding
rs114112134	transcript	SYNPR-AS1	ENSG00000241359.1	antisense
rs114112134	transcript	SYNPR	ENSG00000163630.6	protein_coding
rs114112134	transcript	SYNPR	ENSG00000163630.6	protein_coding
rs114128925	other			other
rs114140129	transcript	CCDC93	ENSG00000125633.6	protein_coding
rs114140129	transcript	CCDC93	ENSG00000125633.6	protein_coding
rs114140129	gene	CCDC93	ENSG00000125633.6	protein_coding
rs114140129	transcript	CCDC93	ENSG00000125633.6	protein_coding
rs114159670	gene	DLK2	ENSG00000171462.10	protein_coding
rs114159670	transcript	DLK2	ENSG00000171462.10	protein_coding
rs114159670	transcript	DLK2	ENSG00000171462.10	protein_coding
rs114159670	transcript	DLK2	ENSG00000171462.10	protein_coding
rs114159670	transcript	DLK2	ENSG00000171462.10	protein_coding
rs114159670	transcript	DLK2	ENSG00000171462.10	protein_coding
rs114218054	other			other
rs114251259	transcript	ARHGAP39	ENSG00000147799.7	protein_coding
rs114251259	transcript	ARHGAP39	ENSG00000147799.7	protein_coding
rs114251259	gene	ARHGAP39	ENSG00000147799.7	protein_coding
rs114251259	transcript	ARHGAP39	ENSG00000147799.7	protein_coding
rs114273840	other			other
rs114276100	other			other
rs114286688	other			other
rs114315373	gene	SETD7	ENSG00000145391.9	protein_coding
rs114315373	transcript	SETD7	ENSG00000145391.9	protein_coding
rs114315373	transcript	SETD7	ENSG00000145391.9	protein_coding
rs114315373	transcript	SETD7	ENSG00000145391.9	protein_coding
rs114325960	exon	PTPRN	ENSG00000054356.9	protein_coding
rs114325960	exon	PTPRN	ENSG00000054356.9	protein_coding
rs114325960	UTR	PTPRN	ENSG00000054356.9	protein_coding
rs114325960	transcript	PTPRN	ENSG00000054356.9	protein_coding
rs114325960	transcript	PTPRN	ENSG00000054356.9	protein_coding
rs114325960	transcript	PTPRN	ENSG00000054356.9	protein_coding
rs114325960	exon	PTPRN	ENSG00000054356.9	protein_coding
rs114325960	UTR	PTPRN	ENSG00000054356.9	protein_coding
rs114325960	exon	PTPRN	ENSG00000054356.9	protein_coding
rs114325960	exon	PTPRN	ENSG00000054356.9	protein_coding
rs114325960	transcript	PTPRN	ENSG00000054356.9	protein_coding
rs114325960	gene	PTPRN	ENSG00000054356.9	protein_coding
rs114325960	transcript	PTPRN	ENSG00000054356.9	protein_coding
rs114325960	exon	PTPRN	ENSG00000054356.9	protein_coding
rs114325960	UTR	PTPRN	ENSG00000054356.9	protein_coding
rs114325960	transcript	PTPRN	ENSG00000054356.9	protein_coding
rs114325960	UTR	PTPRN	ENSG00000054356.9	protein_coding
rs114334071	gene	CORO2B	ENSG00000103647.8	protein_coding
rs114334071	transcript	CORO2B	ENSG00000103647.8	protein_coding
rs114334071	transcript	CORO2B	ENSG00000103647.8	protein_coding
rs114360015	gene	NLN	ENSG00000123213.18	protein_coding
rs114360015	transcript	NLN	ENSG00000123213.18	protein_coding
rs114480413	other			other
rs114481978	gene	TMEM45A	ENSG00000181458.6	protein_coding
rs114481978	transcript	TMEM45A	ENSG00000181458.6	protein_coding
rs114481978	transcript	TMEM45A	ENSG00000181458.6	protein_coding
rs114481978	transcript	TMEM45A	ENSG00000181458.6	protein_coding
rs1144924	exon	NEAT1	ENSG00000245532.4	lincRNA
rs1144924	transcript	NEAT1	ENSG00000245532.4	lincRNA
rs1144924	gene	NEAT1	ENSG00000245532.4	lincRNA
rs114495086	transcript	SPRR2B	ENSG00000196805.6	protein_coding
rs114495086	gene	SPRR2B	ENSG00000196805.6	protein_coding
rs114503533	transcript	ITGA9	ENSG00000144668.7	protein_coding
rs114503533	transcript	ITGA9	ENSG00000144668.7	protein_coding
rs114503533	transcript	AC093415.2	ENSG00000235257.4	processed_transcript
rs114503533	gene	AC093415.2	ENSG00000235257.4	processed_transcript
rs114503533	gene	ITGA9	ENSG00000144668.7	protein_coding
rs114503533	transcript	AC093415.2	ENSG00000235257.4	processed_transcript
rs114503533	transcript	AC093415.2	ENSG00000235257.4	processed_transcript
rs114507663	gene	TCF7L1	ENSG00000152284.4	protein_coding
rs114507663	transcript	TCF7L1	ENSG00000152284.4	protein_coding
rs114507663	transcript	TCF7L1	ENSG00000152284.4	protein_coding
rs114552190	transcript	TNIK	ENSG00000154310.12	protein_coding
rs114552190	transcript	TNIK	ENSG00000154310.12	protein_coding
rs114552190	transcript	TNIK	ENSG00000154310.12	protein_coding
rs114552190	transcript	TNIK	ENSG00000154310.12	protein_coding
rs114552190	transcript	TNIK	ENSG00000154310.12	protein_coding
rs114552190	transcript	TNIK	ENSG00000154310.12	protein_coding
rs114552190	transcript	TNIK	ENSG00000154310.12	protein_coding
rs114552190	gene	TNIK	ENSG00000154310.12	protein_coding
rs114552190	transcript	TNIK	ENSG00000154310.12	protein_coding
rs114552190	transcript	TNIK	ENSG00000154310.12	protein_coding
rs114552190	transcript	TNIK	ENSG00000154310.12	protein_coding
rs114552190	transcript	TNIK	ENSG00000154310.12	protein_coding
rs114561570	other			other
rs114570576	other			other
rs114597978	gene	C5orf56	ENSG00000197536.6	protein_coding
rs114597978	transcript	Y_RNA	ENSG00000202533.1	misc_RNA
rs114597978	gene	Y_RNA	ENSG00000202533.1	misc_RNA
rs114597978	transcript	C5orf56	ENSG00000197536.6	protein_coding
rs114597978	exon	Y_RNA	ENSG00000202533.1	misc_RNA
rs114597978	transcript	C5orf56	ENSG00000197536.6	protein_coding
rs114620601	transcript	SLC22A4	ENSG00000197208.5	protein_coding
rs114620601	gene	SLC22A4	ENSG00000197208.5	protein_coding
rs114620601	transcript	SLC22A4	ENSG00000197208.5	protein_coding
rs114622598	transcript	ZNF362	ENSG00000160094.10	protein_coding
rs114622598	transcript	ZNF362	ENSG00000160094.10	protein_coding
rs114622598	gene	ZNF362	ENSG00000160094.10	protein_coding
rs114622598	transcript	ZNF362	ENSG00000160094.10	protein_coding
rs114633080	other			other
rs1147342	transcript	RP11-65J3.3	ENSG00000230676.1	lincRNA
rs1147342	gene	RP11-65J3.3	ENSG00000230676.1	lincRNA
rs1147342	exon	RP11-65J3.3	ENSG00000230676.1	lincRNA
rs1147342	exon	RP11-65J3.3	ENSG00000230676.1	lincRNA
rs1147342	transcript	RP11-65J3.3	ENSG00000230676.1	lincRNA
rs114734528	other			other
rs114735230	transcript	VTCN1	ENSG00000134258.12	protein_coding
rs114735230	transcript	VTCN1	ENSG00000134258.12	protein_coding
rs114735230	transcript	VTCN1	ENSG00000134258.12	protein_coding
rs114735230	transcript	VTCN1	ENSG00000134258.12	protein_coding
rs114735230	transcript	VTCN1	ENSG00000134258.12	protein_coding
rs114735230	gene	VTCN1	ENSG00000134258.12	protein_coding
rs114742303	transcript	SORBS2	ENSG00000154556.13	protein_coding
rs114742303	transcript	SORBS2	ENSG00000154556.13	protein_coding
rs114742303	transcript	SORBS2	ENSG00000154556.13	protein_coding
rs114742303	transcript	SORBS2	ENSG00000154556.13	protein_coding
rs114742303	transcript	SORBS2	ENSG00000154556.13	protein_coding
rs114742303	transcript	SORBS2	ENSG00000154556.13	protein_coding
rs114742303	transcript	SORBS2	ENSG00000154556.13	protein_coding
rs114742303	gene	SORBS2	ENSG00000154556.13	protein_coding
rs114742303	transcript	SORBS2	ENSG00000154556.13	protein_coding
rs114742303	transcript	SORBS2	ENSG00000154556.13	protein_coding
rs114778219	gene	OR5M4P	ENSG00000230416.3	pseudogene
rs114778219	transcript	OR5M4P	ENSG00000230416.3	pseudogene
rs114778219	exon	OR5M4P	ENSG00000230416.3	pseudogene
rs114790742	other			other
rs1148369	transcript	SIAH2	ENSG00000181788.3	protein_coding
rs1148369	transcript	SIAH2	ENSG00000181788.3	protein_coding
rs1148369	gene	SIAH2	ENSG00000181788.3	protein_coding
rs114838580	transcript	POU2F1	ENSG00000143190.17	protein_coding
rs114838580	gene	POU2F1	ENSG00000143190.17	protein_coding
rs114838580	transcript	POU2F1	ENSG00000143190.17	protein_coding
rs114838580	transcript	POU2F1	ENSG00000143190.17	protein_coding
rs114838580	transcript	POU2F1	ENSG00000143190.17	protein_coding
rs114838580	transcript	POU2F1	ENSG00000143190.17	protein_coding
rs114838580	transcript	POU2F1	ENSG00000143190.17	protein_coding
rs114838580	transcript	POU2F1	ENSG00000143190.17	protein_coding
rs114838580	transcript	POU2F1	ENSG00000143190.17	protein_coding
rs114838580	transcript	POU2F1	ENSG00000143190.17	protein_coding
rs114863883	transcript	SNX2	ENSG00000205302.2	protein_coding
rs114863883	transcript	SNX2	ENSG00000205302.2	protein_coding
rs114863883	transcript	SNX2	ENSG00000205302.2	protein_coding
rs114863883	transcript	SNX2	ENSG00000205302.2	protein_coding
rs114863883	transcript	SNX2	ENSG00000205302.2	protein_coding
rs114863883	gene	SNX2	ENSG00000205302.2	protein_coding
rs114905739	gene	KLHL6	ENSG00000172578.7	protein_coding
rs114905739	transcript	KLHL6	ENSG00000172578.7	protein_coding
rs114905739	transcript	KLHL6	ENSG00000172578.7	protein_coding
rs114905739	transcript	KLHL6	ENSG00000172578.7	protein_coding
rs114906486	transcript	CUX1	ENSG00000257923.5	protein_coding
rs114906486	transcript	CUX1	ENSG00000257923.5	protein_coding
rs114906486	transcript	CUX1	ENSG00000257923.5	protein_coding
rs114906486	transcript	CUX1	ENSG00000257923.5	protein_coding
rs114906486	transcript	CUX1	ENSG00000257923.5	protein_coding
rs114906486	transcript	CUX1	ENSG00000257923.5	protein_coding
rs114906486	transcript	CUX1	ENSG00000257923.5	protein_coding
rs114906486	transcript	CUX1	ENSG00000257923.5	protein_coding
rs114906486	gene	CUX1	ENSG00000257923.5	protein_coding
rs114906486	transcript	CUX1	ENSG00000257923.5	protein_coding
rs114906486	transcript	CUX1	ENSG00000257923.5	protein_coding
rs114906486	transcript	CUX1	ENSG00000257923.5	protein_coding
rs114906486	transcript	CUX1	ENSG00000257923.5	protein_coding
rs114906486	transcript	CUX1	ENSG00000257923.5	protein_coding
rs114919939	gene	DYRK3	ENSG00000143479.11	protein_coding
rs114919939	transcript	DYRK3	ENSG00000143479.11	protein_coding
rs114929074	other			other
rs114962896	transcript	CPNE4	ENSG00000196353.7	protein_coding
rs114962896	transcript	CPNE4	ENSG00000196353.7	protein_coding
rs114962896	transcript	CPNE4	ENSG00000196353.7	protein_coding
rs114962896	transcript	CPNE4	ENSG00000196353.7	protein_coding
rs114962896	transcript	CPNE4	ENSG00000196353.7	protein_coding
rs114962896	transcript	CPNE4	ENSG00000196353.7	protein_coding
rs114962896	gene	CPNE4	ENSG00000196353.7	protein_coding
rs114962896	transcript	CPNE4	ENSG00000196353.7	protein_coding
rs114973152	gene	RGS7	ENSG00000182901.11	protein_coding
rs114973152	transcript	RGS7	ENSG00000182901.11	protein_coding
rs114973152	transcript	RGS7	ENSG00000182901.11	protein_coding
rs114973152	transcript	RGS7	ENSG00000182901.11	protein_coding
rs114973152	transcript	RGS7	ENSG00000182901.11	protein_coding
rs114973152	transcript	RGS7	ENSG00000182901.11	protein_coding
rs114973152	transcript	RGS7	ENSG00000182901.11	protein_coding
rs114973152	transcript	RGS7	ENSG00000182901.11	protein_coding
rs114999415	gene	TNIP3	ENSG00000050730.11	protein_coding
rs114999415	transcript	TNIP3	ENSG00000050730.11	protein_coding
rs114999415	transcript	TNIP3	ENSG00000050730.11	protein_coding
rs114999415	transcript	TNIP3	ENSG00000050730.11	protein_coding
rs1150599	transcript	PHACTR1	ENSG00000112137.12	protein_coding
rs1150599	transcript	PHACTR1	ENSG00000112137.12	protein_coding
rs1150599	transcript	PHACTR1	ENSG00000112137.12	protein_coding
rs1150599	transcript	PHACTR1	ENSG00000112137.12	protein_coding
rs1150599	gene	PHACTR1	ENSG00000112137.12	protein_coding
rs1150599	transcript	PHACTR1	ENSG00000112137.12	protein_coding
rs1150599	transcript	PHACTR1	ENSG00000112137.12	protein_coding
rs11507667	transcript	EXD3	ENSG00000187609.11	protein_coding
rs11507667	transcript	EXD3	ENSG00000187609.11	protein_coding
rs11507667	transcript	EXD3	ENSG00000187609.11	protein_coding
rs11507667	transcript	EXD3	ENSG00000187609.11	protein_coding
rs11507667	transcript	EXD3	ENSG00000187609.11	protein_coding
rs11507667	gene	EXD3	ENSG00000187609.11	protein_coding
rs11507667	transcript	EXD3	ENSG00000187609.11	protein_coding
rs115089959	transcript	TOX4P1	ENSG00000248697.1	pseudogene
rs115089959	exon	TOX4P1	ENSG00000248697.1	pseudogene
rs115089959	gene	TOX4P1	ENSG00000248697.1	pseudogene
rs115120148	other			other
rs1152195	gene	AWAT1	ENSG00000204195.3	protein_coding
rs1152195	transcript	AWAT1	ENSG00000204195.3	protein_coding
rs1152237	transcript	NUP62	ENSG00000213024.6	protein_coding
rs1152237	transcript	NUP62	ENSG00000213024.6	protein_coding
rs1152237	transcript	NUP62	ENSG00000213024.6	protein_coding
rs1152237	transcript	NUP62	ENSG00000213024.6	protein_coding
rs1152237	transcript	IL4I1	ENSG00000104951.11	protein_coding
rs1152237	transcript	NUP62	ENSG00000213024.6	protein_coding
rs1152237	transcript	IL4I1	ENSG00000104951.11	protein_coding
rs1152237	transcript	NUP62	ENSG00000213024.6	protein_coding
rs1152237	transcript	NUP62	ENSG00000213024.6	protein_coding
rs1152237	transcript	NUP62	ENSG00000213024.6	protein_coding
rs1152237	gene	IL4I1	ENSG00000104951.11	protein_coding
rs1152237	transcript	NUP62	ENSG00000213024.6	protein_coding
rs1152237	transcript	NUP62	ENSG00000213024.6	protein_coding
rs1152237	transcript	NUP62	ENSG00000213024.6	protein_coding
rs1152237	gene	CTC-326K19.6	ENSG00000269179.1	protein_coding
rs1152237	gene	NUP62	ENSG00000213024.6	protein_coding
rs1152237	transcript	NUP62	ENSG00000213024.6	protein_coding
rs1152237	transcript	NUP62	ENSG00000213024.6	protein_coding
rs1152237	transcript	NUP62	ENSG00000213024.6	protein_coding
rs1152237	transcript	IL4I1	ENSG00000104951.11	protein_coding
rs1152237	transcript	NUP62	ENSG00000213024.6	protein_coding
rs1152237	transcript	NUP62	ENSG00000213024.6	protein_coding
rs1152237	transcript	NUP62	ENSG00000213024.6	protein_coding
rs1152237	transcript	IL4I1	ENSG00000104951.11	protein_coding
rs1152237	transcript	NUP62	ENSG00000213024.6	protein_coding
rs1152237	transcript	CTC-326K19.6	ENSG00000269179.1	protein_coding
rs1152237	transcript	NUP62	ENSG00000213024.6	protein_coding
rs1152237	transcript	IL4I1	ENSG00000104951.11	protein_coding
rs1152237	transcript	NUP62	ENSG00000213024.6	protein_coding
rs1152237	transcript	NUP62	ENSG00000213024.6	protein_coding
rs1152237	transcript	IL4I1	ENSG00000104951.11	protein_coding
rs115230748	other			other
rs115233870	gene	ERICH2	ENSG00000204334.7	protein_coding
rs115233870	transcript	ERICH2	ENSG00000204334.7	protein_coding
rs115239568	transcript	TBC1D1	ENSG00000065882.11	protein_coding
rs115239568	transcript	TBC1D1	ENSG00000065882.11	protein_coding
rs115239568	gene	TBC1D1	ENSG00000065882.11	protein_coding
rs115239568	transcript	TBC1D1	ENSG00000065882.11	protein_coding
rs115239568	transcript	TBC1D1	ENSG00000065882.11	protein_coding
rs11524818	transcript	DMBT1	ENSG00000187908.11	protein_coding
rs11524818	transcript	DMBT1	ENSG00000187908.11	protein_coding
rs11524818	transcript	DMBT1	ENSG00000187908.11	protein_coding
rs11524818	transcript	DMBT1	ENSG00000187908.11	protein_coding
rs11524818	transcript	DMBT1	ENSG00000187908.11	protein_coding
rs11524818	transcript	DMBT1	ENSG00000187908.11	protein_coding
rs11524818	transcript	DMBT1	ENSG00000187908.11	protein_coding
rs11524818	gene	DMBT1	ENSG00000187908.11	protein_coding
rs1152731	other			other
rs115320531	transcript	KCNN3	ENSG00000143603.14	protein_coding
rs115320531	gene	KCNN3	ENSG00000143603.14	protein_coding
rs115320531	transcript	KCNN3	ENSG00000143603.14	protein_coding
rs115320531	gene	KCNN3	ENSG00000143603.14	protein_coding
rs115320531	transcript	KCNN3	ENSG00000143603.14	protein_coding
rs115320531	transcript	KCNN3	ENSG00000143603.14	protein_coding
rs115320531	transcript	KCNN3	ENSG00000143603.14	protein_coding
rs115320531	transcript	KCNN3	ENSG00000143603.14	protein_coding
rs115320531	transcript	KCNN3	ENSG00000143603.14	protein_coding
rs115320531	gene	KCNN3	ENSG00000143603.14	protein_coding
rs115320531	transcript	KCNN3	ENSG00000143603.14	protein_coding
rs115320531	gene	KCNN3	ENSG00000143603.14	protein_coding
rs115320531	transcript	KCNN3	ENSG00000143603.14	protein_coding
rs115320531	transcript	KCNN3	ENSG00000143603.14	protein_coding
rs115320531	transcript	KCNN3	ENSG00000143603.14	protein_coding
rs115320531	transcript	KCNN3	ENSG00000143603.14	protein_coding
rs115328649	exon	C5orf20	ENSG00000251380.2	protein_coding
rs115328649	UTR	C5orf20	ENSG00000251380.2	protein_coding
rs115328649	UTR	TIFAB	ENSG00000255833.1	protein_coding
rs115328649	exon	TIFAB	ENSG00000255833.1	protein_coding
rs115328649	gene	TIFAB	ENSG00000255833.1	protein_coding
rs115328649	transcript	C5orf20	ENSG00000251380.2	protein_coding
rs115328649	gene	C5orf20	ENSG00000251380.2	protein_coding
rs115328649	transcript	TIFAB	ENSG00000255833.1	protein_coding
rs115350011	transcript	DPYD	ENSG00000188641.8	protein_coding
rs115350011	gene	DPYD	ENSG00000188641.8	protein_coding
rs115350011	transcript	DPYD	ENSG00000188641.8	protein_coding
rs115350011	transcript	DPYD	ENSG00000188641.8	protein_coding
rs115351269	other			other
rs115361090	other			other
rs115368110	transcript	TPMT	ENSG00000137364.4	protein_coding
rs115368110	gene	TPMT	ENSG00000137364.4	protein_coding
rs115372815	other			other
rs115393011	transcript	KCNK12	ENSG00000184261.4	protein_coding
rs115393011	gene	MSH2	ENSG00000095002.8	protein_coding
rs115393011	gene	KCNK12	ENSG00000184261.4	protein_coding
rs115393011	transcript	MSH2	ENSG00000095002.8	protein_coding
rs115393011	transcript	KCNK12	ENSG00000184261.4	protein_coding
rs115401865	exon	RP11-139I14.2	ENSG00000237390.1	lincRNA
rs115401865	gene	RP11-139I14.2	ENSG00000237390.1	lincRNA
rs115401865	transcript	RP11-139I14.2	ENSG00000237390.1	lincRNA
rs115412892	other			other
rs1154388	transcript	SRGAP3	ENSG00000196220.11	protein_coding
rs1154388	gene	SRGAP3	ENSG00000196220.11	protein_coding
rs1154388	transcript	SRGAP3	ENSG00000196220.11	protein_coding
rs1154388	transcript	SRGAP3	ENSG00000196220.11	protein_coding
rs1154388	transcript	SRGAP3	ENSG00000196220.11	protein_coding
rs1154388	transcript	SRGAP3	ENSG00000196220.11	protein_coding
rs11544971	transcript	SLC19A1	ENSG00000173638.14	protein_coding
rs11544971	transcript	COL18A1	ENSG00000182871.10	protein_coding
rs11544971	CDS	COL18A1	ENSG00000182871.10	protein_coding
rs11544971	exon	COL18A1	ENSG00000182871.10	protein_coding
rs11544971	CDS	COL18A1	ENSG00000182871.10	protein_coding
rs11544971	CDS	COL18A1	ENSG00000182871.10	protein_coding
rs11544971	gene	SLC19A1	ENSG00000173638.14	protein_coding
rs11544971	exon	COL18A1	ENSG00000182871.10	protein_coding
rs11544971	transcript	COL18A1	ENSG00000182871.10	protein_coding
rs11544971	transcript	COL18A1	ENSG00000182871.10	protein_coding
rs11544971	transcript	SLC19A1	ENSG00000173638.14	protein_coding
rs11544971	exon	COL18A1	ENSG00000182871.10	protein_coding
rs11544971	CDS	COL18A1	ENSG00000182871.10	protein_coding
rs11544971	transcript	COL18A1	ENSG00000182871.10	protein_coding
rs11544971	exon	COL18A1	ENSG00000182871.10	protein_coding
rs11544971	gene	COL18A1	ENSG00000182871.10	protein_coding
rs11547584	UTR	THUMPD3	ENSG00000134077.11	protein_coding
rs11547584	UTR	THUMPD3	ENSG00000134077.11	protein_coding
rs11547584	transcript	THUMPD3	ENSG00000134077.11	protein_coding
rs11547584	gene	THUMPD3	ENSG00000134077.11	protein_coding
rs11547584	UTR	THUMPD3	ENSG00000134077.11	protein_coding
rs11547584	exon	THUMPD3	ENSG00000134077.11	protein_coding
rs11547584	exon	THUMPD3	ENSG00000134077.11	protein_coding
rs11547584	transcript	THUMPD3	ENSG00000134077.11	protein_coding
rs11547584	transcript	THUMPD3	ENSG00000134077.11	protein_coding
rs11547584	transcript	SETD5-AS1	ENSG00000206573.4	antisense
rs11547584	exon	THUMPD3	ENSG00000134077.11	protein_coding
rs11547584	transcript	THUMPD3	ENSG00000134077.11	protein_coding
rs11547584	exon	THUMPD3	ENSG00000134077.11	protein_coding
rs11547584	UTR	THUMPD3	ENSG00000134077.11	protein_coding
rs11547584	exon	THUMPD3	ENSG00000134077.11	protein_coding
rs11547584	UTR	THUMPD3	ENSG00000134077.11	protein_coding
rs11547584	transcript	THUMPD3	ENSG00000134077.11	protein_coding
rs11547584	gene	SETD5-AS1	ENSG00000206573.4	antisense
rs115493763	transcript	COL24A1	ENSG00000171502.10	protein_coding
rs115493763	transcript	COL24A1	ENSG00000171502.10	protein_coding
rs115493763	gene	COL24A1	ENSG00000171502.10	protein_coding
rs115493763	transcript	COL24A1	ENSG00000171502.10	protein_coding
rs115512179	transcript	LINC00885	ENSG00000224652.1	lincRNA
rs115512179	gene	LINC00885	ENSG00000224652.1	lincRNA
rs115531464	other			other
rs115532916	exon	ACAD9	ENSG00000177646.13	protein_coding
rs115532916	CDS	ACAD9	ENSG00000177646.13	protein_coding
rs115532916	transcript	ACAD9	ENSG00000177646.13	protein_coding
rs115532916	transcript	ACAD9	ENSG00000177646.13	protein_coding
rs115532916	exon	ACAD9	ENSG00000177646.13	protein_coding
rs115532916	exon	ACAD9	ENSG00000177646.13	protein_coding
rs115532916	transcript	ACAD9	ENSG00000177646.13	protein_coding
rs115532916	gene	ACAD9	ENSG00000177646.13	protein_coding
rs115532916	transcript	ACAD9	ENSG00000177646.13	protein_coding
rs115532916	UTR	ACAD9	ENSG00000177646.13	protein_coding
rs115532916	exon	ACAD9	ENSG00000177646.13	protein_coding
rs115532916	exon	ACAD9	ENSG00000177646.13	protein_coding
rs115532916	UTR	ACAD9	ENSG00000177646.13	protein_coding
rs115532916	exon	ACAD9	ENSG00000177646.13	protein_coding
rs115532916	transcript	ACAD9	ENSG00000177646.13	protein_coding
rs115532916	transcript	ACAD9	ENSG00000177646.13	protein_coding
rs115532916	CDS	ACAD9	ENSG00000177646.13	protein_coding
rs115532916	UTR	ACAD9	ENSG00000177646.13	protein_coding
rs115539008	transcript	CTSS	ENSG00000163131.6	protein_coding
rs115539008	transcript	CTSS	ENSG00000163131.6	protein_coding
rs115539008	transcript	CTSS	ENSG00000163131.6	protein_coding
rs115539008	gene	CTSS	ENSG00000163131.6	protein_coding
rs115539008	transcript	CTSS	ENSG00000163131.6	protein_coding
rs11554776	transcript	TMEM173	ENSG00000184584.8	protein_coding
rs11554776	exon	TMEM173	ENSG00000184584.8	protein_coding
rs11554776	transcript	TMEM173	ENSG00000184584.8	protein_coding
rs11554776	exon	TMEM173	ENSG00000184584.8	protein_coding
rs11554776	transcript	TMEM173	ENSG00000184584.8	protein_coding
rs11554776	exon	TMEM173	ENSG00000184584.8	protein_coding
rs11554776	transcript	TMEM173	ENSG00000184584.8	protein_coding
rs11554776	transcript	TMEM173	ENSG00000184584.8	protein_coding
rs11554776	transcript	TMEM173	ENSG00000184584.8	protein_coding
rs11554776	CDS	TMEM173	ENSG00000184584.8	protein_coding
rs11554776	CDS	TMEM173	ENSG00000184584.8	protein_coding
rs11554776	exon	TMEM173	ENSG00000184584.8	protein_coding
rs11554776	transcript	TMEM173	ENSG00000184584.8	protein_coding
rs11554776	transcript	TMEM173	ENSG00000184584.8	protein_coding
rs11554776	transcript	TMEM173	ENSG00000184584.8	protein_coding
rs11554776	exon	TMEM173	ENSG00000184584.8	protein_coding
rs11554776	transcript	TMEM173	ENSG00000184584.8	protein_coding
rs11554776	exon	TMEM173	ENSG00000184584.8	protein_coding
rs11554776	exon	TMEM173	ENSG00000184584.8	protein_coding
rs11554776	exon	TMEM173	ENSG00000184584.8	protein_coding
rs11554776	exon	TMEM173	ENSG00000184584.8	protein_coding
rs11554776	gene	TMEM173	ENSG00000184584.8	protein_coding
rs11555096	exon	FAH	ENSG00000103876.7	protein_coding
rs11555096	exon	FAH	ENSG00000103876.7	protein_coding
rs11555096	exon	FAH	ENSG00000103876.7	protein_coding
rs11555096	transcript	FAH	ENSG00000103876.7	protein_coding
[truncated: 15,959 more rows]
