# Supplementary material for: A Multi-Omics Framework for Decoding Disease Mechanisms: Insights From Methylmalonic Aciduria
Source: Mol Cell Proteomics. 2025 May 26;24(7):100998. doi: 10.1016/j.mcpro.2025.100998 (PMC12226375; doi:10.1016/j.mcpro.2025.100998)
Supplement: Table S7 [file mmc7.xlsx]

## Sheet: Sheet1
Supplemental Table S7 Significant cis-pQTLs associated with protein enrichment analysis.
GroupID	Category	Term	Description	LogP	Genes	Symbols	InTerm_InList
1_Member	GO Biological Processes	GO:0042178	xenobiotic catabolic process	-4.9145	1429,2947,9446	CRYZ,GSTM3,GSTO1	3/9
1_Member	Reactome Gene Sets	R-HSA-156590	Glutathione conjugation	-3.86822	2098,2947,9446	ESD,GSTM3,GSTO1	3/19
1_Member	GO Biological Processes	GO:1990748	cellular detoxification	-3.82244	847,2098,2947,9446	CAT,ESD,GSTM3,GSTO1	4/51
1_Member	GO Biological Processes	GO:0097237	cellular response to toxic substance	-3.75682	847,2098,2947,9446	CAT,ESD,GSTM3,GSTO1	4/53
1_Member	GO Biological Processes	GO:0044248	cellular catabolic process	-3.70738	847,1429,2098,2947,5226,9446,51752,340061	CAT,CRYZ,ESD,GSTM3,PGD,GSTO1,ERAP1,STING1	8/318
1_Member	GO Biological Processes	GO:0098754	detoxification	-3.69381	847,2098,2947,9446	CAT,ESD,GSTM3,GSTO1	4/55
1_Member	GO Biological Processes	GO:0006805	xenobiotic metabolic process	-3.35339	1429,2947,9446	CRYZ,GSTM3,GSTO1	3/28
1_Member	KEGG Pathway	hsa00480	Glutathione metabolism	-3.02764	2947,5226,9446	GSTM3,PGD,GSTO1	3/36
1_Member	GO Biological Processes	GO:0009636	response to toxic substance	-3.00737	847,2098,2947,9446	CAT,ESD,GSTM3,GSTO1	4/83
1_Member	Reactome Gene Sets	R-HSA-156580	Phase II - Conjugation of compounds	-2.95835	2098,2947,9446	ESD,GSTM3,GSTO1	3/38
1_Member	GO Biological Processes	GO:0071466	cellular response to xenobiotic stimulus	-2.80101	1429,2947,9446	CRYZ,GSTM3,GSTO1	3/43
1_Member	GO Biological Processes	GO:0009410	response to xenobiotic stimulus	-2.42965	847,1429,2947,9446	CAT,CRYZ,GSTM3,GSTO1	4/119
1_Member	Reactome Gene Sets	R-HSA-211859	Biological oxidations	-2.21396	2098,2947,9446	ESD,GSTM3,GSTO1	3/69
2_Member	GO Biological Processes	GO:0033365	protein localization to organelle	-2.15574	2633,3308,23788,26092,112770,340061	GBP1,HSPA4,MTCH2,TOR1AIP1,GLMP,STING1	6/324
3_Member	KEGG Pathway	hsa01200	Carbon metabolism	-2.00642	847,2098,5226	CAT,ESD,PGD	3/82
