# Supplementary material for: A Multi-Omics Framework for Decoding Disease Mechanisms: Insights From Methylmalonic Aciduria
Source: Mol Cell Proteomics. 2025 May 26;24(7):100998. doi: 10.1016/j.mcpro.2025.100998 (PMC12226375; doi:10.1016/j.mcpro.2025.100998)
Supplement: Table S8 [file mmc8.xlsx]

## Sheet: module
Supplemental Table S8 Proteins included in each module identified by CEMiTool.
proteins	modules
IFT56	M9
UBA6	M2
ESYT2	M6
ILVBL	M1
SH3PXD2B	M3
NBAS	M2
VWA8	M1
VPS37C	M4
CNOT1	M2
PGP	M2
RIMOC1	M2
FBLL1	M4
SMCHD1	M1
CASTOR2	M3
UNC119B	M2
COL6A6	M8
ELAPOR2	M6
MIF4GD	M2
UMAD1	M2
MCRIP1	M1
C11orf98	M1
SLC35A4	M1
ASDURF	M6
DNASE2	M1
AGPS	M3
KIF2A	M3
TK2	M5
DDX39A	M9
PDLIM1	M8
ACOT7	M6
MYO1C	M1
SNAP23	M4
HAX1	M1
AIP	M3
GTPBP1	M2
STXBP3	M6
SMAP	M1
AP3B1	M4
LGALS8	M3
NDUFS8	M5
PSMD11	M3
PSMD12	M2
PSMD9	M3
ATOX1	M3
PGRMC1	M10
SUPT5H	M6
DFFA	M3
HIP1	M7
CLIC1	M2
EIF3F	M7
PDHX	M1
QSOX1	M5
DCTN6	M3
SLC33A1	M6
WASL	M1
IPO5	M2
EEF2K	M6
SAP18	M4
EML1	M1
IGF2BP3	M2
DNM1L	M3
RTCA	M2
GOLIM4	M3
MANBA	M1
AGRN	M2
PLOD2	M8
EXOC5	M3
BTN3A3	M1
HMGN4	M2
NDUFA4	M5
PSMD14	M1
BIN1	M3
KPNA3	M3
VWA5A	M3
PES1	M1
SDCBP	M5
MPHOSPH10	M8
NOP56	M4
DDX3X	M11
RNASET2	M8
PODXL	M6
CCN1	M5
PIR	M1
KPNA4	M2
PPP6C	M2
CES2	M1
MAN2B1	M9
UBE2C	M1
PDXK	M3
PLPP1	M7
PLPP3	M10
TXNDC9	M6
DPYSL4	M3
COX7A2L	M5
HSPB6	M3
NDUFAB1	M5
UBFD1	M3
CYB561D2	M1
CIT	M3
COPE	M2
EIF1AY	M2
CDC42EP2	M6
AP3D1	M5
CCS	M1
ABLIM1	M1
GOSR2	M4
TOR1A	M3
TOR1B	M2
STX16	M1
ADAM10	M1
EI24	M1
TP53I11	M4
PTGES	M5
CDIPT	M6
PDCD5	M2
PRMT5	M2
NHERF1	M2
TPP1	M9
TCERG1	M1
NRP1	M2
TNPO2	M2
TSPAN4	M2
PSMA7	M2
SCAMP3	M2
OPLAH	M3
BCKDK	M5
IFIT3	M6
MGST3	M5
TAX1BP3	M2
GIPC1	M6
HAT1	M1
UBE2L6	M1
CASK	M1
UQCRQ	M1
MYL12B	M8
UQCR11	M5
HGS	M2
RAB29	M1
CLGN	M5
VPS26C	M1
PPP1R12A	M1
GAK	M1
HNRNPDL	M4
XPO1	M1
BTAF1	M7
SEC16A	M4
PLXNB2	M6
U2SURP	M1
SYNM	M2
KIF3B	M3
PFAS	M7
NACAD	M2
DCLK1	M2
CEP290	M3
PRORP	M5
CHUK	M1
LSM1	M2
NPC1	M1
DEGS1	M2
SCAMP1	M3
SCAMP2	M2
ARPC1B	M3
ARPC2	M3
ARPC3	M2
BET1	M6
POLR1C	M1
PGRMC2	M6
PFDN6	M3
NKRF	M1
LEPROT	M2
CLIC2	M1
ACOX3	M11
RER1	M3
SURF4	M2
SPTLC1	M4
SPTLC2	M1
OGT	M2
PMM2	M3
TM9SF1	M3
MID1	M1
HMGB3	M2
PPM1G	M7
EIF3D	M1
EIF3H	M2
BCAT2	M1
STX7	M1
SLC16A3	M8
SLC31A1	M1
ABCC4	M4
P4HA2	M12
CAPN5	M6
YKT6	M8
ARPC5	M2
POLR2D	M1
TAPBP	M5
DHX15	M1
RNMT	M2
ZZEF1	M1
RRP8	M1
SIPA1L1	M7
CYB5B	M4
PRPF4	M4
PHGDH	M2
NDUFS4	M5
ADAM12	M7
DYNC1LI2	M3
PSMD3	M1
RBFOX2	M1
PAPSS1	M9
ZW10	M1
B4GALT5	M3
SART1	M1
GPAA1	M3
DAPK3	M1
TGFB1I1	M1
AP5Z1	M1
HSPA12A	M9
CTIF	M1
PPIP5K2	M2
EEF1E1	M2
HNRNPR	M4
PRPF3	M1
TXNL1	M2
TPD52L2	M3
EMC8	M4
ERI3	M3
FIBP	Not.Correlated
EIF4G3	M2
PPIH	M2
HTRA2	M5
AKR7A2	M3
EPB41L2	M8
TGOLN2	M3
LAMTOR5	M6
B4GAT1	M1
WIPF1	M1
SGCE	M2
RNF13	M6
DENR	M2
XPOT	M2
DNPH1	M3
TIMM44	M5
TRAPPC3	M2
CHMP2A	M2
NCK2	M2
TSPAN6	M3
PLRG1	M1
RGS10	M2
ZNF207	M4
NDUFB5	M5
NDUFB3	M5
NDUFA2	M5
GET3	M3
BUB3	M4
ACTN4	M8
TRIAP1	M2
HTATSF1	M4
KDELR3	M7
CYTH3	M2
PRKAB2	M7
AP1G1	M1
SYNGR1	M9
SGTA	M2
ENSA	M8
SLC25A20	M1
NARS1	M2
MYO1B	M1
NUDT21	M4
LANCL1	M4
STRN	M1
RRP9	M3
AKAP8	M6
IDH3B	M10
NRDC	M1
CALU	M12
EDIL3	M2
AHCYL1	M3
XPNPEP2	M1
KIF1C	M2
NDUFS5	M5
RAD21	M2
TIMM8A	M5
DHX16	M2
ZNRD2	M2
PPP1R12B	M1
BNIP3L	M2
SMARCA5	M2
KIAA0513	M1
SPAG9	M2
CEP104	M6
OPA1	M5
KIF1B	M1
KDM1A	M3
TBC1D4	M1
PPL	M8
GSDME	M4
DSCAM	M1
PLXNC1	M2
ACSL4	M3
SNX3	M3
OGA	M2
SORBS3	M1
SYNCRIP	M4
TPST1	M1
RANBP6	M2
NEMF	M2
GMDS	M1
GREM1	M2
PLOD3	M12
DIAPH1	M3
SELENOF	M3
TSPAN2	M2
TSPAN3	M2
EXOC3	M3
PLIN3	M3
SLC16A7	M7
KPNA6	M11
UGDH	M2
TPST2	M3
LPXN	M2
CTNND1	M8
ICMT	M4
SNX2	M3
DPM1	M2
USO1	M2
MRPS14	M5
TOM1	M9
CCDC22	M3
PQBP1	M2
PRAF2	M2
DKC1	M4
EIF5B	M2
EDF1	M2
DNAJA2	M2
BRD4	M6
CUTA	M3
PFDN1	M1
NBN	M3
NOL3	M1
SRGAP2	M11
NOS1AP	M2
EFCAB14	M1
WDR1	M8
FZD7	M2
SLIT3	M1
MEGF6	M7
ATP9A	M6
ROCK2	M2
CPNE3	M1
RNF40	M1
CLUH	M1
TSC22D2	M1
DNAJC13	M5
PPP6R2	M2
CNOT3	M1
ANKRD17	M1
DNAJB6	M1
COQ9	M5
GGCT	M3
NDUFS7	M1
NDUFS2	M1
ZPR1	M6
NIPSNAP2	M5
SEMA7A	M5
PDCD6	M9
TBCA	M3
ATP6V1G1	M1
VPS4B	M3
MPDU1	M4
MACROH2A1	M6
SH3BGRL	M3
FLNB	M8
VAMP4	M1
NDUFS6	M2
PEX14	M2
CS	M5
SPAG7	M5
SEC22B	M5
PRPF40A	M3
TACC1	M1
MTX2	M5
VPS26A	M3
NDUFB1	M1
PMPCB	M5
PSIP1	M4
ERLIN1	M5
NDUFS3	M5
SRSF10	M4
CLN5	M9
HSBP1	M1
CLDN11	M8
ECI2	M5
KHDRBS3	M5
BANF1	M6
SF3B1	M4
CSDE1	M7
PRKRA	M1
LRP6	M1
MYCBP2	M3
NPM3	M4
LYPLA1	M1
CREG1	M9
SNRNP200	M4
TIPRL	M3
SURF6	M1
UTP20	M2
NUP155	M5
RP2	M2
CRTAP	M12
SLC25A12	M5
TCEA3	M1
PALM	M6
ATP6AP2	M8
POP7	M5
RPP40	M1
EIF3G	M1
EIF3J	M2
CBR3	M3
PSMD10	M3
AP1G2	M1
ZMPSTE24	M4
IDH1	M3
SCO1	M6
CYP7B1	M10
STAM2	M7
ALDH1L1	M5
SULT1C4	M1
DGAT1	M1
CCNK	M1
DHRS3	M2
ARL6IP5	M10
BCAS2	M1
DCTN3	M3
DNAJC8	M1
SMNDC1	M8
ATP5PD	M5
TSPAN9	M1
FLOT1	M2
TRIO	M1
ATP5MG	M5
CPD	M3
GLRX3	M4
RSL1D1	M4
WFS1	M3
CLPX	M4
STC2	M7
SNCG	M4
CIAO1	M2
PDE5A	M3
SRP72	M7
JTB	M1
DDAH1	M1
URI1	M1
MTA2	M1
ALDH1A2	M2
STK10	M2
GFPT2	M4
ATG12	M2
KBTBD11	M1
TOMM70	M5
MYO1D	M9
TOX4	M1
MICAL2	M6
SEC24D	M2
NFASC	M5
UFL1	M4
SORBS2	M8
TMCC1	M6
SASH1	M8
FARP2	M1
UBXN7	M11
SUN1	M1
PLPBP	M1
ERLIN2	M6
PRPF6	M4
ABCA8	M2
FRYL	M1
ENDOD1	M3
GLS	M8
WDR47	M2
AP2A2	M3
SEC31A	M1
HEXIM1	M1
INMT	M9
YIF1A	M7
UBR5	M1
PRSS23	M7
SCAF4	M4
S1PR2	M6
NDUFB6	M1
MFN2	M7
ZFPL1	M6
ELP1	M10
UBL3	M2
NDUFB4	M5
NDUFB8	M1
NDUFA7	M4
VAMP5	M2
RTN3	M6
LETM1	M5
EPN2	M11
STBD1	M8
ZRANB2	M4
SNX4	M1
LUC7L3	M8
SBF1	M3
ABCC6	M1
KCNH1	M1
CCNDBP1	Not.Correlated
VAPB	M6
SNAPIN	M1
MPZL1	M6
NDUFC2	M1
NDUFA10	M5
FKBP9	M12
CELF2	M5
PGLS	M2
PAPSS2	M1
SMC2	M1
ATG7	M2
TRIM16	M1
LYPLA2	M1
IPO7	M6
TNFAIP8	M4
PGM3	M2
MOCS3	M5
UTS2	M12
CD2BP2	M7
BRI3	M3
SVIL	M5
AHSA1	M1
PARN	M1
PSMG1	M1
SGPL1	M3
NSA2	M6
H6PD	M9
SEC24A	M7
SEC24B	M1
SLC2A10	M2
SFT2D2	M1
C22orf31	M3
ETHE1	M5
ACSL3	M4
PCNT	M1
CNOT4	M3
STAMBP	M2
CPSF4	M2
ASMTL	M6
CDS2	M2
BRD1	M1
POP4	M3
SNAP29	M1
OXSR1	M2
GGPS1	M8
HSPA4L	M1
STARD3NL	M2
LSM8	M4
AP2A1	M6
RIGI	M1
STAU1	M7
TMEM50A	M6
CAVIN2	M6
BAG2	M10
BAG3	M5
MAP4K4	M1
CRYZL1	M1
AIFM1	M5
EML2	M4
BPNT1	M1
FADS2	M2
DDAH2	M9
ABHD16A	M1
TXNDC12	M1
OLFM2	M2
RECK	M7
NUDT3	M2
BCL10	M1
NDUFB10	M3
CLPTM1	M7
TOMM40	M5
PEX11B	M2
ACTL6A	M2
MT-CYB	M1
CYB5A	M9
ADH1B	M9
LDHA	M4
ALDH1A1	M7
GLUD1	M5
CYB5R3	M6
GSR	M3
MT-CO2	M5
MT-CO3	M1
SOD1	M3
F13A1	M3
PNP	M1
HPRT1	M2
GOT2	M5
EGFR	M8
PGK1	M4
AK1	M3
C1R	M4
F10	M3
ADA	M4
MT-ATP6	M11
ASS1	M3
C3	M5
TIMP1	M2
CST3	M10
CSTA	M3
NRAS	M6
HRAS	M3
KRAS	M6
TGFB1	M2
HLA-B	M2
HLA-A	M1
HLA-A.1	M5
HLA-DRA	M3
COL1A1	M12
COL2A1	M12
COL3A1	M12
COL4A1	M10
CRYAB	M8
LMNA	M5
APOC2	M7
APOC3	M3
FN1	M3
TFRC	M12
FTL	M9
FTH1	M9
MT-ND2	M5
MT-ND3	M5
MT-ND4	M3
MT-ATP8	M5
MMP1	M5
HLA-B.1	M2
CAT	M10
RAF1	M1
GBA1	M9
FUCA1	M9
ALDOA	M4
CSTB	M3
ANXA1	M3
APOB	M1
NR3C1	M8
PRNP	M2
SOD2	M9
OAT	M3
TK1	M1
THY1	M6
HLA-C	M1
KRT1	M3
GAPDH	M4
ASL	M10
CAPNS1	M3
HSPB1	M8
RPN1	M4
RPN2	M4
GNAI2	M6
GYPC	M2
ATP1A1	M10
ATP1B1	M1
APP	M1
APOD	M2
ALDH2	M5
ITGB3	M3
S100A8	M1
HMGN1	M4
SERPINB2	M3
SERPINE1	M3
SLC25A5	M5
SERPING1	M4
ISG15	M2
LGALS2	M5
PCCA	M1
PCCB	M5
ALPL	M3
EIF2S1	M2
HMGN2	M4
ICAM1	M7
RPLP1	M7
RPLP2	M7
RPLP0	M1
FABP3	M3
CLEC3B	M1
SSB	M4
HLA-A.2	M2
ITGB1	M3
KRT18	M8
COL5A2	M12
UROD	M2
GLA	M4
GSN	M9
PTMA	M6
CDK1	M1
ATP5F1B	M5
S100A9	Not.Correlated
S100A6	M3
EIF4E	M2
ENO1	M4
PYGL	M3
GPI	M4
NPM1	M4
TPM3	M8
ITGAV	M2
HEXA	M9
SERPINE2	M9
EPHX1	M10
DBI	M3
LDHB	M3
NEFL	M3
NEFM	M1
GPX1	M7
THBD	M2
P4HB	M12
H1-0	M9
ACYP1	M2
CTSD	M9
ANXA2	M8
CAPN1	M3
TUBB	M2
IVL	M3
DCN	M2
PSAP	M9
HEXB	M9
CTSL	M9
PFN1	M2
BPGM	M1
APRT	M3
EPRS1	M2
CTSB	M9
HSP90AA1	M2
GALT	M3
HNRNPC	M4
UQCRH	M3
LAMB1	M1
YES1	M3
FH	M5
THBS1	M7
COL1A2	M12
ANXA6	M8
RHOC	M2
CD55	M10
SLC3A2	M8
GUSB	M1
PFKM	M9
HSP90AB1	M2
SRPRA	M4
ASNS	M7
MMP2	M6
SOD3	M2
MME	M9
MGP	M1
PDHA1	M5
COL4A2	M1
CYC1	M5
SNRPB2	M1
MELTF	M1
MYL3	M8
SNRNP70	M4
ITGA5	M3
NFIC	M5
VIM	M4
RPS17	M7
GNAI3	M2
ANXA5	M9
STS	M10
RPSA	M7
CD63	M5
SNRPA	M4
FGF2	M3
ENO2	M4
ACAA1	M2
SRP19	M2
GSTP1	M3
SNRPC	M9
LGALS1	M3
QDPR	M1
HMGB1	M2
RBP1	M6
SPARC	M8
GSTM1	M3
TPM1	M8
CLTA	M2
CLTB	M1
ANXA4	M6
CNP	M2
HMOX1	M8
PDGFRB	M2
DLD	M5
HNRNPA1	M4
SNRPA1	M1
CTSH	M7
COX6C	M5
C1S	M8
PARP1	M4
IFIT1	M7
UCHL1	M2
LTA4H	M3
ALDOC	M4
C4A	M1
POTEI	M1
POTEJ	M8
POLR1D	M2
FDX1	M1
RAP2A	M2
RO60	M1
GAA	M9
RRAS	M6
HLA-C.1	M3
H1-4	M11
DLAT	M5
TXN	M3
COX5B	M5
CTSA	M9
MGST1	M6
MAPT	M6
PRKAR1A	M3
UROS	M2
ESD	M3
HSPD1	M5
CLU	M2
HSPA5	M12
LAMC1	M6
ACP2	M9
HSPA8	M1
SLC2A1	M1
SLC2A3	M1
UMPS	M2
PDHB	M5
DBT	M5
PYGB	M3
RALA	M4
RALB	M5
LAMP1	M5
ACADM	M5
TOP1	M4
TOP2A	M7
G6PD	M3
UBL4A	M1
PC	M1
DMD	M3
MTHFD1	M2
IGF2R	M3
ADH5	M3
CDK4	M9
PRPS2	M2
PABPC1	M1
PCNA	M9
HARS1	M1
COL11A1	M8
COL6A1	M5
COL6A2	M5
COL6A3	M5
SLC25A4	M2
SLC25A6	M5
F5	M2
IMPDH2	M2
TPR	M4
CKB	M3
ANXA3	M3
BCKDHA	M1
ACTN1	M8
ACE	M8
MYL4	M7
SRC	M2
PEPD	M3
XRCC6	M4
XRCC5	M4
COX4I1	M5
LAMP2	M6
RNH1	M3
NCAM1	M2
VCAN	M1
ITGA4	M1
EEF2	M7
PDIA4	M12
C6	M3
P4HA1	M12
TPT1	M2
ALAD	M11
F3	M1
HLA-E	M11
LCP1	M7
PLS3	M8
APEH	M3
ETFA	M5
GYS1	M4
PRKAR2A	M4
ENO3	M1
GTF2F2	M1
CD59	M4
MTHFD2	M3
MIF	M4
CD99	M2
PRKCSH	M12
HCLS1	M1
FDPS	M2
CPM	M9
COX7A2	M5
NID1	M1
AKR1A1	M3
PKM	M3
HSP90B1	M1
MYL6B	M3
IDE	M1
COX6B1	M8
HNRNPL	M4
DARS1	M3
JUP	M7
UQCRB	M5
GLUL	M2
AKR1B1	M3
ANPEP	M10
PVR	M3
RAC2	M9
GSPT1	M6
ARSA	M9
B4GALT1	M3
EZR	M6
UCHL3	M2
FOSL2	M1
NME1	M2
NQO1	M2
GNS	M9
ARSB	M9
RPS2	M7
DSP	M5
RPA2	M8
COX7C	M1
TIMP2	M3
CD44	M3
NQO2	M4
ACAN	M8
CBR1	M3
ACADS	M6
CREB1	M1
PDGFRA	M10
GLB1	M9
PPP3CB	M1
NCK1	M2
H1-5	M4
H1-3	M4
H1-2	M3
POR	M5
MGMT	M1
ATP2A2	M10
CD36	M2
CPE	M2
FAH	M3
STMN1	M9
YBX3	M1
NAGA	M9
HMGA1	M4
TMEM11	M1
GOT1	M3
PRKCA	M3
JUNB	M1
ITGA2	M2
GJA1	M9
NPR3	M1
SMPD1	M9
UBTF	M4
NDUFB7	M5
PRKACA	M3
CAPN2	M2
DES	M4
CEBPB	M2
GAP43	M1
HLA-G	M10
CTPS1	M6
ENG	M1
DDX5	M3
PFKL	M4
GM2A	M9
LGALS3	M8
IGFBP3	M10
PSMC3	M3
TCP1	M2
PTPN1	M6
IGFBP2	M3
ERCC2	M5
RPL35A	M7
ITGB5	M6
ARF4	M2
RPL7	M7
VCL	M8
PTPRA	M5
SON	M4
NELFE	M3
RPL17	M7
PGAM1	M4
RCC1	M4
ATP5PF	M5
XRCC1	M4
PAM	M4
CDH2	M1
MYL12A	M10
CD58	M1
NCL	M4
HK1	M5
POLR2C	M4
POLR2E	M4
NDUFV2	M5
ERCC3	M1
TRIM21	M1
EIF2AK2	M2
TFE3	M2
SRM	M2
SLC9A1	M1
CSNK2A2	M1
NFKB1	M1
TYMP	M9
ATP2B1	M2
EIF2S2	M2
ANXA7	M10
BTF3	M6
RAB3A	M7
RAB3B	M5
RAB4A	M1
RAB5A	M6
RAB6A	M11
MSH3	M1
MX2	M2
PSMB1	M3
M6PR	M7
COX5A	M1
LMNB1	M4
CAST	M3
IMPDH1	M2
COL5A1	M12
AGA	M9
RASA1	M6
PTMS	M6
CDK11B	M4
GSTM3	M3
ATP6V1B2	M9
ATP6V1C1	M9
CSRP1	M8
FLNA	M8
NF1	M2
MAOA	M1
ACO1	M3
NT5E	M6
TAF1	Not.Correlated
VDAC1	M5
BGN	M3
SDHB	M5
CD9	M2
COMT	M6
TGM2	M8
MMUT	M3
OSBP	M2
PCMT1	M3
FBL	M8
RPS4Y1	M4
GART	M6
TNXB	M8
PAICS	M2
SCP2	M5
UBA1	M2
GPX3	M6
NME2	M2
ENPP1	M1
KCNA4	M2
FDXR	M5
HNRNPA2B1	M4
IGFBP4	M6
UQCRC2	M5
FECH	M2
CES1	M1
FBLN1	M9
TCEA1	M2
PTGS1	M6
ITGA6	M1
SFPQ	M4
TUBG1	M2
PPIB	M12
ME2	M1
WARS1	M2
RPS3	M7
GCSH	M5
RPS6KB1	M1
JAK1	M2
SP100	M5
AHCY	M3
CFL1	M2
EIF4B	M11
ATP2B4	M2
DGKA	M2
CPT2	M6
DTYMK	M7
RRM1	M6
COX7A1	M10
CCND1	M2
KDELR1	M4
EEF1B2	M2
ATP5PB	M5
IGFBP5	M6
ACP1	M3
ACAT1	M5
TNC	M3
MYL9	M8
POLR2A	M6
CDK2	M2
MCM3	M7
NFYB	M7
AZGP1	M1
MPST	M3
RPS12	M7
FAS	M2
DNAJB1	M2
DNAJB2	M7
ATP5F1A	M5
MT3	M2
CTSS	M2
PSMA1	M3
PSMA2	M3
PSMA3	M2
PSMA4	M2
COL5A3	M6
ITGA3	M9
PTX3	M12
MSN	M2
DDX6	M3
DNMT1	M8
U2AF2	M4
RPL13	M7
IVD	M5
S100A4	M3
MGAT1	M1
HMGB2	M2
PTBP1	M4
TARS1	M2
VARS1	M2
EEF1G	M7
FKBP2	M3
STOM	M6
AK4	M2
ANXA13	M1
YWHAQ	M2
MAPK3	M3
ATP6V0C	M5
DPP4	M9
ARNT	M1
RPL10	M7
COL8A1	M9
RPA1	M5
APEX1	M2
CD82	M6
DCK	M1
CAD	M6
CALR	M12
MAP4	M2
CANX	M6
PSMB8	M8
PSMB9	M3
PSMA5	M3
PSMB4	M3
PSMB6	M2
PSMB5	M2
GSTM2	M3
ABCD3	M3
LOX	M9
NDUFS1	M5
POLD1	M1
TEAD1	M1
SMARCA1	M4
MAPK1	M3
ERCC5	M1
PTPRM	M11
LAP3	M3
HSD11B1	M1
S100A2	M3
GTF2E2	M1
TPP2	M3
IMPA1	M3
CCN2	M8
EPHA2	M8
EPHB2	M5
SHC1	M6
MPG	M2
CRABP2	M3
TKT	M3
CASP1	M3
SERPINB3	M1
LMOD1	M8
RBMS1	M8
PML	M6
EEF1D	M2
MARCKS	M2
AQP1	M1
GNA11	M1
ALDH4A1	M1
ERP29	M5
PRDX6	M3
GATD3	M5
BLVRB	M3
PRDX5	M3
DDT	M3
PRDX3	M5
ATP5F1D	M5
RPL12	M7
ECHS1	M1
CMPK1	M3
PEBP1	M3
PDIA3	M12
PPP2R1A	M2
PPIF	M5
NMT1	M1
HLA-B.2	M3
HLA-B.3	M11
HLA-B.4	M5
HMOX2	M2
ADSS2	M6
LRPAP1	M5
TSPO	M5
ADSL	M3
CLIP1	M1
SRI	M3
GSTT1	M3
SERPINB1	M1
SLC7A1	M9
ALDH1B1	M2
POLR2B	M1
SDHA	M5
GDI1	M4
S100A7	M7
MAT2A	M2
CPS1	M1
RRM2	M3
SDC4	M1
TIA1	M6
DNAJA1	M6
AKT1	M1
UQCRC1	M5
HIBADH	M5
ATIC	M2
HNRNPH3	M4
HNRNPH1	M4
YWHAB	M3
SFN	M3
STIP1	M2
S100A11	M2
PRDX2	M3
GK	M4
DCTD	M7
PYCR1	M3
GBP1	M3
GBP2	M1
STX2	M1
CTH	M3
RPL9	M7
ACSL1	M9
KIF5B	M2
CSTF2	M4
DUT	M4
ABCC1	M6
S100A3	M1
ABCD1	M10
KDELR2	M4
MCM4	M1
MCM5	M3
MCM7	M7
GALNS	M6
SDC2	M1
SHMT2	M4
HSPA4	M2
MPI	M3
GPC1	M5
PFN2	M3
CTNNA1	M8
CTNNB1	M8
PHB1	M5
SERPINB6	M2
NF2	M2
RDX	M2
RPA3	M4
RFC4	M1
RFC2	M1
RFC1	M1
RPL22	M7
GTF2F1	M7
SPR	M3
ADM	M1
PTGS2	M1
THBS2	M6
IDUA	M9
FBN1	M2
FBN2	M1
AGL	M1
MYH9	M8
MYH10	M8
COPB2	M2
SOAT1	M9
ADD1	M8
BSG	M2
TIMP3	M6
FUS	M4
NUP214	M1
DEK	M4
ATP7B	M7
MYH11	M3
GLRX	M3
PPM1A	M5
HMGCL	M5
PSMC2	M2
GGT5	M1
ARL2	M6
ARL3	M3
TRIM23	M6
MAP2K2	M2
ATP5F1C	M5
ATP6V1E1	M4
CPOX	M5
RPL4	M7
NUDT1	M6
LONP1	M5
PGM1	M12
PPP1CC	M1
TGFBR1	M2
GNL1	M3
SERPINF1	M1
DLST	M5
GPX4	M6
SRP14	M4
TGFBR2	M1
NUP62	M1
PPARG	M1
HPCAL1	M10
FDFT1	M1
ZEB1	M5
TAGLN2	M4
TALDO1	M3
ETFB	M5
RBMX	M4
COIL	M5
GGCX	M1
LIPA	M9
ATP6V1A	M9
HSPA9	M4
EIF4A3	M4
RPS19	M7
RPL3	M7
COL15A1	M1
COL18A1	M5
DDOST	M4
ANP32A	M2
FEN1	M9
CAPG	M2
CAP2	M1
IL6ST	M3
TXLNA	M2
CCT6A	M6
NNMT	M4
PSMB10	M2
PBX1	M4
RPL13A	M7
ARL1	M1
STAT3	M3
USP8	M3
PEX19	M1
MDH1	M3
MDH2	M5
RFC5	M2
RFC3	M6
HADHA	M5
EIF2S3	M2
CETN2	M2
EIF2D	M2
PRPH	M11
WNT5A	M1
BUD31	M4
UBA7	M1
NAA10	M2
PPP1R2	M3
CSK	M3
GARS1	M2
IARS1	M2
NBL1	M10
EIF1	M2
ACTR1B	M3
ECI1	M1
TMPO	M4
TMPO.1	M4
STAT1	M4
STAT6	M1
MTREX	M4
AKR1C3	M8
MTOR	M1
PI4KA	M3
EPS15	M7
CASP3	M2
RPS27	M7
RBM34	M1
LRPPRC	M5
ACAA2	M5
RPL35	M7
CDKN2A	M6
PRCP	M9
HTT	M2
ECE1	M5
SLC1A3	M7
SLC1A4	M1
PAFAH1B1	M6
MCAM	M1
CRAT	M5
CTSK	M9
MATR3	M4
MSH2	M3
GPD2	M5
SSR1	M4
ALDH3B1	M2
RANBP1	M2
NAMPT	M3
PSMC4	M2
TSFM	M5
ASPA	M7
PPIC	M12
VDAC2	M5
ACADSB	M7
CBX5	M1
USP5	M3
MAPK9	M4
MKI67	M1
RANGAP1	M7
RECQL	M4
NOP2	M4
ATRX	M1
CRK	M2
CRKL	M3
MTIF2	M1
BAG6	M1
NSF	M2
MAP2K3	M2
RPL27A	M7
RPL5	M7
RPL21	M1
RPL28	M7
RPS9	M7
RPS5	M7
RPS10	M7
MAP1B	M2
GNPDA1	M1
YAP1	M3
UTRN	M7
IQGAP1	M3
GYG1	M3
STT3A	M4
CAPZA2	M4
CAPZB	M1
EIF1AX	M2
ALDH1A3	M3
QARS1	M6
RPL29	M7
LGALS7	M2
UQCRFS1	M5
ATP5PO	M5
LIMS1	M4
CXCL12	M3
PREP	M3
ME1	M1
IREB2	M1
PIP4K2A	M3
ARCN1	M2
LSS	M5
GCLM	M3
CD151	M3
PSMD8	M2
PRRC2A	M2
GSS	M2
CCT5	M2
NES	M9
HSPA13	M7
CSNK1A1	M6
IDH2	M5
PITPNB	M3
HSPA7	M12
ADGRE5	M2
MARCKSL1	M6
PXN	M9
CAMLG	M2
MAPKAPK2	M1
ALDH9A1	M8
RPL34	M7
LMAN1	M4
NASP	M1
FASN	M6
FNTA	M1
CCT3	M2
MRPL19	M5
TUFM	M5
AMPH	M1
ALDH7A1	M5
CDC34	M1
INPP1	M2
SRP9	M4
PCYT1A	M4
AARS1	M2
CARS1	M2
HARS2	M1
SARS1	M2
PPM1F	M1
CASP4	M3
CEBPD	M1
PSMB3	M3
PSMB2	M1
MCM2	M1
COMP	M2
ACADVL	M10
YLPM1	M1
TMED10	M3
RBM25	M4
NUMB	M1
PSEN1	M1
EIF2B2	M3
HINT1	M3
NUP153	M4
RANBP2	M4
NDUFV1	M5
GSK3B	M7
NT5C2	M2
SEPHS1	M4
GMPS	M7
LIG3	M2
MRE11	M4
ENTPD1	M3
HNMT	M1
GNAQ	M6
GNG10	M3
IDH3A	M1
MMP14	M5
GDI2	M3
EMD	M2
CPT1A	M2
SERPINB8	M3
SERPINB9	M1
SERPINH1	M12
CSRP3	M8
PDLIM4	M8
ST13	M3
PEX5	M2
VASP	M8
DNM2	M2
METAP2	M11
NUDT2	M1
CDK7	M4
CDK9	M6
PPT1	M9
RPL14	M7
CCT8	M2
CCT4	M1
ANXA11	M6
FXR1	M9
FXR2	M1
RAB5C	M10
RAB7A	M5
RAB9A	M6
RAB13	M11
RAB27A	M1
PLCD1	M1
DAP3	M5
DUSP3	M1
SMARCA2	M11
SMARCA4	M1
IDH3G	M5
GALK1	M1
SSR4	M4
BCAP31	M6
TPMT	M3
MECP2	M6
HCFC1	M4
CAV2	M2
ALDH3A2	M10
HSD17B4	M1
PSMD7	M2
SGSH	M9
STAT5B	M1
USP11	M9
CLCN7	M6
DYNLT3	M1
VAMP7	M3
RPS6KA3	M1
HDGF	M3
LUM	M5
PRELP	M3
CNN1	M8
CCNH	M3
UBE2E1	M1
NDUFA8	M5
HNRNPA3	M4
PGD	M3
HNRNPM	M4
KPNA2	M2
KPNA1	M5
NCBP2	M4
RAP1GDS1	M2
JAK3	M1
POLR2H	M6
ARHGDIA	M3
AGFG1	M10
HNRNPF	M1
STAT2	M3
MSH6	M1
RIDA	M5
SMS	M2
HK2	M3
EFNA5	M2
MRPL12	M5
NDST1	M1
THOP1	M3
AKR1C2	M8
CAPZA1	M3
HMGA2	M5
CRIP2	M3
NUP98	M2
BLVRA	M2
SLC25A1	M5
PPP5C	M3
ARFIP2	M2
ARFIP1	M2
NUBP1	M2
ACLY	M2
METAP1	M9
SUCLG1	M5
RABGGTB	M1
COPB1	M2
COPA	M2
CTSC	M8
AP3M2	M5
AP2S1	M3
HCCS	M5
ITGA8	M1
PTTG1IP	M1
SMTN	M5
SLC16A1	M3
IST1	M1
SEC24C	M2
SUB1	M7
BLM	M4
RARS1	M2
ATXN3	M2
CACNA2D1	M1
YARS1	M2
USP14	M2
PRKAG1	M1
HSPA2	M2
BCAT1	M5
ATP1B3	M10
RAD23A	M3
RAD23B	M3
EPHB3	M3
EPHA4	M7
NAGLU	M9
GALC	M1
AK2	M5
PRRX1	M5
GYS2	M7
EMP3	M11
ALDH18A1	M5
NAPA	M3
EIF5	M2
SLC12A2	M1
PSMD4	M2
DRG2	M1
RRAD	M1
PLTP	M1
CSE1L	M1
TMBIM6	M1
VCP	M2
MFAP1	M2
MFAP4	M9
HADHB	M5
MANF	M1
NAP1L1	M2
CASP7	M1
CASP6	M1
ADK	M3
ADAR	M1
LAMB2	M6
CDH11	M2
CDH13	M8
SEC13	M2
SNU13	M4
NPEPPS	M3
HNRNPH2	M5
OXCT1	M5
SUMO3	M3
EIF3B	M2
FCGRT	M7
BID	M1
ATP5MF	M5
RRP1	M4
MARS1	M2
ITGA1	M1
ARPP19	M6
AP1S2	M3
ATP5MJ	M5
ATP5ME	M5
EIF6	M1
CTBP2	M4
NDUFA6	M3
PRSS12	M2
BCAR1	M2
STX17	M7
JAM2	M1
TMEM33	M3
SYNJ2BP	M2
GEMIN4	M2
PCBP3	M3
NUP107	M1
GSDMD	M2
EPPK1	M1
ANTXR2	M3
MTPN	M3
RAB15	M11
GNG2	M2
ARPC4	M2
CD81	M10
SEC61G	M4
TPI1	M4
PLP1	M1
EIF3E	M2
SEC61B	M3
PTEN	M1
PPP4C	M1
GABARAPL2	M6
ROMO1	M1
UBE2G2	M1
MYL6	M8
EIF4A1	M2
RPS20	M7
PRPS1	M5
PSMA6	M1
S100A10	M8
CDC42	M1
DSTN	M8
GMFB	M3
KRTDAP	M1
RAB8A	M5
SPCS3	M11
SRP54	M2
RAB2A	M4
RAB5B	M1
RAB10	M6
UBE2D3	M2
UBE2M	M3
UBE2K	M2
UBE2N	M3
RAB14	M5
ACTR3	M2
ACTR2	M2
ACTR1A	M3
TMEM258	M11
COPS2	M2
ABCE1	M2
RAP1B	M6
RAP2B	M6
RPS3A	M1
RPL26	M7
PSME3	M3
RPL15	M7
RPL27	M7
ATP6V0D1	M1
PCBD1	M3
RPL37A	M7
RHOA	M3
RND3	M1
NCALD	M1
HSPE1	M5
SEC61A1	M4
LYZ	M1
VBP1	M2
STXBP1	M1
B2M	M3
DAD1	M3
NPC2	M1
COPZ1	M2
SUMO2	M3
UFM1	M3
DCAF7	M1
WDR5	M4
AP1S1	M1
NUTF2	M3
HNRNPK	M4
YWHAG	M3
RRAS2	M10
TIMM10	M1
RPS7	M7
PPP1CA	M2
PPP1CB	M1
NCS1	M2
PSMC1	M2
PSMC5	M2
RPS8	M7
RPS15A	M7
RPS16	M7
UBE2G1	M1
UBE2H	M1
YWHAE	M2
RPS14	M7
RPS23	M7
RPS18	M7
RPS29	M7
RPS13	M7
RPS11	M7
SNRPE	M4
SNRPF	M3
LSM3	M4
LSM6	M4
SNRPD1	M4
SNRPD2	M11
SNRPD3	M4
TMSB4X	M2
ARF6	M6
PSMC6	M3
RPL7A	M7
POLR2G	M8
ETF1	M2
CNBP	M6
RPS4X	M7
PPP2CB	M3
ACTA2	M8
RHOB	M1
RPL23A	M7
RPS6	M7
H4C1	M4
RAB1A	M5
RAN	M2
RPL23	M7
RAP1A	M6
RPS15	M7
RPS24	M7
RPS25	M7
RPS26	M7
RPS28	M7
FAU	M7
GNB1	M6
POLR2L	M4
RBX1	M3
GNB2	M6
RPL30	M1
RPL31	M7
RPL10A	M7
RPL32	M7
RPL11	M7
RPL8	M7
PPIA	M3
FKBP1A	M3
RPS27A	M5
GRB2	M4
TRA2B	M4
RAC1	M3
AP2B1	M2
VAMP2	M2
GNAI1	M2
PPP3R1	M1
YWHAZ	M2
PPP2R2A	M2
SUMO1	M5
DYNLL1	M9
DYNLT1	M3
RPL38	M7
SKP1	M4
GNG5	M2
RPS21	M7
EIF5A	M2
RACK1	M1
ACTG1	M8
UBE2I	M11
TMSB10	M2
PPP2CA	M2
YBX1	M7
SEC11A	M2
CSNK2B	M9
TPM4	M8
UBE2L3	M2
EEF1A1	M2
FKBP1B	M1
ACTA1	M8
TUBA1B	M2
TUBA4A	M3
TUBB4B	M2
CSNK2A1	M1
PAFAH1B2	M3
H3C1	M4
HBA1	M8
NOP14	M3
IGBP1	M2
SIRPA	M1
PSPH	M2
EIF4G2	M7
RPP38	M2
RPP30	M4
GTF2I	M4
DLG4	M1
PIP4K2B	M5
CNTNAP1	M1
CCT2	M2
RAE1	M3
GSTO1	M3
DENND2B	M3
PRKDC	M4
ADAM17	M2
BLOC1S1	M3
SRPX	M7
MAP1A	M2
IFI35	M3
NUCB2	M1
ABAT	M1
BASP1	M9
DCD	M1
TMF1	M1
MRPS22	M5
MRPS25	M7
MRPS10	M1
MRPS35	M3
MRPS5	M6
KGD4	M1
MRPS21	M1
MRPS34	M5
MRPS6	M5
MRPS9	M3
SARNP	M4
LACTB	M6
RPL24	M7
RPL36A	M1
CBX1	M4
ARF5	M2
ERH	M4
RHOG	M6
RPL19	M7
SERF2	M2
SRSF3	M4
MXRA7	M2
H3-3A	M2
FOXK1	M3
DAB2	M2
FBLN2	M9
VLDLR	M5
HSPG2	M2
EFNB1	M2
RBM10	M1
RBM3	M9
ATP2C1	M5
CYCS	M5
TFAM	M5
PITPNA	M3
SLC25A3	M5
HDLBP	M7
CDK6	M1
CDK5	M1
CDK17	M3
PURA	M9
CDC42EP1	M2
CLTC	M3
NFKB2	M10
FKBP3	M2
REEP5	M6
SORD	M1
HNRNPU	M4
SPTBN1	M1
TIAL1	M1
SET	M4
SRSF2	M4
RELB	M1
AMPD3	M2
AMPD2	M2
CTBS	M9
FABP5	M2
ANK2	M5
CAP1	M2
IFITM3	M6
IFITM2	M1
SLC7A5	M8
DR1	M9
EXOSC10	M4
OTUD4	M3
PFKP	M4
ATP2B2	M2
XPC	M2
EWSR1	M4
PLCB3	M1
TAGLN	M8
AKAP17A	M8
DHODH	M6
PRKCE	M1
OGDH	M5
ALDH6A1	M5
CYP27A1	M6
DSG1	M10
DSC2	M3
H1-1	M1
RPL18A	M7
MAP2K1	M4
FKBP4	M2
PLOD1	M12
NUCB1	M6
RPL6	M7
[truncated: 2,614 more rows]
