# Supplementary material for: A Multi-Omics Framework for Decoding Disease Mechanisms: Insights From Methylmalonic Aciduria
Source: Mol Cell Proteomics. 2025 May 26;24(7):100998. doi: 10.1016/j.mcpro.2025.100998 (PMC12226375; doi:10.1016/j.mcpro.2025.100998)
Supplement: Table S9 [file mmc9.xlsx]

## Sheet: M3_enrichment
Supplemental Table S9 Enrichment analysis for modules M3, M4, M5, M6, M9, M10 and M12 from proteomics data.
GroupID	Category	Term	Description	LogP	Log(q-value)	Genes	Symbols	InTerm_InList
1_Summary	GO Biological Processes	GO:0006749	glutathione metabolic process	-6.90167	-2.68606	2539,2730,2739,2936,2944,2946,2947,2950,2952,3417,6647,9446,11315,26873,5226,9588,10314,51056,79017,2098,10327,95,128,874,9049,10728,54928,55902,84836,134147,347734,873,387,445,1432,5562,5879,6612,6613,7295,387082,3265,3839,3840,5566,5578,5594,5595,6774,1152,10797,114879,581,841,642,1491,2182,10654,10768,58478	G6PD,GCLM,GLO1,GSR,GSTM1,GSTM2,GSTM3,GSTP1,GSTT1,IDH1,SOD1,GSTO1,PARK7,OPLAH,PGD,PRDX6,LANCL1,LAP3,GGCT,ESD,AKR1A1,ACY1,ADH5,CBR3,AIP,PTGES3,BPNT2,ACSS2,ABHD14B,CMBL,SLC35B2,CBR1,RHOA,ASS1,MAPK14,PRKAA1,RAC1,SUMO3,SUMO2,TXN,SUMO4,HRAS,KPNA3,KPNA4,PRKACA,PRKCA,MAPK1,MAPK3,STAT3,CKB,MTHFD2,OSBPL5,BAX,CASP8,BLMH,CTH,ACSL4,PMVK,AHCYL1,ENOPH1	60/-
1_Member	GO Biological Processes	GO:0006749	glutathione metabolic process	-6.90167	-2.68606	2539,2730,2739,2936,2944,2946,2947,2950,2952,3417,6647,9446,11315,26873	G6PD,GCLM,GLO1,GSR,GSTM1,GSTM2,GSTM3,GSTP1,GSTT1,IDH1,SOD1,GSTO1,PARK7,OPLAH	14/25
1_Member	KEGG Pathway	hsa00480	Glutathione metabolism	-5.81309	-2.24633	2539,2730,2936,2944,2946,2947,2950,2952,3417,5226,9446,9588,10314,26873,51056,79017	G6PD,GCLM,GSR,GSTM1,GSTM2,GSTM3,GSTP1,GSTT1,IDH1,PGD,GSTO1,PRDX6,LANCL1,OPLAH,LAP3,GGCT	16/37
1_Member	Reactome Gene Sets	R-HSA-156590	Glutathione conjugation	-5.42133	-1.92153	2098,2730,2944,2946,2947,2950,2952,9446,10327,26873,79017	ESD,GCLM,GSTM1,GSTM2,GSTM3,GSTP1,GSTT1,GSTO1,AKR1A1,OPLAH,GGCT	11/20
1_Member	Reactome Gene Sets	R-HSA-211859	Biological oxidations	-4.23766	-1.17614	95,128,874,2098,2730,2944,2946,2947,2950,2952,9049,9446,10327,10728,26873,54928,55902,79017,84836,134147,347734	ACY1,ADH5,CBR3,ESD,GCLM,GSTM1,GSTM2,GSTM3,GSTP1,GSTT1,AIP,GSTO1,AKR1A1,PTGES3,OPLAH,BPNT2,ACSS2,GGCT,ABHD14B,CMBL,SLC35B2	21/72
1_Member	Reactome Gene Sets	R-HSA-156580	Phase II - Conjugation of compounds	-4.06602	-1.10132	2098,2730,2944,2946,2947,2950,2952,9446,10327,26873,54928,79017,84836,347734	ESD,GCLM,GSTM1,GSTM2,GSTM3,GSTP1,GSTT1,GSTO1,AKR1A1,OPLAH,BPNT2,GGCT,ABHD14B,SLC35B2	14/39
1_Member	KEGG Pathway	hsa00980	Metabolism of xenobiotics by cytochrome P450	-3.64781	-0.808053	128,873,874,2944,2946,2947,2950,2952,9446	ADH5,CBR1,CBR3,GSTM1,GSTM2,GSTM3,GSTP1,GSTT1,GSTO1	9/20
1_Member	WikiPathways	WP100	Glutathione metabolism	-3.53141	-0.771968	2539,2730,2936,2944,2946,3417,26873	G6PD,GCLM,GSR,GSTM1,GSTM2,IDH1,OPLAH	7/13
1_Member	KEGG Pathway	hsa05418	Fluid shear stress and atherosclerosis	-3.32603	-0.708551	387,445,1432,2944,2946,2947,2950,2952,5562,5879,6612,6613,7295,9446,387082	RHOA,ASS1,MAPK14,GSTM1,GSTM2,GSTM3,GSTP1,GSTT1,PRKAA1,RAC1,SUMO3,SUMO2,TXN,GSTO1,SUMO4	15/50
1_Member	KEGG Pathway	hsa05207	Chemical carcinogenesis - receptor activation	-3.03036	-0.59927	2944,2946,2947,2952,3265,3839,3840,5566,5578,5594,5595,6774,9049,9446,10728	GSTM1,GSTM2,GSTM3,GSTT1,HRAS,KPNA3,KPNA4,PRKACA,PRKCA,MAPK1,MAPK3,STAT3,AIP,GSTO1,PTGES3	15/53
1_Member	GO Biological Processes	GO:0006575	cellular modified amino acid metabolic process	-2.98202	-0.574737	445,1152,2539,2730,2739,2936,2944,2946,2947,2950,2952,3417,6647,9446,10797,11315,26873,114879	ASS1,CKB,G6PD,GCLM,GLO1,GSR,GSTM1,GSTM2,GSTM3,GSTP1,GSTT1,IDH1,SOD1,GSTO1,MTHFD2,PARK7,OPLAH,OSBPL5	18/70
1_Member	KEGG Pathway	hsa00982	Drug metabolism - cytochrome P450	-2.84733	-0.516053	128,2944,2946,2947,2950,2952,9446	ADH5,GSTM1,GSTM2,GSTM3,GSTP1,GSTT1,GSTO1	7/16
1_Member	GO Biological Processes	GO:0051121	hepoxilin metabolic process	-2.7746	-0.516053	2944,2946,2950	GSTM1,GSTM2,GSTP1	3/3
1_Member	GO Biological Processes	GO:0051122	hepoxilin biosynthetic process	-2.7746	-0.516053	2944,2946,2950	GSTM1,GSTM2,GSTP1	3/3
1_Member	GO Biological Processes	GO:0051410	detoxification of nitrogen compound	-2.7746	-0.516053	2944,2946,2947	GSTM1,GSTM2,GSTM3	3/3
1_Member	GO Biological Processes	GO:0070458	cellular detoxification of nitrogen compound	-2.7746	-0.516053	2944,2946,2947	GSTM1,GSTM2,GSTM3	3/3
1_Member	GO Biological Processes	GO:1901685	glutathione derivative metabolic process	-2.7746	-0.516053	2944,2950,10327	GSTM1,GSTP1,AKR1A1	3/3
1_Member	GO Biological Processes	GO:1901687	glutathione derivative biosynthetic process	-2.7746	-0.516053	2944,2950,10327	GSTM1,GSTP1,AKR1A1	3/3
1_Member	KEGG Pathway	hsa05204	Chemical carcinogenesis - DNA adducts	-2.66329	-0.463102	873,2944,2946,2947,2950,2952,9446	CBR1,GSTM1,GSTM2,GSTM3,GSTP1,GSTT1,GSTO1	7/17
1_Member	KEGG Pathway	hsa01524	Platinum drug resistance	-2.64353	-0.462977	581,841,2944,2946,2947,2950,2952,5594,5595,9446	BAX,CASP8,GSTM1,GSTM2,GSTM3,GSTP1,GSTT1,MAPK1,MAPK3,GSTO1	10/31
1_Member	GO Biological Processes	GO:0006790	sulfur compound metabolic process	-2.43676	-0.411171	642,1491,2182,2539,2730,2739,2936,2944,2946,2947,2950,2952,3417,6647,9446,10327,10654,10768,11315,26873,54928,55902,58478,84836,347734	BLMH,CTH,ACSL4,G6PD,GCLM,GLO1,GSR,GSTM1,GSTM2,GSTM3,GSTP1,GSTT1,IDH1,SOD1,GSTO1,AKR1A1,PMVK,AHCYL1,PARK7,OPLAH,BPNT2,ACSS2,ENOPH1,ABHD14B,SLC35B2	25/121
1_Member	GO Biological Processes	GO:0018916	nitrobenzene metabolic process	-2.21296	-0.324423	2944,2946,2947	GSTM1,GSTM2,GSTM3	3/4
1_Member	GO Biological Processes	GO:0006805	xenobiotic metabolic process	-2.19286	-0.317783	873,874,2944,2946,2947,2950,9049,9446,134147	CBR1,CBR3,GSTM1,GSTM2,GSTM3,GSTP1,AIP,GSTO1,CMBL	9/30
2_Summary	Reactome Gene Sets	R-HSA-449147	Signaling by Interleukins	-6.72993	-2.68606	301,829,834,841,1432,2335,3688,4615,5055,5306,5478,5528,5566,5594,5595,5682,5686,5692,5698,5702,5711,5715,5716,5720,5721,5781,6233,6647,6772,6773,6774,6813,6845,6888,7334,7335,7525,8454,9049,9180,9446,9978,10197,29110,552900,161,642,1175,1445,1639,1759,1778,1781,2280,3122,3265,3710,5817,5879,6280,6494,7174,7529,8881,8905,9039,9040,9320,9520,9730,10120,10121,10540,10768,10952,29927,51128,64320,845…	ANXA1,CAPZA1,CASP1,CASP8,MAPK14,FN1,ITGB1,MYD88,SERPINB2,PITPNA,PPIA,PPP2R5D,PRKACA,MAPK1,MAPK3,PSMA1,PSMA5,PSMB4,PSMB9,PSMC3,PSMD5,PSMD9,PSMD10,PSME1,PSME2,PTPN11,RPS27A,SOD1,STAT1,STAT2,STAT3,STXBP2,VAMP7,TALDO1,UBE2N,UBE2V1,YES1,CUL1,AIP,OSMR,GSTO1,RBX1,PSME3,TBK1,BOLA2,AP2A2,BLMH,AP2S1,CSK,DCTN1,DNM1,DYNC1H1,DYNC1I2,FKBP1A,HLA-DRA,HRAS,ITPR3,PVR,RAC1,S100A9,SIPA1,TPP2,YWHAB,CDC16,AP1S2,UBA3,U…	154/-
2_Member	Reactome Gene Sets	R-HSA-449147	Signaling by Interleukins	-6.72993	-2.68606	301,829,834,841,1432,2335,3688,4615,5055,5306,5478,5528,5566,5594,5595,5682,5686,5692,5698,5702,5711,5715,5716,5720,5721,5781,6233,6647,6772,6773,6774,6813,6845,6888,7334,7335,7525,8454,9049,9180,9446,9978,10197,29110,552900	ANXA1,CAPZA1,CASP1,CASP8,MAPK14,FN1,ITGB1,MYD88,SERPINB2,PITPNA,PPIA,PPP2R5D,PRKACA,MAPK1,MAPK3,PSMA1,PSMA5,PSMB4,PSMB9,PSMC3,PSMD5,PSMD9,PSMD10,PSME1,PSME2,PTPN11,RPS27A,SOD1,STAT1,STAT2,STAT3,STXBP2,VAMP7,TALDO1,UBE2N,UBE2V1,YES1,CUL1,AIP,OSMR,GSTO1,RBX1,PSME3,TBK1,BOLA2	45/174
2_Member	Reactome Gene Sets	R-HSA-1280218	Adaptive Immune System	-6.20877	-2.46592	161,642,829,1175,1445,1639,1759,1778,1781,2280,3122,3265,3688,3710,4615,5478,5528,5566,5682,5686,5692,5698,5702,5711,5715,5716,5720,5721,5781,5817,5879,6233,6280,6494,7174,7334,7335,7525,7529,8454,8881,8905,9039,9040,9320,9520,9730,9978,10120,10121,10197,10540,10768,10952,29927,51128,64320,84516,84861,140735,151636,347733	AP2A2,BLMH,CAPZA1,AP2S1,CSK,DCTN1,DNM1,DYNC1H1,DYNC1I2,FKBP1A,HLA-DRA,HRAS,ITGB1,ITPR3,MYD88,PPIA,PPP2R5D,PRKACA,PSMA1,PSMA5,PSMB4,PSMB9,PSMC3,PSMD5,PSMD9,PSMD10,PSME1,PSME2,PTPN11,PVR,RAC1,RPS27A,S100A9,SIPA1,TPP2,UBE2N,UBE2V1,YES1,YWHAB,CUL1,CDC16,AP1S2,UBA3,UBE2M,TRIP12,NPEPPS,DCAF1,RBX1,ACTR1B,ACTR1A,PSME3,DCTN2,AHCYL1,SEC61B,SEC61A1,SAR1B,RNF25,DCTN5,KLHL22,DYNLL2,DTX3L,TUBB2B	62/283
2_Member	Reactome Gene Sets	R-HSA-9759194	Nuclear events mediated by NFE2L2	-5.93248	-2.28655	2539,2730,2936,3417,5052,5226,5682,5686,5692,5698,5702,5711,5715,5716,5720,5721,6233,6888,7086,7295,8454,9978,10197	G6PD,GCLM,GSR,IDH1,PRDX1,PGD,PSMA1,PSMA5,PSMB4,PSMB9,PSMC3,PSMD5,PSMD9,PSMD10,PSME1,PSME2,RPS27A,TALDO1,TKT,TXN,CUL1,RBX1,PSME3	23/67
2_Member	Reactome Gene Sets	R-HSA-9711123	Cellular response to chemical stress	-5.11793	-1.75373	475,645,2539,2730,2936,2950,3417,5052,5226,5682,5686,5692,5698,5702,5711,5715,5716,5720,5721,6233,6647,6774,6888,7001,7086,7295,8454,9588,9978,10072,10197,25824,81502	ATOX1,BLVRB,G6PD,GCLM,GSR,GSTP1,IDH1,PRDX1,PGD,PSMA1,PSMA5,PSMB4,PSMB9,PSMC3,PSMD5,PSMD9,PSMD10,PSME1,PSME2,RPS27A,SOD1,STAT3,TALDO1,PRDX2,TKT,TXN,CUL1,PRDX6,RBX1,DPP3,PSME3,PRDX5,HM13	33/127
2_Member	Reactome Gene Sets	R-HSA-9755511	KEAP1-NFE2L2 pathway	-5.09863	-1.75373	2539,2730,2936,3417,5052,5226,5682,5686,5692,5698,5702,5711,5715,5716,5720,5721,6233,6888,7086,7295,8454,9978,10072,10197	G6PD,GCLM,GSR,IDH1,PRDX1,PGD,PSMA1,PSMA5,PSMB4,PSMB9,PSMC3,PSMD5,PSMD9,PSMD10,PSME1,PSME2,RPS27A,TALDO1,TKT,TXN,CUL1,RBX1,DPP3,PSME3	24/79
2_Member	Reactome Gene Sets	R-HSA-5621481	C-type lectin receptors (CLRs)	-4.55596	-1.34139	841,3265,3710,5566,5682,5686,5692,5698,5702,5711,5715,5716,5720,5721,6233,7334,7335,8454,9039,9040,10197,10768	CASP8,HRAS,ITPR3,PRKACA,PSMA1,PSMA5,PSMB4,PSMB9,PSMC3,PSMD5,PSMD9,PSMD10,PSME1,PSME2,RPS27A,UBE2N,UBE2V1,CUL1,UBA3,UBE2M,PSME3,AHCYL1	22/74
2_Member	Reactome Gene Sets	R-HSA-8878166	Transcriptional regulation by RUNX2	-4.54017	-1.34139	581,3678,5594,5595,5682,5686,5692,5698,5702,5711,5715,5716,5720,5721,6233,6772,7525,8454,9978,10197	BAX,ITGA5,MAPK1,MAPK3,PSMA1,PSMA5,PSMB4,PSMB9,PSMC3,PSMD5,PSMD9,PSMD10,PSME1,PSME2,RPS27A,STAT1,YES1,CUL1,RBX1,PSME3	20/64
2_Member	Reactome Gene Sets	R-HSA-446652	Interleukin-1 family signaling	-4.45542	-1.28661	834,841,4615,5682,5686,5692,5698,5702,5711,5715,5716,5720,5721,5781,6233,6774,7334,7335,8454,9978,10197,29110	CASP1,CASP8,MYD88,PSMA1,PSMA5,PSMB4,PSMB9,PSMC3,PSMD5,PSMD9,PSMD10,PSME1,PSME2,PTPN11,RPS27A,STAT3,UBE2N,UBE2V1,CUL1,RBX1,PSME3,TBK1	22/75
2_Member	Reactome Gene Sets	R-HSA-2454202	Fc epsilon receptor (FCERI) signaling	-4.33726	-1.20845	3265,3710,5594,5595,5682,5686,5692,5698,5702,5711,5715,5716,5720,5721,5879,6233,7334,7335,8454,10197,10768	HRAS,ITPR3,MAPK1,MAPK3,PSMA1,PSMA5,PSMB4,PSMB9,PSMC3,PSMD5,PSMD9,PSMD10,PSME1,PSME2,RAC1,RPS27A,UBE2N,UBE2V1,CUL1,PSME3,AHCYL1	21/71
2_Member	Reactome Gene Sets	R-HSA-1280215	Cytokine Signaling in Immune system	-4.22116	-1.17614	301,829,834,841,960,1432,1445,2335,3122,3265,3434,3688,3839,3840,4615,5055,5306,5478,5528,5566,5594,5595,5682,5686,5692,5698,5702,5711,5715,5716,5720,5721,5781,6233,6647,6772,6773,6774,6813,6845,6888,7334,7335,7525,7706,8454,8480,9039,9040,9049,9180,9446,9978,10197,25820,29110,347733,552900	ANXA1,CAPZA1,CASP1,CASP8,CD44,MAPK14,CSK,FN1,HLA-DRA,HRAS,IFIT1,ITGB1,KPNA3,KPNA4,MYD88,SERPINB2,PITPNA,PPIA,PPP2R5D,PRKACA,MAPK1,MAPK3,PSMA1,PSMA5,PSMB4,PSMB9,PSMC3,PSMD5,PSMD9,PSMD10,PSME1,PSME2,PTPN11,RPS27A,SOD1,STAT1,STAT2,STAT3,STXBP2,VAMP7,TALDO1,UBE2N,UBE2V1,YES1,TRIM25,CUL1,RAE1,UBA3,UBE2M,AIP,OSMR,GSTO1,RBX1,PSME3,ARIH1,TBK1,TUBB2B,BOLA2	58/297
2_Member	Reactome Gene Sets	R-HSA-5607764	CLEC7A (Dectin-1) signaling	-4.22002	-1.17614	841,3710,5682,5686,5692,5698,5702,5711,5715,5716,5720,5721,6233,7334,7335,8454,9039,9040,10197,10768	CASP8,ITPR3,PSMA1,PSMA5,PSMB4,PSMB9,PSMC3,PSMD5,PSMD9,PSMD10,PSME1,PSME2,RPS27A,UBE2N,UBE2V1,CUL1,UBA3,UBE2M,PSME3,AHCYL1	20/67
2_Member	Reactome Gene Sets	R-HSA-8951664	Neddylation	-4.07428	-1.10132	5682,5686,5692,5698,5702,5711,5715,5716,5720,5721,6233,8454,8883,9039,9040,9978,10072,10197,10980,10987,28952,54165,55832,79016,84861,150684	PSMA1,PSMA5,PSMB4,PSMB9,PSMC3,PSMD5,PSMD9,PSMD10,PSME1,PSME2,RPS27A,CUL1,NAE1,UBA3,UBE2M,RBX1,DPP3,PSME3,COPS6,COPS5,CCDC22,DCUN1D1,CAND1,DDA1,KLHL22,COMMD1	26/101
2_Member	Reactome Gene Sets	R-HSA-5683057	MAPK family signaling cascades	-3.99109	-1.04412	989,1445,2335,3265,4747,5037,5528,5536,5566,5594,5595,5682,5686,5692,5698,5702,5711,5715,5716,5720,5721,5781,5879,6233,7414,7529,8682,9693,9978,10197,27161	SEPTIN7,CSK,FN1,HRAS,NEFL,PEBP1,PPP2R5D,PPP5C,PRKACA,MAPK1,MAPK3,PSMA1,PSMA5,PSMB4,PSMB9,PSMC3,PSMD5,PSMD9,PSMD10,PSME1,PSME2,PTPN11,RAC1,RPS27A,VCL,YWHAB,PEA15,RAPGEF2,RBX1,PSME3,AGO2	31/131
2_Member	Reactome Gene Sets	R-HSA-983168	Antigen processing: Ubiquitination & Proteasome degradation	-3.75736	-0.874854	642,5682,5686,5692,5698,5702,5711,5715,5716,5720,5721,6233,7174,7334,7335,8454,8881,9039,9040,9320,9520,9730,9978,10197,64320,84861,151636	BLMH,PSMA1,PSMA5,PSMB4,PSMB9,PSMC3,PSMD5,PSMD9,PSMD10,PSME1,PSME2,RPS27A,TPP2,UBE2N,UBE2V1,CUL1,CDC16,UBA3,UBE2M,TRIP12,NPEPPS,DCAF1,RBX1,PSME3,RNF25,KLHL22,DTX3L	27/111
2_Member	Reactome Gene Sets	R-HSA-5610780	Degradation of GLI1 by the proteasome	-3.65422	-0.808053	5566,5682,5686,5692,5698,5702,5711,5715,5716,5720,5721,6233,8454,9978,10197	PRKACA,PSMA1,PSMA5,PSMB4,PSMB9,PSMC3,PSMD5,PSMD9,PSMD10,PSME1,PSME2,RPS27A,CUL1,RBX1,PSME3	15/47
2_Member	Reactome Gene Sets	R-HSA-202424	Downstream TCR signaling	-3.54706	-0.771968	3122,5682,5686,5692,5698,5702,5711,5715,5716,5720,5721,6233,7334,7335,8454,10197	HLA-DRA,PSMA1,PSMA5,PSMB4,PSMB9,PSMC3,PSMD5,PSMD9,PSMD10,PSME1,PSME2,RPS27A,UBE2N,UBE2V1,CUL1,PSME3	16/53
2_Member	Reactome Gene Sets	R-HSA-5610783	Degradation of GLI2 by the proteasome	-3.54091	-0.771968	5566,5682,5686,5692,5698,5702,5711,5715,5716,5720,5721,6233,8454,9978,10197	PRKACA,PSMA1,PSMA5,PSMB4,PSMB9,PSMC3,PSMD5,PSMD9,PSMD10,PSME1,PSME2,RPS27A,CUL1,RBX1,PSME3	15/48
2_Member	Reactome Gene Sets	R-HSA-5610785	GLI3 is processed to GLI3R by the proteasome	-3.54091	-0.771968	5566,5682,5686,5692,5698,5702,5711,5715,5716,5720,5721,6233,8454,9978,10197	PRKACA,PSMA1,PSMA5,PSMB4,PSMB9,PSMC3,PSMD5,PSMD9,PSMD10,PSME1,PSME2,RPS27A,CUL1,RBX1,PSME3	15/48
2_Member	Reactome Gene Sets	R-HSA-5684996	MAPK1/MAPK3 signaling	-3.48685	-0.751778	1445,2335,3265,4747,5037,5528,5536,5594,5595,5682,5686,5692,5698,5702,5711,5715,5716,5720,5721,5781,6233,7414,7529,8682,9693,9978,10197	CSK,FN1,HRAS,NEFL,PEBP1,PPP2R5D,PPP5C,MAPK1,MAPK3,PSMA1,PSMA5,PSMB4,PSMB9,PSMC3,PSMD5,PSMD9,PSMD10,PSME1,PSME2,PTPN11,RPS27A,VCL,YWHAB,PEA15,RAPGEF2,RBX1,PSME3	27/115
2_Member	Reactome Gene Sets	R-HSA-9006925	Intracellular signaling by second messengers	-3.4839	-0.751778	3710,4615,5305,5528,5566,5573,5578,5594,5595,5682,5686,5692,5698,5702,5711,5715,5716,5720,5721,5781,5879,6009,6233,10197,10768,23028,27161,57459	ITPR3,MYD88,PIP4K2A,PPP2R5D,PRKACA,PRKAR1A,PRKCA,MAPK1,MAPK3,PSMA1,PSMA5,PSMB4,PSMB9,PSMC3,PSMD5,PSMD9,PSMD10,PSME1,PSME2,PTPN11,RAC1,RHEB,RPS27A,PSME3,AHCYL1,KDM1A,AGO2,GATAD2B	28/121
2_Member	Reactome Gene Sets	R-HSA-5676590	NIK-->noncanonical NF-kB signaling	-3.43158	-0.720144	5682,5686,5692,5698,5702,5711,5715,5716,5720,5721,6233,8454,9039,9040,10197	PSMA1,PSMA5,PSMB4,PSMB9,PSMC3,PSMD5,PSMD9,PSMD10,PSME1,PSME2,RPS27A,CUL1,UBA3,UBE2M,PSME3	15/49
2_Member	Reactome Gene Sets	R-HSA-202403	TCR signaling	-3.36994	-0.708551	1445,3122,5682,5686,5692,5698,5702,5711,5715,5716,5720,5721,6233,7334,7335,8454,10197	CSK,HLA-DRA,PSMA1,PSMA5,PSMB4,PSMB9,PSMC3,PSMD5,PSMD9,PSMD10,PSME1,PSME2,RPS27A,UBE2N,UBE2V1,CUL1,PSME3	17/60
2_Member	Reactome Gene Sets	R-HSA-5610787	Hedgehog 'off' state	-3.36994	-0.708551	5566,5573,5682,5686,5692,5698,5702,5711,5715,5716,5720,5721,6233,8454,9978,10197,347733	PRKACA,PRKAR1A,PSMA1,PSMA5,PSMB4,PSMB9,PSMC3,PSMD5,PSMD9,PSMD10,PSME1,PSME2,RPS27A,CUL1,RBX1,PSME3,TUBB2B	17/60
2_Member	Reactome Gene Sets	R-HSA-3858494	Beta-catenin independent WNT signaling	-3.36331	-0.708551	161,387,1175,2790,3710,5578,5682,5686,5692,5698,5702,5711,5715,5716,5720,5721,5879,6233,10197,27161,54331	AP2A2,RHOA,AP2S1,GNG10,ITPR3,PRKCA,PSMA1,PSMA5,PSMB4,PSMB9,PSMC3,PSMD5,PSMD9,PSMD10,PSME1,PSME2,RAC1,RPS27A,PSME3,AGO2,GNG2	21/82
2_Member	Reactome Gene Sets	R-HSA-5607761	Dectin-1 mediated noncanonical NF-kB signaling	-3.32603	-0.708551	5682,5686,5692,5698,5702,5711,5715,5716,5720,5721,6233,8454,9039,9040,10197	PSMA1,PSMA5,PSMB4,PSMB9,PSMC3,PSMD5,PSMD9,PSMD10,PSME1,PSME2,RPS27A,CUL1,UBA3,UBE2M,PSME3	15/50
2_Member	Reactome Gene Sets	R-HSA-5668541	TNFR2 non-canonical NF-kB pathway	-3.32603	-0.708551	5682,5686,5692,5698,5702,5711,5715,5716,5720,5721,6233,8454,9039,9040,10197	PSMA1,PSMA5,PSMB4,PSMB9,PSMC3,PSMD5,PSMD9,PSMD10,PSME1,PSME2,RPS27A,CUL1,UBA3,UBE2M,PSME3	15/50
2_Member	Reactome Gene Sets	R-HSA-8939902	Regulation of RUNX2 expression and activity	-3.32603	-0.708551	5682,5686,5692,5698,5702,5711,5715,5716,5720,5721,6233,6772,8454,9978,10197	PSMA1,PSMA5,PSMB4,PSMB9,PSMC3,PSMD5,PSMD9,PSMD10,PSME1,PSME2,RPS27A,STAT1,CUL1,RBX1,PSME3	15/50
2_Member	Reactome Gene Sets	R-HSA-9020702	Interleukin-1 signaling	-3.31309	-0.708551	841,4615,5682,5686,5692,5698,5702,5711,5715,5716,5720,5721,6233,7334,7335,8454,9978,10197	CASP8,MYD88,PSMA1,PSMA5,PSMB4,PSMB9,PSMC3,PSMD5,PSMD9,PSMD10,PSME1,PSME2,RPS27A,UBE2N,UBE2V1,CUL1,RBX1,PSME3	18/66
2_Member	Reactome Gene Sets	R-HSA-983705	Signaling by the B Cell Receptor (BCR)	-3.31309	-0.708551	2280,3265,3710,5478,5682,5686,5692,5698,5702,5711,5715,5716,5720,5721,6233,8454,10197,10768	FKBP1A,HRAS,ITPR3,PPIA,PSMA1,PSMA5,PSMB4,PSMB9,PSMC3,PSMD5,PSMD9,PSMD10,PSME1,PSME2,RPS27A,CUL1,PSME3,AHCYL1	18/66
2_Member	Reactome Gene Sets	R-HSA-5673001	RAF/MAP kinase cascade	-3.29652	-0.699805	1445,2335,3265,4747,5037,5528,5536,5594,5595,5682,5686,5692,5698,5702,5711,5715,5716,5720,5721,6233,7414,7529,8682,9693,9978,10197	CSK,FN1,HRAS,NEFL,PEBP1,PPP2R5D,PPP5C,MAPK1,MAPK3,PSMA1,PSMA5,PSMB4,PSMB9,PSMC3,PSMD5,PSMD9,PSMD10,PSME1,PSME2,RPS27A,VCL,YWHAB,PEA15,RAPGEF2,RBX1,PSME3	26/112
2_Member	Reactome Gene Sets	R-HSA-4086400	PCP/CE pathway	-3.27768	-0.688653	161,387,1175,5578,5682,5686,5692,5698,5702,5711,5715,5716,5720,5721,5879,6233,10197	AP2A2,RHOA,AP2S1,PRKCA,PSMA1,PSMA5,PSMB4,PSMB9,PSMC3,PSMD5,PSMD9,PSMD10,PSME1,PSME2,RAC1,RPS27A,PSME3	17/61
2_Member	Reactome Gene Sets	R-HSA-8854050	FBXL7 down-regulates AURKA during mitotic entry and in early mitosis	-3.20933	-0.65682	5682,5686,5692,5698,5702,5711,5715,5716,5720,5721,6233,8454,9978,10197	PSMA1,PSMA5,PSMB4,PSMB9,PSMC3,PSMD5,PSMD9,PSMD10,PSME1,PSME2,RPS27A,CUL1,RBX1,PSME3	14/46
2_Member	Reactome Gene Sets	R-HSA-9762114	GSK3B and BTRC:CUL1-mediated-degradation of NFE2L2	-3.20933	-0.65682	5682,5686,5692,5698,5702,5711,5715,5716,5720,5721,6233,8454,9978,10197	PSMA1,PSMA5,PSMB4,PSMB9,PSMC3,PSMD5,PSMD9,PSMD10,PSME1,PSME2,RPS27A,CUL1,RBX1,PSME3	14/46
2_Member	Reactome Gene Sets	R-HSA-1168372	Downstream signaling events of B Cell Receptor (BCR)	-3.1539	-0.621913	2280,3265,5478,5682,5686,5692,5698,5702,5711,5715,5716,5720,5721,6233,8454,10197	FKBP1A,HRAS,PPIA,PSMA1,PSMA5,PSMB4,PSMB9,PSMC3,PSMD5,PSMD9,PSMD10,PSME1,PSME2,RPS27A,CUL1,PSME3	16/57
2_Member	Reactome Gene Sets	R-HSA-2871837	FCERI mediated NF-kB activation	-3.12559	-0.608659	5682,5686,5692,5698,5702,5711,5715,5716,5720,5721,6233,7334,7335,8454,10197	PSMA1,PSMA5,PSMB4,PSMB9,PSMC3,PSMD5,PSMD9,PSMD10,PSME1,PSME2,RPS27A,UBE2N,UBE2V1,CUL1,PSME3	15/52
2_Member	Reactome Gene Sets	R-HSA-9604323	Negative regulation of NOTCH4 signaling	-3.10487	-0.608659	5682,5686,5692,5698,5702,5711,5715,5716,5720,5721,6233,8454,9978,10197	PSMA1,PSMA5,PSMB4,PSMB9,PSMC3,PSMD5,PSMD9,PSMD10,PSME1,PSME2,RPS27A,CUL1,RBX1,PSME3	14/47
2_Member	Reactome Gene Sets	R-HSA-195721	Signaling by WNT	-3.05648	-0.608659	161,387,1175,2790,3710,5528,5578,5682,5686,5692,5698,5702,5711,5715,5716,5720,5721,5879,6233,8454,8724,9559,9978,10197,27161,54331,55737	AP2A2,RHOA,AP2S1,GNG10,ITPR3,PPP2R5D,PRKCA,PSMA1,PSMA5,PSMB4,PSMB9,PSMC3,PSMD5,PSMD9,PSMD10,PSME1,PSME2,RAC1,RPS27A,CUL1,SNX3,VPS26A,RBX1,PSME3,AGO2,GNG2,VPS35	27/122
2_Member	Reactome Gene Sets	R-HSA-5687128	MAPK6/MAPK4 signaling	-2.97516	-0.574737	989,5566,5682,5686,5692,5698,5702,5711,5715,5716,5720,5721,5879,6233,10197,27161	SEPTIN7,PRKACA,PSMA1,PSMA5,PSMB4,PSMB9,PSMC3,PSMD5,PSMD9,PSMD10,PSME1,PSME2,RAC1,RPS27A,PSME3,AGO2	16/59
2_Member	Reactome Gene Sets	R-HSA-9013694	Signaling by NOTCH4	-2.93826	-0.552399	3516,5682,5686,5692,5698,5702,5711,5715,5716,5720,5721,6233,8454,9978,10197	RBPJ,PSMA1,PSMA5,PSMB4,PSMB9,PSMC3,PSMD5,PSMD9,PSMD10,PSME1,PSME2,RPS27A,CUL1,RBX1,PSME3	15/54
2_Member	Reactome Gene Sets	R-HSA-174113	SCF-beta-TrCP mediated degradation of Emi1	-2.8835	-0.520984	5682,5686,5692,5698,5702,5711,5715,5716,5720,5721,6233,8454,10197	PSMA1,PSMA5,PSMB4,PSMB9,PSMC3,PSMD5,PSMD9,PSMD10,PSME1,PSME2,RPS27A,CUL1,PSME3	13/44
2_Member	Reactome Gene Sets	R-HSA-983169	Class I MHC mediated antigen processing & presentation	-2.86775	-0.520984	642,4615,5682,5686,5692,5698,5702,5711,5715,5716,5720,5721,6233,6280,7174,7334,7335,8454,8881,9039,9040,9320,9520,9730,9978,10197,10952,29927,51128,64320,84861,151636	BLMH,MYD88,PSMA1,PSMA5,PSMB4,PSMB9,PSMC3,PSMD5,PSMD9,PSMD10,PSME1,PSME2,RPS27A,S100A9,TPP2,UBE2N,UBE2V1,CUL1,CDC16,UBA3,UBE2M,TRIP12,NPEPPS,DCAF1,RBX1,PSME3,SEC61B,SEC61A1,SAR1B,RNF25,KLHL22,DTX3L	32/157
2_Member	Reactome Gene Sets	R-HSA-4641258	Degradation of DVL	-2.78424	-0.516053	5682,5686,5692,5698,5702,5711,5715,5716,5720,5721,6233,9978,10197	PSMA1,PSMA5,PSMB4,PSMB9,PSMC3,PSMD5,PSMD9,PSMD10,PSME1,PSME2,RPS27A,RBX1,PSME3	13/45
2_Member	GO Biological Processes	GO:0070682	proteasome regulatory particle assembly	-2.7746	-0.516053	5711,5715,5716	PSMD5,PSMD9,PSMD10	3/3
2_Member	Reactome Gene Sets	R-HSA-195253	Degradation of beta-catenin by the destruction complex	-2.76292	-0.511436	5528,5682,5686,5692,5698,5702,5711,5715,5716,5720,5721,6233,8454,9978,10197	PPP2R5D,PSMA1,PSMA5,PSMB4,PSMB9,PSMC3,PSMD5,PSMD9,PSMD10,PSME1,PSME2,RPS27A,CUL1,RBX1,PSME3	15/56
2_Member	Reactome Gene Sets	R-HSA-69052	Switching of origins to a post-replicative state	-2.76292	-0.511436	5682,5686,5692,5698,5702,5711,5715,5716,5720,5721,6233,8454,8881,9978,10197	PSMA1,PSMA5,PSMB4,PSMB9,PSMC3,PSMD5,PSMD9,PSMD10,PSME1,PSME2,RPS27A,CUL1,CDC16,RBX1,PSME3	15/56
2_Member	Reactome Gene Sets	R-HSA-174143	APC/C-mediated degradation of cell cycle proteins	-2.72306	-0.497725	5682,5686,5692,5698,5702,5711,5715,5716,5720,5721,6233,8454,8881,10197	PSMA1,PSMA5,PSMB4,PSMB9,PSMC3,PSMD5,PSMD9,PSMD10,PSME1,PSME2,RPS27A,CUL1,CDC16,PSME3	14/51
2_Member	Reactome Gene Sets	R-HSA-176408	Regulation of APC/C activators between G1/S and early anaphase	-2.72306	-0.497725	5682,5686,5692,5698,5702,5711,5715,5716,5720,5721,6233,8454,8881,10197	PSMA1,PSMA5,PSMB4,PSMB9,PSMC3,PSMD5,PSMD9,PSMD10,PSME1,PSME2,RPS27A,CUL1,CDC16,PSME3	14/51
2_Member	Reactome Gene Sets	R-HSA-453276	Regulation of mitotic cell cycle	-2.72306	-0.497725	5682,5686,5692,5698,5702,5711,5715,5716,5720,5721,6233,8454,8881,10197	PSMA1,PSMA5,PSMB4,PSMB9,PSMC3,PSMD5,PSMD9,PSMD10,PSME1,PSME2,RPS27A,CUL1,CDC16,PSME3	14/51
2_Member	Reactome Gene Sets	R-HSA-5658442	Regulation of RAS by GAPs	-2.72306	-0.497725	3265,5682,5686,5692,5698,5702,5711,5715,5716,5720,5721,6233,9978,10197	HRAS,PSMA1,PSMA5,PSMB4,PSMB9,PSMC3,PSMD5,PSMD9,PSMD10,PSME1,PSME2,RPS27A,RBX1,PSME3	14/51
2_Member	Reactome Gene Sets	R-HSA-174084	Autodegradation of Cdh1 by Cdh1:APC/C	-2.68875	-0.480566	5682,5686,5692,5698,5702,5711,5715,5716,5720,5721,6233,8881,10197	PSMA1,PSMA5,PSMB4,PSMB9,PSMC3,PSMD5,PSMD9,PSMD10,PSME1,PSME2,RPS27A,CDC16,PSME3	13/46
2_Member	Reactome Gene Sets	R-HSA-174154	APC/C:Cdc20 mediated degradation of Securin	-2.68875	-0.480566	5682,5686,5692,5698,5702,5711,5715,5716,5720,5721,6233,8881,10197	PSMA1,PSMA5,PSMB4,PSMB9,PSMC3,PSMD5,PSMD9,PSMD10,PSME1,PSME2,RPS27A,CDC16,PSME3	13/46
2_Member	Reactome Gene Sets	R-HSA-174178	APC/C:Cdh1 mediated degradation of Cdc20 and other APC/C:Cdh1 targeted proteins in late mitosis/early G1	-2.68875	-0.480566	5682,5686,5692,5698,5702,5711,5715,5716,5720,5721,6233,8881,10197	PSMA1,PSMA5,PSMB4,PSMB9,PSMC3,PSMD5,PSMD9,PSMD10,PSME1,PSME2,RPS27A,CDC16,PSME3	13/46
2_Member	Reactome Gene Sets	R-HSA-180585	Vif-mediated degradation of APOBEC3G	-2.68875	-0.480566	5682,5686,5692,5698,5702,5711,5715,5716,5720,5721,6233,9978,10197	PSMA1,PSMA5,PSMB4,PSMB9,PSMC3,PSMD5,PSMD9,PSMD10,PSME1,PSME2,RPS27A,RBX1,PSME3	13/46
2_Member	Reactome Gene Sets	R-HSA-68949	Orc1 removal from chromatin	-2.63577	-0.458185	5682,5686,5692,5698,5702,5711,5715,5716,5720,5721,6233,8454,9978,10197	PSMA1,PSMA5,PSMB4,PSMB9,PSMC3,PSMD5,PSMD9,PSMD10,PSME1,PSME2,RPS27A,CUL1,RBX1,PSME3	14/52
2_Member	Reactome Gene Sets	R-HSA-450531	Regulation of mRNA stability by proteins that bind AU-rich elements	-2.62791	-0.453268	1432,5578,5682,5686,5692,5698,5702,5711,5715,5716,5720,5721,6233,7529,8125,10197,51013	MAPK14,PRKCA,PSMA1,PSMA5,PSMB4,PSMB9,PSMC3,PSMD5,PSMD9,PSMD10,PSME1,PSME2,RPS27A,YWHAB,ANP32A,PSME3,EXOSC1	17/69
2_Member	Reactome Gene Sets	R-HSA-1234176	Oxygen-dependent proline hydroxylation of Hypoxia-inducible Factor Alpha	-2.59684	-0.452301	5682,5686,5692,5698,5702,5711,5715,5716,5720,5721,6233,9978,10197	PSMA1,PSMA5,PSMB4,PSMB9,PSMC3,PSMD5,PSMD9,PSMD10,PSME1,PSME2,RPS27A,RBX1,PSME3	13/47
2_Member	Reactome Gene Sets	R-HSA-187577	SCF(Skp2)-mediated degradation of p27/p21	-2.59684	-0.452301	5682,5686,5692,5698,5702,5711,5715,5716,5720,5721,6233,8454,10197	PSMA1,PSMA5,PSMB4,PSMB9,PSMC3,PSMD5,PSMD9,PSMD10,PSME1,PSME2,RPS27A,CUL1,PSME3	13/47
2_Member	Reactome Gene Sets	R-HSA-5632684	Hedgehog 'on' state	-2.59684	-0.452301	5682,5686,5692,5698,5702,5711,5715,5716,5720,5721,6233,9978,10197	PSMA1,PSMA5,PSMB4,PSMB9,PSMC3,PSMD5,PSMD9,PSMD10,PSME1,PSME2,RPS27A,RBX1,PSME3	13/47
2_Member	Reactome Gene Sets	R-HSA-69017	CDK-mediated phosphorylation and removal of Cdc6	-2.59684	-0.452301	5682,5686,5692,5698,5702,5711,5715,5716,5720,5721,6233,8881,10197	PSMA1,PSMA5,PSMB4,PSMB9,PSMC3,PSMD5,PSMD9,PSMD10,PSME1,PSME2,RPS27A,CDC16,PSME3	13/47
2_Member	Reactome Gene Sets	R-HSA-1257604	PIP3 activates AKT signaling	-2.56478	-0.452301	4615,5305,5528,5594,5595,5682,5686,5692,5698,5702,5711,5715,5716,5720,5721,5781,5879,6009,6233,10197,23028,27161,57459	MYD88,PIP4K2A,PPP2R5D,MAPK1,MAPK3,PSMA1,PSMA5,PSMB4,PSMB9,PSMC3,PSMD5,PSMD9,PSMD10,PSME1,PSME2,PTPN11,RAC1,RHEB,RPS27A,PSME3,KDM1A,AGO2,GATAD2B	23/106
2_Member	Reactome Gene Sets	R-HSA-349425	Autodegradation of the E3 ubiquitin ligase COP1	-2.56421	-0.452301	5682,5686,5692,5698,5702,5711,5715,5716,5720,5721,6233,10197	PSMA1,PSMA5,PSMB4,PSMB9,PSMC3,PSMD5,PSMD9,PSMD10,PSME1,PSME2,RPS27A,PSME3	12/42
2_Member	Reactome Gene Sets	R-HSA-4641257	Degradation of AXIN	-2.56421	-0.452301	5682,5686,5692,5698,5702,5711,5715,5716,5720,5721,6233,10197	PSMA1,PSMA5,PSMB4,PSMB9,PSMC3,PSMD5,PSMD9,PSMD10,PSME1,PSME2,RPS27A,PSME3	12/42
2_Member	Reactome Gene Sets	R-HSA-69601	Ubiquitin Mediated Degradation of Phosphorylated Cdc25A	-2.56421	-0.452301	5682,5686,5692,5698,5702,5711,5715,5716,5720,5721,6233,10197	PSMA1,PSMA5,PSMB4,PSMB9,PSMC3,PSMD5,PSMD9,PSMD10,PSME1,PSME2,RPS27A,PSME3	12/42
2_Member	Reactome Gene Sets	R-HSA-69610	p53-Independent DNA Damage Response	-2.56421	-0.452301	5682,5686,5692,5698,5702,5711,5715,5716,5720,5721,6233,10197	PSMA1,PSMA5,PSMB4,PSMB9,PSMC3,PSMD5,PSMD9,PSMD10,PSME1,PSME2,RPS27A,PSME3	12/42
2_Member	Reactome Gene Sets	R-HSA-69613	p53-Independent G1/S DNA damage checkpoint	-2.56421	-0.452301	5682,5686,5692,5698,5702,5711,5715,5716,5720,5721,6233,10197	PSMA1,PSMA5,PSMB4,PSMB9,PSMC3,PSMD5,PSMD9,PSMD10,PSME1,PSME2,RPS27A,PSME3	12/42
2_Member	Reactome Gene Sets	R-HSA-5358351	Signaling by Hedgehog	-2.55646	-0.450496	5566,5573,5682,5686,5692,5698,5702,5711,5715,5716,5720,5721,6233,8454,9978,10197,347733	PRKACA,PRKAR1A,PSMA1,PSMA5,PSMB4,PSMB9,PSMC3,PSMD5,PSMD9,PSMD10,PSME1,PSME2,RPS27A,CUL1,RBX1,PSME3,TUBB2B	17/70
2_Member	Reactome Gene Sets	R-HSA-453274	Mitotic G2-G2/M phases	-2.55485	-0.450496	1639,1778,1781,5566,5682,5686,5692,5698,5702,5711,5715,5716,5720,5721,6233,7532,8454,9978,10121,10197,10540,347733	DCTN1,DYNC1H1,DYNC1I2,PRKACA,PSMA1,PSMA5,PSMB4,PSMB9,PSMC3,PSMD5,PSMD9,PSMD10,PSME1,PSME2,RPS27A,YWHAG,CUL1,RBX1,ACTR1A,PSME3,DCTN2,TUBB2B	22/100
2_Member	Reactome Gene Sets	R-HSA-69275	G2/M Transition	-2.55485	-0.450496	1639,1778,1781,5566,5682,5686,5692,5698,5702,5711,5715,5716,5720,5721,6233,7532,8454,9978,10121,10197,10540,347733	DCTN1,DYNC1H1,DYNC1I2,PRKACA,PSMA1,PSMA5,PSMB4,PSMB9,PSMC3,PSMD5,PSMD9,PSMD10,PSME1,PSME2,RPS27A,YWHAG,CUL1,RBX1,ACTR1A,PSME3,DCTN2,TUBB2B	22/100
2_Member	Reactome Gene Sets	R-HSA-1234174	Cellular response to hypoxia	-2.50834	-0.430606	5682,5686,5692,5698,5702,5711,5715,5716,5720,5721,6233,9978,10197	PSMA1,PSMA5,PSMB4,PSMB9,PSMC3,PSMD5,PSMD9,PSMD10,PSME1,PSME2,RPS27A,RBX1,PSME3	13/48
2_Member	Reactome Gene Sets	R-HSA-174184	Cdc20:Phospho-APC/C mediated degradation of Cyclin A	-2.50834	-0.430606	5682,5686,5692,5698,5702,5711,5715,5716,5720,5721,6233,8881,10197	PSMA1,PSMA5,PSMB4,PSMB9,PSMC3,PSMD5,PSMD9,PSMD10,PSME1,PSME2,RPS27A,CDC16,PSME3	13/48
2_Member	Reactome Gene Sets	R-HSA-176409	APC/C:Cdc20 mediated degradation of mitotic proteins	-2.50834	-0.430606	5682,5686,5692,5698,5702,5711,5715,5716,5720,5721,6233,8881,10197	PSMA1,PSMA5,PSMB4,PSMB9,PSMC3,PSMD5,PSMD9,PSMD10,PSME1,PSME2,RPS27A,CDC16,PSME3	13/48
2_Member	Reactome Gene Sets	R-HSA-176814	Activation of APC/C and APC/C:Cdc20 mediated degradation of mitotic proteins	-2.50834	-0.430606	5682,5686,5692,5698,5702,5711,5715,5716,5720,5721,6233,8881,10197	PSMA1,PSMA5,PSMB4,PSMB9,PSMC3,PSMD5,PSMD9,PSMD10,PSME1,PSME2,RPS27A,CDC16,PSME3	13/48
2_Member	Reactome Gene Sets	R-HSA-179419	APC:Cdc20 mediated degradation of cell cycle proteins prior to satisfation of the cell cycle checkpoint	-2.50834	-0.430606	5682,5686,5692,5698,5702,5711,5715,5716,5720,5721,6233,8881,10197	PSMA1,PSMA5,PSMB4,PSMB9,PSMC3,PSMD5,PSMD9,PSMD10,PSME1,PSME2,RPS27A,CDC16,PSME3	13/48
2_Member	Reactome Gene Sets	R-HSA-180534	Vpu mediated degradation of CD4	-2.47051	-0.411171	5682,5686,5692,5698,5702,5711,5715,5716,5720,5721,6233,10197	PSMA1,PSMA5,PSMB4,PSMB9,PSMC3,PSMD5,PSMD9,PSMD10,PSME1,PSME2,RPS27A,PSME3	12/43
2_Member	Reactome Gene Sets	R-HSA-211733	Regulation of activated PAK-2p34 by proteasome mediated degradation	-2.47051	-0.411171	5682,5686,5692,5698,5702,5711,5715,5716,5720,5721,6233,10197	PSMA1,PSMA5,PSMB4,PSMB9,PSMC3,PSMD5,PSMD9,PSMD10,PSME1,PSME2,RPS27A,PSME3	12/43
2_Member	Reactome Gene Sets	R-HSA-69541	Stabilization of p53	-2.47051	-0.411171	5682,5686,5692,5698,5702,5711,5715,5716,5720,5721,6233,10197	PSMA1,PSMA5,PSMB4,PSMB9,PSMC3,PSMD5,PSMD9,PSMD10,PSME1,PSME2,RPS27A,PSME3	12/43
2_Member	Reactome Gene Sets	R-HSA-5357801	Programmed Cell Death	-2.42865	-0.411171	581,834,837,841,1676,5339,5594,5595,5682,5686,5692,5698,5702,5711,5715,5716,5720,5721,6233,6774,7529,7532,10197,28988,29082,51765,140735	BAX,CASP1,CASP4,CASP8,DFFA,PLEC,MAPK1,MAPK3,PSMA1,PSMA5,PSMB4,PSMB9,PSMC3,PSMD5,PSMD9,PSMD10,PSME1,PSME2,RPS27A,STAT3,YWHAB,YWHAG,PSME3,DBNL,CHMP4A,STK26,DYNLL2	27/134
2_Member	Reactome Gene Sets	R-HSA-1169091	Activation of NF-kappaB in B cells	-2.42307	-0.411171	5682,5686,5692,5698,5702,5711,5715,5716,5720,5721,6233,8454,10197	PSMA1,PSMA5,PSMB4,PSMB9,PSMC3,PSMD5,PSMD9,PSMD10,PSME1,PSME2,RPS27A,CUL1,PSME3	13/49
2_Member	Reactome Gene Sets	R-HSA-6807070	PTEN Regulation	-2.41618	-0.410169	5594,5595,5682,5686,5692,5698,5702,5711,5715,5716,5720,5721,6009,6233,10197,23028,27161,57459	MAPK1,MAPK3,PSMA1,PSMA5,PSMB4,PSMB9,PSMC3,PSMD5,PSMD9,PSMD10,PSME1,PSME2,RHEB,RPS27A,PSME3,KDM1A,AGO2,GATAD2B	18/78
2_Member	Reactome Gene Sets	R-HSA-169911	Regulation of Apoptosis	-2.38057	-0.385912	5682,5686,5692,5698,5702,5711,5715,5716,5720,5721,6233,10197	PSMA1,PSMA5,PSMB4,PSMB9,PSMC3,PSMD5,PSMD9,PSMD10,PSME1,PSME2,RPS27A,PSME3	12/44
2_Member	Reactome Gene Sets	R-HSA-69563	p53-Dependent G1 DNA Damage Response	-2.38057	-0.385912	5682,5686,5692,5698,5702,5711,5715,5716,5720,5721,6233,10197	PSMA1,PSMA5,PSMB4,PSMB9,PSMC3,PSMD5,PSMD9,PSMD10,PSME1,PSME2,RPS27A,PSME3	12/44
2_Member	Reactome Gene Sets	R-HSA-69580	p53-Dependent G1/S DNA damage checkpoint	-2.38057	-0.385912	5682,5686,5692,5698,5702,5711,5715,5716,5720,5721,6233,10197	PSMA1,PSMA5,PSMB4,PSMB9,PSMC3,PSMD5,PSMD9,PSMD10,PSME1,PSME2,RPS27A,PSME3	12/44
2_Member	Reactome Gene Sets	R-HSA-69615	G1/S DNA Damage Checkpoints	-2.38057	-0.385912	5682,5686,5692,5698,5702,5711,5715,5716,5720,5721,6233,10197	PSMA1,PSMA5,PSMB4,PSMB9,PSMC3,PSMD5,PSMD9,PSMD10,PSME1,PSME2,RPS27A,PSME3	12/44
2_Member	Reactome Gene Sets	R-HSA-9824272	Somitogenesis	-2.38057	-0.385912	3516,5682,5686,5692,5698,5702,5711,5715,5716,5720,5721,10197	RBPJ,PSMA1,PSMA5,PSMB4,PSMB9,PSMC3,PSMD5,PSMD9,PSMD10,PSME1,PSME2,PSME3	12/44
2_Member	Reactome Gene Sets	R-HSA-1236974	ER-Phagosome pathway	-2.35877	-0.3718	4615,5682,5686,5692,5698,5702,5711,5715,5716,5720,5721,6233,6280,10197,10952,29927	MYD88,PSMA1,PSMA5,PSMB4,PSMB9,PSMC3,PSMD5,PSMD9,PSMD10,PSME1,PSME2,RPS27A,S100A9,PSME3,SEC61B,SEC61A1	16/67
2_Member	Reactome Gene Sets	R-HSA-109581	Apoptosis	-2.31839	-0.350802	581,841,1676,5339,5594,5595,5682,5686,5692,5698,5702,5711,5715,5716,5720,5721,6233,6774,7529,7532,10197,28988,51765,140735	BAX,CASP8,DFFA,PLEC,MAPK1,MAPK3,PSMA1,PSMA5,PSMB4,PSMB9,PSMC3,PSMD5,PSMD9,PSMD10,PSME1,PSME2,RPS27A,STAT3,YWHAB,YWHAG,PSME3,DBNL,STK26,DYNLL2	24/117
2_Member	Reactome Gene Sets	R-HSA-75815	Ubiquitin-dependent degradation of Cyclin D	-2.29418	-0.350802	5682,5686,5692,5698,5702,5711,5715,5716,5720,5721,6233,10197	PSMA1,PSMA5,PSMB4,PSMB9,PSMC3,PSMD5,PSMD9,PSMD10,PSME1,PSME2,RPS27A,PSME3	12/45
2_Member	Reactome Gene Sets	R-HSA-9793380	Formation of paraxial mesoderm	-2.29418	-0.350802	3516,5682,5686,5692,5698,5702,5711,5715,5716,5720,5721,10197	RBPJ,PSMA1,PSMA5,PSMB4,PSMB9,PSMC3,PSMD5,PSMD9,PSMD10,PSME1,PSME2,PSME3	12/45
2_Member	Reactome Gene Sets	R-HSA-5689603	UCH proteinases	-2.24137	-0.324423	5682,5686,5692,5698,5702,5711,5715,5716,5720,5721,6233,10197,221937,317772	PSMA1,PSMA5,PSMB4,PSMB9,PSMC3,PSMD5,PSMD9,PSMD10,PSME1,PSME2,RPS27A,PSME3,FOXK1,H2AC21	14/57
2_Member	Reactome Gene Sets	R-HSA-5688426	Deubiquitination	-2.2135	-0.324423	387,5682,5686,5692,5698,5702,5711,5715,5716,5720,5721,5886,5887,6233,7706,8078,8724,10197,55611,221937,317772	RHOA,PSMA1,PSMA5,PSMB4,PSMB9,PSMC3,PSMD5,PSMD9,PSMD10,PSME1,PSME2,RAD23A,RAD23B,RPS27A,TRIM25,USP5,SNX3,PSME3,OTUB1,FOXK1,H2AC21	21/100
2_Member	Reactome Gene Sets	R-HSA-8941858	Regulation of RUNX3 expression and activity	-2.21115	-0.32413	5682,5686,5692,5698,5702,5711,5715,5716,5720,5721,6233,10197	PSMA1,PSMA5,PSMB4,PSMB9,PSMC3,PSMD5,PSMD9,PSMD10,PSME1,PSME2,RPS27A,PSME3	12/46
2_Member	Reactome Gene Sets	R-HSA-69202	Cyclin E associated events during G1/S transition	-2.18517	-0.313234	5682,5686,5692,5698,5702,5711,5715,5716,5720,5721,6233,8454,10197	PSMA1,PSMA5,PSMB4,PSMB9,PSMC3,PSMD5,PSMD9,PSMD10,PSME1,PSME2,RPS27A,CUL1,PSME3	13/52
2_Member	Reactome Gene Sets	R-HSA-69656	Cyclin A:Cdk2-associated events at S phase entry	-2.18517	-0.313234	5682,5686,5692,5698,5702,5711,5715,5716,5720,5721,6233,8454,10197	PSMA1,PSMA5,PSMB4,PSMB9,PSMC3,PSMD5,PSMD9,PSMD10,PSME1,PSME2,RPS27A,CUL1,PSME3	13/52
2_Member	Reactome Gene Sets	R-HSA-450408	AUF1 (hnRNP D0) binds and destabilizes mRNA	-2.13132	-0.267862	5682,5686,5692,5698,5702,5711,5715,5716,5720,5721,6233,10197	PSMA1,PSMA5,PSMB4,PSMB9,PSMC3,PSMD5,PSMD9,PSMD10,PSME1,PSME2,RPS27A,PSME3	12/47
2_Member	Reactome Gene Sets	R-HSA-4608870	Asymmetric localization of PCP proteins	-2.13132	-0.267862	5682,5686,5692,5698,5702,5711,5715,5716,5720,5721,6233,10197	PSMA1,PSMA5,PSMB4,PSMB9,PSMC3,PSMD5,PSMD9,PSMD10,PSME1,PSME2,RPS27A,PSME3	12/47
2_Member	Reactome Gene Sets	R-HSA-9758941	Gastrulation	-2.13132	-0.267862	3516,5682,5686,5692,5698,5702,5711,5715,5716,5720,5721,10197	RBPJ,PSMA1,PSMA5,PSMB4,PSMB9,PSMC3,PSMD5,PSMD9,PSMD10,PSME1,PSME2,PSME3	12/47
2_Member	Reactome Gene Sets	R-HSA-157118	Signaling by NOTCH	-2.11698	-0.258997	2683,3516,5682,5686,5692,5698,5702,5711,5715,5716,5720,5721,6233,6772,8454,9978,10197,27161	B4GALT1,RBPJ,PSMA1,PSMA5,PSMB4,PSMB9,PSMC3,PSMD5,PSMD9,PSMD10,PSME1,PSME2,RPS27A,STAT1,CUL1,RBX1,PSME3,AGO2	18/83
2_Member	Reactome Gene Sets	R-HSA-1236978	Cross-presentation of soluble exogenous antigens (endosomes)	-2.08067	-0.243621	5682,5686,5692,5698,5702,5711,5715,5716,5720,5721,10197	PSMA1,PSMA5,PSMB4,PSMB9,PSMC3,PSMD5,PSMD9,PSMD10,PSME1,PSME2,PSME3	11/42
2_Member	Reactome Gene Sets	R-HSA-350562	Regulation of ornithine decarboxylase (ODC)	-2.08067	-0.243621	5682,5686,5692,5698,5702,5711,5715,5716,5720,5721,10197	PSMA1,PSMA5,PSMB4,PSMB9,PSMC3,PSMD5,PSMD9,PSMD10,PSME1,PSME2,PSME3	11/42
2_Member	Reactome Gene Sets	R-HSA-5362768	Hh mutants are degraded by ERAD	-2.05453	-0.235108	5682,5686,5692,5698,5702,5711,5715,5716,5720,5721,6233,10197	PSMA1,PSMA5,PSMB4,PSMB9,PSMC3,PSMD5,PSMD9,PSMD10,PSME1,PSME2,RPS27A,PSME3	12/48
2_Member	Reactome Gene Sets	R-HSA-5387390	Hh mutants abrogate ligand secretion	-2.05453	-0.235108	5682,5686,5692,5698,5702,5711,5715,5716,5720,5721,6233,10197	PSMA1,PSMA5,PSMB4,PSMB9,PSMC3,PSMD5,PSMD9,PSMD10,PSME1,PSME2,RPS27A,PSME3	12/48
2_Member	Reactome Gene Sets	R-HSA-8948751	Regulation of PTEN stability and activity	-2.05453	-0.235108	5682,5686,5692,5698,5702,5711,5715,5716,5720,5721,6233,10197	PSMA1,PSMA5,PSMB4,PSMB9,PSMC3,PSMD5,PSMD9,PSMD10,PSME1,PSME2,RPS27A,PSME3	12/48
2_Member	GO Biological Processes	GO:0043248	proteasome assembly	-2.02734	-0.235108	5711,5715,5716,23392	PSMD5,PSMD9,PSMD10,ECPAS	4/8
3_Summary	KEGG Pathway	hsa05131	Shigellosis	-6.31484	-2.46592	382,387,581,664,823,831,834,837,960,989,1432,2017,3099,3678,3688,3710,4615,4735,5217,5332,5594,5595,5879,6233,7334,7335,7414,8454,9978,10095,10109,10801,29110,55752,199746,1759,2335	ARF6,RHOA,BAX,BNIP3,CAPN1,CAST,CASP1,CASP4,CD44,SEPTIN7,MAPK14,CTTN,HK2,ITGA5,ITGB1,ITPR3,MYD88,SEPTIN2,PFN2,PLCB4,MAPK1,MAPK3,RAC1,RPS27A,UBE2N,UBE2V1,VCL,CUL1,RBX1,ARPC1B,ARPC2,SEPTIN9,TBK1,SEPTIN11,U2AF1L4,DNM1,FN1	37/-
3_Member	KEGG Pathway	hsa05131	Shigellosis	-6.31484	-2.46592	382,387,581,664,823,831,834,837,960,989,1432,2017,3099,3678,3688,3710,4615,4735,5217,5332,5594,5595,5879,6233,7334,7335,7414,8454,9978,10095,10109,10801,29110,55752,199746	ARF6,RHOA,BAX,BNIP3,CAPN1,CAST,CASP1,CASP4,CD44,SEPTIN7,MAPK14,CTTN,HK2,ITGA5,ITGB1,ITPR3,MYD88,SEPTIN2,PFN2,PLCB4,MAPK1,MAPK3,RAC1,RPS27A,UBE2N,UBE2V1,VCL,CUL1,RBX1,ARPC1B,ARPC2,SEPTIN9,TBK1,SEPTIN11,U2AF1L4	35/124
3_Member	KEGG Pathway	hsa05100	Bacterial invasion of epithelial cells	-2.59684	-0.452301	387,1759,2017,2335,3678,3688,4735,5879,7414,10095,10109,10801,55752	RHOA,DNM1,CTTN,FN1,ITGA5,ITGB1,SEPTIN2,RAC1,VCL,ARPC1B,ARPC2,SEPTIN9,SEPTIN11	13/47
4_Summary	GO Biological Processes	GO:1990748	cellular detoxification	-5.17687	-1.75373	128,2098,2936,2944,2946,2947,2950,2952,5052,6280,6647,7001,7295,9446,9588,10314,10327,11315,25824,445,581,642,4747,23028,645,873,874,2539,2730,5226,23764,1622,5055,5524,6774,8454,9049,10728,475,328,552900	ADH5,ESD,GSR,GSTM1,GSTM2,GSTM3,GSTP1,GSTT1,PRDX1,S100A9,SOD1,PRDX2,TXN,GSTO1,PRDX6,LANCL1,AKR1A1,PARK7,PRDX5,ASS1,BAX,BLMH,NEFL,KDM1A,BLVRB,CBR1,CBR3,G6PD,GCLM,PGD,MAFF,DBI,SERPINB2,PTPA,STAT3,CUL1,AIP,PTGES3,ATOX1,APEX1,BOLA2	41/-
4_Member	GO Biological Processes	GO:1990748	cellular detoxification	-5.17687	-1.75373	128,2098,2936,2944,2946,2947,2950,2952,5052,6280,6647,7001,7295,9446,9588,10314,10327,11315,25824	ADH5,ESD,GSR,GSTM1,GSTM2,GSTM3,GSTP1,GSTT1,PRDX1,S100A9,SOD1,PRDX2,TXN,GSTO1,PRDX6,LANCL1,AKR1A1,PARK7,PRDX5	19/54
4_Member	GO Biological Processes	GO:0097237	cellular response to toxic substance	-4.91304	-1.60953	128,2098,2936,2944,2946,2947,2950,2952,5052,6280,6647,7001,7295,9446,9588,10314,10327,11315,25824	ADH5,ESD,GSR,GSTM1,GSTM2,GSTM3,GSTP1,GSTT1,PRDX1,S100A9,SOD1,PRDX2,TXN,GSTO1,PRDX6,LANCL1,AKR1A1,PARK7,PRDX5	19/56
4_Member	GO Biological Processes	GO:0098754	detoxification	-4.78704	-1.52132	128,2098,2936,2944,2946,2947,2950,2952,5052,6280,6647,7001,7295,9446,9588,10314,10327,11315,25824	ADH5,ESD,GSR,GSTM1,GSTM2,GSTM3,GSTP1,GSTT1,PRDX1,S100A9,SOD1,PRDX2,TXN,GSTO1,PRDX6,LANCL1,AKR1A1,PARK7,PRDX5	19/57
4_Member	GO Biological Processes	GO:0009636	response to toxic substance	-4.3229	-1.20845	128,445,581,642,2098,2936,2944,2946,2947,2950,2952,4747,5052,6280,6647,7001,7295,9446,9588,10314,10327,11315,23028,25824	ADH5,ASS1,BAX,BLMH,ESD,GSR,GSTM1,GSTM2,GSTM3,GSTP1,GSTT1,NEFL,PRDX1,S100A9,SOD1,PRDX2,TXN,GSTO1,PRDX6,LANCL1,AKR1A1,PARK7,KDM1A,PRDX5	24/87
4_Member	WikiPathways	WP2884	NRF2 pathway	-4.15176	-1.14928	645,873,874,2539,2730,2936,2944,2946,2947,2950,5052,5226,7295,9588,23764	BLVRB,CBR1,CBR3,G6PD,GCLM,GSR,GSTM1,GSTM2,GSTM3,GSTP1,PRDX1,PGD,TXN,PRDX6,MAFF	15/43
4_Member	WikiPathways	WP2882	Nuclear receptors meta pathway	-3.32078	-0.708551	581,645,873,874,1622,2539,2730,2936,2944,2946,2947,2950,5052,5055,5226,5524,6774,7295,8454,9049,9588,10728,23764	BAX,BLVRB,CBR1,CBR3,DBI,G6PD,GCLM,GSR,GSTM1,GSTM2,GSTM3,GSTP1,PRDX1,SERPINB2,PGD,PTPA,STAT3,TXN,CUL1,AIP,PRDX6,PTGES3,MAFF	23/94
4_Member	Reactome Gene Sets	R-HSA-3299685	Detoxification of Reactive Oxygen Species	-2.80133	-0.516053	475,2936,2950,5052,6647,7001,7295,9588,25824	ATOX1,GSR,GSTP1,PRDX1,SOD1,PRDX2,TXN,PRDX6,PRDX5	9/25
4_Member	GO Biological Processes	GO:0098869	cellular oxidant detoxification	-2.78424	-0.516053	2936,2946,2950,2952,5052,6280,6647,7001,7295,9446,9588,11315,25824	GSR,GSTM2,GSTP1,GSTT1,PRDX1,S100A9,SOD1,PRDX2,TXN,GSTO1,PRDX6,PARK7,PRDX5	13/45
4_Member	GO Biological Processes	GO:0045454	cell redox homeostasis	-2.57273	-0.452301	328,2936,5052,7001,7295,9588,25824,552900	APEX1,GSR,PRDX1,PRDX2,TXN,PRDX6,PRDX5,BOLA2	8/22
4_Member	GO Biological Processes	GO:0042743	hydrogen peroxide metabolic process	-2.10974	-0.258997	5052,6647,7001,7295,11315,25824	PRDX1,SOD1,PRDX2,TXN,PARK7,PRDX5	6/16
4_Member	Reactome Gene Sets	R-HSA-9818027	NFE2L2 regulating anti-oxidant/detoxification enzymes	-2.02734	-0.235108	2730,2936,5052,7295	GCLM,GSR,PRDX1,TXN	4/8
5_Summary	Reactome Gene Sets	R-HSA-168638	NOD1/2 Signaling Pathway	-4.15375	-1.14928	834,837,841,1432,6233,7334,7335,1759,4615,5528,5594,5595,5781,6280,8454,29110,7295,1778,1781,11315,140735,347733	CASP1,CASP4,CASP8,MAPK14,RPS27A,UBE2N,UBE2V1,DNM1,MYD88,PPP2R5D,MAPK1,MAPK3,PTPN11,S100A9,CUL1,TBK1,TXN,DYNC1H1,DYNC1I2,PARK7,DYNLL2,TUBB2B	22/-
5_Member	Reactome Gene Sets	R-HSA-168638	NOD1/2 Signaling Pathway	-4.15375	-1.14928	834,837,841,1432,6233,7334,7335	CASP1,CASP4,CASP8,MAPK14,RPS27A,UBE2N,UBE2V1	7/11
5_Member	Reactome Gene Sets	R-HSA-166016	Toll Like Receptor 4 (TLR4) Cascade	-3.31778	-0.708551	841,1432,1759,4615,5528,5594,5595,5781,6233,6280,7334,7335,8454,29110	CASP8,MAPK14,DNM1,MYD88,PPP2R5D,MAPK1,MAPK3,PTPN11,RPS27A,S100A9,UBE2N,UBE2V1,CUL1,TBK1	14/45
5_Member	Reactome Gene Sets	R-HSA-975110	TRAF6 mediated IRF7 activation in TLR7/8 or 9 signaling	-3.04508	-0.608659	4615,6233,7334,7335	MYD88,RPS27A,UBE2N,UBE2V1	4/5
5_Member	Reactome Gene Sets	R-HSA-166058	MyD88:MAL(TIRAP) cascade initiated on plasma membrane	-2.64529	-0.462977	841,1432,4615,5528,5594,5595,6233,6280,7334,7335,8454	CASP8,MAPK14,MYD88,PPP2R5D,MAPK1,MAPK3,RPS27A,S100A9,UBE2N,UBE2V1,CUL1	11/36
5_Member	Reactome Gene Sets	R-HSA-168179	Toll Like Receptor TLR1:TLR2 Cascade	-2.64529	-0.462977	841,1432,4615,5528,5594,5595,6233,6280,7334,7335,8454	CASP8,MAPK14,MYD88,PPP2R5D,MAPK1,MAPK3,RPS27A,S100A9,UBE2N,UBE2V1,CUL1	11/36
5_Member	Reactome Gene Sets	R-HSA-168188	Toll Like Receptor TLR6:TLR2 Cascade	-2.64529	-0.462977	841,1432,4615,5528,5594,5595,6233,6280,7334,7335,8454	CASP8,MAPK14,MYD88,PPP2R5D,MAPK1,MAPK3,RPS27A,S100A9,UBE2N,UBE2V1,CUL1	11/36
5_Member	Reactome Gene Sets	R-HSA-181438	Toll Like Receptor 2 (TLR2) Cascade	-2.64529	-0.462977	841,1432,4615,5528,5594,5595,6233,6280,7334,7335,8454	CASP8,MAPK14,MYD88,PPP2R5D,MAPK1,MAPK3,RPS27A,S100A9,UBE2N,UBE2V1,CUL1	11/36
5_Member	Reactome Gene Sets	R-HSA-450294	MAP kinase activation	-2.57273	-0.452301	1432,5528,5594,5595,6233,7334,7335,8454	MAPK14,PPP2R5D,MAPK1,MAPK3,RPS27A,UBE2N,UBE2V1,CUL1	8/22
5_Member	Reactome Gene Sets	R-HSA-166166	MyD88-independent TLR4 cascade	-2.43992	-0.411171	841,1432,5528,5594,5595,5781,6233,7334,7335,8454,29110	CASP8,MAPK14,PPP2R5D,MAPK1,MAPK3,PTPN11,RPS27A,UBE2N,UBE2V1,CUL1,TBK1	11/38
5_Member	Reactome Gene Sets	R-HSA-937061	TRIF (TICAM1)-mediated TLR4 signaling	-2.43992	-0.411171	841,1432,5528,5594,5595,5781,6233,7334,7335,8454,29110	CASP8,MAPK14,PPP2R5D,MAPK1,MAPK3,PTPN11,RPS27A,UBE2N,UBE2V1,CUL1,TBK1	11/38
5_Member	Reactome Gene Sets	R-HSA-168643	Nucleotide-binding domain, leucine rich repeat containing receptor (NLR) signaling pathways	-2.43399	-0.411171	834,837,841,1432,6233,7295,7334,7335	CASP1,CASP4,CASP8,MAPK14,RPS27A,TXN,UBE2N,UBE2V1	8/23
5_Member	Reactome Gene Sets	R-HSA-448424	Interleukin-17 signaling	-2.43399	-0.411171	1432,5528,5594,5595,6233,7334,7335,8454	MAPK14,PPP2R5D,MAPK1,MAPK3,RPS27A,UBE2N,UBE2V1,CUL1	8/23
5_Member	Reactome Gene Sets	R-HSA-168142	Toll Like Receptor 10 (TLR10) Cascade	-2.41961	-0.411171	841,1432,4615,5528,5594,5595,6233,7334,7335,8454	CASP8,MAPK14,MYD88,PPP2R5D,MAPK1,MAPK3,RPS27A,UBE2N,UBE2V1,CUL1	10/33
5_Member	Reactome Gene Sets	R-HSA-168176	Toll Like Receptor 5 (TLR5) Cascade	-2.41961	-0.411171	841,1432,4615,5528,5594,5595,6233,7334,7335,8454	CASP8,MAPK14,MYD88,PPP2R5D,MAPK1,MAPK3,RPS27A,UBE2N,UBE2V1,CUL1	10/33
5_Member	Reactome Gene Sets	R-HSA-168181	Toll Like Receptor 7/8 (TLR7/8) Cascade	-2.41961	-0.411171	841,1432,4615,5528,5594,5595,6233,7334,7335,8454	CASP8,MAPK14,MYD88,PPP2R5D,MAPK1,MAPK3,RPS27A,UBE2N,UBE2V1,CUL1	10/33
5_Member	Reactome Gene Sets	R-HSA-975138	TRAF6 mediated induction of NFkB and MAP kinases upon TLR7/8 or 9 activation	-2.41961	-0.411171	841,1432,4615,5528,5594,5595,6233,7334,7335,8454	CASP8,MAPK14,MYD88,PPP2R5D,MAPK1,MAPK3,RPS27A,UBE2N,UBE2V1,CUL1	10/33
5_Member	Reactome Gene Sets	R-HSA-975155	MyD88 dependent cascade initiated on endosome	-2.41961	-0.411171	841,1432,4615,5528,5594,5595,6233,7334,7335,8454	CASP8,MAPK14,MYD88,PPP2R5D,MAPK1,MAPK3,RPS27A,UBE2N,UBE2V1,CUL1	10/33
5_Member	Reactome Gene Sets	R-HSA-975871	MyD88 cascade initiated on plasma membrane	-2.41961	-0.411171	841,1432,4615,5528,5594,5595,6233,7334,7335,8454	CASP8,MAPK14,MYD88,PPP2R5D,MAPK1,MAPK3,RPS27A,UBE2N,UBE2V1,CUL1	10/33
5_Member	Reactome Gene Sets	R-HSA-9646399	Aggrephagy	-2.3047	-0.350802	1778,1781,6233,7334,7335,11315,140735,347733	DYNC1H1,DYNC1I2,RPS27A,UBE2N,UBE2V1,PARK7,DYNLL2,TUBB2B	8/24
5_Member	Reactome Gene Sets	R-HSA-450302	activated TAK1 mediates p38 MAPK activation	-2.28577	-0.350802	1432,6233,7334,7335	MAPK14,RPS27A,UBE2N,UBE2V1	4/7
5_Member	Reactome Gene Sets	R-HSA-937039	IRAK1 recruits IKK complex	-2.21296	-0.324423	6233,7334,7335	RPS27A,UBE2N,UBE2V1	3/4
5_Member	Reactome Gene Sets	R-HSA-975144	IRAK1 recruits IKK complex upon TLR7/8 or 9 stimulation	-2.21296	-0.324423	6233,7334,7335	RPS27A,UBE2N,UBE2V1	3/4
5_Member	WikiPathways	WP3877	MYD88 distinct input output pathway	-2.21296	-0.324423	4615,7334,7335	MYD88,UBE2N,UBE2V1	3/4
5_Member	Reactome Gene Sets	R-HSA-168898	Toll-like Receptor Cascades	-2.17008	-0.300849	841,1432,1759,4615,5528,5594,5595,5781,6233,6280,7334,7335,8454,29110	CASP8,MAPK14,DNM1,MYD88,PPP2R5D,MAPK1,MAPK3,PTPN11,RPS27A,S100A9,UBE2N,UBE2V1,CUL1,TBK1	14/58
5_Member	Reactome Gene Sets	R-HSA-168138	Toll Like Receptor 9 (TLR9) Cascade	-2.1238	-0.263194	841,1432,4615,5528,5594,5595,6233,7334,7335,8454	CASP8,MAPK14,MYD88,PPP2R5D,MAPK1,MAPK3,RPS27A,UBE2N,UBE2V1,CUL1	10/36
5_Member	Reactome Gene Sets	R-HSA-168164	Toll Like Receptor 3 (TLR3) Cascade	-2.03446	-0.235108	841,1432,5528,5594,5595,6233,7334,7335,8454,29110	CASP8,MAPK14,PPP2R5D,MAPK1,MAPK3,RPS27A,UBE2N,UBE2V1,CUL1,TBK1	10/37
6_Summary	GO Biological Processes	GO:0043122	regulation of canonical NF-kappaB signal transduction	-3.93897	-1.00904	387,834,841,1491,2280,2950,4615,5536,6275,6284,6772,7105,7334,7335,7706,8454,8904,9188,9978,28952,29110,347734,387082	RHOA,CASP1,CASP8,CTH,FKBP1A,GSTP1,MYD88,PPP5C,S100A4,S100A13,STAT1,TSPAN6,UBE2N,UBE2V1,TRIM25,CUL1,CPNE1,DDX21,RBX1,CCDC22,TBK1,SLC35B2,SUMO4	23/-
6_Member	GO Biological Processes	GO:0043122	regulation of canonical NF-kappaB signal transduction	-3.93897	-1.00904	387,834,841,1491,2280,2950,4615,5536,6275,6284,6772,7105,7334,7335,7706,8454,8904,9188,9978,28952,29110,347734,387082	RHOA,CASP1,CASP8,CTH,FKBP1A,GSTP1,MYD88,PPP5C,S100A4,S100A13,STAT1,TSPAN6,UBE2N,UBE2V1,TRIM25,CUL1,CPNE1,DDX21,RBX1,CCDC22,TBK1,SLC35B2,SUMO4	23/86
6_Member	GO Biological Processes	GO:0043123	positive regulation of canonical NF-kappaB signal transduction	-3.52581	-0.771968	387,834,841,1491,2280,4615,5536,6275,6284,7105,7334,7335,7706,8454,9188,9978,28952,29110,347734	RHOA,CASP1,CASP8,CTH,FKBP1A,MYD88,PPP5C,S100A4,S100A13,TSPAN6,UBE2N,UBE2V1,TRIM25,CUL1,DDX21,RBX1,CCDC22,TBK1,SLC35B2	19/69
7_Summary	WikiPathways	WP3869	Cannabinoid receptor signaling	-3.89468	-0.981145	1432,5566,5573,5594,5595,3265,5037,5528,5536,6233,7529,249,387,841,4615,5578,5879,6647,6772,6774,396,1445,2017,5781,6494,7525,7532,10095,10109,10458,116985,5524,6773,29110,3688,5875,8073,382,161,581,1175,1759,834,2335,3678,9815,6280,960,7414,5054,5332,3710,5055,51765,51776,2280,11315,3371,6009,3840,5562,837,7295,55914,118429,3122,4735,5478,9180,64798,225689,55272,95,3516,51119,664	MAPK14,PRKACA,PRKAR1A,MAPK1,MAPK3,HRAS,PEBP1,PPP2R5D,PPP5C,RPS27A,YWHAB,ALPL,RHOA,CASP8,MYD88,PRKCA,RAC1,SOD1,STAT1,STAT3,ARHGDIA,CSK,CTTN,PTPN11,SIPA1,YES1,YWHAG,ARPC1B,ARPC2,BAIAP2,ARAP1,PTPA,STAT2,TBK1,ITGB1,RABGGTA,PTP4A2,ARF6,AP2A2,BAX,AP2S1,DNM1,CASP1,FN1,ITGA5,GIT2,S100A9,CD44,VCL,SERPINE1,PLCB4,ITPR3,SERPINB2,STK26,MAP3K20,FKBP1A,PARK7,TNC,RHEB,KPNA4,PRKAA1,CASP4,TXN,ERBIN,ANTXR2,HLA-DRA,…	76/-
7_Member	WikiPathways	WP3869	Cannabinoid receptor signaling	-3.89468	-0.981145	1432,5566,5573,5594,5595	MAPK14,PRKACA,PRKAR1A,MAPK1,MAPK3	5/6
7_Member	Reactome Gene Sets	R-HSA-5675221	Negative regulation of MAPK pathway	-3.24813	-0.674074	3265,5037,5528,5536,5594,5595,6233,7529	HRAS,PEBP1,PPP2R5D,PPP5C,MAPK1,MAPK3,RPS27A,YWHAB	8/18
7_Member	WikiPathways	WP2324	AGE RAGE pathway	-3.21893	-0.65682	249,387,841,1432,4615,5578,5594,5595,5879,6647,6772,6774	ALPL,RHOA,CASP8,MAPK14,MYD88,PRKCA,MAPK1,MAPK3,RAC1,SOD1,STAT1,STAT3	12/36
7_Member	Canonical Pathways	M186	PID PDGFRB PATHWAY	-3.15949	-0.621913	387,396,1445,2017,3265,5578,5594,5595,5781,5879,6494,6772,6774,7525,7529,7532,10095,10109,10458,116985	RHOA,ARHGDIA,CSK,CTTN,HRAS,PRKCA,MAPK1,MAPK3,PTPN11,RAC1,SIPA1,STAT1,STAT3,YES1,YWHAB,YWHAG,ARPC1B,ARPC2,BAIAP2,ARAP1	20/79
7_Member	WikiPathways	WP4747	Netrin UNC5B signaling pathway	-3.10404	-0.608659	249,387,1432,5524,5578,5594,5595,5781,5879	ALPL,RHOA,MAPK14,PTPA,PRKCA,MAPK1,MAPK3,PTPN11,RAC1	9/23
7_Member	KEGG Pathway	hsa04620	Toll-like receptor signaling pathway	-3.10404	-0.608659	841,1432,4615,5594,5595,5879,6772,6773,29110	CASP8,MAPK14,MYD88,MAPK1,MAPK3,RAC1,STAT1,STAT2,TBK1	9/23
7_Member	Canonical Pathways	M11	PID PRL SIGNALING EVENTS PATHWAY	-3.05069	-0.608659	387,3688,5594,5595,5875,5879,8073	RHOA,ITGB1,MAPK1,MAPK3,RABGGTA,RAC1,PTP4A2	7/15
7_Member	Canonical Pathways	M120	PID ARF6 DOWNSTREAM PATHWAY	-3.01423	-0.593608	382,387,5594,5595,5879	ARF6,RHOA,MAPK1,MAPK3,RAC1	5/8
7_Member	Reactome Gene Sets	R-HSA-166520	Signaling by NTRKs	-3.00419	-0.588704	161,387,581,1175,1432,1759,3265,5528,5594,5595,5781,5879,6774,7529	AP2A2,RHOA,BAX,AP2S1,MAPK14,DNM1,HRAS,PPP2R5D,MAPK1,MAPK3,PTPN11,RAC1,STAT3,YWHAB	14/48
7_Member	KEGG Pathway	hsa05135	Yersinia infection	-2.88982	-0.520984	382,387,834,1432,2335,3678,3688,4615,5594,5595,5879,9815,10095,10109,10458,29110	ARF6,RHOA,CASP1,MAPK14,FN1,ITGA5,ITGB1,MYD88,MAPK1,MAPK3,RAC1,GIT2,ARPC1B,ARPC2,BAIAP2,TBK1	16/60
7_Member	Reactome Gene Sets	R-HSA-5668599	RHO GTPases Activate NADPH Oxidases	-2.86589	-0.520984	1432,5578,5594,5595,5879,6280	MAPK14,PRKCA,MAPK1,MAPK3,RAC1,S100A9	6/12
7_Member	Canonical Pathways	M240	PID SYNDECAN 2 PATHWAY	-2.80133	-0.516053	387,581,2335,3265,3678,3688,5566,5594,5595	RHOA,BAX,FN1,HRAS,ITGA5,ITGB1,PRKACA,MAPK1,MAPK3	9/25
7_Member	CORUM	CORUM:6799	VEGFR2-S1PR1-ERK1/2-PKC-alpha complex	-2.7746	-0.516053	5578,5594,5595	PRKCA,MAPK1,MAPK3	3/3
7_Member	CORUM	CORUM:6801	VEGFR2-S1PR3-ERK1/2-PKC-alpha complex	-2.7746	-0.516053	5578,5594,5595	PRKCA,MAPK1,MAPK3	3/3
7_Member	CORUM	CORUM:6802	VEGFR2-S1PR5-ERK1/2-PKC-alpha complex	-2.7746	-0.516053	5578,5594,5595	PRKCA,MAPK1,MAPK3	3/3
7_Member	CORUM	CORUM:7504	CD44-ERK1-ERK2-RHAMM complex	-2.7746	-0.516053	960,5594,5595	CD44,MAPK1,MAPK3	3/3
7_Member	Reactome Gene Sets	R-HSA-6802948	Signaling by high-kinase activity BRAF mutants	-2.72205	-0.497725	1445,2335,3265,5037,5594,5595,7414,7529	CSK,FN1,HRAS,PEBP1,MAPK1,MAPK3,VCL,YWHAB	8/21
7_Member	WikiPathways	WP75	Toll like receptor signaling pathway	-2.72205	-0.497725	841,1432,4615,5594,5595,5879,6772,29110	CASP8,MAPK14,MYD88,MAPK1,MAPK3,RAC1,STAT1,TBK1	8/21
7_Member	Canonical Pathways	M22	PID GMCSF PATHWAY	-2.66329	-0.463102	3265,5566,5594,5595,5781,6772,6774	HRAS,PRKACA,MAPK1,MAPK3,PTPN11,STAT1,STAT3	7/17
7_Member	KEGG Pathway	hsa04933	AGE-RAGE signaling pathway in diabetic complications	-2.66188	-0.463102	581,1432,2335,3265,5054,5332,5578,5594,5595,5879,6772,6774	BAX,MAPK14,FN1,HRAS,SERPINE1,PLCB4,PRKCA,MAPK1,MAPK3,RAC1,STAT1,STAT3	12/41
7_Member	Canonical Pathways	M82	PID RET PATHWAY	-2.57273	-0.452301	387,3265,5566,5578,5594,5595,5781,5879	RHOA,HRAS,PRKACA,PRKCA,MAPK1,MAPK3,PTPN11,RAC1	8/22
7_Member	WikiPathways	WP244	Alpha 6 beta 4 signaling pathway	-2.57273	-0.452301	387,1432,3265,5578,5594,5595,5781,5879	RHOA,MAPK14,HRAS,PRKCA,MAPK1,MAPK3,PTPN11,RAC1	8/22
7_Member	KEGG Pathway	hsa04625	C-type lectin receptor signaling pathway	-2.54023	-0.440839	387,834,841,1432,3265,3710,5594,5595,5781,6772,6773	RHOA,CASP1,CASP8,MAPK14,HRAS,ITPR3,MAPK1,MAPK3,PTPN11,STAT1,STAT2	11/37
7_Member	WikiPathways	WP4659	Gastrin signaling pathway	-2.52022	-0.430606	387,960,1432,3265,3688,5054,5055,5566,5578,5594,5595,5781,5879,6774,7525	RHOA,CD44,MAPK14,HRAS,ITGB1,SERPINE1,SERPINB2,PRKACA,PRKCA,MAPK1,MAPK3,PTPN11,RAC1,STAT3,YES1	15/59
7_Member	GO Biological Processes	GO:0031098	stress-activated protein kinase signaling cascade	-2.45002	-0.411171	1432,5594,5595,51765,51776	MAPK14,MAPK1,MAPK3,STK26,MAP3K20	5/10
7_Member	Canonical Pathways	M275	PID ALPHA SYNUCLEIN PATHWAY	-2.4451	-0.411171	2280,5528,5594,5595,7525,11315	FKBP1A,PPP2R5D,MAPK1,MAPK3,YES1,PARK7	6/14
7_Member	WikiPathways	WP5422	IL 19 signaling pathway	-2.4451	-0.411171	1432,5594,5595,5879,6772,6774	MAPK14,MAPK1,MAPK3,RAC1,STAT1,STAT3	6/14
7_Member	Canonical Pathways	M92	PID ANGIOPOIETIN RECEPTOR PATHWAY	-2.43399	-0.411171	1432,2335,3678,3688,5594,5595,5781,5879	MAPK14,FN1,ITGA5,ITGB1,MAPK1,MAPK3,PTPN11,RAC1	8/23
7_Member	Reactome Gene Sets	R-HSA-5674135	MAP2K and MAPK activation	-2.43399	-0.411171	1445,2335,3265,5037,5594,5595,7414,7529	CSK,FN1,HRAS,PEBP1,MAPK1,MAPK3,VCL,YWHAB	8/23
7_Member	WikiPathways	WP304	Kit receptor signaling pathway	-2.43399	-0.411171	1432,3265,5578,5594,5595,5781,6772,6774	MAPK14,HRAS,PRKCA,MAPK1,MAPK3,PTPN11,STAT1,STAT3	8/23
7_Member	WikiPathways	WP4341	Non genomic actions of 1 25 dihydroxyvitamin D3	-2.43399	-0.411171	1432,3265,5332,5578,5594,5595,6772,6773	MAPK14,HRAS,PLCB4,PRKCA,MAPK1,MAPK3,STAT1,STAT2	8/23
7_Member	Canonical Pathways	M122	PID IL2 1PATHWAY	-2.41463	-0.410169	387,1432,3265,5528,5594,5595,5781,6772,6774	RHOA,MAPK14,HRAS,PPP2R5D,MAPK1,MAPK3,PTPN11,STAT1,STAT3	9/28
7_Member	Reactome Gene Sets	R-HSA-6802946	Signaling by moderate kinase activity BRAF mutants	-2.3047	-0.350802	1445,2335,3265,5037,5594,5595,7414,7529	CSK,FN1,HRAS,PEBP1,MAPK1,MAPK3,VCL,YWHAB	8/24
7_Member	Reactome Gene Sets	R-HSA-6802949	Signaling by RAS mutants	-2.3047	-0.350802	1445,2335,3265,5037,5594,5595,7414,7529	CSK,FN1,HRAS,PEBP1,MAPK1,MAPK3,VCL,YWHAB	8/24
7_Member	Reactome Gene Sets	R-HSA-6802955	Paradoxical activation of RAF signaling by kinase inactive BRAF	-2.3047	-0.350802	1445,2335,3265,5037,5594,5595,7414,7529	CSK,FN1,HRAS,PEBP1,MAPK1,MAPK3,VCL,YWHAB	8/24
7_Member	Reactome Gene Sets	R-HSA-9649948	Signaling downstream of RAS mutants	-2.3047	-0.350802	1445,2335,3265,5037,5594,5595,7414,7529	CSK,FN1,HRAS,PEBP1,MAPK1,MAPK3,VCL,YWHAB	8/24
7_Member	WikiPathways	WP2332	Interleukin 11 signaling pathway	-2.3047	-0.350802	3265,5524,5594,5595,5781,6772,6774,7525	HRAS,PTPA,MAPK1,MAPK3,PTPN11,STAT1,STAT3,YES1	8/24
7_Member	WikiPathways	WP2526	PDGF pathway	-2.3047	-0.350802	387,3265,5594,5595,5781,5879,6772,6774	RHOA,HRAS,MAPK1,MAPK3,PTPN11,RAC1,STAT1,STAT3	8/24
7_Member	GO Biological Processes	GO:0051403	stress-activated MAPK cascade	-2.28577	-0.350802	1432,5594,5595,51776	MAPK14,MAPK1,MAPK3,MAP3K20	4/7
7_Member	WikiPathways	WP3859	TGF beta signaling in thyroid cells for epithelial mesenchymal transition	-2.28577	-0.350802	2335,3371,5594,5595	FN1,TNC,MAPK1,MAPK3	4/7
7_Member	WikiPathways	WP2035	Follicle stimulating hormone FSH signaling pathway	-2.26862	-0.33534	1432,5566,5578,5594,5595,6009	MAPK14,PRKACA,PRKCA,MAPK1,MAPK3,RHEB	6/15
7_Member	WikiPathways	WP2034	Leptin signaling pathway	-2.25241	-0.324423	387,1432,3265,3840,5562,5594,5595,5781,5879,6772,6774	RHOA,MAPK14,HRAS,KPNA4,PRKAA1,MAPK1,MAPK3,PTPN11,RAC1,STAT1,STAT3	11/40
7_Member	Canonical Pathways	M207	PID RETINOIC ACID PATHWAY	-2.23105	-0.324423	1432,5566,5578,5594,5595	MAPK14,PRKACA,PRKCA,MAPK1,MAPK3	5/11
7_Member	KEGG Pathway	hsa04621	NOD-like receptor signaling pathway	-2.22586	-0.324423	387,834,837,841,1432,3710,4615,5332,5594,5595,6772,6773,7295,29110,55914,118429	RHOA,CASP1,CASP4,CASP8,MAPK14,ITPR3,MYD88,PLCB4,MAPK1,MAPK3,STAT1,STAT2,TXN,TBK1,ERBIN,ANTXR2	16/69
7_Member	CORUM	CORUM:6800	VEGFR2-S1PR2-ERK1/2-PKC-alpha complex	-2.21296	-0.324423	5578,5594,5595	PRKCA,MAPK1,MAPK3	3/4
7_Member	Reactome Gene Sets	R-HSA-450341	Activation of the AP-1 family of transcription factors	-2.21296	-0.324423	1432,5594,5595	MAPK14,MAPK1,MAPK3	3/4
7_Member	WikiPathways	WP5223	2q21 1 copy number variation syndrome	-2.21296	-0.324423	387,5879,6774	RHOA,RAC1,STAT3	3/4
7_Member	WikiPathways	WP286	IL 3 signaling pathway	-2.20139	-0.320384	3265,5566,5594,5595,5781,6774,7529	HRAS,PRKACA,MAPK1,MAPK3,PTPN11,STAT3,YWHAB	7/20
7_Member	KEGG Pathway	hsa05140	Leishmaniasis	-2.20139	-0.320384	1432,3122,3688,4615,5594,5595,6772	MAPK14,HLA-DRA,ITGB1,MYD88,MAPK1,MAPK3,STAT1	7/20
7_Member	WikiPathways	WP3303	RAC1 PAK1 p38 MMP2 pathway	-2.1238	-0.263194	581,1432,2335,3265,3688,5594,5595,5781,5879,6774	BAX,MAPK14,FN1,HRAS,ITGB1,MAPK1,MAPK3,PTPN11,RAC1,STAT3	10/36
7_Member	WikiPathways	WP5347	IL 26 signaling pathways	-2.10974	-0.258997	581,1432,5594,5595,6772,6774	BAX,MAPK14,MAPK1,MAPK3,STAT1,STAT3	6/16
7_Member	Canonical Pathways	M81	PID CDC42 PATHWAY	-2.08067	-0.243621	396,1432,3265,4735,5594,5595,5879,7525,10095,10109,10458	ARHGDIA,MAPK14,HRAS,SEPTIN2,MAPK1,MAPK3,RAC1,YES1,ARPC1B,ARPC2,BAIAP2	11/42
7_Member	WikiPathways	WP2037	Prolactin signaling pathway	-2.08067	-0.243621	1432,3265,3688,5478,5594,5595,5781,5879,6772,6774,7532	MAPK14,HRAS,ITGB1,PPIA,MAPK1,MAPK3,PTPN11,RAC1,STAT1,STAT3,YWHAG	11/42
7_Member	WikiPathways	WP4538	Regulatory circuits of the STAT3 signaling pathway	-2.07131	-0.243136	1432,5594,5595,6774,9180,64798,225689	MAPK14,MAPK1,MAPK3,STAT3,OSMR,DEPTOR,MAPK15	7/21
7_Member	WikiPathways	WP4754	IL 18 signaling pathway	-2.07084	-0.243136	581,841,4615,5562,5578,5594,5595,55272	BAX,CASP8,MYD88,PRKAA1,PRKCA,MAPK1,MAPK3,IMP3	8/26
7_Member	KEGG Pathway	hsa05133	Pertussis	-2.07084	-0.243136	387,834,1432,3678,3688,4615,5594,5595	RHOA,CASP1,MAPK14,ITGA5,ITGB1,MYD88,MAPK1,MAPK3	8/26
7_Member	Canonical Pathways	M226	PID VEGFR1 PATHWAY	-2.04109	-0.235108	5566,5578,5594,5595,5781	PRKACA,PRKCA,MAPK1,MAPK3,PTPN11	5/12
7_Member	WikiPathways	WP1528	Physiological and pathological hypertrophy of the heart	-2.04109	-0.235108	387,1432,5594,5879,6774	RHOA,MAPK14,MAPK1,RAC1,STAT3	5/12
7_Member	WikiPathways	WP1981	Thyroxine thyroid hormone production	-2.04109	-0.235108	95,5562,5578,5594,5595	ACY1,PRKAA1,PRKCA,MAPK1,MAPK3	5/12
7_Member	WikiPathways	WP5269	Genetic causes of porto sinusoidal vascular disease	-2.04109	-0.235108	3516,5594,5595,5879,51119	RBPJ,MAPK1,MAPK3,RAC1,SBDS	5/12
7_Member	WikiPathways	WP4666	Hepatitis B infection	-2.04016	-0.235108	581,841,1432,3265,4615,5578,5594,5595,6772,6773,6774,7529,29110	BAX,CASP8,MAPK14,HRAS,MYD88,PRKCA,MAPK1,MAPK3,STAT1,STAT2,STAT3,YWHAB,TBK1	13/54
7_Member	GO Biological Processes	GO:0031663	lipopolysaccharide-mediated signaling pathway	-2.02734	-0.235108	1432,4615,5594,5595	MAPK14,MYD88,MAPK1,MAPK3	4/8
7_Member	Canonical Pathways	M134	PID TCR RAS PATHWAY	-2.02734	-0.235108	3265,5578,5594,5595	HRAS,PRKCA,MAPK1,MAPK3	4/8
7_Member	Canonical Pathways	M267	PID ANTHRAX PATHWAY	-2.02734	-0.235108	834,5594,5595,118429	CASP1,MAPK1,MAPK3,ANTXR2	4/8
7_Member	Reactome Gene Sets	R-HSA-982772	Growth hormone receptor signaling	-2.02734	-0.235108	5594,5595,6772,6774	MAPK1,MAPK3,STAT1,STAT3	4/8
7_Member	Canonical Pathways	M121	PID MTOR 4PATHWAY	-2.00016	-0.211563	387,664,3265,5578,5594,5595,5879,6009,7529,7532,64798	RHOA,BNIP3,HRAS,PRKCA,MAPK1,MAPK3,RAC1,RHEB,YWHAB,YWHAG,DEPTOR	11/43
7_Member	Reactome Gene Sets	R-HSA-187037	Signaling by NTRK1 (TRKA)	-2.00016	-0.211563	161,387,1175,1432,1759,3265,5528,5594,5595,6774,7529	AP2A2,RHOA,AP2S1,MAPK14,DNM1,HRAS,PPP2R5D,MAPK1,MAPK3,STAT3,YWHAB	11/43
8_Summary	GO Biological Processes	GO:0010001	glial cell differentiation	-3.86277	-0.96503	387,664,1445,1967,3265,4615,5339,5594,5595,5781,6009,6280,6647,6774,8890,8892,8893,9334,55695,56339,91012,581,7334,7525,29110	RHOA,BNIP3,CSK,EIF2B1,HRAS,MYD88,PLEC,MAPK1,MAPK3,PTPN11,RHEB,S100A9,SOD1,STAT3,EIF2B4,EIF2B2,EIF2B5,B4GALT5,NSUN5,METTL3,CERS5,BAX,UBE2N,YES1,TBK1	25/-
8_Member	GO Biological Processes	GO:0010001	glial cell differentiation	-3.86277	-0.96503	387,664,1445,1967,3265,4615,5339,5594,5595,5781,6009,6280,6647,6774,8890,8892,8893,9334,55695,56339,91012	RHOA,BNIP3,CSK,EIF2B1,HRAS,MYD88,PLEC,MAPK1,MAPK3,PTPN11,RHEB,S100A9,SOD1,STAT3,EIF2B4,EIF2B2,EIF2B5,B4GALT5,NSUN5,METTL3,CERS5	21/76
8_Member	CORUM	CORUM:7292	EIF2B1-EIF2B2-EIF2B3-EIF2B4-EIF2B5 complex	-3.04508	-0.608659	1967,8890,8892,8893	EIF2B1,EIF2B4,EIF2B2,EIF2B5	4/5
8_Member	GO Biological Processes	GO:0048709	oligodendrocyte differentiation	-2.89291	-0.520984	664,1445,1967,6009,8890,8892,8893,9334,55695,91012	BNIP3,CSK,EIF2B1,RHEB,EIF2B4,EIF2B2,EIF2B5,B4GALT5,NSUN5,CERS5	10/29
8_Member	GO Biological Processes	GO:0042063	gliogenesis	-2.37512	-0.382397	387,664,1445,1967,3265,4615,5339,5594,5595,5781,6009,6280,6647,6774,8890,8892,8893,9334,55695,56339,91012	RHOA,BNIP3,CSK,EIF2B1,HRAS,MYD88,PLEC,MAPK1,MAPK3,PTPN11,RHEB,S100A9,SOD1,STAT3,EIF2B4,EIF2B2,EIF2B5,B4GALT5,NSUN5,METTL3,CERS5	21/97
8_Member	GO Biological Processes	GO:0014003	oligodendrocyte development	-2.34237	-0.362955	1967,8890,8892,8893,9334,55695,91012	EIF2B1,EIF2B4,EIF2B2,EIF2B5,B4GALT5,NSUN5,CERS5	7/19
8_Member	CORUM	CORUM:7291	EIF2B2-EIF2B3-EIF2B4-EIF2B5 complex	-2.21296	-0.324423	8890,8892,8893	EIF2B4,EIF2B2,EIF2B5	3/4
8_Member	GO Biological Processes	GO:0050851	antigen receptor-mediated signaling pathway	-2.19286	-0.317783	581,1445,1967,3265,5594,7334,8890,8892,8893	BAX,CSK,EIF2B1,HRAS,MAPK1,UBE2N,EIF2B4,EIF2B2,EIF2B5	9/30
8_Member	GO Biological Processes	GO:0050852	T cell receptor signaling pathway	-2.18392	-0.313234	1445,1967,3265,5594,7334,8890,8892,8893	CSK,EIF2B1,HRAS,MAPK1,UBE2N,EIF2B4,EIF2B2,EIF2B5	8/25
8_Member	GO Biological Processes	GO:0002429	immune response-activating cell surface receptor signaling pathway	-2.13132	-0.267862	581,1445,1967,3265,4615,5594,7334,7525,8890,8892,8893,29110	BAX,CSK,EIF2B1,HRAS,MYD88,MAPK1,UBE2N,YES1,EIF2B4,EIF2B2,EIF2B5,TBK1	12/47
8_Member	GO Biological Processes	GO:0021782	glial cell development	-2.11138	-0.258997	1967,3265,5339,5594,5595,6280,6647,8890,8892,8893,9334,55695,91012	EIF2B1,HRAS,PLEC,MAPK1,MAPK3,S100A9,SOD1,EIF2B4,EIF2B2,EIF2B5,B4GALT5,NSUN5,CERS5	13/53
8_Member	GO Biological Processes	GO:0001541	ovarian follicle development	-2.04109	-0.235108	581,6647,8890,8892,8893	BAX,SOD1,EIF2B4,EIF2B2,EIF2B5	5/12
8_Member	Reactome Gene Sets	R-HSA-72731	Recycling of eIF2:GDP	-2.02734	-0.235108	1967,8890,8892,8893	EIF2B1,EIF2B4,EIF2B2,EIF2B5	4/8
9_Summary	Reactome Gene Sets	R-HSA-9818028	NFE2L2 regulates pentose phosphate pathway genes	-3.70086	-0.833081	2539,5226,6888,7086,3099,51071,3417,4190,8514	G6PD,PGD,TALDO1,TKT,HK2,DERA,IDH1,MDH1,KCNAB2	9/-
9_Member	Reactome Gene Sets	R-HSA-9818028	NFE2L2 regulates pentose phosphate pathway genes	-3.70086	-0.833081	2539,5226,6888,7086	G6PD,PGD,TALDO1,TKT	4/4
9_Member	WikiPathways	WP134	Pentose phosphate metabolism	-2.61095	-0.452301	2539,5226,6888,7086	G6PD,PGD,TALDO1,TKT	4/6
9_Member	GO Biological Processes	GO:0051156	glucose 6-phosphate metabolic process	-2.4451	-0.411171	2539,3099,5226,6888,7086,51071	G6PD,HK2,PGD,TALDO1,TKT,DERA	6/14
9_Member	GO Biological Processes	GO:0006739	NADP metabolic process	-2.3047	-0.350802	2539,3417,4190,5226,6888,7086,8514,51071	G6PD,IDH1,MDH1,PGD,TALDO1,TKT,KCNAB2,DERA	8/24
9_Member	GO Biological Processes	GO:0006098	pentose-phosphate shunt	-2.23105	-0.324423	2539,5226,6888,7086,51071	G6PD,PGD,TALDO1,TKT,DERA	5/11
9_Member	Reactome Gene Sets	R-HSA-71336	Pentose phosphate pathway	-2.04109	-0.235108	2539,5226,6888,7086,51071	G6PD,PGD,TALDO1,TKT,DERA	5/12
10_Summary	Reactome Gene Sets	R-HSA-447115	Interleukin-12 family signaling	-3.57157	-0.771968	829,5055,5306,5478,5721,6647,6772,6774,6845,6888,9049,9446,552900	CAPZA1,SERPINB2,PITPNA,PPIA,PSME2,SOD1,STAT1,STAT3,VAMP7,TALDO1,AIP,GSTO1,BOLA2	13/-
10_Member	Reactome Gene Sets	R-HSA-447115	Interleukin-12 family signaling	-3.57157	-0.771968	829,5055,5306,5478,5721,6647,6772,6774,6845,6888,9049,9446,552900	CAPZA1,SERPINB2,PITPNA,PPIA,PSME2,SOD1,STAT1,STAT3,VAMP7,TALDO1,AIP,GSTO1,BOLA2	13/38
10_Member	Reactome Gene Sets	R-HSA-9020591	Interleukin-12 signaling	-2.87101	-0.520984	829,5055,5306,5478,5721,6647,6845,6888,9049,9446,552900	CAPZA1,SERPINB2,PITPNA,PPIA,PSME2,SOD1,VAMP7,TALDO1,AIP,GSTO1,BOLA2	11/34
10_Member	Reactome Gene Sets	R-HSA-8950505	Gene and protein expression by JAK-STAT signaling after Interleukin-12 stimulation	-2.64353	-0.462977	829,5055,5306,5478,5721,6647,6888,9049,9446,552900	CAPZA1,SERPINB2,PITPNA,PPIA,PSME2,SOD1,TALDO1,AIP,GSTO1,BOLA2	10/31
11_Summary	Reactome Gene Sets	R-HSA-1433557	Signaling by SCF-KIT	-3.53141	-0.771968	3265,5578,5781,5879,6772,6774,7525,9180,6233,6773,645,3434,4615,29110,1432,834	HRAS,PRKCA,PTPN11,RAC1,STAT1,STAT3,YES1,OSMR,RPS27A,STAT2,BLVRB,IFIT1,MYD88,TBK1,MAPK14,CASP1	16/-
11_Member	Reactome Gene Sets	R-HSA-1433557	Signaling by SCF-KIT	-3.53141	-0.771968	3265,5578,5781,5879,6772,6774,7525	HRAS,PRKCA,PTPN11,RAC1,STAT1,STAT3,YES1	7/13
11_Member	Reactome Gene Sets	R-HSA-6783589	Interleukin-6 family signaling	-2.61095	-0.452301	5781,6772,6774,9180	PTPN11,STAT1,STAT3,OSMR	4/6
11_Member	Reactome Gene Sets	R-HSA-9680350	Signaling by CSF1 (M-CSF) in myeloid cells	-2.45002	-0.411171	5781,6233,6772,6774,7525	PTPN11,RPS27A,STAT1,STAT3,YES1	5/10
11_Member	Reactome Gene Sets	R-HSA-8854691	Interleukin-20 family signaling	-2.28577	-0.350802	5781,6772,6773,6774	PTPN11,STAT1,STAT2,STAT3	4/7
11_Member	WikiPathways	WP4495	IL 10 anti inflammatory signaling pathway	-2.28577	-0.350802	645,6772,6773,6774	BLVRB,STAT1,STAT2,STAT3	4/7
11_Member	GO Biological Processes	GO:0071357	cellular response to type I interferon	-2.23105	-0.324423	3434,4615,6772,6773,29110	IFIT1,MYD88,STAT1,STAT2,TBK1	5/11
11_Member	WikiPathways	WP4558	Overview of interferons mediated signaling pathway	-2.21296	-0.324423	5578,6772,6773	PRKCA,STAT1,STAT2	3/4
11_Member	WikiPathways	WP4880	Host pathogen interaction of human coronaviruses interferon induction	-2.04109	-0.235108	1432,4615,6772,6773,29110	MAPK14,MYD88,STAT1,STAT2,TBK1	5/12
11_Member	Reactome Gene Sets	R-HSA-9008059	Interleukin-37 signaling	-2.02734	-0.235108	834,5781,6774,29110	CASP1,PTPN11,STAT3,TBK1	4/8
12_Summary	GO Biological Processes	GO:1904262	negative regulation of TORC1 signaling	-3.4561	-0.734448	5562,5566,5595,7334,7532,29110,64798,729438,6009,9978,55011,55611,84861,2159,10269	PRKAA1,PRKACA,MAPK3,UBE2N,YWHAG,TBK1,DEPTOR,CASTOR2,RHEB,RBX1,PIH1D1,OTUB1,KLHL22,F10,ZMPSTE24	15/-
12_Member	GO Biological Processes	GO:1904262	negative regulation of TORC1 signaling	-3.4561	-0.734448	5562,5566,5595,7334,7532,29110,64798,729438	PRKAA1,PRKACA,MAPK3,UBE2N,YWHAG,TBK1,DEPTOR,CASTOR2	8/17
12_Member	GO Biological Processes	GO:1903432	regulation of TORC1 signaling	-3.32282	-0.708551	5562,5566,5595,6009,7334,7532,9978,29110,55011,55611,64798,84861,729438	PRKAA1,PRKACA,MAPK3,RHEB,UBE2N,YWHAG,RBX1,TBK1,PIH1D1,OTUB1,DEPTOR,KLHL22,CASTOR2	13/40
12_Member	GO Biological Processes	GO:0032006	regulation of TOR signaling	-2.93826	-0.552399	2159,5562,5566,5595,6009,7334,7532,9978,10269,29110,55011,55611,64798,84861,729438	F10,PRKAA1,PRKACA,MAPK3,RHEB,UBE2N,YWHAG,RBX1,ZMPSTE24,TBK1,PIH1D1,OTUB1,DEPTOR,KLHL22,CASTOR2	15/54
12_Member	GO Biological Processes	GO:0032007	negative regulation of TOR signaling	-2.57273	-0.452301	5562,5566,5595,7334,7532,29110,64798,729438	PRKAA1,PRKACA,MAPK3,UBE2N,YWHAG,TBK1,DEPTOR,CASTOR2	8/22
13_Summary	KEGG Pathway	hsa05132	Salmonella infection	-3.26439	-0.682916	382,387,581,834,837,841,1432,1639,1778,1781,3265,3839,3840,4074,4615,5217,5594,5595,5879,7295,10095,10109,10120,10121,10540,10640,55770,83658,84516,140735,347733	ARF6,RHOA,BAX,CASP1,CASP4,CASP8,MAPK14,DCTN1,DYNC1H1,DYNC1I2,HRAS,KPNA3,KPNA4,M6PR,MYD88,PFN2,MAPK1,MAPK3,RAC1,TXN,ARPC1B,ARPC2,ACTR1B,ACTR1A,DCTN2,EXOC5,EXOC2,DYNLRB1,DCTN5,DYNLL2,TUBB2B	31/-
13_Member	KEGG Pathway	hsa05132	Salmonella infection	-3.26439	-0.682916	382,387,581,834,837,841,1432,1639,1778,1781,3265,3839,3840,4074,4615,5217,5594,5595,5879,7295,10095,10109,10120,10121,10540,10640,55770,83658,84516,140735,347733	ARF6,RHOA,BAX,CASP1,CASP4,CASP8,MAPK14,DCTN1,DYNC1H1,DYNC1I2,HRAS,KPNA3,KPNA4,M6PR,MYD88,PFN2,MAPK1,MAPK3,RAC1,TXN,ARPC1B,ARPC2,ACTR1B,ACTR1A,DCTN2,EXOC5,EXOC2,DYNLRB1,DCTN5,DYNLL2,TUBB2B	31/143
14_Summary	GO Biological Processes	GO:0032446	protein modification by small protein conjugation	-3.18563	-0.640068	373,642,4850,6233,6612,6613,7174,7334,7335,7706,8078,8454,8881,8883,9039,9040,9320,9520,9730,9978,10980,10987,25820,26145,51569,54165,55832,56254,64320,79016,84861,151636,387082	TRIM23,BLMH,CNOT4,RPS27A,SUMO3,SUMO2,TPP2,UBE2N,UBE2V1,TRIM25,USP5,CUL1,CDC16,NAE1,UBA3,UBE2M,TRIP12,NPEPPS,DCAF1,RBX1,COPS6,COPS5,ARIH1,IRF2BP1,UFM1,DCUN1D1,CAND1,RNF20,RNF25,DDA1,KLHL22,DTX3L,SUMO4	33/-
14_Member	GO Biological Processes	GO:0032446	protein modification by small protein conjugation	-3.18563	-0.640068	373,642,4850,6233,6612,6613,7174,7334,7335,7706,8078,8454,8881,8883,9039,9040,9320,9520,9730,9978,10980,10987,25820,26145,51569,54165,55832,56254,64320,79016,84861,151636,387082	TRIM23,BLMH,CNOT4,RPS27A,SUMO3,SUMO2,TPP2,UBE2N,UBE2V1,TRIM25,USP5,CUL1,CDC16,NAE1,UBA3,UBE2M,TRIP12,NPEPPS,DCAF1,RBX1,COPS6,COPS5,ARIH1,IRF2BP1,UFM1,DCUN1D1,CAND1,RNF20,RNF25,DDA1,KLHL22,DTX3L,SUMO4	33/157
14_Member	GO Biological Processes	GO:0000209	protein polyubiquitination	-2.1003	-0.253704	642,7174,7334,7335,7706,8454,8881,9320,9520,9978,25820,26145,56254,64320,79016,151636	BLMH,TPP2,UBE2N,UBE2V1,TRIM25,CUL1,CDC16,TRIP12,NPEPPS,RBX1,ARIH1,IRF2BP1,RNF20,RNF25,DDA1,DTX3L	16/71
15_Summary	GO Biological Processes	GO:0060314	regulation of ryanodine-sensitive calcium-release channel activity	-3.12119	-0.608659	1756,2280,2946,5566,6717,9446,274,581,823,1432,2273,2539,3099,3688,5781,6640,7525,8514,8682,10768,27347,51719,55198,65268,81671,150684	DMD,FKBP1A,GSTM2,PRKACA,SRI,GSTO1,BIN1,BAX,CAPN1,MAPK14,FHL1,G6PD,HK2,ITGB1,PTPN11,SNTA1,YES1,KCNAB2,PEA15,AHCYL1,STK39,CAB39,APPL2,WNK2,VMP1,COMMD1	26/-
15_Member	GO Biological Processes	GO:0060314	regulation of ryanodine-sensitive calcium-release channel activity	-3.12119	-0.608659	1756,2280,2946,5566,6717,9446	DMD,FKBP1A,GSTM2,PRKACA,SRI,GSTO1	6/11
15_Member	GO Biological Processes	GO:0034762	regulation of transmembrane transport	-2.93326	-0.55215	274,581,823,1432,1756,2273,2280,2539,2946,3099,3688,5566,5781,6640,6717,7525,8514,8682,9446,10768,27347,51719,55198,65268,81671,150684	BIN1,BAX,CAPN1,MAPK14,DMD,FHL1,FKBP1A,G6PD,GSTM2,HK2,ITGB1,PRKACA,PTPN11,SNTA1,SRI,YES1,KCNAB2,PEA15,GSTO1,AHCYL1,STK39,CAB39,APPL2,WNK2,VMP1,COMMD1	26/118
15_Member	GO Biological Processes	GO:0014809	regulation of skeletal muscle contraction by regulation of release of sequestered calcium ion	-2.7746	-0.516053	1756,2946,9446	DMD,GSTM2,GSTO1	3/3
15_Member	GO Biological Processes	GO:0010880	regulation of release of sequestered calcium ion into cytosol by sarcoplasmic reticulum	-2.70662	-0.485572	1756,2946,5566,6717,9446	DMD,GSTM2,PRKACA,SRI,GSTO1	5/9
15_Member	GO Biological Processes	GO:1904062	regulation of monoatomic cation transmembrane transport	-2.35329	-0.370112	274,581,1756,2273,2280,2539,2946,3688,5566,6640,6717,8514,9446,27347,51719,65268,81671,150684	BIN1,BAX,DMD,FHL1,FKBP1A,G6PD,GSTM2,ITGB1,PRKACA,SNTA1,SRI,KCNAB2,GSTO1,STK39,CAB39,WNK2,VMP1,COMMD1	18/79
15_Member	GO Biological Processes	GO:0022898	regulation of transmembrane transporter activity	-2.31505	-0.350802	823,1756,2273,2280,2946,3688,5566,6717,9446,10768,27347,51719,65268,81671	CAPN1,DMD,FHL1,FKBP1A,GSTM2,ITGB1,PRKACA,SRI,GSTO1,AHCYL1,STK39,CAB39,WNK2,VMP1	14/56
15_Member	GO Biological Processes	GO:0032412	regulation of monoatomic ion transmembrane transporter activity	-2.31505	-0.350802	823,1756,2273,2280,2946,3688,5566,6717,9446,10768,27347,51719,65268,81671	CAPN1,DMD,FHL1,FKBP1A,GSTM2,ITGB1,PRKACA,SRI,GSTO1,AHCYL1,STK39,CAB39,WNK2,VMP1	14/56
15_Member	GO Biological Processes	GO:0014722	regulation of skeletal muscle contraction by calcium ion signaling	-2.21296	-0.324423	1756,2946,9446	DMD,GSTM2,GSTO1	3/4
15_Member	GO Biological Processes	GO:0032409	regulation of transporter activity	-2.10108	-0.253704	823,1756,2273,2280,2946,3688,5566,6717,9446,10768,27347,51719,65268,81671	CAPN1,DMD,FHL1,FKBP1A,GSTM2,ITGB1,PRKACA,SRI,GSTO1,AHCYL1,STK39,CAB39,WNK2,VMP1	14/59
15_Member	GO Biological Processes	GO:0051279	regulation of release of sequestered calcium ion into cytosol	-2.07131	-0.243136	581,1756,2280,2946,5566,6717,9446	BAX,DMD,FKBP1A,GSTM2,PRKACA,SRI,GSTO1	7/21
15_Member	GO Biological Processes	GO:0010881	regulation of cardiac muscle contraction by regulation of the release of sequestered calcium ion	-2.02734	-0.235108	1756,2946,5566,9446	DMD,GSTM2,PRKACA,GSTO1	4/8
15_Member	GO Biological Processes	GO:0034765	regulation of monoatomic ion transmembrane transport	-2.00738	-0.216357	274,581,1756,2273,2280,2539,2946,3688,5566,6640,6717,8514,9446,27347,51719,65268,81671,150684	BIN1,BAX,DMD,FHL1,FKBP1A,G6PD,GSTM2,ITGB1,PRKACA,SNTA1,SRI,KCNAB2,GSTO1,STK39,CAB39,WNK2,VMP1,COMMD1	18/85
16_Summary	GO Biological Processes	GO:0006081	cellular aldehyde metabolic process	-3.09736	-0.608659	128,249,2098,2739,3417,6888,7086,8566,9380,10327,11315,347862	ADH5,ALPL,ESD,GLO1,IDH1,TALDO1,TKT,PDXK,GRHPR,AKR1A1,PARK7,GATD1	12/-
16_Member	GO Biological Processes	GO:0006081	cellular aldehyde metabolic process	-3.09736	-0.608659	128,249,2098,2739,3417,6888,7086,8566,9380,10327,11315,347862	ADH5,ALPL,ESD,GLO1,IDH1,TALDO1,TKT,PDXK,GRHPR,AKR1A1,PARK7,GATD1	12/37
16_Member	GO Biological Processes	GO:0046185	aldehyde catabolic process	-3.01423	-0.593608	128,2098,10327,11315,347862	ADH5,ESD,AKR1A1,PARK7,GATD1	5/8
16_Member	GO Biological Processes	GO:0110095	cellular detoxification of aldehyde	-2.61095	-0.452301	128,2098,10327,11315	ADH5,ESD,AKR1A1,PARK7	4/6
16_Member	GO Biological Processes	GO:0110096	cellular response to aldehyde	-2.02734	-0.235108	128,2098,10327,11315	ADH5,ESD,AKR1A1,PARK7	4/8
17_Summary	GO Biological Processes	GO:0045116	protein neddylation	-3.05069	-0.608659	8883,9039,9040,9978,10980,10987,54165	NAE1,UBA3,UBE2M,RBX1,COPS6,COPS5,DCUN1D1	7/-
17_Member	GO Biological Processes	GO:0045116	protein neddylation	-3.05069	-0.608659	8883,9039,9040,9978,10980,10987,54165	NAE1,UBA3,UBE2M,RBX1,COPS6,COPS5,DCUN1D1	7/15
18_Summary	CORUM	CORUM:1059	Retromer complex (SNX1, SNX2, VPS35, VPS29, VPS26A)	-3.04508	-0.608659	6642,6643,9559,55737,1639,6811,8724,9581,26000,29934,58533,253725	SNX1,SNX2,VPS26A,VPS35,DCTN1,STX5,SNX3,PREPL,TBC1D10B,SNX12,SNX6,WASHC2C	12/-
18_Member	CORUM	CORUM:1059	Retromer complex (SNX1, SNX2, VPS35, VPS29, VPS26A)	-3.04508	-0.608659	6642,6643,9559,55737	SNX1,SNX2,VPS26A,VPS35	4/5
18_Member	CORUM	CORUM:657	Retromer complex (SNX1, SNX2, VPS35, VPS29, VPS26A)	-3.04508	-0.608659	6642,6643,9559,55737	SNX1,SNX2,VPS26A,VPS35	4/5
18_Member	GO Biological Processes	GO:0042147	retrograde transport, endosome to Golgi	-2.29418	-0.350802	1639,6642,6643,6811,8724,9559,9581,26000,29934,55737,58533,253725	DCTN1,SNX1,SNX2,STX5,SNX3,VPS26A,PREPL,TBC1D10B,SNX12,VPS35,SNX6,WASHC2C	12/45
19_Summary	CORUM	CORUM:1345	Septin complex	-3.04508	-0.608659	989,4735,10801,55752,387,5119,5339,9525,10640,11021,11113,23233,29082,51510,55770,151011	SEPTIN7,SEPTIN2,SEPTIN9,SEPTIN11,RHOA,CHMP1A,PLEC,VPS4B,EXOC5,RAB35,CIT,EXOC6B,CHMP4A,CHMP5,EXOC2,SEPTIN10	16/-
19_Member	CORUM	CORUM:1345	Septin complex	-3.04508	-0.608659	989,4735,10801,55752	SEPTIN7,SEPTIN2,SEPTIN9,SEPTIN11	4/5
19_Member	GO Biological Processes	GO:0061640	cytoskeleton-dependent cytokinesis	-2.97516	-0.574737	387,989,4735,5119,5339,9525,10640,10801,11021,11113,23233,29082,51510,55752,55770,151011	RHOA,SEPTIN7,SEPTIN2,CHMP1A,PLEC,VPS4B,EXOC5,SEPTIN9,RAB35,CIT,EXOC6B,CHMP4A,CHMP5,SEPTIN11,EXOC2,SEPTIN10	16/59
19_Member	GO Biological Processes	GO:0000910	cytokinesis	-2.80704	-0.516053	387,989,4735,5119,5339,9525,10640,10801,11021,11113,23233,29082,51510,55752,55770,151011	RHOA,SEPTIN7,SEPTIN2,CHMP1A,PLEC,VPS4B,EXOC5,SEPTIN9,RAB35,CIT,EXOC6B,CHMP4A,CHMP5,SEPTIN11,EXOC2,SEPTIN10	16/61
20_Summary	GO Biological Processes	GO:0006561	proline biosynthetic process	-3.04508	-0.608659	4942,5831,29920,65263,95,445,1152,5184,2184,2730,2805,122622	OAT,PYCR1,PYCR2,PYCR3,ACY1,ASS1,CKB,PEPD,FAH,GCLM,GOT1,ADSS1	12/-
20_Member	GO Biological Processes	GO:0006561	proline biosynthetic process	-3.04508	-0.608659	4942,5831,29920,65263	OAT,PYCR1,PYCR2,PYCR3	4/5
20_Member	GO Biological Processes	GO:0055129	L-proline biosynthetic process	-3.04508	-0.608659	4942,5831,29920,65263	OAT,PYCR1,PYCR2,PYCR3	4/5
20_Member	WikiPathways	WP497	Urea cycle and metabolism of amino groups	-2.86589	-0.520984	95,445,1152,4942,5831,65263	ACY1,ASS1,CKB,OAT,PYCR1,PYCR3	6/12
20_Member	GO Biological Processes	GO:0006560	proline metabolic process	-2.61095	-0.452301	4942,5831,29920,65263	OAT,PYCR1,PYCR2,PYCR3	4/6
20_Member	GO Biological Processes	GO:0009084	glutamine family amino acid biosynthetic process	-2.45002	-0.411171	445,4942,5831,29920,65263	ASS1,OAT,PYCR1,PYCR2,PYCR3	5/10
20_Member	WikiPathways	WP5026	Proline and hydroxyproline pathways	-2.21296	-0.324423	4942,5184,5831	OAT,PEPD,PYCR1	3/4
20_Member	GO Biological Processes	GO:0009064	glutamine family amino acid metabolic process	-2.19286	-0.317783	445,2184,2730,2805,4942,5831,29920,65263,122622	ASS1,FAH,GCLM,GOT1,OAT,PYCR1,PYCR2,PYCR3,ADSS1	9/30

## Sheet: M5_enrichment
GroupID	Category	Term	Description	LogP	Log(q-value)	Genes	Symbols	InTerm_InList
1_Summary	Reactome Gene Sets	R-HSA-1428517	Aerobic respiration and respiratory electron transport	-53.2188	-48.8739	38,50,498,506,509,513,515,521,522,539,1327,1329,1345,1431,1537,1737,1738,1743,2108,2109,2271,2806,3418,3421,4191,4509,4513,4536,4537,4695,4697,4698,4702,4704,4705,4706,4709,4710,4711,4713,4719,4722,4723,4724,4725,4728,4729,4967,5160,5162,6233,6389,6390,6391,7381,7384,7385,7386,7416,8402,8604,8801,8802,8803,9054,9167,9551,10128,10131,10165,10476,10632,10975,23530,28976,29078,29796,54205,54539,5470…	ACAT1,ACO2,ATP5F1A,ATP5F1B,ATP5F1C,ATP5F1D,ATP5PB,ATP5ME,ATP5PF,ATP5PO,COX4I1,COX5B,COX6C,CS,CYC1,DLAT,DLD,DLST,ETFA,ETFB,FH,GOT2,IDH2,IDH3G,MDH2,ATP8,COX2,ND2,ND3,NDUFA2,NDUFA4,NDUFA5,NDUFA8,NDUFA9,NDUFA10,NDUFAB1,NDUFB3,NDUFB4,NDUFB5,NDUFB7,NDUFS1,NDUFS3,NDUFV1,NDUFS4,NDUFS5,NDUFS8,NDUFV2,OGDH,PDHA1,PDHB,RPS27A,SDHA,SDHB,SDHC,UQCRB,UQCRC1,UQCRC2,UQCRFS1,VDAC1,SLC25A11,SLC25A12,SUCLG2,SUCLG1,SUC…	154/-
1_Member	Reactome Gene Sets	R-HSA-1428517	Aerobic respiration and respiratory electron transport	-53.2188	-48.8739	38,50,498,506,509,513,515,521,522,539,1327,1329,1345,1431,1537,1737,1738,1743,2108,2109,2271,2806,3418,3421,4191,4509,4513,4536,4537,4695,4697,4698,4702,4704,4705,4706,4709,4710,4711,4713,4719,4722,4723,4724,4725,4728,4729,4967,5160,5162,6233,6389,6390,6391,7381,7384,7385,7386,7416,8402,8604,8801,8802,8803,9054,9167,9551,10128,10131,10165,10476,10632,10975,23530,28976,29078,29796,54205,54539,5470…	ACAT1,ACO2,ATP5F1A,ATP5F1B,ATP5F1C,ATP5F1D,ATP5PB,ATP5ME,ATP5PF,ATP5PO,COX4I1,COX5B,COX6C,CS,CYC1,DLAT,DLD,DLST,ETFA,ETFB,FH,GOT2,IDH2,IDH3G,MDH2,ATP8,COX2,ND2,ND3,NDUFA2,NDUFA4,NDUFA5,NDUFA8,NDUFA9,NDUFA10,NDUFAB1,NDUFB3,NDUFB4,NDUFB5,NDUFB7,NDUFS1,NDUFS3,NDUFV1,NDUFS4,NDUFS5,NDUFS8,NDUFV2,OGDH,PDHA1,PDHB,RPS27A,SDHA,SDHB,SDHC,UQCRB,UQCRC1,UQCRC2,UQCRFS1,VDAC1,SLC25A11,SLC25A12,SUCLG2,SUCLG1,SUC…	83/141
1_Member	GO Biological Processes	GO:0045333	cellular respiration	-51.8761	-47.8322	50,498,506,509,513,515,521,522,539,1291,1327,1329,1345,1347,1431,1537,1737,1738,1743,2108,2109,2271,2631,2820,3418,3421,4191,4509,4513,4536,4537,4695,4697,4698,4702,4704,4705,4706,4709,4710,4711,4713,4719,4722,4723,4724,4725,4728,4729,4967,5160,5162,6389,6390,6391,7381,7384,7385,7386,8604,8801,8802,8803,9167,9551,10165,10476,10632,10975,23530,29796,30968,54205,54539,55753,55967,56181,57017	ACO2,ATP5F1A,ATP5F1B,ATP5F1C,ATP5F1D,ATP5PB,ATP5ME,ATP5PF,ATP5PO,COL6A1,COX4I1,COX5B,COX6C,COX7A2,CS,CYC1,DLAT,DLD,DLST,ETFA,ETFB,FH,NIPSNAP2,GPD2,IDH2,IDH3G,MDH2,ATP8,COX2,ND2,ND3,NDUFA2,NDUFA4,NDUFA5,NDUFA8,NDUFA9,NDUFA10,NDUFAB1,NDUFB3,NDUFB4,NDUFB5,NDUFB7,NDUFS1,NDUFS3,NDUFV1,NDUFS4,NDUFS5,NDUFS8,NDUFV2,OGDH,PDHA1,PDHB,SDHA,SDHB,SDHC,UQCRB,UQCRC1,UQCRC2,UQCRFS1,SLC25A12,SUCLG2,SUCLG1,SUCLA2,C…	78/127
1_Member	GO Biological Processes	GO:0009060	aerobic respiration	-50.741	-46.8732	50,498,506,509,513,515,521,522,539,1291,1327,1329,1345,1347,1431,1537,1737,1738,1743,2271,2631,3418,3421,4191,4509,4513,4536,4537,4695,4697,4698,4702,4704,4705,4706,4709,4710,4711,4713,4719,4722,4723,4724,4725,4728,4729,4967,5160,5162,6389,6390,6391,7381,7384,7385,7386,8801,8802,8803,9167,9551,10476,10632,10975,23530,29796,30968,54205,54539,55753,55967,56181,57017	ACO2,ATP5F1A,ATP5F1B,ATP5F1C,ATP5F1D,ATP5PB,ATP5ME,ATP5PF,ATP5PO,COL6A1,COX4I1,COX5B,COX6C,COX7A2,CS,CYC1,DLAT,DLD,DLST,FH,NIPSNAP2,IDH2,IDH3G,MDH2,ATP8,COX2,ND2,ND3,NDUFA2,NDUFA4,NDUFA5,NDUFA8,NDUFA9,NDUFA10,NDUFAB1,NDUFB3,NDUFB4,NDUFB5,NDUFB7,NDUFS1,NDUFS3,NDUFV1,NDUFS4,NDUFS5,NDUFS8,NDUFV2,OGDH,PDHA1,PDHB,SDHA,SDHB,SDHC,UQCRB,UQCRC1,UQCRC2,UQCRFS1,SUCLG2,SUCLG1,SUCLA2,COX7A2L,ATP5MF,ATP5PD,ATP…	73/113
1_Member	GO Biological Processes	GO:0015980	energy derivation by oxidation of organic compounds	-43.7959	-40.053	34,50,498,506,509,513,515,521,522,539,1291,1327,1329,1345,1347,1431,1537,1737,1738,1743,2108,2109,2271,2631,2820,3418,3421,4191,4509,4513,4536,4537,4695,4697,4698,4702,4704,4705,4706,4709,4710,4711,4713,4719,4722,4723,4724,4725,4728,4729,4967,5160,5162,6389,6390,6391,7381,7384,7385,7386,8604,8801,8802,8803,9167,9551,10165,10476,10632,10975,23530,29796,30968,54205,54539,55753,55967,56181,57017	ACADM,ACO2,ATP5F1A,ATP5F1B,ATP5F1C,ATP5F1D,ATP5PB,ATP5ME,ATP5PF,ATP5PO,COL6A1,COX4I1,COX5B,COX6C,COX7A2,CS,CYC1,DLAT,DLD,DLST,ETFA,ETFB,FH,NIPSNAP2,GPD2,IDH2,IDH3G,MDH2,ATP8,COX2,ND2,ND3,NDUFA2,NDUFA4,NDUFA5,NDUFA8,NDUFA9,NDUFA10,NDUFAB1,NDUFB3,NDUFB4,NDUFB5,NDUFB7,NDUFS1,NDUFS3,NDUFV1,NDUFS4,NDUFS5,NDUFS8,NDUFV2,OGDH,PDHA1,PDHB,SDHA,SDHB,SDHC,UQCRB,UQCRC1,UQCRC2,UQCRFS1,SLC25A12,SUCLG2,SUCLG1,SU…	79/156
1_Member	Reactome Gene Sets	R-HSA-163200	Respiratory electron transport, ATP synthesis by chemiosmotic coupling, and heat production by uncoupling proteins.	-42.4526	-38.8067	498,506,509,513,515,521,522,539,1327,1329,1345,1537,2108,2109,2806,4191,4509,4513,4536,4537,4695,4697,4698,4702,4704,4705,4706,4709,4710,4711,4713,4719,4722,4723,4724,4725,4728,4729,6389,6390,6391,7381,7384,7385,7386,8402,8604,9167,9551,10128,10131,10165,10476,10632,10975,28976,29078,29796,54205,54539,55967,91942	ATP5F1A,ATP5F1B,ATP5F1C,ATP5F1D,ATP5PB,ATP5ME,ATP5PF,ATP5PO,COX4I1,COX5B,COX6C,CYC1,ETFA,ETFB,GOT2,MDH2,ATP8,COX2,ND2,ND3,NDUFA2,NDUFA4,NDUFA5,NDUFA8,NDUFA9,NDUFA10,NDUFAB1,NDUFB3,NDUFB4,NDUFB5,NDUFB7,NDUFS1,NDUFS3,NDUFV1,NDUFS4,NDUFS5,NDUFS8,NDUFV2,SDHA,SDHB,SDHC,UQCRB,UQCRC1,UQCRC2,UQCRFS1,SLC25A11,SLC25A12,COX7A2L,ATP5MF,LRPPRC,TRAP1,SLC25A13,ATP5PD,ATP5MG,UQCR11,ACAD9,NDUFAF4,UQCR10,CYCS,NDUF…	62/97
1_Member	GO Biological Processes	GO:0006119	oxidative phosphorylation	-39.7217	-36.155	498,506,509,513,515,521,522,539,1327,1329,1345,1347,1537,1738,2631,4509,4513,4536,4537,4695,4697,4698,4702,4704,4705,4706,4709,4710,4711,4713,4719,4722,4723,4724,4725,4728,4729,6389,6390,6391,7381,7384,7385,7386,9167,9551,10476,10632,10975,29796,30968,54205,54539,55967,57017	ATP5F1A,ATP5F1B,ATP5F1C,ATP5F1D,ATP5PB,ATP5ME,ATP5PF,ATP5PO,COX4I1,COX5B,COX6C,COX7A2,CYC1,DLD,NIPSNAP2,ATP8,COX2,ND2,ND3,NDUFA2,NDUFA4,NDUFA5,NDUFA8,NDUFA9,NDUFA10,NDUFAB1,NDUFB3,NDUFB4,NDUFB5,NDUFB7,NDUFS1,NDUFS3,NDUFV1,NDUFS4,NDUFS5,NDUFS8,NDUFV2,SDHA,SDHB,SDHC,UQCRB,UQCRC1,UQCRC2,UQCRFS1,COX7A2L,ATP5MF,ATP5PD,ATP5MG,UQCR11,UQCR10,STOML2,CYCS,NDUFB11,NDUFA12,COQ9	55/81
1_Member	GO Biological Processes	GO:0006091	generation of precursor metabolites and energy	-36.9123	-33.4125	34,38,50,217,498,506,509,513,515,521,522,539,1291,1327,1329,1345,1347,1431,1537,1737,1738,1743,2108,2109,2232,2271,2631,2820,3098,3155,3418,3421,4191,4509,4513,4536,4537,4695,4697,4698,4702,4704,4705,4706,4709,4710,4711,4713,4719,4722,4723,4724,4725,4728,4729,4967,5019,5160,5162,5447,6389,6390,6391,7381,7384,7385,7386,8604,8801,8802,8803,9167,9551,10165,10476,10632,10840,10975,23530,29796,30968,5…	ACADM,ACAT1,ACO2,ALDH2,ATP5F1A,ATP5F1B,ATP5F1C,ATP5F1D,ATP5PB,ATP5ME,ATP5PF,ATP5PO,COL6A1,COX4I1,COX5B,COX6C,COX7A2,CS,CYC1,DLAT,DLD,DLST,ETFA,ETFB,FDXR,FH,NIPSNAP2,GPD2,HK1,HMGCL,IDH2,IDH3G,MDH2,ATP8,COX2,ND2,ND3,NDUFA2,NDUFA4,NDUFA5,NDUFA8,NDUFA9,NDUFA10,NDUFAB1,NDUFB3,NDUFB4,NDUFB5,NDUFB7,NDUFS1,NDUFS3,NDUFV1,NDUFS4,NDUFS5,NDUFS8,NDUFV2,OGDH,OXCT1,PDHA1,PDHB,POR,SDHA,SDHB,SDHC,UQCRB,UQCRC1,UQC…	88/229
1_Member	WikiPathways	WP111	Electron transport chain OXPHOS system in mitochondria	-34.5963	-31.2056	292,293,498,506,509,513,515,521,522,539,1327,1329,1345,1347,4509,4513,4536,4537,4695,4697,4698,4702,4704,4705,4706,4709,4710,4711,4713,4719,4722,4723,4724,4725,4728,4729,6389,6390,6391,7381,7384,7385,7386,9167,9551,10476,10632,10975,29796,55967	SLC25A5,SLC25A6,ATP5F1A,ATP5F1B,ATP5F1C,ATP5F1D,ATP5PB,ATP5ME,ATP5PF,ATP5PO,COX4I1,COX5B,COX6C,COX7A2,ATP8,COX2,ND2,ND3,NDUFA2,NDUFA4,NDUFA5,NDUFA8,NDUFA9,NDUFA10,NDUFAB1,NDUFB3,NDUFB4,NDUFB5,NDUFB7,NDUFS1,NDUFS3,NDUFV1,NDUFS4,NDUFS5,NDUFS8,NDUFV2,SDHA,SDHB,SDHC,UQCRB,UQCRC1,UQCRC2,UQCRFS1,COX7A2L,ATP5MF,ATP5PD,ATP5MG,UQCR11,UQCR10,NDUFA12	50/77
1_Member	KEGG Pathway	hsa00190	Oxidative phosphorylation	-33.1701	-29.8252	498,506,509,513,515,521,522,527,539,1327,1329,1345,1347,1537,4509,4513,4536,4537,4695,4697,4698,4702,4704,4705,4706,4709,4710,4711,4713,4719,4722,4723,4724,4725,4728,4729,6389,6390,6391,7381,7384,7385,7386,9167,9551,10476,10632,10975,27068,29796,54205,54539,55967	ATP5F1A,ATP5F1B,ATP5F1C,ATP5F1D,ATP5PB,ATP5ME,ATP5PF,ATP6V0C,ATP5PO,COX4I1,COX5B,COX6C,COX7A2,CYC1,ATP8,COX2,ND2,ND3,NDUFA2,NDUFA4,NDUFA5,NDUFA8,NDUFA9,NDUFA10,NDUFAB1,NDUFB3,NDUFB4,NDUFB5,NDUFB7,NDUFS1,NDUFS3,NDUFV1,NDUFS4,NDUFS5,NDUFS8,NDUFV2,SDHA,SDHB,SDHC,UQCRB,UQCRC1,UQCRC2,UQCRFS1,COX7A2L,ATP5MF,ATP5PD,ATP5MG,UQCR11,PPA2,UQCR10,CYCS,NDUFB11,NDUFA12	53/91
1_Member	Reactome Gene Sets	R-HSA-611105	Respiratory electron transport	-32.2692	-28.9657	1327,1329,1345,1537,2108,2109,2806,4191,4513,4536,4537,4695,4697,4698,4702,4704,4705,4706,4709,4710,4711,4713,4719,4722,4723,4724,4725,4728,4729,6389,6390,6391,7381,7384,7385,7386,8402,8604,9167,10128,10131,10165,10975,28976,29078,29796,54205,54539,55967,91942	COX4I1,COX5B,COX6C,CYC1,ETFA,ETFB,GOT2,MDH2,COX2,ND2,ND3,NDUFA2,NDUFA4,NDUFA5,NDUFA8,NDUFA9,NDUFA10,NDUFAB1,NDUFB3,NDUFB4,NDUFB5,NDUFB7,NDUFS1,NDUFS3,NDUFV1,NDUFS4,NDUFS5,NDUFS8,NDUFV2,SDHA,SDHB,SDHC,UQCRB,UQCRC1,UQCRC2,UQCRFS1,SLC25A11,SLC25A12,COX7A2L,LRPPRC,TRAP1,SLC25A13,UQCR11,ACAD9,NDUFAF4,UQCR10,CYCS,NDUFB11,NDUFA12,NDUFAF2	50/83
1_Member	GO Biological Processes	GO:0015986	proton motive force-driven ATP synthesis	-30.6848	-27.4191	498,506,509,513,515,521,522,527,539,4509,4536,4537,4695,4698,4702,4704,4705,4706,4709,4710,4711,4713,4719,4722,4723,4724,4725,4728,4729,6389,6390,6391,9551,9556,10476,10632,30968,54539,55967,84833	ATP5F1A,ATP5F1B,ATP5F1C,ATP5F1D,ATP5PB,ATP5ME,ATP5PF,ATP6V0C,ATP5PO,ATP8,ND2,ND3,NDUFA2,NDUFA5,NDUFA8,NDUFA9,NDUFA10,NDUFAB1,NDUFB3,NDUFB4,NDUFB5,NDUFB7,NDUFS1,NDUFS3,NDUFV1,NDUFS4,NDUFS5,NDUFS8,NDUFV2,SDHA,SDHB,SDHC,ATP5MF,ATP5MJ,ATP5PD,ATP5MG,STOML2,NDUFB11,NDUFA12,ATP5MK	40/55
1_Member	GO Biological Processes	GO:0022904	respiratory electron transport chain	-29.269	-26.0426	1327,1329,1345,1347,1537,1738,2108,2109,2820,4513,4536,4537,4695,4697,4698,4702,4704,4705,4706,4709,4710,4711,4713,4719,4722,4723,4724,4725,4728,4729,6389,6390,6391,7381,7384,7385,7386,8604,9167,10165,10975,29796,54205,55967,57017	COX4I1,COX5B,COX6C,COX7A2,CYC1,DLD,ETFA,ETFB,GPD2,COX2,ND2,ND3,NDUFA2,NDUFA4,NDUFA5,NDUFA8,NDUFA9,NDUFA10,NDUFAB1,NDUFB3,NDUFB4,NDUFB5,NDUFB7,NDUFS1,NDUFS3,NDUFV1,NDUFS4,NDUFS5,NDUFS8,NDUFV2,SDHA,SDHB,SDHC,UQCRB,UQCRC1,UQCRC2,UQCRFS1,SLC25A12,COX7A2L,SLC25A13,UQCR11,UQCR10,CYCS,NDUFA12,COQ9	45/74
1_Member	GO Biological Processes	GO:0006754	ATP biosynthetic process	-29.2413	-26.0426	498,506,509,513,515,521,522,527,539,4509,4536,4537,4695,4698,4702,4704,4705,4706,4709,4710,4711,4713,4719,4722,4723,4724,4725,4728,4729,6389,6390,6391,9551,9556,10165,10476,10632,30968,54539,55967,84833	ATP5F1A,ATP5F1B,ATP5F1C,ATP5F1D,ATP5PB,ATP5ME,ATP5PF,ATP6V0C,ATP5PO,ATP8,ND2,ND3,NDUFA2,NDUFA5,NDUFA8,NDUFA9,NDUFA10,NDUFAB1,NDUFB3,NDUFB4,NDUFB5,NDUFB7,NDUFS1,NDUFS3,NDUFV1,NDUFS4,NDUFS5,NDUFS8,NDUFV2,SDHA,SDHB,SDHC,ATP5MF,ATP5MJ,SLC25A13,ATP5PD,ATP5MG,STOML2,NDUFB11,NDUFA12,ATP5MK	41/61
1_Member	GO Biological Processes	GO:0009206	purine ribonucleoside triphosphate biosynthetic process	-28.4824	-25.3136	498,506,509,513,515,521,522,527,539,4509,4536,4537,4695,4698,4702,4704,4705,4706,4709,4710,4711,4713,4719,4722,4723,4724,4725,4728,4729,4832,6389,6390,6391,9551,9556,10165,10476,10632,30968,54539,55967,84833	ATP5F1A,ATP5F1B,ATP5F1C,ATP5F1D,ATP5PB,ATP5ME,ATP5PF,ATP6V0C,ATP5PO,ATP8,ND2,ND3,NDUFA2,NDUFA5,NDUFA8,NDUFA9,NDUFA10,NDUFAB1,NDUFB3,NDUFB4,NDUFB5,NDUFB7,NDUFS1,NDUFS3,NDUFV1,NDUFS4,NDUFS5,NDUFS8,NDUFV2,NME3,SDHA,SDHB,SDHC,ATP5MF,ATP5MJ,SLC25A13,ATP5PD,ATP5MG,STOML2,NDUFB11,NDUFA12,ATP5MK	42/66
1_Member	GO Biological Processes	GO:0042776	proton motive force-driven mitochondrial ATP synthesis	-28.3149	-25.1742	498,506,509,513,515,521,522,539,4509,4536,4537,4695,4698,4702,4704,4705,4706,4709,4710,4711,4713,4719,4722,4723,4724,4725,4728,4729,6389,6390,6391,9551,10476,10632,30968,54539,55967	ATP5F1A,ATP5F1B,ATP5F1C,ATP5F1D,ATP5PB,ATP5ME,ATP5PF,ATP5PO,ATP8,ND2,ND3,NDUFA2,NDUFA5,NDUFA8,NDUFA9,NDUFA10,NDUFAB1,NDUFB3,NDUFB4,NDUFB5,NDUFB7,NDUFS1,NDUFS3,NDUFV1,NDUFS4,NDUFS5,NDUFS8,NDUFV2,SDHA,SDHB,SDHC,ATP5MF,ATP5PD,ATP5MG,STOML2,NDUFB11,NDUFA12	37/51
1_Member	GO Biological Processes	GO:0009145	purine nucleoside triphosphate biosynthetic process	-28.0891	-24.9746	498,506,509,513,515,521,522,527,539,4509,4536,4537,4695,4698,4702,4704,4705,4706,4709,4710,4711,4713,4719,4722,4723,4724,4725,4728,4729,4832,6389,6390,6391,9551,9556,10165,10476,10632,30968,54539,55967,84833	ATP5F1A,ATP5F1B,ATP5F1C,ATP5F1D,ATP5PB,ATP5ME,ATP5PF,ATP6V0C,ATP5PO,ATP8,ND2,ND3,NDUFA2,NDUFA5,NDUFA8,NDUFA9,NDUFA10,NDUFAB1,NDUFB3,NDUFB4,NDUFB5,NDUFB7,NDUFS1,NDUFS3,NDUFV1,NDUFS4,NDUFS5,NDUFS8,NDUFV2,NME3,SDHA,SDHB,SDHC,ATP5MF,ATP5MJ,SLC25A13,ATP5PD,ATP5MG,STOML2,NDUFB11,NDUFA12,ATP5MK	42/67
1_Member	GO Biological Processes	GO:0042773	ATP synthesis coupled electron transport	-27.4692	-24.403	1327,1329,1345,1347,1537,1738,4513,4536,4537,4695,4697,4698,4702,4704,4705,4706,4709,4710,4711,4713,4719,4722,4723,4724,4725,4728,4729,6389,6390,6391,7381,7384,7385,7386,9167,10975,29796,54205,55967,57017	COX4I1,COX5B,COX6C,COX7A2,CYC1,DLD,COX2,ND2,ND3,NDUFA2,NDUFA4,NDUFA5,NDUFA8,NDUFA9,NDUFA10,NDUFAB1,NDUFB3,NDUFB4,NDUFB5,NDUFB7,NDUFS1,NDUFS3,NDUFV1,NDUFS4,NDUFS5,NDUFS8,NDUFV2,SDHA,SDHB,SDHC,UQCRB,UQCRC1,UQCRC2,UQCRFS1,COX7A2L,UQCR11,UQCR10,CYCS,NDUFA12,COQ9	40/62
1_Member	GO Biological Processes	GO:0042775	mitochondrial ATP synthesis coupled electron transport	-27.4692	-24.403	1327,1329,1345,1347,1537,1738,4513,4536,4537,4695,4697,4698,4702,4704,4705,4706,4709,4710,4711,4713,4719,4722,4723,4724,4725,4728,4729,6389,6390,6391,7381,7384,7385,7386,9167,10975,29796,54205,55967,57017	COX4I1,COX5B,COX6C,COX7A2,CYC1,DLD,COX2,ND2,ND3,NDUFA2,NDUFA4,NDUFA5,NDUFA8,NDUFA9,NDUFA10,NDUFAB1,NDUFB3,NDUFB4,NDUFB5,NDUFB7,NDUFS1,NDUFS3,NDUFV1,NDUFS4,NDUFS5,NDUFS8,NDUFV2,SDHA,SDHB,SDHC,UQCRB,UQCRC1,UQCRC2,UQCRFS1,COX7A2L,UQCR11,UQCR10,CYCS,NDUFA12,COQ9	40/62
1_Member	GO Biological Processes	GO:0019646	aerobic electron transport chain	-27.3882	-24.3443	1327,1329,1345,1347,1537,1738,4513,4536,4537,4695,4697,4698,4702,4704,4705,4706,4709,4710,4711,4713,4719,4722,4723,4724,4725,4728,4729,6389,6390,6391,7381,7384,7385,7386,9167,10975,29796,54205,57017	COX4I1,COX5B,COX6C,COX7A2,CYC1,DLD,COX2,ND2,ND3,NDUFA2,NDUFA4,NDUFA5,NDUFA8,NDUFA9,NDUFA10,NDUFAB1,NDUFB3,NDUFB4,NDUFB5,NDUFB7,NDUFS1,NDUFS3,NDUFV1,NDUFS4,NDUFS5,NDUFS8,NDUFV2,SDHA,SDHB,SDHC,UQCRB,UQCRC1,UQCRC2,UQCRFS1,COX7A2L,UQCR11,UQCR10,CYCS,COQ9	39/59
1_Member	GO Biological Processes	GO:0009201	ribonucleoside triphosphate biosynthetic process	-26.9706	-23.9681	498,506,509,513,515,521,522,527,539,4509,4536,4537,4695,4698,4702,4704,4705,4706,4709,4710,4711,4713,4719,4722,4723,4724,4725,4728,4729,4832,6389,6390,6391,9551,9556,10165,10476,10632,30968,54539,55967,84833	ATP5F1A,ATP5F1B,ATP5F1C,ATP5F1D,ATP5PB,ATP5ME,ATP5PF,ATP6V0C,ATP5PO,ATP8,ND2,ND3,NDUFA2,NDUFA5,NDUFA8,NDUFA9,NDUFA10,NDUFAB1,NDUFB3,NDUFB4,NDUFB5,NDUFB7,NDUFS1,NDUFS3,NDUFV1,NDUFS4,NDUFS5,NDUFS8,NDUFV2,NME3,SDHA,SDHB,SDHC,ATP5MF,ATP5MJ,SLC25A13,ATP5PD,ATP5MG,STOML2,NDUFB11,NDUFA12,ATP5MK	42/70
1_Member	KEGG Pathway	hsa05415	Diabetic cardiomyopathy	-26.8382	-23.855	292,293,498,506,509,513,515,522,539,1327,1329,1345,1347,1537,4509,4513,4536,4537,4695,4697,4698,4702,4704,4705,4706,4709,4710,4711,4713,4719,4722,4723,4724,4725,4728,4729,5160,5162,6389,6390,6391,7381,7384,7385,7386,7416,7417,7419,9167,10105,10476,10975,29796,54539,55967	SLC25A5,SLC25A6,ATP5F1A,ATP5F1B,ATP5F1C,ATP5F1D,ATP5PB,ATP5PF,ATP5PO,COX4I1,COX5B,COX6C,COX7A2,CYC1,ATP8,COX2,ND2,ND3,NDUFA2,NDUFA4,NDUFA5,NDUFA8,NDUFA9,NDUFA10,NDUFAB1,NDUFB3,NDUFB4,NDUFB5,NDUFB7,NDUFS1,NDUFS3,NDUFV1,NDUFS4,NDUFS5,NDUFS8,NDUFV2,PDHA1,PDHB,SDHA,SDHB,SDHC,UQCRB,UQCRC1,UQCRC2,UQCRFS1,VDAC1,VDAC2,VDAC3,COX7A2L,PPIF,ATP5PD,UQCR11,UQCR10,NDUFB11,NDUFA12	55/122
1_Member	KEGG Pathway	hsa04714	Thermogenesis	-26.6149	-23.6502	498,506,509,513,515,521,522,539,1327,1329,1345,1347,1537,4509,4513,4536,4537,4695,4697,4698,4702,4704,4705,4706,4709,4710,4711,4713,4719,4722,4723,4724,4725,4728,4729,6389,6390,6391,6601,6654,7381,7384,7385,7386,9167,9551,10476,10632,10975,29078,29796,54539,55967,64223,91942	ATP5F1A,ATP5F1B,ATP5F1C,ATP5F1D,ATP5PB,ATP5ME,ATP5PF,ATP5PO,COX4I1,COX5B,COX6C,COX7A2,CYC1,ATP8,COX2,ND2,ND3,NDUFA2,NDUFA4,NDUFA5,NDUFA8,NDUFA9,NDUFA10,NDUFAB1,NDUFB3,NDUFB4,NDUFB5,NDUFB7,NDUFS1,NDUFS3,NDUFV1,NDUFS4,NDUFS5,NDUFS8,NDUFV2,SDHA,SDHB,SDHC,SMARCC2,SOS1,UQCRB,UQCRC1,UQCRC2,UQCRFS1,COX7A2L,ATP5MF,ATP5PD,ATP5MG,UQCR11,NDUFAF4,UQCR10,NDUFB11,NDUFA12,MLST8,NDUFAF2	55/123
1_Member	GO Biological Processes	GO:0009142	nucleoside triphosphate biosynthetic process	-26.4659	-23.519	498,506,509,513,515,521,522,527,539,4509,4536,4537,4695,4698,4702,4704,4705,4706,4709,4710,4711,4713,4719,4722,4723,4724,4725,4728,4729,4832,6389,6390,6391,9551,9556,10165,10476,10632,30968,50808,54539,55967,84833	ATP5F1A,ATP5F1B,ATP5F1C,ATP5F1D,ATP5PB,ATP5ME,ATP5PF,ATP6V0C,ATP5PO,ATP8,ND2,ND3,NDUFA2,NDUFA5,NDUFA8,NDUFA9,NDUFA10,NDUFAB1,NDUFB3,NDUFB4,NDUFB5,NDUFB7,NDUFS1,NDUFS3,NDUFV1,NDUFS4,NDUFS5,NDUFS8,NDUFV2,NME3,SDHA,SDHB,SDHC,ATP5MF,ATP5MJ,SLC25A13,ATP5PD,ATP5MG,STOML2,AK3,NDUFB11,NDUFA12,ATP5MK	43/75
1_Member	KEGG Pathway	hsa05208	Chemical carcinogenesis - reactive oxygen species	-26.1767	-23.2467	292,293,498,506,509,513,515,522,539,1327,1329,1345,1347,1537,4259,4509,4513,4536,4537,4695,4697,4698,4702,4704,4705,4706,4709,4710,4711,4713,4719,4722,4723,4724,4725,4728,4729,6389,6390,6391,6654,7381,7384,7385,7386,7416,7417,7419,9167,10105,10476,10975,29796,54539,55967	SLC25A5,SLC25A6,ATP5F1A,ATP5F1B,ATP5F1C,ATP5F1D,ATP5PB,ATP5PF,ATP5PO,COX4I1,COX5B,COX6C,COX7A2,CYC1,MGST3,ATP8,COX2,ND2,ND3,NDUFA2,NDUFA4,NDUFA5,NDUFA8,NDUFA9,NDUFA10,NDUFAB1,NDUFB3,NDUFB4,NDUFB5,NDUFB7,NDUFS1,NDUFS3,NDUFV1,NDUFS4,NDUFS5,NDUFS8,NDUFV2,SDHA,SDHB,SDHC,SOS1,UQCRB,UQCRC1,UQCRC2,UQCRFS1,VDAC1,VDAC2,VDAC3,COX7A2L,PPIF,ATP5PD,UQCR11,UQCR10,NDUFB11,NDUFA12	55/125
1_Member	GO Biological Processes	GO:0006164	purine nucleotide biosynthetic process	-25.3323	-22.4187	38,204,498,506,509,513,515,521,522,527,539,1737,1738,4509,4536,4537,4695,4698,4702,4704,4705,4706,4709,4710,4711,4713,4719,4722,4723,4724,4725,4728,4729,4832,5160,5162,5631,6389,6390,6391,6576,9551,9556,10165,10476,10632,23475,30968,50808,54539,55967,64802,84833,133686,197322	ACAT1,AK2,ATP5F1A,ATP5F1B,ATP5F1C,ATP5F1D,ATP5PB,ATP5ME,ATP5PF,ATP6V0C,ATP5PO,DLAT,DLD,ATP8,ND2,ND3,NDUFA2,NDUFA5,NDUFA8,NDUFA9,NDUFA10,NDUFAB1,NDUFB3,NDUFB4,NDUFB5,NDUFB7,NDUFS1,NDUFS3,NDUFV1,NDUFS4,NDUFS5,NDUFS8,NDUFV2,NME3,PDHA1,PDHB,PRPS1,SDHA,SDHB,SDHC,SLC25A1,ATP5MF,ATP5MJ,SLC25A13,ATP5PD,ATP5MG,QPRT,STOML2,AK3,NDUFB11,NDUFA12,NMNAT1,ATP5MK,NADK2,ACSF3	55/129
1_Member	GO Biological Processes	GO:0072522	purine-containing compound biosynthetic process	-25.2622	-22.3645	38,204,498,506,509,513,515,521,522,527,539,1737,1738,4509,4536,4537,4695,4698,4702,4704,4705,4706,4709,4710,4711,4713,4719,4722,4723,4724,4725,4728,4729,4832,5160,5162,5631,6389,6390,6391,6576,9551,9556,10165,10476,10632,23475,30968,50808,54539,55967,56952,64802,84833,133686,197322	ACAT1,AK2,ATP5F1A,ATP5F1B,ATP5F1C,ATP5F1D,ATP5PB,ATP5ME,ATP5PF,ATP6V0C,ATP5PO,DLAT,DLD,ATP8,ND2,ND3,NDUFA2,NDUFA5,NDUFA8,NDUFA9,NDUFA10,NDUFAB1,NDUFB3,NDUFB4,NDUFB5,NDUFB7,NDUFS1,NDUFS3,NDUFV1,NDUFS4,NDUFS5,NDUFS8,NDUFV2,NME3,PDHA1,PDHB,PRPS1,SDHA,SDHB,SDHC,SLC25A1,ATP5MF,ATP5MJ,SLC25A13,ATP5PD,ATP5MG,QPRT,STOML2,AK3,NDUFB11,NDUFA12,PRTFDC1,NMNAT1,ATP5MK,NADK2,ACSF3	56/134
1_Member	GO Biological Processes	GO:0022900	electron transport chain	-25.1587	-22.2762	217,1327,1329,1345,1347,1537,1738,2108,2109,2820,4513,4536,4537,4695,4697,4698,4702,4704,4705,4706,4709,4710,4711,4713,4719,4722,4723,4724,4725,4728,4729,5447,6389,6390,6391,7381,7384,7385,7386,8604,9167,10165,10975,29796,54205,55967,57017,112812	ALDH2,COX4I1,COX5B,COX6C,COX7A2,CYC1,DLD,ETFA,ETFB,GPD2,COX2,ND2,ND3,NDUFA2,NDUFA4,NDUFA5,NDUFA8,NDUFA9,NDUFA10,NDUFAB1,NDUFB3,NDUFB4,NDUFB5,NDUFB7,NDUFS1,NDUFS3,NDUFV1,NDUFS4,NDUFS5,NDUFS8,NDUFV2,POR,SDHA,SDHB,SDHC,UQCRB,UQCRC1,UQCRC2,UQCRFS1,SLC25A12,COX7A2L,SLC25A13,UQCR11,UQCR10,CYCS,NDUFA12,COQ9,FDX2	48/99
1_Member	GO Biological Processes	GO:0072521	purine-containing compound metabolic process	-24.8982	-22.0304	38,204,498,506,509,513,515,521,522,527,539,1291,1737,1738,1743,2820,3098,3418,4191,4509,4536,4537,4695,4698,4702,4704,4705,4706,4709,4710,4711,4713,4719,4722,4723,4724,4725,4728,4729,4832,4967,4976,5160,5162,5631,6389,6390,6391,6576,8801,8802,8803,9551,9556,10157,10165,10476,10632,10840,23475,23530,23597,28992,30968,50808,54539,54995,55753,55967,56952,64802,84693,84833,133686,197322,641371	ACAT1,AK2,ATP5F1A,ATP5F1B,ATP5F1C,ATP5F1D,ATP5PB,ATP5ME,ATP5PF,ATP6V0C,ATP5PO,COL6A1,DLAT,DLD,DLST,GPD2,HK1,IDH2,MDH2,ATP8,ND2,ND3,NDUFA2,NDUFA5,NDUFA8,NDUFA9,NDUFA10,NDUFAB1,NDUFB3,NDUFB4,NDUFB5,NDUFB7,NDUFS1,NDUFS3,NDUFV1,NDUFS4,NDUFS5,NDUFS8,NDUFV2,NME3,OGDH,OPA1,PDHA1,PDHB,PRPS1,SDHA,SDHB,SDHC,SLC25A1,SUCLG2,SUCLG1,SUCLA2,ATP5MF,ATP5MJ,AASS,SLC25A13,ATP5PD,ATP5MG,ALDH1L1,QPRT,NNT,ACOT9,MACROD…	76/242
1_Member	GO Biological Processes	GO:0006163	purine nucleotide metabolic process	-24.4252	-21.5717	38,204,498,506,509,513,515,521,522,527,539,1291,1737,1738,1743,2820,3098,3418,4191,4509,4536,4537,4695,4698,4702,4704,4705,4706,4709,4710,4711,4713,4719,4722,4723,4724,4725,4728,4729,4832,4967,4976,5160,5162,5631,6389,6390,6391,6576,8801,8802,8803,9551,9556,10157,10165,10476,10632,10840,23475,23530,23597,30968,50808,54539,54995,55753,55967,64802,84693,84833,133686,197322,641371	ACAT1,AK2,ATP5F1A,ATP5F1B,ATP5F1C,ATP5F1D,ATP5PB,ATP5ME,ATP5PF,ATP6V0C,ATP5PO,COL6A1,DLAT,DLD,DLST,GPD2,HK1,IDH2,MDH2,ATP8,ND2,ND3,NDUFA2,NDUFA5,NDUFA8,NDUFA9,NDUFA10,NDUFAB1,NDUFB3,NDUFB4,NDUFB5,NDUFB7,NDUFS1,NDUFS3,NDUFV1,NDUFS4,NDUFS5,NDUFS8,NDUFV2,NME3,OGDH,OPA1,PDHA1,PDHB,PRPS1,SDHA,SDHB,SDHC,SLC25A1,SUCLG2,SUCLG1,SUCLA2,ATP5MF,ATP5MJ,AASS,SLC25A13,ATP5PD,ATP5MG,ALDH1L1,QPRT,NNT,ACOT9,STOML2…	74/234
1_Member	GO Biological Processes	GO:0009152	purine ribonucleotide biosynthetic process	-24.2282	-21.3884	38,204,498,506,509,513,515,521,522,527,539,1737,1738,4509,4536,4537,4695,4698,4702,4704,4705,4706,4709,4710,4711,4713,4719,4722,4723,4724,4725,4728,4729,4832,5160,5162,6389,6390,6391,6576,9551,9556,10165,10476,10632,30968,50808,54539,55967,84833,197322	ACAT1,AK2,ATP5F1A,ATP5F1B,ATP5F1C,ATP5F1D,ATP5PB,ATP5ME,ATP5PF,ATP6V0C,ATP5PO,DLAT,DLD,ATP8,ND2,ND3,NDUFA2,NDUFA5,NDUFA8,NDUFA9,NDUFA10,NDUFAB1,NDUFB3,NDUFB4,NDUFB5,NDUFB7,NDUFS1,NDUFS3,NDUFV1,NDUFS4,NDUFS5,NDUFS8,NDUFV2,NME3,PDHA1,PDHB,SDHA,SDHB,SDHC,SLC25A1,ATP5MF,ATP5MJ,SLC25A13,ATP5PD,ATP5MG,STOML2,AK3,NDUFB11,NDUFA12,ATP5MK,ACSF3	51/116
1_Member	GO Biological Processes	GO:0009150	purine ribonucleotide metabolic process	-23.8695	-21.0431	38,204,498,506,509,513,515,521,522,527,539,1291,1737,1738,1743,3098,4509,4536,4537,4695,4698,4702,4704,4705,4706,4709,4710,4711,4713,4719,4722,4723,4724,4725,4728,4729,4832,4967,4976,5160,5162,6389,6390,6391,6576,8801,8802,8803,9551,9556,10157,10165,10476,10632,23597,30968,50808,54539,54995,55753,55967,64802,84693,84833,197322,641371	ACAT1,AK2,ATP5F1A,ATP5F1B,ATP5F1C,ATP5F1D,ATP5PB,ATP5ME,ATP5PF,ATP6V0C,ATP5PO,COL6A1,DLAT,DLD,DLST,HK1,ATP8,ND2,ND3,NDUFA2,NDUFA5,NDUFA8,NDUFA9,NDUFA10,NDUFAB1,NDUFB3,NDUFB4,NDUFB5,NDUFB7,NDUFS1,NDUFS3,NDUFV1,NDUFS4,NDUFS5,NDUFS8,NDUFV2,NME3,OGDH,OPA1,PDHA1,PDHB,SDHA,SDHB,SDHC,SLC25A1,SUCLG2,SUCLG1,SUCLA2,ATP5MF,ATP5MJ,AASS,SLC25A13,ATP5PD,ATP5MG,ACOT9,STOML2,AK3,NDUFB11,OXSM,OGDHL,NDUFA12,NMNAT1…	66/193
1_Member	GO Biological Processes	GO:0009205	purine ribonucleoside triphosphate metabolic process	-23.476	-20.6626	204,498,506,509,513,515,521,522,527,539,1291,3098,4509,4536,4537,4695,4698,4702,4704,4705,4706,4709,4710,4711,4713,4719,4722,4723,4724,4725,4728,4729,4832,4967,4976,6389,6390,6391,9551,9556,10165,10476,10632,30968,50808,54539,55753,55967,64802,84833	AK2,ATP5F1A,ATP5F1B,ATP5F1C,ATP5F1D,ATP5PB,ATP5ME,ATP5PF,ATP6V0C,ATP5PO,COL6A1,HK1,ATP8,ND2,ND3,NDUFA2,NDUFA5,NDUFA8,NDUFA9,NDUFA10,NDUFAB1,NDUFB3,NDUFB4,NDUFB5,NDUFB7,NDUFS1,NDUFS3,NDUFV1,NDUFS4,NDUFS5,NDUFS8,NDUFV2,NME3,OGDH,OPA1,SDHA,SDHB,SDHC,ATP5MF,ATP5MJ,SLC25A13,ATP5PD,ATP5MG,STOML2,AK3,NDUFB11,OGDHL,NDUFA12,NMNAT1,ATP5MK	50/115
1_Member	GO Biological Processes	GO:0046034	ATP metabolic process	-23.4092	-20.6083	204,498,506,509,513,515,521,522,527,539,1291,3098,4509,4536,4537,4695,4698,4702,4704,4705,4706,4709,4710,4711,4713,4719,4722,4723,4724,4725,4728,4729,4967,6389,6390,6391,9551,9556,10165,10476,10632,30968,54539,55753,55967,64802,84833	AK2,ATP5F1A,ATP5F1B,ATP5F1C,ATP5F1D,ATP5PB,ATP5ME,ATP5PF,ATP6V0C,ATP5PO,COL6A1,HK1,ATP8,ND2,ND3,NDUFA2,NDUFA5,NDUFA8,NDUFA9,NDUFA10,NDUFAB1,NDUFB3,NDUFB4,NDUFB5,NDUFB7,NDUFS1,NDUFS3,NDUFV1,NDUFS4,NDUFS5,NDUFS8,NDUFV2,OGDH,SDHA,SDHB,SDHC,ATP5MF,ATP5MJ,SLC25A13,ATP5PD,ATP5MG,STOML2,NDUFB11,OGDHL,NDUFA12,NMNAT1,ATP5MK	47/102
1_Member	GO Biological Processes	GO:0009165	nucleotide biosynthetic process	-22.6724	-19.8857	38,204,498,506,509,513,515,521,522,527,539,1737,1738,4509,4536,4537,4695,4698,4702,4704,4705,4706,4709,4710,4711,4713,4719,4722,4723,4724,4725,4728,4729,4832,5160,5162,5631,6389,6390,6391,6576,7084,9551,9556,10165,10476,10632,23475,30968,50808,54539,55967,64802,84833,133686,197322	ACAT1,AK2,ATP5F1A,ATP5F1B,ATP5F1C,ATP5F1D,ATP5PB,ATP5ME,ATP5PF,ATP6V0C,ATP5PO,DLAT,DLD,ATP8,ND2,ND3,NDUFA2,NDUFA5,NDUFA8,NDUFA9,NDUFA10,NDUFAB1,NDUFB3,NDUFB4,NDUFB5,NDUFB7,NDUFS1,NDUFS3,NDUFV1,NDUFS4,NDUFS5,NDUFS8,NDUFV2,NME3,PDHA1,PDHB,PRPS1,SDHA,SDHB,SDHC,SLC25A1,TK2,ATP5MF,ATP5MJ,SLC25A13,ATP5PD,ATP5MG,QPRT,STOML2,AK3,NDUFB11,NDUFA12,NMNAT1,ATP5MK,NADK2,ACSF3	56/148
1_Member	GO Biological Processes	GO:0009144	purine nucleoside triphosphate metabolic process	-22.6508	-19.8857	204,498,506,509,513,515,521,522,527,539,1291,3098,4509,4536,4537,4695,4698,4702,4704,4705,4706,4709,4710,4711,4713,4719,4722,4723,4724,4725,4728,4729,4832,4967,4976,6389,6390,6391,9551,9556,10165,10476,10632,30968,50808,54539,55753,55967,64802,84833	AK2,ATP5F1A,ATP5F1B,ATP5F1C,ATP5F1D,ATP5PB,ATP5ME,ATP5PF,ATP6V0C,ATP5PO,COL6A1,HK1,ATP8,ND2,ND3,NDUFA2,NDUFA5,NDUFA8,NDUFA9,NDUFA10,NDUFAB1,NDUFB3,NDUFB4,NDUFB5,NDUFB7,NDUFS1,NDUFS3,NDUFV1,NDUFS4,NDUFS5,NDUFS8,NDUFV2,NME3,OGDH,OPA1,SDHA,SDHB,SDHC,ATP5MF,ATP5MJ,SLC25A13,ATP5PD,ATP5MG,STOML2,AK3,NDUFB11,OGDHL,NDUFA12,NMNAT1,ATP5MK	50/119
1_Member	GO Biological Processes	GO:0009199	ribonucleoside triphosphate metabolic process	-22.6508	-19.8857	204,498,506,509,513,515,521,522,527,539,1291,3098,4509,4536,4537,4695,4698,4702,4704,4705,4706,4709,4710,4711,4713,4719,4722,4723,4724,4725,4728,4729,4832,4967,4976,6389,6390,6391,9551,9556,10165,10476,10632,30968,50808,54539,55753,55967,64802,84833	AK2,ATP5F1A,ATP5F1B,ATP5F1C,ATP5F1D,ATP5PB,ATP5ME,ATP5PF,ATP6V0C,ATP5PO,COL6A1,HK1,ATP8,ND2,ND3,NDUFA2,NDUFA5,NDUFA8,NDUFA9,NDUFA10,NDUFAB1,NDUFB3,NDUFB4,NDUFB5,NDUFB7,NDUFS1,NDUFS3,NDUFV1,NDUFS4,NDUFS5,NDUFS8,NDUFV2,NME3,OGDH,OPA1,SDHA,SDHB,SDHC,ATP5MF,ATP5MJ,SLC25A13,ATP5PD,ATP5MG,STOML2,AK3,NDUFB11,OGDHL,NDUFA12,NMNAT1,ATP5MK	50/119
1_Member	GO Biological Processes	GO:0009260	ribonucleotide biosynthetic process	-22.5901	-19.8438	38,204,498,506,509,513,515,521,522,527,539,1737,1738,4509,4536,4537,4695,4698,4702,4704,4705,4706,4709,4710,4711,4713,4719,4722,4723,4724,4725,4728,4729,4832,5160,5162,6389,6390,6391,6576,9551,9556,10165,10476,10632,30968,50808,54539,55967,84833,197322	ACAT1,AK2,ATP5F1A,ATP5F1B,ATP5F1C,ATP5F1D,ATP5PB,ATP5ME,ATP5PF,ATP6V0C,ATP5PO,DLAT,DLD,ATP8,ND2,ND3,NDUFA2,NDUFA5,NDUFA8,NDUFA9,NDUFA10,NDUFAB1,NDUFB3,NDUFB4,NDUFB5,NDUFB7,NDUFS1,NDUFS3,NDUFV1,NDUFS4,NDUFS5,NDUFS8,NDUFV2,NME3,PDHA1,PDHB,SDHA,SDHB,SDHC,SLC25A1,ATP5MF,ATP5MJ,SLC25A13,ATP5PD,ATP5MG,STOML2,AK3,NDUFB11,NDUFA12,ATP5MK,ACSF3	51/124
1_Member	GO Biological Processes	GO:0009259	ribonucleotide metabolic process	-22.5866	-19.8438	38,204,498,506,509,513,515,521,522,527,539,1291,1737,1738,1743,3098,4509,4536,4537,4695,4698,4702,4704,4705,4706,4709,4710,4711,4713,4719,4722,4723,4724,4725,4728,4729,4832,4967,4976,5160,5162,6389,6390,6391,6576,8801,8802,8803,9551,9556,10157,10165,10476,10632,23597,30968,50808,54539,54995,55753,55967,64802,84693,84833,197322,641371	ACAT1,AK2,ATP5F1A,ATP5F1B,ATP5F1C,ATP5F1D,ATP5PB,ATP5ME,ATP5PF,ATP6V0C,ATP5PO,COL6A1,DLAT,DLD,DLST,HK1,ATP8,ND2,ND3,NDUFA2,NDUFA5,NDUFA8,NDUFA9,NDUFA10,NDUFAB1,NDUFB3,NDUFB4,NDUFB5,NDUFB7,NDUFS1,NDUFS3,NDUFV1,NDUFS4,NDUFS5,NDUFS8,NDUFV2,NME3,OGDH,OPA1,PDHA1,PDHB,SDHA,SDHB,SDHC,SLC25A1,SUCLG2,SUCLG1,SUCLA2,ATP5MF,ATP5MJ,AASS,SLC25A13,ATP5PD,ATP5MG,ACOT9,STOML2,AK3,NDUFB11,OXSM,OGDHL,NDUFA12,NMNAT1…	66/202
1_Member	GO Biological Processes	GO:0046390	ribose phosphate biosynthetic process	-22.5458	-19.8137	38,204,498,506,509,513,515,521,522,527,539,1737,1738,4509,4536,4537,4695,4698,4702,4704,4705,4706,4709,4710,4711,4713,4719,4722,4723,4724,4725,4728,4729,4832,5160,5162,5631,6389,6390,6391,6576,9551,9556,10165,10476,10632,30968,50808,54539,55967,84833,197322	ACAT1,AK2,ATP5F1A,ATP5F1B,ATP5F1C,ATP5F1D,ATP5PB,ATP5ME,ATP5PF,ATP6V0C,ATP5PO,DLAT,DLD,ATP8,ND2,ND3,NDUFA2,NDUFA5,NDUFA8,NDUFA9,NDUFA10,NDUFAB1,NDUFB3,NDUFB4,NDUFB5,NDUFB7,NDUFS1,NDUFS3,NDUFV1,NDUFS4,NDUFS5,NDUFS8,NDUFV2,NME3,PDHA1,PDHB,PRPS1,SDHA,SDHB,SDHC,SLC25A1,ATP5MF,ATP5MJ,SLC25A13,ATP5PD,ATP5MG,STOML2,AK3,NDUFB11,NDUFA12,ATP5MK,ACSF3	52/129
1_Member	GO Biological Processes	GO:1901293	nucleoside phosphate biosynthetic process	-22.5019	-19.7802	38,204,498,506,509,513,515,521,522,527,539,1737,1738,4509,4536,4537,4695,4698,4702,4704,4705,4706,4709,4710,4711,4713,4719,4722,4723,4724,4725,4728,4729,4832,5160,5162,5631,6389,6390,6391,6576,7084,9551,9556,10165,10476,10632,23475,30968,50808,54539,55967,64802,84833,133686,197322	ACAT1,AK2,ATP5F1A,ATP5F1B,ATP5F1C,ATP5F1D,ATP5PB,ATP5ME,ATP5PF,ATP6V0C,ATP5PO,DLAT,DLD,ATP8,ND2,ND3,NDUFA2,NDUFA5,NDUFA8,NDUFA9,NDUFA10,NDUFAB1,NDUFB3,NDUFB4,NDUFB5,NDUFB7,NDUFS1,NDUFS3,NDUFV1,NDUFS4,NDUFS5,NDUFS8,NDUFV2,NME3,PDHA1,PDHB,PRPS1,SDHA,SDHB,SDHC,SLC25A1,TK2,ATP5MF,ATP5MJ,SLC25A13,ATP5PD,ATP5MG,QPRT,STOML2,AK3,NDUFB11,NDUFA12,NMNAT1,ATP5MK,NADK2,ACSF3	56/149
1_Member	GO Biological Processes	GO:0019693	ribose phosphate metabolic process	-22.14	-19.4285	38,204,498,506,509,513,515,521,522,527,539,1291,1737,1738,1743,3098,4509,4536,4537,4695,4698,4702,4704,4705,4706,4709,4710,4711,4713,4719,4722,4723,4724,4725,4728,4729,4832,4967,4976,5160,5162,5631,6389,6390,6391,6576,8801,8802,8803,9551,9556,10157,10165,10476,10632,23597,30968,50808,54539,54995,55753,55967,64802,84693,84833,197322,641371	ACAT1,AK2,ATP5F1A,ATP5F1B,ATP5F1C,ATP5F1D,ATP5PB,ATP5ME,ATP5PF,ATP6V0C,ATP5PO,COL6A1,DLAT,DLD,DLST,HK1,ATP8,ND2,ND3,NDUFA2,NDUFA5,NDUFA8,NDUFA9,NDUFA10,NDUFAB1,NDUFB3,NDUFB4,NDUFB5,NDUFB7,NDUFS1,NDUFS3,NDUFV1,NDUFS4,NDUFS5,NDUFS8,NDUFV2,NME3,OGDH,OPA1,PDHA1,PDHB,PRPS1,SDHA,SDHB,SDHC,SLC25A1,SUCLG2,SUCLG1,SUCLA2,ATP5MF,ATP5MJ,AASS,SLC25A13,ATP5PD,ATP5MG,ACOT9,STOML2,AK3,NDUFB11,OXSM,OGDHL,NDUFA12,…	67/211
1_Member	GO Biological Processes	GO:0009117	nucleotide metabolic process	-21.8563	-19.1548	38,204,498,506,509,513,515,521,522,527,539,1291,1737,1738,1743,2820,3098,3418,4191,4509,4536,4537,4695,4698,4702,4704,4705,4706,4709,4710,4711,4713,4719,4722,4723,4724,4725,4728,4729,4832,4967,4976,5160,5162,5631,6389,6390,6391,6576,7084,8801,8802,8803,9551,9556,10157,10165,10476,10632,10840,23475,23530,23597,30968,50808,54539,54995,55753,55967,64802,84693,84833,133686,197322,641371	ACAT1,AK2,ATP5F1A,ATP5F1B,ATP5F1C,ATP5F1D,ATP5PB,ATP5ME,ATP5PF,ATP6V0C,ATP5PO,COL6A1,DLAT,DLD,DLST,GPD2,HK1,IDH2,MDH2,ATP8,ND2,ND3,NDUFA2,NDUFA5,NDUFA8,NDUFA9,NDUFA10,NDUFAB1,NDUFB3,NDUFB4,NDUFB5,NDUFB7,NDUFS1,NDUFS3,NDUFV1,NDUFS4,NDUFS5,NDUFS8,NDUFV2,NME3,OGDH,OPA1,PDHA1,PDHB,PRPS1,SDHA,SDHB,SDHC,SLC25A1,TK2,SUCLG2,SUCLG1,SUCLA2,ATP5MF,ATP5MJ,AASS,SLC25A13,ATP5PD,ATP5MG,ALDH1L1,QPRT,NNT,ACOT9,ST…	75/261
1_Member	KEGG Pathway	hsa05012	Parkinson disease	-21.5978	-18.9061	292,293,498,506,509,513,515,522,539,1327,1329,1345,1347,1537,4509,4513,4536,4537,4695,4697,4698,4702,4704,4705,4706,4709,4710,4711,4713,4719,4722,4723,4724,4725,4728,4729,6233,6389,6390,6391,7381,7384,7385,7386,7416,7417,7419,9167,10105,10131,10476,10975,25828,27429,29796,54205,54539,55967	SLC25A5,SLC25A6,ATP5F1A,ATP5F1B,ATP5F1C,ATP5F1D,ATP5PB,ATP5PF,ATP5PO,COX4I1,COX5B,COX6C,COX7A2,CYC1,ATP8,COX2,ND2,ND3,NDUFA2,NDUFA4,NDUFA5,NDUFA8,NDUFA9,NDUFA10,NDUFAB1,NDUFB3,NDUFB4,NDUFB5,NDUFB7,NDUFS1,NDUFS3,NDUFV1,NDUFS4,NDUFS5,NDUFS8,NDUFV2,RPS27A,SDHA,SDHB,SDHC,UQCRB,UQCRC1,UQCRC2,UQCRFS1,VDAC1,VDAC2,VDAC3,COX7A2L,PPIF,TRAP1,ATP5PD,UQCR11,TXN2,HTRA2,UQCR10,CYCS,NDUFB11,NDUFA12	58/165
1_Member	GO Biological Processes	GO:0006753	nucleoside phosphate metabolic process	-21.5185	-18.8364	38,204,498,506,509,513,515,521,522,527,539,1291,1737,1738,1743,2820,3098,3418,4191,4509,4536,4537,4695,4698,4702,4704,4705,4706,4709,4710,4711,4713,4719,4722,4723,4724,4725,4728,4729,4832,4967,4976,5160,5162,5631,6389,6390,6391,6576,7084,8801,8802,8803,9551,9556,10157,10165,10476,10632,10840,23475,23530,23597,30968,50808,54539,54995,55753,55967,64802,84693,84833,133686,197322,641371	ACAT1,AK2,ATP5F1A,ATP5F1B,ATP5F1C,ATP5F1D,ATP5PB,ATP5ME,ATP5PF,ATP6V0C,ATP5PO,COL6A1,DLAT,DLD,DLST,GPD2,HK1,IDH2,MDH2,ATP8,ND2,ND3,NDUFA2,NDUFA5,NDUFA8,NDUFA9,NDUFA10,NDUFAB1,NDUFB3,NDUFB4,NDUFB5,NDUFB7,NDUFS1,NDUFS3,NDUFV1,NDUFS4,NDUFS5,NDUFS8,NDUFV2,NME3,OGDH,OPA1,PDHA1,PDHB,PRPS1,SDHA,SDHB,SDHC,SLC25A1,TK2,SUCLG2,SUCLG1,SUCLA2,ATP5MF,ATP5MJ,AASS,SLC25A13,ATP5PD,ATP5MG,ALDH1L1,QPRT,NNT,ACOT9,ST…	75/264
1_Member	GO Biological Processes	GO:0009141	nucleoside triphosphate metabolic process	-20.9421	-18.2693	204,498,506,509,513,515,521,522,527,539,1291,3098,4509,4536,4537,4695,4698,4702,4704,4705,4706,4709,4710,4711,4713,4719,4722,4723,4724,4725,4728,4729,4832,4967,4976,6389,6390,6391,9551,9556,10165,10476,10632,30968,50808,54539,55753,55967,64802,84833	AK2,ATP5F1A,ATP5F1B,ATP5F1C,ATP5F1D,ATP5PB,ATP5ME,ATP5PF,ATP6V0C,ATP5PO,COL6A1,HK1,ATP8,ND2,ND3,NDUFA2,NDUFA5,NDUFA8,NDUFA9,NDUFA10,NDUFAB1,NDUFB3,NDUFB4,NDUFB5,NDUFB7,NDUFS1,NDUFS3,NDUFV1,NDUFS4,NDUFS5,NDUFS8,NDUFV2,NME3,OGDH,OPA1,SDHA,SDHB,SDHC,ATP5MF,ATP5MJ,SLC25A13,ATP5PD,ATP5MG,STOML2,AK3,NDUFB11,OGDHL,NDUFA12,NMNAT1,ATP5MK	50/128
1_Member	GO Biological Processes	GO:0055086	nucleobase-containing small molecule metabolic process	-20.0228	-17.3592	38,204,498,506,509,513,515,521,522,527,539,1291,1737,1738,1743,2820,3098,3418,4191,4329,4509,4536,4537,4695,4698,4702,4704,4705,4706,4709,4710,4711,4713,4719,4722,4723,4724,4725,4728,4729,4832,4967,4976,5160,5162,5631,6389,6390,6391,6576,7084,8801,8802,8803,9551,9556,10157,10165,10476,10632,10840,23475,23530,23597,28992,29925,30968,50808,54539,54995,55753,55967,56952,64802,84693,84833,133686,1973…	ACAT1,AK2,ATP5F1A,ATP5F1B,ATP5F1C,ATP5F1D,ATP5PB,ATP5ME,ATP5PF,ATP6V0C,ATP5PO,COL6A1,DLAT,DLD,DLST,GPD2,HK1,IDH2,MDH2,ALDH6A1,ATP8,ND2,ND3,NDUFA2,NDUFA5,NDUFA8,NDUFA9,NDUFA10,NDUFAB1,NDUFB3,NDUFB4,NDUFB5,NDUFB7,NDUFS1,NDUFS3,NDUFV1,NDUFS4,NDUFS5,NDUFS8,NDUFV2,NME3,OGDH,OPA1,PDHA1,PDHB,PRPS1,SDHA,SDHB,SDHC,SLC25A1,TK2,SUCLG2,SUCLG1,SUCLA2,ATP5MF,ATP5MJ,AASS,SLC25A13,ATP5PD,ATP5MG,ALDH1L1,QPRT,NNT,…	79/304
1_Member	WikiPathways	WP623	Oxidative phosphorylation	-19.5396	-16.8936	498,506,513,515,521,522,539,4536,4537,4695,4697,4698,4702,4704,4705,4706,4710,4711,4713,4719,4722,4723,4724,4725,4728,4729,9551,10476,10632	ATP5F1A,ATP5F1B,ATP5F1D,ATP5PB,ATP5ME,ATP5PF,ATP5PO,ND2,ND3,NDUFA2,NDUFA4,NDUFA5,NDUFA8,NDUFA9,NDUFA10,NDUFAB1,NDUFB4,NDUFB5,NDUFB7,NDUFS1,NDUFS3,NDUFV1,NDUFS4,NDUFS5,NDUFS8,NDUFV2,ATP5MF,ATP5PD,ATP5MG	29/46
1_Member	KEGG Pathway	hsa05020	Prion disease	-19.2843	-16.647	292,293,498,506,509,513,515,522,539,1327,1329,1345,1347,1537,4509,4513,4536,4537,4695,4697,4698,4702,4704,4705,4706,4709,4710,4711,4713,4719,4722,4723,4724,4725,4728,4729,6389,6390,6391,7381,7384,7385,7386,7416,7417,7419,9167,10105,10476,10975,29796,54205,54539,55967	SLC25A5,SLC25A6,ATP5F1A,ATP5F1B,ATP5F1C,ATP5F1D,ATP5PB,ATP5PF,ATP5PO,COX4I1,COX5B,COX6C,COX7A2,CYC1,ATP8,COX2,ND2,ND3,NDUFA2,NDUFA4,NDUFA5,NDUFA8,NDUFA9,NDUFA10,NDUFAB1,NDUFB3,NDUFB4,NDUFB5,NDUFB7,NDUFS1,NDUFS3,NDUFV1,NDUFS4,NDUFS5,NDUFS8,NDUFV2,SDHA,SDHB,SDHC,UQCRB,UQCRC1,UQCRC2,UQCRFS1,VDAC1,VDAC2,VDAC3,COX7A2L,PPIF,ATP5PD,UQCR11,UQCR10,CYCS,NDUFB11,NDUFA12	54/159
1_Member	WikiPathways	WP4396	Nonalcoholic fatty liver disease	-18.7454	-16.1165	1327,1329,1345,1347,1537,4513,4695,4697,4698,4702,4704,4705,4706,4709,4710,4711,4713,4719,4722,4723,4724,4725,4728,4729,6389,6390,6391,7381,7384,7385,7386,9167,10975,29796,54205,54539,55967	COX4I1,COX5B,COX6C,COX7A2,CYC1,COX2,NDUFA2,NDUFA4,NDUFA5,NDUFA8,NDUFA9,NDUFA10,NDUFAB1,NDUFB3,NDUFB4,NDUFB5,NDUFB7,NDUFS1,NDUFS3,NDUFV1,NDUFS4,NDUFS5,NDUFS8,NDUFV2,SDHA,SDHB,SDHC,UQCRB,UQCRC1,UQCRC2,UQCRFS1,COX7A2L,UQCR11,UQCR10,CYCS,NDUFB11,NDUFA12	37/79
1_Member	KEGG Pathway	hsa04932	Non-alcoholic fatty liver disease	-18.511	-15.8904	1327,1329,1345,1347,1537,4513,4695,4697,4698,4702,4704,4705,4706,4709,4710,4711,4713,4719,4722,4723,4724,4725,4728,4729,6389,6390,6391,7381,7384,7385,7386,9167,10975,29796,54205,54539,55967	COX4I1,COX5B,COX6C,COX7A2,CYC1,COX2,NDUFA2,NDUFA4,NDUFA5,NDUFA8,NDUFA9,NDUFA10,NDUFAB1,NDUFB3,NDUFB4,NDUFB5,NDUFB7,NDUFS1,NDUFS3,NDUFV1,NDUFS4,NDUFS5,NDUFS8,NDUFV2,SDHA,SDHB,SDHC,UQCRB,UQCRC1,UQCRC2,UQCRFS1,COX7A2L,UQCR11,UQCR10,CYCS,NDUFB11,NDUFA12	37/80
1_Member	KEGG Pathway	hsa05016	Huntington disease	-16.7447	-14.1401	292,293,498,506,509,513,515,522,539,1327,1329,1345,1347,1537,4509,4513,4536,4537,4695,4697,4698,4702,4704,4705,4706,4709,4710,4711,4713,4719,4722,4723,4724,4725,4728,4729,6389,6390,6391,7019,7381,7384,7385,7386,7416,7417,7419,9167,10105,10476,10975,29796,54205,54539,55967	SLC25A5,SLC25A6,ATP5F1A,ATP5F1B,ATP5F1C,ATP5F1D,ATP5PB,ATP5PF,ATP5PO,COX4I1,COX5B,COX6C,COX7A2,CYC1,ATP8,COX2,ND2,ND3,NDUFA2,NDUFA4,NDUFA5,NDUFA8,NDUFA9,NDUFA10,NDUFAB1,NDUFB3,NDUFB4,NDUFB5,NDUFB7,NDUFS1,NDUFS3,NDUFV1,NDUFS4,NDUFS5,NDUFS8,NDUFV2,SDHA,SDHB,SDHC,TFAM,UQCRB,UQCRC1,UQCRC2,UQCRFS1,VDAC1,VDAC2,VDAC3,COX7A2L,PPIF,ATP5PD,UQCR11,UQCR10,CYCS,NDUFB11,NDUFA12	55/184
1_Member	GO Biological Processes	GO:0090407	organophosphate biosynthetic process	-16.0181	-13.4214	38,204,498,506,509,513,515,521,522,527,539,1468,1737,1738,4509,4536,4537,4695,4698,4702,4704,4705,4706,4709,4710,4711,4713,4719,4722,4723,4724,4725,4728,4729,4832,5160,5162,5631,6389,6390,6391,6576,7084,8396,9054,9551,9556,10165,10476,10632,23475,27304,30968,50808,54539,55361,55697,55967,64802,84833,133686,197322	ACAT1,AK2,ATP5F1A,ATP5F1B,ATP5F1C,ATP5F1D,ATP5PB,ATP5ME,ATP5PF,ATP6V0C,ATP5PO,SLC25A10,DLAT,DLD,ATP8,ND2,ND3,NDUFA2,NDUFA5,NDUFA8,NDUFA9,NDUFA10,NDUFAB1,NDUFB3,NDUFB4,NDUFB5,NDUFB7,NDUFS1,NDUFS3,NDUFV1,NDUFS4,NDUFS5,NDUFS8,NDUFV2,NME3,PDHA1,PDHB,PRPS1,SDHA,SDHB,SDHC,SLC25A1,TK2,PIP4K2B,NFS1,ATP5MF,ATP5MJ,SLC25A13,ATP5PD,ATP5MG,QPRT,MOCS3,STOML2,AK3,NDUFB11,PI4K2A,VAC14,NDUFA12,NMNAT1,ATP5MK,NADK2…	62/234
1_Member	Reactome Gene Sets	R-HSA-6799198	Complex I biogenesis	-15.5136	-12.9395	4536,4537,4695,4698,4702,4704,4705,4706,4709,4710,4711,4713,4719,4722,4723,4724,4725,4728,4729,28976,29078,54539,55967,91942	ND2,ND3,NDUFA2,NDUFA5,NDUFA8,NDUFA9,NDUFA10,NDUFAB1,NDUFB3,NDUFB4,NDUFB5,NDUFB7,NDUFS1,NDUFS3,NDUFV1,NDUFS4,NDUFS5,NDUFS8,NDUFV2,ACAD9,NDUFAF4,NDUFB11,NDUFA12,NDUFAF2	24/40
1_Member	KEGG Pathway	hsa05010	Alzheimer disease	-15.4039	-12.8372	292,293,498,506,509,513,515,522,539,1327,1329,1345,1347,1537,3028,4509,4513,4536,4537,4695,4697,4698,4702,4704,4705,4706,4709,4710,4711,4713,4719,4722,4723,4724,4725,4728,4729,6389,6390,6391,7381,7384,7385,7386,7416,7417,7419,8321,9167,10105,10476,10975,29796,54205,54539,55967	SLC25A5,SLC25A6,ATP5F1A,ATP5F1B,ATP5F1C,ATP5F1D,ATP5PB,ATP5PF,ATP5PO,COX4I1,COX5B,COX6C,COX7A2,CYC1,HSD17B10,ATP8,COX2,ND2,ND3,NDUFA2,NDUFA4,NDUFA5,NDUFA8,NDUFA9,NDUFA10,NDUFAB1,NDUFB3,NDUFB4,NDUFB5,NDUFB7,NDUFS1,NDUFS3,NDUFV1,NDUFS4,NDUFS5,NDUFS8,NDUFV2,SDHA,SDHB,SDHC,UQCRB,UQCRC1,UQCRC2,UQCRFS1,VDAC1,VDAC2,VDAC3,FZD1,COX7A2L,PPIF,ATP5PD,UQCR11,UQCR10,CYCS,NDUFB11,NDUFA12	56/202
1_Member	CORUM	CORUM:178	Respiratory chain complex I (holoenzyme), mitochondrial	-15.2627	-12.7102	4536,4537,4695,4697,4698,4702,4704,4705,4706,4709,4710,4711,4713,4719,4722,4723,4724,4725,4728,4729,54539,55967	ND2,ND3,NDUFA2,NDUFA4,NDUFA5,NDUFA8,NDUFA9,NDUFA10,NDUFAB1,NDUFB3,NDUFB4,NDUFB5,NDUFB7,NDUFS1,NDUFS3,NDUFV1,NDUFS4,NDUFS5,NDUFS8,NDUFV2,NDUFB11,NDUFA12	22/34
1_Member	GO Biological Processes	GO:0006120	mitochondrial electron transport, NADH to ubiquinone	-15.2627	-12.7102	1738,4536,4537,4695,4697,4698,4702,4704,4705,4706,4709,4710,4711,4713,4719,4722,4723,4724,4725,4728,4729,57017	DLD,ND2,ND3,NDUFA2,NDUFA4,NDUFA5,NDUFA8,NDUFA9,NDUFA10,NDUFAB1,NDUFB3,NDUFB4,NDUFB5,NDUFB7,NDUFS1,NDUFS3,NDUFV1,NDUFS4,NDUFS5,NDUFS8,NDUFV2,COQ9	22/34
1_Member	GO Biological Processes	GO:0033108	mitochondrial respiratory chain complex assembly	-14.938	-12.406	4536,4695,4698,4702,4704,4705,4706,4709,4710,4711,4713,4719,4722,4724,4725,4728,7019,7386,9131,25813,28976,29078,54539,55967,84300,91942,389203	ND2,NDUFA2,NDUFA5,NDUFA8,NDUFA9,NDUFA10,NDUFAB1,NDUFB3,NDUFB4,NDUFB5,NDUFB7,NDUFS1,NDUFS3,NDUFS4,NDUFS5,NDUFS8,TFAM,UQCRFS1,AIFM1,SAMM50,ACAD9,NDUFAF4,NDUFB11,NDUFA12,UQCC2,NDUFAF2,SMIM20	27/53
1_Member	KEGG Pathway	hsa05022	Pathways of neurodegeneration - multiple diseases	-14.2485	-11.7297	292,293,498,506,509,513,515,522,539,1327,1329,1345,1347,1537,3028,4218,4509,4513,4536,4537,4695,4697,4698,4702,4704,4705,4706,4709,4710,4711,4713,4719,4722,4723,4724,4725,4728,4729,5861,6233,6389,6390,6391,7381,7384,7385,7386,7416,7417,7419,8321,9167,10105,10131,10452,10476,10975,27429,29796,54205,54539,55967	SLC25A5,SLC25A6,ATP5F1A,ATP5F1B,ATP5F1C,ATP5F1D,ATP5PB,ATP5PF,ATP5PO,COX4I1,COX5B,COX6C,COX7A2,CYC1,HSD17B10,RAB8A,ATP8,COX2,ND2,ND3,NDUFA2,NDUFA4,NDUFA5,NDUFA8,NDUFA9,NDUFA10,NDUFAB1,NDUFB3,NDUFB4,NDUFB5,NDUFB7,NDUFS1,NDUFS3,NDUFV1,NDUFS4,NDUFS5,NDUFS8,NDUFV2,RAB1A,RPS27A,SDHA,SDHB,SDHC,UQCRB,UQCRC1,UQCRC2,UQCRFS1,VDAC1,VDAC2,VDAC3,FZD1,COX7A2L,PPIF,TRAP1,TOMM40,ATP5PD,UQCR11,HTRA2,UQCR10,CYCS,N…	62/253
1_Member	WikiPathways	WP4324	Mitochondrial complex I assembly model OXPHOS system	-13.2811	-10.7874	4536,4695,4698,4702,4705,4706,4709,4710,4711,4713,4719,4722,4723,4724,4725,4729,28976,29078,54539,55967,91942	ND2,NDUFA2,NDUFA5,NDUFA8,NDUFA10,NDUFAB1,NDUFB3,NDUFB4,NDUFB5,NDUFB7,NDUFS1,NDUFS3,NDUFV1,NDUFS4,NDUFS5,NDUFV2,ACAD9,NDUFAF4,NDUFB11,NDUFA12,NDUFAF2	21/36
1_Member	GO Biological Processes	GO:0010257	NADH dehydrogenase complex assembly	-12.9527	-10.4771	4536,4695,4698,4702,4704,4705,4706,4709,4710,4711,4713,4719,4722,4724,4725,4728,28976,29078,54539,55967,91942	ND2,NDUFA2,NDUFA5,NDUFA8,NDUFA9,NDUFA10,NDUFAB1,NDUFB3,NDUFB4,NDUFB5,NDUFB7,NDUFS1,NDUFS3,NDUFS4,NDUFS5,NDUFS8,ACAD9,NDUFAF4,NDUFB11,NDUFA12,NDUFAF2	21/37
1_Member	GO Biological Processes	GO:0032981	mitochondrial respiratory chain complex I assembly	-12.9527	-10.4771	4536,4695,4698,4702,4704,4705,4706,4709,4710,4711,4713,4719,4722,4724,4725,4728,28976,29078,54539,55967,91942	ND2,NDUFA2,NDUFA5,NDUFA8,NDUFA9,NDUFA10,NDUFAB1,NDUFB3,NDUFB4,NDUFB5,NDUFB7,NDUFS1,NDUFS3,NDUFS4,NDUFS5,NDUFS8,ACAD9,NDUFAF4,NDUFB11,NDUFA12,NDUFAF2	21/37
1_Member	GO Biological Processes	GO:1901137	carbohydrate derivative biosynthetic process	-12.4428	-10.001	38,204,498,506,509,513,515,521,522,527,539,1468,1737,1738,4509,4536,4537,4695,4698,4702,4704,4705,4706,4709,4710,4711,4713,4719,4722,4723,4724,4725,4728,4729,4832,5160,5162,5631,6389,6390,6391,6576,7084,9551,9556,9761,10165,10476,10632,23333,29925,30968,50808,51097,54539,55967,56952,84833,197322	ACAT1,AK2,ATP5F1A,ATP5F1B,ATP5F1C,ATP5F1D,ATP5PB,ATP5ME,ATP5PF,ATP6V0C,ATP5PO,SLC25A10,DLAT,DLD,ATP8,ND2,ND3,NDUFA2,NDUFA5,NDUFA8,NDUFA9,NDUFA10,NDUFAB1,NDUFB3,NDUFB4,NDUFB5,NDUFB7,NDUFS1,NDUFS3,NDUFV1,NDUFS4,NDUFS5,NDUFS8,NDUFV2,NME3,PDHA1,PDHB,PRPS1,SDHA,SDHB,SDHC,SLC25A1,TK2,ATP5MF,ATP5MJ,MLEC,SLC25A13,ATP5PD,ATP5MG,DPY19L1,GMPPB,STOML2,AK3,SCCPDH,NDUFB11,NDUFA12,PRTFDC1,ATP5MK,ACSF3	59/254
1_Member	KEGG Pathway	hsa05014	Amyotrophic lateral sclerosis	-11.7621	-9.3466	498,506,509,513,515,522,539,1327,1329,1345,1347,1537,4218,4509,4513,4536,4537,4695,4697,4698,4702,4704,4705,4706,4709,4710,4711,4713,4719,4722,4723,4724,4725,4728,4729,5861,6389,6390,6391,7381,7384,7385,7386,7416,9167,9631,10452,10476,10975,29796,54205,54539,55967	ATP5F1A,ATP5F1B,ATP5F1C,ATP5F1D,ATP5PB,ATP5PF,ATP5PO,COX4I1,COX5B,COX6C,COX7A2,CYC1,RAB8A,ATP8,COX2,ND2,ND3,NDUFA2,NDUFA4,NDUFA5,NDUFA8,NDUFA9,NDUFA10,NDUFAB1,NDUFB3,NDUFB4,NDUFB5,NDUFB7,NDUFS1,NDUFS3,NDUFV1,NDUFS4,NDUFS5,NDUFS8,NDUFV2,RAB1A,SDHA,SDHB,SDHC,UQCRB,UQCRC1,UQCRC2,UQCRFS1,VDAC1,COX7A2L,NUP155,TOMM40,ATP5PD,UQCR11,UQCR10,CYCS,NDUFB11,NDUFA12	53/221
1_Member	KEGG Pathway	hsa04723	Retrograde endocannabinoid signaling	-8.62163	-6.26489	4536,4537,4695,4697,4698,4702,4704,4705,4706,4709,4710,4711,4713,4719,4722,4723,4724,4725,4728,4729,54539,55967	ND2,ND3,NDUFA2,NDUFA4,NDUFA5,NDUFA8,NDUFA9,NDUFA10,NDUFAB1,NDUFB3,NDUFB4,NDUFB5,NDUFB7,NDUFS1,NDUFS3,NDUFV1,NDUFS4,NDUFS5,NDUFS8,NDUFV2,NDUFB11,NDUFA12	22/61
2_Summary	Reactome Gene Sets	R-HSA-9837999	Mitochondrial protein degradation	-36.3878	-32.946	38,50,217,292,293,498,506,509,522,539,1327,1329,1431,1629,1738,1891,2271,2746,3028,3033,3329,3418,4191,4513,4536,4695,4719,4722,4723,4967,4976,5019,5096,5160,5162,5832,6182,6742,7019,7385,8801,9361,10476,10632,10939,26520,27429,29928,54995,55699,133686	ACAT1,ACO2,ALDH2,SLC25A5,SLC25A6,ATP5F1A,ATP5F1B,ATP5F1C,ATP5PF,ATP5PO,COX4I1,COX5B,CS,DBT,DLD,ECH1,FH,GLUD1,HSD17B10,HADH,HSPD1,IDH2,MDH2,COX2,ND2,NDUFA2,NDUFS1,NDUFS3,NDUFV1,OGDH,OPA1,OXCT1,PCCB,PDHA1,PDHB,ALDH18A1,MRPL12,SSBP1,TFAM,UQCRC2,SUCLG2,LONP1,ATP5PD,ATP5MG,AFG3L2,TIMM9,HTRA2,TIMM22,OXSM,IARS2,NADK2	51/-
2_Member	Reactome Gene Sets	R-HSA-9837999	Mitochondrial protein degradation	-36.3878	-32.946	38,50,217,292,293,498,506,509,522,539,1327,1329,1431,1629,1738,1891,2271,2746,3028,3033,3329,3418,4191,4513,4536,4695,4719,4722,4723,4967,4976,5019,5096,5160,5162,5832,6182,6742,7019,7385,8801,9361,10476,10632,10939,26520,27429,29928,54995,55699,133686	ACAT1,ACO2,ALDH2,SLC25A5,SLC25A6,ATP5F1A,ATP5F1B,ATP5F1C,ATP5PF,ATP5PO,COX4I1,COX5B,CS,DBT,DLD,ECH1,FH,GLUD1,HSD17B10,HADH,HSPD1,IDH2,MDH2,COX2,ND2,NDUFA2,NDUFS1,NDUFS3,NDUFV1,OGDH,OPA1,OXCT1,PCCB,PDHA1,PDHB,ALDH18A1,MRPL12,SSBP1,TFAM,UQCRC2,SUCLG2,LONP1,ATP5PD,ATP5MG,AFG3L2,TIMM9,HTRA2,TIMM22,OXSM,IARS2,NADK2	51/76
3_Summary	GO Biological Processes	GO:0007005	mitochondrion organization	-27.2236	-24.2009	292,293,513,1291,1347,1678,2631,3028,3155,3329,3954,4536,4580,4695,4698,4702,4704,4705,4706,4709,4710,4711,4713,4719,4722,4724,4725,4728,4832,4976,5245,6742,7019,7386,7417,9131,9167,9361,9804,9868,10105,10449,10452,10651,10935,10939,10989,11331,23788,25813,26073,26520,27069,27429,28976,29078,29928,30968,54539,54927,55210,55288,55750,55967,56181,56993,84300,87178,89941,91942,389203	SLC25A5,SLC25A6,ATP5F1D,COL6A1,COX7A2,TIMM8A,NIPSNAP2,HSD17B10,HMGCL,HSPD1,LETM1,ND2,MTX1,NDUFA2,NDUFA5,NDUFA8,NDUFA9,NDUFA10,NDUFAB1,NDUFB3,NDUFB4,NDUFB5,NDUFB7,NDUFS1,NDUFS3,NDUFS4,NDUFS5,NDUFS8,NME3,OPA1,PHB1,SSBP1,TFAM,UQCRFS1,VDAC2,AIFM1,COX7A2L,LONP1,TOMM20,TOMM70,PPIF,ACAA2,TOMM40,MTX2,PRDX3,AFG3L2,IMMT,PHB2,MTCH2,SAMM50,POLDIP2,TIMM9,GHITM,HTRA2,ACAD9,NDUFAF4,TIMM22,STOML2,NDUFB11,CHCHD3,…	71/-
3_Member	GO Biological Processes	GO:0007005	mitochondrion organization	-27.2236	-24.2009	292,293,513,1291,1347,1678,2631,3028,3155,3329,3954,4536,4580,4695,4698,4702,4704,4705,4706,4709,4710,4711,4713,4719,4722,4724,4725,4728,4832,4976,5245,6742,7019,7386,7417,9131,9167,9361,9804,9868,10105,10449,10452,10651,10935,10939,10989,11331,23788,25813,26073,26520,27069,27429,28976,29078,29928,30968,54539,54927,55210,55288,55750,55967,56181,56993,84300,87178,89941,91942,389203	SLC25A5,SLC25A6,ATP5F1D,COL6A1,COX7A2,TIMM8A,NIPSNAP2,HSD17B10,HMGCL,HSPD1,LETM1,ND2,MTX1,NDUFA2,NDUFA5,NDUFA8,NDUFA9,NDUFA10,NDUFAB1,NDUFB3,NDUFB4,NDUFB5,NDUFB7,NDUFS1,NDUFS3,NDUFS4,NDUFS5,NDUFS8,NME3,OPA1,PHB1,SSBP1,TFAM,UQCRFS1,VDAC2,AIFM1,COX7A2L,LONP1,TOMM20,TOMM70,PPIF,ACAA2,TOMM40,MTX2,PRDX3,AFG3L2,IMMT,PHB2,MTCH2,SAMM50,POLDIP2,TIMM9,GHITM,HTRA2,ACAD9,NDUFAF4,TIMM22,STOML2,NDUFB11,CHCHD3,…	71/198
4_Summary	GO Biological Processes	GO:0006839	mitochondrial transport	-19.7324	-17.0777	292,293,1291,1678,3329,3954,4580,5250,6576,7263,7417,8604,9131,9512,9804,9868,10105,10165,10449,10452,10469,10651,10939,23788,25813,26520,27069,29928,29957,55288,55750,56993,80273,81855,87178,89941,94081,50,498,506,1431,1537,3421,7416,54927,1384,1891,3155,6233,6342,10455,84896,4976,10989,706,3098,54708,57506,6386,7879,8943,10717,11231,90522,11331,3836,3916,4000,9631	SLC25A5,SLC25A6,COL6A1,TIMM8A,HSPD1,LETM1,MTX1,SLC25A3,SLC25A1,TST,VDAC2,SLC25A12,AIFM1,PMPCB,TOMM20,TOMM70,PPIF,SLC25A13,ACAA2,TOMM40,TIMM44,MTX2,AFG3L2,MTCH2,SAMM50,TIMM9,GHITM,TIMM22,SLC25A24,RHOT1,AGK,TOMM22,GRPEL1,SFXN3,PNPT1,RHOT2,SFXN1,ACO2,ATP5F1A,ATP5F1B,CS,CYC1,IDH3G,VDAC1,CHCHD3,CRAT,ECH1,HMGCL,RPS27A,SCP2,ECI2,ATAD1,OPA1,IMMT,TSPO,HK1,MARCHF5,MAVS,SDCBP,RAB7A,AP3D1,AP4B1,SEC63,YIF1B,P…	69/-
4_Member	GO Biological Processes	GO:0006839	mitochondrial transport	-19.7324	-17.0777	292,293,1291,1678,3329,3954,4580,5250,6576,7263,7417,8604,9131,9512,9804,9868,10105,10165,10449,10452,10469,10651,10939,23788,25813,26520,27069,29928,29957,55288,55750,56993,80273,81855,87178,89941,94081	SLC25A5,SLC25A6,COL6A1,TIMM8A,HSPD1,LETM1,MTX1,SLC25A3,SLC25A1,TST,VDAC2,SLC25A12,AIFM1,PMPCB,TOMM20,TOMM70,PPIF,SLC25A13,ACAA2,TOMM40,TIMM44,MTX2,AFG3L2,MTCH2,SAMM50,TIMM9,GHITM,TIMM22,SLC25A24,RHOT1,AGK,TOMM22,GRPEL1,SFXN3,PNPT1,RHOT2,SFXN1	37/75
4_Member	Reactome Gene Sets	R-HSA-1268020	Mitochondrial protein import	-17.147	-14.5345	50,293,498,506,1431,1537,1678,3329,3421,4580,7416,8604,9512,9804,9868,10165,10452,10469,10651,25813,26520,29928,54927,56993,80273	ACO2,SLC25A6,ATP5F1A,ATP5F1B,CS,CYC1,TIMM8A,HSPD1,IDH3G,MTX1,VDAC1,SLC25A12,PMPCB,TOMM20,TOMM70,SLC25A13,TOMM40,TIMM44,MTX2,SAMM50,TIMM9,TIMM22,CHCHD3,TOMM22,GRPEL1	25/39
4_Member	GO Biological Processes	GO:1990542	mitochondrial transmembrane transport	-15.0026	-12.4638	292,293,1291,3329,3954,5250,6576,7263,8604,9131,9512,9804,9868,10165,10452,10469,10939,27069,29957,80273,81855,87178,94081	SLC25A5,SLC25A6,COL6A1,HSPD1,LETM1,SLC25A3,SLC25A1,TST,SLC25A12,AIFM1,PMPCB,TOMM20,TOMM70,SLC25A13,TOMM40,TIMM44,AFG3L2,GHITM,SLC25A24,GRPEL1,SFXN3,PNPT1,SFXN1	23/38
4_Member	Reactome Gene Sets	R-HSA-9609507	Protein localization	-12.6036	-10.1564	50,293,498,506,1384,1431,1537,1678,1891,3155,3329,3421,4580,6233,6342,7416,8604,9512,9804,9868,10165,10452,10455,10469,10651,25813,26520,29928,54927,56993,80273,84896	ACO2,SLC25A6,ATP5F1A,ATP5F1B,CRAT,CS,CYC1,TIMM8A,ECH1,HMGCL,HSPD1,IDH3G,MTX1,RPS27A,SCP2,VDAC1,SLC25A12,PMPCB,TOMM20,TOMM70,SLC25A13,TOMM40,ECI2,TIMM44,MTX2,SAMM50,TIMM9,TIMM22,CHCHD3,TOMM22,GRPEL1,ATAD1	32/87
4_Member	GO Biological Processes	GO:0007006	mitochondrial membrane organization	-11.1667	-8.77603	292,293,1678,3954,4580,4976,7417,9804,9868,10105,10449,10452,10651,10939,10989,23788,25813,26520,27069,29928,54927,55288,55750,56993,89941	SLC25A5,SLC25A6,TIMM8A,LETM1,MTX1,OPA1,VDAC2,TOMM20,TOMM70,PPIF,ACAA2,TOMM40,MTX2,AFG3L2,IMMT,MTCH2,SAMM50,TIMM9,GHITM,TIMM22,CHCHD3,RHOT1,AGK,TOMM22,RHOT2	25/61
4_Member	GO Biological Processes	GO:0006626	protein targeting to mitochondrion	-8.76552	-6.40289	706,1678,3329,4580,9131,9512,9804,9868,10452,10469,10651,23788,25813,26520,29928,55750,56993,80273	TSPO,TIMM8A,HSPD1,MTX1,AIFM1,PMPCB,TOMM20,TOMM70,TOMM40,TIMM44,MTX2,MTCH2,SAMM50,TIMM9,TIMM22,AGK,TOMM22,GRPEL1	18/41
4_Member	GO Biological Processes	GO:0070585	protein localization to mitochondrion	-8.61226	-6.26299	706,1678,3098,3329,4580,9131,9512,9804,9868,10452,10469,10651,23788,25813,26520,29928,54708,55750,56993,57506,80273	TSPO,TIMM8A,HK1,HSPD1,MTX1,AIFM1,PMPCB,TOMM20,TOMM70,TOMM40,TIMM44,MTX2,MTCH2,SAMM50,TIMM9,TIMM22,MARCHF5,AGK,TOMM22,MAVS,GRPEL1	21/56
4_Member	GO Biological Processes	GO:0072655	establishment of protein localization to mitochondrion	-8.12539	-5.78049	706,1678,3098,3329,4580,9131,9512,9804,9868,10452,10469,10651,23788,25813,26520,29928,55750,56993,80273	TSPO,TIMM8A,HK1,HSPD1,MTX1,AIFM1,PMPCB,TOMM20,TOMM70,TOMM40,TIMM44,MTX2,MTCH2,SAMM50,TIMM9,TIMM22,AGK,TOMM22,GRPEL1	19/49
4_Member	GO Biological Processes	GO:0007007	inner mitochondrial membrane organization	-7.5861	-5.26238	1678,3954,4580,4976,9868,10651,10939,10989,25813,26520,27069,29928,54927,55750	TIMM8A,LETM1,MTX1,OPA1,TOMM70,MTX2,AFG3L2,IMMT,SAMM50,TIMM9,GHITM,TIMM22,CHCHD3,AGK	14/29
4_Member	GO Biological Processes	GO:0090151	establishment of protein localization to mitochondrial membrane	-6.53848	-4.26176	1678,4580,9804,9868,10452,10651,23788,25813,26520,29928,55750,56993	TIMM8A,MTX1,TOMM20,TOMM70,TOMM40,MTX2,MTCH2,SAMM50,TIMM9,TIMM22,AGK,TOMM22	12/25
4_Member	GO Biological Processes	GO:0170036	import into the mitochondrion	-6.29146	-4.03646	7263,9804,9868,10452,10469,10939,80273,81855,87178,94081	TST,TOMM20,TOMM70,TOMM40,TIMM44,AFG3L2,GRPEL1,SFXN3,PNPT1,SFXN1	10/18
4_Member	GO Biological Processes	GO:0007008	outer mitochondrial membrane organization	-5.95728	-3.72297	4580,9804,9868,10452,10651,23788,25813,56993	MTX1,TOMM20,TOMM70,TOMM40,MTX2,MTCH2,SAMM50,TOMM22	8/12
4_Member	GO Biological Processes	GO:0045040	protein insertion into mitochondrial outer membrane	-5.95728	-3.72297	4580,9804,9868,10452,10651,23788,25813,56993	MTX1,TOMM20,TOMM70,TOMM40,MTX2,MTCH2,SAMM50,TOMM22	8/12
4_Member	GO Biological Processes	GO:0006605	protein targeting	-4.01492	-1.87685	706,1678,3329,4580,6386,7879,8943,9131,9512,9804,9868,10452,10469,10651,10717,11231,23788,25813,26520,29928,55750,56993,80273,90522	TSPO,TIMM8A,HSPD1,MTX1,SDCBP,RAB7A,AP3D1,AIFM1,PMPCB,TOMM20,TOMM70,TOMM40,TIMM44,MTX2,AP4B1,SEC63,MTCH2,SAMM50,TIMM9,TIMM22,AGK,TOMM22,GRPEL1,YIF1B	24/122
4_Member	GO Biological Processes	GO:0044743	protein transmembrane import into intracellular organelle	-3.90774	-1.77503	3329,9131,9804,9868,10452,10469,80273	HSPD1,AIFM1,TOMM20,TOMM70,TOMM40,TIMM44,GRPEL1	7/15
4_Member	GO Biological Processes	GO:0071806	protein transmembrane transport	-3.8702	-1.74014	3329,9131,9804,9868,10452,10469,11231,29928,56993,80273	HSPD1,AIFM1,TOMM20,TOMM70,TOMM40,TIMM44,SEC63,TIMM22,TOMM22,GRPEL1	10/30
4_Member	Reactome Gene Sets	R-HSA-5205685	PINK1-PRKN Mediated Mitophagy	-3.61269	-1.49824	6233,7416,9804,9868,10452,56993	RPS27A,VDAC1,TOMM20,TOMM70,TOMM40,TOMM22	6/12
4_Member	CORUM	CORUM:6497	TOM complex (TOM5, TOM6, TOM7, TOM20, TOM22, TOM40, TOM70), mitochondrial	-3.58155	-1.4895	9804,9868,10452,56993	TOMM20,TOMM70,TOMM40,TOMM22	4/5
4_Member	GO Biological Processes	GO:0030150	protein import into mitochondrial matrix	-3.34267	-1.26259	9804,9868,10452,10469,80273	TOMM20,TOMM70,TOMM40,TIMM44,GRPEL1	5/9
4_Member	KEGG Pathway	hsa04137	Mitophagy - animal	-3.10589	-1.07905	4580,4976,6233,7879,9804,9868,10452,10651,11331,25813,54708,55288,89941	MTX1,OPA1,RPS27A,RAB7A,TOMM20,TOMM70,TOMM40,MTX2,PHB2,SAMM50,MARCHF5,RHOT1,RHOT2	13/56
4_Member	GO Biological Processes	GO:0072594	establishment of protein localization to organelle	-2.67924	-0.703549	706,1678,3098,3329,3836,3916,4000,4580,7879,8943,9131,9512,9631,9804,9868,10452,10469,10651,11231,11331,23788,25813,26520,29928,55750,56993,80273	TSPO,TIMM8A,HK1,HSPD1,KPNA1,LAMP1,LMNA,MTX1,RAB7A,AP3D1,AIFM1,PMPCB,NUP155,TOMM20,TOMM70,TOMM40,TIMM44,MTX2,SEC63,PHB2,MTCH2,SAMM50,TIMM9,TIMM22,AGK,TOMM22,GRPEL1	27/175
4_Member	Reactome Gene Sets	R-HSA-5205647	Mitophagy	-2.64936	-0.675525	6233,7416,9804,9868,10452,56993	RPS27A,VDAC1,TOMM20,TOMM70,TOMM40,TOMM22	6/17
5_Summary	Reactome Gene Sets	R-HSA-71403	Citric acid cycle (TCA cycle)	-15.8795	-13.2905	38,50,1431,1738,1743,2271,3418,3421,4191,4967,6389,6390,6391,8801,8802,8803,9054,10131,23530,1291,1737,5160,5162,55753,2653,2746,2806,3098,4329,5096,5631,26275,29968,84693,34,501,586,3033,3155,5832,11112	ACAT1,ACO2,CS,DLD,DLST,FH,IDH2,IDH3G,MDH2,OGDH,SDHA,SDHB,SDHC,SUCLG2,SUCLG1,SUCLA2,NFS1,TRAP1,NNT,COL6A1,DLAT,PDHA1,PDHB,OGDHL,GCSH,GLUD1,GOT2,HK1,ALDH6A1,PCCB,PRPS1,HIBCH,PSAT1,MCEE,ACADM,ALDH7A1,BCAT1,HADH,HMGCL,ALDH18A1,HIBADH	41/-
5_Member	Reactome Gene Sets	R-HSA-71403	Citric acid cycle (TCA cycle)	-15.8795	-13.2905	38,50,1431,1738,1743,2271,3418,3421,4191,4967,6389,6390,6391,8801,8802,8803,9054,10131,23530	ACAT1,ACO2,CS,DLD,DLST,FH,IDH2,IDH3G,MDH2,OGDH,SDHA,SDHB,SDHC,SUCLG2,SUCLG1,SUCLA2,NFS1,TRAP1,NNT	19/24
5_Member	GO Biological Processes	GO:0006099	tricarboxylic acid cycle	-15.2029	-12.6573	50,1291,1431,1737,1743,2271,3418,3421,4191,4967,5160,5162,6389,6390,6391,8801,8802,8803,23530,55753	ACO2,COL6A1,CS,DLAT,DLST,FH,IDH2,IDH3G,MDH2,OGDH,PDHA1,PDHB,SDHA,SDHB,SDHC,SUCLG2,SUCLG1,SUCLA2,NNT,OGDHL	20/28
5_Member	KEGG Pathway	hsa00020	Citrate cycle (TCA cycle)	-14.2687	-11.7434	50,1431,1737,1738,1743,2271,3418,3421,4191,4967,5160,5162,6389,6390,6391,8801,8802,8803,55753	ACO2,CS,DLAT,DLD,DLST,FH,IDH2,IDH3G,MDH2,OGDH,PDHA1,PDHB,SDHA,SDHB,SDHC,SUCLG2,SUCLG1,SUCLA2,OGDHL	19/27
5_Member	WikiPathways	WP78	TCA cycle aka Krebs or citric acid cycle	-13.9564	-11.444	50,1431,1738,1743,2271,3418,3421,4191,4967,6389,6390,6391,8801,8802,8803	ACO2,CS,DLD,DLST,FH,IDH2,IDH3G,MDH2,OGDH,SDHA,SDHB,SDHC,SUCLG2,SUCLG1,SUCLA2	15/17
5_Member	KEGG Pathway	hsa01200	Carbon metabolism	-11.7704	-9.34981	38,50,1431,1737,1738,1743,2271,2653,2746,2806,3098,3418,3421,4191,4329,4967,5096,5160,5162,5631,6389,6390,6391,8801,8802,8803,26275,29968,55753,84693	ACAT1,ACO2,CS,DLAT,DLD,DLST,FH,GCSH,GLUD1,GOT2,HK1,IDH2,IDH3G,MDH2,ALDH6A1,OGDH,PCCB,PDHA1,PDHB,PRPS1,SDHA,SDHB,SDHC,SUCLG2,SUCLG1,SUCLA2,HIBCH,PSAT1,OGDHL,MCEE	30/82
5_Member	WikiPathways	WP3925	Amino acid metabolism	-7.0793	-4.76378	34,50,501,586,1431,1738,1743,2271,2746,2806,3033,3155,4191,4967,5160,5832,6389,8802,11112,26275	ACADM,ACO2,ALDH7A1,BCAT1,CS,DLD,DLST,FH,GLUD1,GOT2,HADH,HMGCL,MDH2,OGDH,PDHA1,ALDH18A1,SDHA,SUCLG1,HIBADH,HIBCH	20/61
5_Member	WikiPathways	WP2453	TCA cycle and deficiency of pyruvate dehydrogenase complex PDHc	-6.09189	-3.84041	1431,1737,1738,1743,2271,4967,5160,6389,8801	CS,DLAT,DLD,DLST,FH,OGDH,PDHA1,SDHA,SUCLG2	9/15
5_Member	WikiPathways	WP4290	Metabolic reprogramming in colon cancer	-4.27734	-2.11142	50,1743,2271,2746,2806,3418,4191,5160,5162,6390,8801,29968	ACO2,DLST,FH,GLUD1,GOT2,IDH2,MDH2,PDHA1,PDHB,SDHB,SUCLG2,PSAT1	12/38
6_Summary	GO Biological Processes	GO:0140053	mitochondrial gene expression	-15.6871	-13.1056	740,3028,6150,6182,7019,7284,7818,9692,9801,10102,10240,23107,26589,29088,51067,51073,51253,51373,51649,55699,56945,57129,63875,63931,64951,64968,64975,64978,65005,65993,79590,80324,84311,84545,87178,128308,38,1737,1738,5160,5162,6233,6576,9255,23367,55750,55854,197322,1978,27068	MRPL49,HSD17B10,MRPL23,MRPL12,TFAM,TUFM,DAP3,PRORP,MRPL19,TSFM,MRPS31,MRPS27,MRPL46,MRPL15,YARS2,MRPL4,MRPL37,MRPS17,MRPS23,IARS2,MRPS22,MRPL47,MRPL17,MRPS14,MRPS24,MRPS6,MRPL41,MRPL38,MRPL9,MRPS34,MRPL24,PUS1,MRPL45,MRPL43,PNPT1,MRPL55,ACAT1,DLAT,DLD,PDHA1,PDHB,RPS27A,SLC25A1,AIMP1,LARP1,AGK,ZC3H15,ACSF3,EIF4EBP1,PPA2	50/-
6_Member	GO Biological Processes	GO:0140053	mitochondrial gene expression	-15.6871	-13.1056	740,3028,6150,6182,7019,7284,7818,9692,9801,10102,10240,23107,26589,29088,51067,51073,51253,51373,51649,55699,56945,57129,63875,63931,64951,64968,64975,64978,65005,65993,79590,80324,84311,84545,87178,128308	MRPL49,HSD17B10,MRPL23,MRPL12,TFAM,TUFM,DAP3,PRORP,MRPL19,TSFM,MRPS31,MRPS27,MRPL46,MRPL15,YARS2,MRPL4,MRPL37,MRPS17,MRPS23,IARS2,MRPS22,MRPL47,MRPL17,MRPS14,MRPS24,MRPS6,MRPL41,MRPL38,MRPL9,MRPS34,MRPL24,PUS1,MRPL45,MRPL43,PNPT1,MRPL55	36/89
6_Member	CORUM	CORUM:320	55S ribosome, mitochondrial	-13.6854	-11.1793	740,6150,6182,7818,9801,10240,23107,26589,29088,51073,51253,51373,51649,56945,57129,63875,63931,64951,64968,64975,64978,65005,65993,79590,84311,84545,128308	MRPL49,MRPL23,MRPL12,DAP3,MRPL19,MRPS31,MRPS27,MRPL46,MRPL15,MRPL4,MRPL37,MRPS17,MRPS23,MRPS22,MRPL47,MRPL17,MRPS14,MRPS24,MRPS6,MRPL41,MRPL38,MRPL9,MRPS34,MRPL24,MRPL45,MRPL43,MRPL55	27/58
6_Member	GO Biological Processes	GO:0032543	mitochondrial translation	-13.675	-11.1752	740,6150,6182,7284,7818,9801,10102,10240,23107,26589,29088,51067,51073,51253,51373,51649,55699,56945,57129,63875,63931,64951,64968,64975,64978,65005,65993,79590,84311,84545,128308	MRPL49,MRPL23,MRPL12,TUFM,DAP3,MRPL19,TSFM,MRPS31,MRPS27,MRPL46,MRPL15,YARS2,MRPL4,MRPL37,MRPS17,MRPS23,IARS2,MRPS22,MRPL47,MRPL17,MRPS14,MRPS24,MRPS6,MRPL41,MRPL38,MRPL9,MRPS34,MRPL24,MRPL45,MRPL43,MRPL55	31/76
6_Member	Reactome Gene Sets	R-HSA-5389840	Mitochondrial translation elongation	-13.1124	-10.6248	740,6150,6182,7284,7818,9801,10102,10240,23107,26589,29088,51073,51253,51373,51649,56945,57129,63875,63931,64951,64968,64975,64978,65005,65993,79590,84545,128308	MRPL49,MRPL23,MRPL12,TUFM,DAP3,MRPL19,TSFM,MRPS31,MRPS27,MRPL46,MRPL15,MRPL4,MRPL37,MRPS17,MRPS23,MRPS22,MRPL47,MRPL17,MRPS14,MRPS24,MRPS6,MRPL41,MRPL38,MRPL9,MRPS34,MRPL24,MRPL43,MRPL55	28/65
6_Member	Reactome Gene Sets	R-HSA-5368287	Mitochondrial translation	-12.7089	-10.2448	740,6150,6182,7284,7818,9801,10102,10240,23107,26589,29088,51073,51253,51373,51649,56945,57129,63875,63931,64951,64968,64975,64978,65005,65993,79590,84545,128308	MRPL49,MRPL23,MRPL12,TUFM,DAP3,MRPL19,TSFM,MRPS31,MRPS27,MRPL46,MRPL15,MRPL4,MRPL37,MRPS17,MRPS23,MRPS22,MRPL47,MRPL17,MRPS14,MRPS24,MRPS6,MRPL41,MRPL38,MRPL9,MRPS34,MRPL24,MRPL43,MRPL55	28/67
6_Member	Reactome Gene Sets	R-HSA-5368286	Mitochondrial translation initiation	-11.6793	-9.27892	740,6150,6182,7818,9801,10240,23107,26589,29088,51073,51253,51373,51649,56945,57129,63875,63931,64951,64968,64975,64978,65005,65993,79590,84545,128308	MRPL49,MRPL23,MRPL12,DAP3,MRPL19,MRPS31,MRPS27,MRPL46,MRPL15,MRPL4,MRPL37,MRPS17,MRPS23,MRPS22,MRPL47,MRPL17,MRPS14,MRPS24,MRPS6,MRPL41,MRPL38,MRPL9,MRPS34,MRPL24,MRPL43,MRPL55	26/63
6_Member	Reactome Gene Sets	R-HSA-5419276	Mitochondrial translation termination	-11.6793	-9.27892	740,6150,6182,7818,9801,10240,23107,26589,29088,51073,51253,51373,51649,56945,57129,63875,63931,64951,64968,64975,64978,65005,65993,79590,84545,128308	MRPL49,MRPL23,MRPL12,DAP3,MRPL19,MRPS31,MRPS27,MRPL46,MRPL15,MRPL4,MRPL37,MRPS17,MRPS23,MRPS22,MRPL47,MRPL17,MRPS14,MRPS24,MRPS6,MRPL41,MRPL38,MRPL9,MRPS34,MRPL24,MRPL43,MRPL55	26/63
6_Member	CORUM	CORUM:324	39S ribosomal subunit, mitochondrial	-9.15713	-6.78995	740,6150,6182,9801,26589,29088,51073,51253,57129,63875,64975,64978,65005,79590,84311,84545,128308	MRPL49,MRPL23,MRPL12,MRPL19,MRPL46,MRPL15,MRPL4,MRPL37,MRPL47,MRPL17,MRPL41,MRPL38,MRPL9,MRPL24,MRPL45,MRPL43,MRPL55	17/35
6_Member	CORUM	CORUM:315	28S ribosomal subunit, mitochondrial	-5.04757	-2.84879	7818,10240,23107,51373,51649,56945,63931,64951,64968,65993	DAP3,MRPS31,MRPS27,MRPS17,MRPS23,MRPS22,MRPS14,MRPS24,MRPS6,MRPS34	10/23
6_Member	GO Biological Processes	GO:0043604	amide biosynthetic process	-2.44282	-0.506154	38,740,1737,1738,5160,5162,6150,6182,6233,6576,7284,7818,9255,9801,10102,10240,23107,23367,26589,29088,51067,51073,51253,51373,51649,55699,55750,55854,56945,57129,63875,63931,64951,64968,64975,64978,65005,65993,79590,84311,84545,128308,197322	ACAT1,MRPL49,DLAT,DLD,PDHA1,PDHB,MRPL23,MRPL12,RPS27A,SLC25A1,TUFM,DAP3,AIMP1,MRPL19,TSFM,MRPS31,MRPS27,LARP1,MRPL46,MRPL15,YARS2,MRPL4,MRPL37,MRPS17,MRPS23,IARS2,AGK,ZC3H15,MRPS22,MRPL47,MRPL17,MRPS14,MRPS24,MRPS6,MRPL41,MRPL38,MRPL9,MRPS34,MRPL24,MRPL45,MRPL43,MRPL55,ACSF3	43/329
6_Member	Reactome Gene Sets	R-HSA-72766	Translation	-2.35189	-0.425289	740,1978,6150,6182,6233,7284,7818,9255,9801,10102,10240,23107,26589,27068,29088,51067,51073,51253,51373,51649,55699,56945,57129,63875,63931,64951,64968,64975,64978,65005,65993,79590,84545,128308	MRPL49,EIF4EBP1,MRPL23,MRPL12,RPS27A,TUFM,DAP3,AIMP1,MRPL19,TSFM,MRPS31,MRPS27,MRPL46,PPA2,MRPL15,YARS2,MRPL4,MRPL37,MRPS17,MRPS23,IARS2,MRPS22,MRPL47,MRPL17,MRPS14,MRPS24,MRPS6,MRPL41,MRPL38,MRPL9,MRPS34,MRPL24,MRPL43,MRPL55	34/248
7_Summary	GO Biological Processes	GO:1902600	proton transmembrane transport	-12.7089	-10.2448	292,498,506,509,513,515,521,522,527,539,1327,1329,1537,3954,4509,4513,5250,7384,7386,8604,9167,9551,10165,10476,10632,23530,27069,29796,2746,3418,4580,6742,7019,10651,10989,25813,54205,54927,1468,8402,8943,9512,10939,27032,57685,287,4704,94081,4218	SLC25A5,ATP5F1A,ATP5F1B,ATP5F1C,ATP5F1D,ATP5PB,ATP5ME,ATP5PF,ATP6V0C,ATP5PO,COX4I1,COX5B,CYC1,LETM1,ATP8,COX2,SLC25A3,UQCRC1,UQCRFS1,SLC25A12,COX7A2L,ATP5MF,SLC25A13,ATP5PD,ATP5MG,NNT,GHITM,UQCR10,GLUD1,IDH2,MTX1,SSBP1,TFAM,MTX2,IMMT,SAMM50,CYCS,CHCHD3,SLC25A10,SLC25A11,AP3D1,PMPCB,AFG3L2,ATP2C1,CACHD1,ANK2,NDUFA9,SFXN1,RAB8A	49/-
7_Member	GO Biological Processes	GO:1902600	proton transmembrane transport	-12.7089	-10.2448	292,498,506,509,513,515,521,522,527,539,1327,1329,1537,3954,4509,4513,5250,7384,7386,8604,9167,9551,10165,10476,10632,23530,27069,29796	SLC25A5,ATP5F1A,ATP5F1B,ATP5F1C,ATP5F1D,ATP5PB,ATP5ME,ATP5PF,ATP6V0C,ATP5PO,COX4I1,COX5B,CYC1,LETM1,ATP8,COX2,SLC25A3,UQCRC1,UQCRFS1,SLC25A12,COX7A2L,ATP5MF,SLC25A13,ATP5PD,ATP5MG,NNT,GHITM,UQCR10	28/67
7_Member	Reactome Gene Sets	R-HSA-1592230	Mitochondrial biogenesis	-12.0361	-9.60498	498,506,509,513,515,521,522,539,2746,3418,4509,4580,6742,7019,9551,10476,10632,10651,10989,25813,54205,54927	ATP5F1A,ATP5F1B,ATP5F1C,ATP5F1D,ATP5PB,ATP5ME,ATP5PF,ATP5PO,GLUD1,IDH2,ATP8,MTX1,SSBP1,TFAM,ATP5MF,ATP5PD,ATP5MG,MTX2,IMMT,SAMM50,CYCS,CHCHD3	22/44
7_Member	Reactome Gene Sets	R-HSA-8949613	Cristae formation	-11.9983	-9.57246	498,506,509,513,515,521,522,539,4509,4580,9551,10476,10632,10651,10989,25813,54927	ATP5F1A,ATP5F1B,ATP5F1C,ATP5F1D,ATP5PB,ATP5ME,ATP5PF,ATP5PO,ATP8,MTX1,ATP5MF,ATP5PD,ATP5MG,MTX2,IMMT,SAMM50,CHCHD3	17/26
7_Member	CORUM	CORUM:563	F1F0-ATP synthase, mitochondrial	-11.7181	-9.3077	498,506,509,513,515,521,522,539,4509,9551,10476,10632	ATP5F1A,ATP5F1B,ATP5F1C,ATP5F1D,ATP5PB,ATP5ME,ATP5PF,ATP5PO,ATP8,ATP5MF,ATP5PD,ATP5MG	12/13
7_Member	Reactome Gene Sets	R-HSA-163210	Formation of ATP by chemiosmotic coupling	-10.9083	-8.52241	498,506,509,513,515,521,522,539,4509,9551,10476,10632	ATP5F1A,ATP5F1B,ATP5F1C,ATP5F1D,ATP5PB,ATP5ME,ATP5PF,ATP5PO,ATP8,ATP5MF,ATP5PD,ATP5MG	12/14
7_Member	GO Biological Processes	GO:0098660	inorganic ion transmembrane transport	-7.22522	-4.90563	292,498,506,509,513,515,521,522,527,539,1327,1329,1468,1537,3954,4509,4513,5250,7384,7386,8402,8604,8943,9167,9512,9551,10165,10476,10632,10939,23530,27032,27069,29796,57685	SLC25A5,ATP5F1A,ATP5F1B,ATP5F1C,ATP5F1D,ATP5PB,ATP5ME,ATP5PF,ATP6V0C,ATP5PO,COX4I1,COX5B,SLC25A10,CYC1,LETM1,ATP8,COX2,SLC25A3,UQCRC1,UQCRFS1,SLC25A11,SLC25A12,AP3D1,COX7A2L,PMPCB,ATP5MF,SLC25A13,ATP5PD,ATP5MG,AFG3L2,NNT,ATP2C1,GHITM,UQCR10,CACHD1	35/154
7_Member	GO Biological Processes	GO:0098662	inorganic cation transmembrane transport	-6.9298	-4.62629	292,498,506,509,513,515,521,522,527,539,1327,1329,1537,3954,4509,4513,5250,7384,7386,8604,8943,9167,9512,9551,10165,10476,10632,10939,23530,27032,27069,29796,57685	SLC25A5,ATP5F1A,ATP5F1B,ATP5F1C,ATP5F1D,ATP5PB,ATP5ME,ATP5PF,ATP6V0C,ATP5PO,COX4I1,COX5B,CYC1,LETM1,ATP8,COX2,SLC25A3,UQCRC1,UQCRFS1,SLC25A12,AP3D1,COX7A2L,PMPCB,ATP5MF,SLC25A13,ATP5PD,ATP5MG,AFG3L2,NNT,ATP2C1,GHITM,UQCR10,CACHD1	33/144
7_Member	GO Biological Processes	GO:0098655	monoatomic cation transmembrane transport	-6.55624	-4.2758	292,498,506,509,513,515,521,522,527,539,1327,1329,1537,3954,4509,4513,5250,7384,7386,8604,8943,9167,9512,9551,10165,10476,10632,10939,23530,27032,27069,29796,57685	SLC25A5,ATP5F1A,ATP5F1B,ATP5F1C,ATP5F1D,ATP5PB,ATP5ME,ATP5PF,ATP6V0C,ATP5PO,COX4I1,COX5B,CYC1,LETM1,ATP8,COX2,SLC25A3,UQCRC1,UQCRFS1,SLC25A12,AP3D1,COX7A2L,PMPCB,ATP5MF,SLC25A13,ATP5PD,ATP5MG,AFG3L2,NNT,ATP2C1,GHITM,UQCR10,CACHD1	33/149
7_Member	GO Biological Processes	GO:0006812	monoatomic cation transport	-5.53738	-3.32601	287,292,498,506,509,513,515,521,522,527,539,1327,1329,1537,3954,4509,4513,4704,5250,7384,7386,8604,8943,9167,9512,9551,10165,10476,10632,10939,23530,27032,27069,29796,57685,94081	ANK2,SLC25A5,ATP5F1A,ATP5F1B,ATP5F1C,ATP5F1D,ATP5PB,ATP5ME,ATP5PF,ATP6V0C,ATP5PO,COX4I1,COX5B,CYC1,LETM1,ATP8,COX2,NDUFA9,SLC25A3,UQCRC1,UQCRFS1,SLC25A12,AP3D1,COX7A2L,PMPCB,ATP5MF,SLC25A13,ATP5PD,ATP5MG,AFG3L2,NNT,ATP2C1,GHITM,UQCR10,CACHD1,SFXN1	36/187
7_Member	Reactome Gene Sets	R-HSA-1852241	Organelle biogenesis and maintenance	-4.17114	-2.01937	498,506,509,513,515,521,522,539,2746,3418,4218,4509,4580,6742,7019,9551,10476,10632,10651,10989,25813,54205,54927	ATP5F1A,ATP5F1B,ATP5F1C,ATP5F1D,ATP5PB,ATP5ME,ATP5PF,ATP5PO,GLUD1,IDH2,RAB8A,ATP8,MTX1,SSBP1,TFAM,ATP5MF,ATP5PD,ATP5MG,MTX2,IMMT,SAMM50,CYCS,CHCHD3	23/112
8_Summary	GO Biological Processes	GO:0016054	organic acid catabolic process	-12.6549	-10.2021	34,38,1384,1629,1666,1738,1743,1891,2108,2109,2653,2746,2806,3028,3030,3032,3033,3155,3712,4329,5096,6342,7263,10157,10247,10295,10449,10455,10840,11112,23475,26275,84693,197322,50,586,718,1291,1431,1737,2271,3098,3418,3421,4191,4259,4706,4967,5160,5162,5832,6389,7416,8604,8801,8803,9536,10165,28976,29968,51102,54995,55347,55753,80142,81889,641371,217,2820,5019,23597,55856,7533,7879,51170,53630,8…	ACADM,ACAT1,CRAT,DBT,DECR1,DLD,DLST,ECH1,ETFA,ETFB,GCSH,GLUD1,GOT2,HSD17B10,HADHA,HADHB,HADH,HMGCL,IVD,ALDH6A1,PCCB,SCP2,TST,AASS,RIDA,BCKDK,ACAA2,ECI2,ALDH1L1,HIBADH,QPRT,HIBCH,MCEE,ACSF3,ACO2,BCAT1,C3,COL6A1,CS,DLAT,FH,HK1,IDH2,IDH3G,MDH2,MGST3,NDUFAB1,OGDH,PDHA1,PDHB,ALDH18A1,SDHA,VDAC1,SLC25A12,SUCLG2,SUCLA2,PTGES,SLC25A13,ACAD9,PSAT1,MECR,OXSM,ABHD10,OGDHL,PTGES2,FAHD1,ACOT1,ALDH2,GPD2,OXCT1…	91/-
8_Member	GO Biological Processes	GO:0016054	organic acid catabolic process	-12.6549	-10.2021	34,38,1384,1629,1666,1738,1743,1891,2108,2109,2653,2746,2806,3028,3030,3032,3033,3155,3712,4329,5096,6342,7263,10157,10247,10295,10449,10455,10840,11112,23475,26275,84693,197322	ACADM,ACAT1,CRAT,DBT,DECR1,DLD,DLST,ECH1,ETFA,ETFB,GCSH,GLUD1,GOT2,HSD17B10,HADHA,HADHB,HADH,HMGCL,IVD,ALDH6A1,PCCB,SCP2,TST,AASS,RIDA,BCKDK,ACAA2,ECI2,ALDH1L1,HIBADH,QPRT,HIBCH,MCEE,ACSF3	34/97
8_Member	GO Biological Processes	GO:0046395	carboxylic acid catabolic process	-12.6549	-10.2021	34,38,1384,1629,1666,1738,1743,1891,2108,2109,2653,2746,2806,3028,3030,3032,3033,3155,3712,4329,5096,6342,7263,10157,10247,10295,10449,10455,10840,11112,23475,26275,84693,197322	ACADM,ACAT1,CRAT,DBT,DECR1,DLD,DLST,ECH1,ETFA,ETFB,GCSH,GLUD1,GOT2,HSD17B10,HADHA,HADHB,HADH,HMGCL,IVD,ALDH6A1,PCCB,SCP2,TST,AASS,RIDA,BCKDK,ACAA2,ECI2,ALDH1L1,HIBADH,QPRT,HIBCH,MCEE,ACSF3	34/97
8_Member	GO Biological Processes	GO:0019752	carboxylic acid metabolic process	-11.437	-9.04152	34,38,50,586,718,1291,1384,1431,1629,1666,1737,1738,1743,1891,2108,2109,2271,2653,2746,2806,3028,3030,3032,3033,3098,3155,3418,3421,3712,4191,4259,4329,4706,4967,5096,5160,5162,5832,6342,6389,7263,7416,8604,8801,8803,9536,10157,10165,10247,10295,10449,10455,10840,11112,23475,26275,28976,29968,51102,54995,55347,55753,80142,81889,84693,197322,641371	ACADM,ACAT1,ACO2,BCAT1,C3,COL6A1,CRAT,CS,DBT,DECR1,DLAT,DLD,DLST,ECH1,ETFA,ETFB,FH,GCSH,GLUD1,GOT2,HSD17B10,HADHA,HADHB,HADH,HK1,HMGCL,IDH2,IDH3G,IVD,MDH2,MGST3,ALDH6A1,NDUFAB1,OGDH,PCCB,PDHA1,PDHB,ALDH18A1,SCP2,SDHA,TST,VDAC1,SLC25A12,SUCLG2,SUCLA2,PTGES,AASS,SLC25A13,RIDA,BCKDK,ACAA2,ECI2,ALDH1L1,HIBADH,QPRT,HIBCH,ACAD9,PSAT1,MECR,OXSM,ABHD10,OGDHL,PTGES2,FAHD1,MCEE,ACSF3,ACOT1	67/326
8_Member	GO Biological Processes	GO:0044282	small molecule catabolic process	-9.8019	-7.42079	34,38,217,1384,1629,1666,1738,1743,1891,2108,2109,2653,2746,2806,2820,3028,3030,3032,3033,3098,3155,3712,4329,5019,5096,6342,7263,10157,10247,10295,10449,10455,10840,11112,23475,26275,84693,197322	ACADM,ACAT1,ALDH2,CRAT,DBT,DECR1,DLD,DLST,ECH1,ETFA,ETFB,GCSH,GLUD1,GOT2,GPD2,HSD17B10,HADHA,HADHB,HADH,HK1,HMGCL,IVD,ALDH6A1,OXCT1,PCCB,SCP2,TST,AASS,RIDA,BCKDK,ACAA2,ECI2,ALDH1L1,HIBADH,QPRT,HIBCH,MCEE,ACSF3	38/144
8_Member	Reactome Gene Sets	R-HSA-77289	Mitochondrial Fatty Acid Beta-Oxidation	-7.86153	-5.52095	34,1666,3030,3032,3033,4706,5096,10449,23597,51102,55856,84693,641371	ACADM,DECR1,HADHA,HADHB,HADH,NDUFAB1,PCCB,ACAA2,ACOT9,MECR,ACOT13,MCEE,ACOT1	13/24
8_Member	GO Biological Processes	GO:0009062	fatty acid catabolic process	-6.96275	-4.65127	34,38,1384,1666,1891,2108,2109,3028,3030,3032,3033,3712,5096,6342,10449,10455,84693	ACADM,ACAT1,CRAT,DECR1,ECH1,ETFA,ETFB,HSD17B10,HADHA,HADHB,HADH,IVD,PCCB,SCP2,ACAA2,ECI2,MCEE	17/46
8_Member	GO Biological Processes	GO:0006635	fatty acid beta-oxidation	-6.64644	-4.35461	34,38,1384,1666,1891,2108,2109,3028,3030,3032,3033,3712,6342,10449,10455	ACADM,ACAT1,CRAT,DECR1,ECH1,ETFA,ETFB,HSD17B10,HADHA,HADHB,HADH,IVD,SCP2,ACAA2,ECI2	15/38
8_Member	GO Biological Processes	GO:0019395	fatty acid oxidation	-5.68696	-3.45933	34,38,1384,1666,1891,2108,2109,3028,3030,3032,3033,3712,6342,10449,10455	ACADM,ACAT1,CRAT,DECR1,ECH1,ETFA,ETFB,HSD17B10,HADHA,HADHB,HADH,IVD,SCP2,ACAA2,ECI2	15/44
8_Member	GO Biological Processes	GO:0034440	lipid oxidation	-5.68696	-3.45933	34,38,1384,1666,1891,2108,2109,3028,3030,3032,3033,3712,6342,10449,10455	ACADM,ACAT1,CRAT,DECR1,ECH1,ETFA,ETFB,HSD17B10,HADHA,HADHB,HADH,IVD,SCP2,ACAA2,ECI2	15/44
8_Member	GO Biological Processes	GO:0032787	monocarboxylic acid metabolic process	-5.6068	-3.38247	34,38,718,1291,1384,1666,1737,1738,1891,2108,2109,3028,3030,3032,3033,3098,3418,3712,4259,4706,4967,5096,5160,5162,6342,7416,9536,10449,10455,28976,51102,54995,55347,55753,80142,81889,84693,197322,641371	ACADM,ACAT1,C3,COL6A1,CRAT,DECR1,DLAT,DLD,ECH1,ETFA,ETFB,HSD17B10,HADHA,HADHB,HADH,HK1,IDH2,IVD,MGST3,NDUFAB1,OGDH,PCCB,PDHA1,PDHB,SCP2,VDAC1,PTGES,ACAA2,ECI2,ACAD9,MECR,OXSM,ABHD10,OGDHL,PTGES2,FAHD1,MCEE,ACSF3,ACOT1	39/209
8_Member	GO Biological Processes	GO:0072329	monocarboxylic acid catabolic process	-5.45181	-3.24679	34,38,1384,1666,1891,2108,2109,3028,3030,3032,3033,3712,5096,6342,10449,10455,84693	ACADM,ACAT1,CRAT,DECR1,ECH1,ETFA,ETFB,HSD17B10,HADHA,HADHB,HADH,IVD,PCCB,SCP2,ACAA2,ECI2,MCEE	17/57
8_Member	GO Biological Processes	GO:0016042	lipid catabolic process	-5.15705	-2.95516	34,38,1384,1666,1891,2108,2109,3028,3030,3032,3033,3712,5019,5096,6342,7533,7879,10449,10455,51170,53630,84681,84693,285362	ACADM,ACAT1,CRAT,DECR1,ECH1,ETFA,ETFB,HSD17B10,HADHA,HADHB,HADH,IVD,OXCT1,PCCB,SCP2,YWHAH,RAB7A,ACAA2,ECI2,HSD17B11,BCO1,HINT2,MCEE,SUMF1	24/105
8_Member	GO Biological Processes	GO:0006631	fatty acid metabolic process	-5.03114	-2.83545	34,38,718,1384,1666,1891,2108,2109,3028,3030,3032,3033,3712,4259,4706,5096,6342,9536,10449,10455,28976,51102,54995,80142,84693,197322,641371	ACADM,ACAT1,C3,CRAT,DECR1,ECH1,ETFA,ETFB,HSD17B10,HADHA,HADHB,HADH,IVD,MGST3,NDUFAB1,PCCB,SCP2,PTGES,ACAA2,ECI2,ACAD9,MECR,OXSM,PTGES2,MCEE,ACSF3,ACOT1	27/128
8_Member	GO Biological Processes	GO:0030258	lipid modification	-5.00905	-2.81643	34,38,1384,1666,1891,2108,2109,3028,3030,3032,3033,3712,6342,10449,10455,55750,66036	ACADM,ACAT1,CRAT,DECR1,ECH1,ETFA,ETFB,HSD17B10,HADHA,HADHB,HADH,IVD,SCP2,ACAA2,ECI2,AGK,MTMR9	17/61
8_Member	Reactome Gene Sets	R-HSA-8978868	Fatty acid metabolism	-4.96117	-2.7716	34,1384,1666,3030,3032,3033,4706,5096,6342,9536,10449,10455,23597,51102,55856,80142,84693,197322,641371	ACADM,CRAT,DECR1,HADHA,HADHB,HADH,NDUFAB1,PCCB,SCP2,PTGES,ACAA2,ECI2,ACOT9,MECR,ACOT13,PTGES2,MCEE,ACSF3,ACOT1	19/74
8_Member	Reactome Gene Sets	R-HSA-77346	Beta oxidation of decanoyl-CoA to octanoyl-CoA-CoA	-4.5685	-2.38497	34,3030,3032,3033,51102	ACADM,HADHA,HADHB,HADH,MECR	5/6
8_Member	GO Biological Processes	GO:0044242	cellular lipid catabolic process	-4.28184	-2.11302	34,38,1384,1666,1891,2108,2109,3028,3030,3032,3033,3712,5096,6342,10449,10455,53630,84693,285362	ACADM,ACAT1,CRAT,DECR1,ECH1,ETFA,ETFB,HSD17B10,HADHA,HADHB,HADH,IVD,PCCB,SCP2,ACAA2,ECI2,BCO1,MCEE,SUMF1	19/82
8_Member	WikiPathways	WP143	Fatty acid beta oxidation	-4.15402	-2.00777	34,38,1384,1666,1738,2820,3030,3032,3033	ACADM,ACAT1,CRAT,DECR1,DLD,GPD2,HADHA,HADHB,HADH	9/23
8_Member	Reactome Gene Sets	R-HSA-77286	mitochondrial fatty acid beta-oxidation of saturated fatty acids	-3.6628	-1.54578	34,3030,3032,3033,51102	ACADM,HADHA,HADHB,HADH,MECR	5/8
8_Member	Reactome Gene Sets	R-HSA-77288	mitochondrial fatty acid beta-oxidation of unsaturated fatty acids	-3.58155	-1.4895	34,1666,3030,3032	ACADM,DECR1,HADHA,HADHB	4/5
8_Member	Reactome Gene Sets	R-HSA-77348	Beta oxidation of octanoyl-CoA to hexanoyl-CoA	-3.58155	-1.4895	34,3030,3032,3033	ACADM,HADHA,HADHB,HADH	4/5
8_Member	Reactome Gene Sets	R-HSA-556833	Metabolism of lipids	-3.40721	-1.31999	34,38,706,1384,1595,1666,1718,2232,2820,3030,3032,3033,3155,4047,4706,5019,5096,6342,8396,9536,10449,10455,23597,51102,51170,51552,55361,55697,55750,55856,66036,80142,84693,112812,197322,285362,641371	ACADM,ACAT1,TSPO,CRAT,CYP51A1,DECR1,DHCR24,FDXR,GPD2,HADHA,HADHB,HADH,HMGCL,LSS,NDUFAB1,OXCT1,PCCB,SCP2,PIP4K2B,PTGES,ACAA2,ECI2,ACOT9,MECR,HSD17B11,RAB14,PI4K2A,VAC14,AGK,ACOT13,MTMR9,PTGES2,MCEE,FDX2,ACSF3,SUMF1,ACOT1	37/242
8_Member	KEGG Pathway	hsa01212	Fatty acid metabolism	-3.25623	-1.18549	34,38,3030,3032,3033,6342,10449,51102,54995,197322	ACADM,ACAT1,HADHA,HADHB,HADH,SCP2,ACAA2,MECR,OXSM,ACSF3	10/35
8_Member	KEGG Pathway	hsa00071	Fatty acid degradation	-3.14995	-1.1104	34,38,217,501,3030,3032,3033,10449,10455	ACADM,ACAT1,ALDH2,ALDH7A1,HADHA,HADHB,HADH,ACAA2,ECI2	9/30
8_Member	KEGG Pathway	hsa00062	Fatty acid elongation	-2.97728	-0.982622	3030,3032,3033,10449,51102,641371	HADHA,HADHB,HADH,ACAA2,MECR,ACOT1	6/15
8_Member	WikiPathways	WP3871	Valproic acid pathway	-2.79817	-0.820627	3028,3030,3032,3712	HSD17B10,HADHA,HADHB,IVD	4/7
8_Member	Reactome Gene Sets	R-HSA-77310	Beta oxidation of lauroyl-CoA to decanoyl-CoA-CoA	-2.61265	-0.663946	3030,3032,3033	HADHA,HADHB,HADH	3/4
8_Member	Reactome Gene Sets	R-HSA-77350	Beta oxidation of hexanoyl-CoA to butanoyl-CoA	-2.24364	-0.346528	3030,3032,3033	HADHA,HADHB,HADH	3/5
8_Member	WikiPathways	WP5123	Mitochondrial fatty acid oxidation disorders	-2.02512	-0.148567	34,3030,3032,3033,6342	ACADM,HADHA,HADHB,HADH,SCP2	5/16
9_Summary	KEGG Pathway	hsa00280	Valine, leucine and isoleucine degradation	-12.3391	-9.90268	34,38,217,501,586,1629,1738,3028,3030,3032,3033,3155,3712,4329,5019,5096,10449,11112,26275,84693,197322,1743,2108,2109,2653,2746,2806,10157,10247,10295,5832,8604,10165,29968,51067,55699,1468,4967,6233,7263,9255,23474,25828,55217,58472	ACADM,ACAT1,ALDH2,ALDH7A1,BCAT1,DBT,DLD,HSD17B10,HADHA,HADHB,HADH,HMGCL,IVD,ALDH6A1,OXCT1,PCCB,ACAA2,HIBADH,HIBCH,MCEE,ACSF3,DLST,ETFA,ETFB,GCSH,GLUD1,GOT2,AASS,RIDA,BCKDK,ALDH18A1,SLC25A12,SLC25A13,PSAT1,YARS2,IARS2,SLC25A10,OGDH,RPS27A,TST,AIMP1,ETHE1,TXN2,TMLHE,SQOR	45/-
9_Member	KEGG Pathway	hsa00280	Valine, leucine and isoleucine degradation	-12.3391	-9.90268	34,38,217,501,586,1629,1738,3028,3030,3032,3033,3155,3712,4329,5019,5096,10449,11112,26275,84693,197322	ACADM,ACAT1,ALDH2,ALDH7A1,BCAT1,DBT,DLD,HSD17B10,HADHA,HADHB,HADH,HMGCL,IVD,ALDH6A1,OXCT1,PCCB,ACAA2,HIBADH,HIBCH,MCEE,ACSF3	21/39
9_Member	GO Biological Processes	GO:0009063	amino acid catabolic process	-9.68111	-7.30934	38,1629,1738,1743,2108,2109,2653,2746,2806,3028,3155,3712,4329,10157,10247,10295,11112,26275	ACAT1,DBT,DLD,DLST,ETFA,ETFB,GCSH,GLUD1,GOT2,HSD17B10,HMGCL,IVD,ALDH6A1,AASS,RIDA,BCKDK,HIBADH,HIBCH	18/37
9_Member	GO Biological Processes	GO:0009081	branched-chain amino acid metabolic process	-7.64564	-5.31777	38,586,1629,1738,3028,3155,3712,4329,5096,10295,11112,26275	ACAT1,BCAT1,DBT,DLD,HSD17B10,HMGCL,IVD,ALDH6A1,PCCB,BCKDK,HIBADH,HIBCH	12/21
9_Member	GO Biological Processes	GO:1901606	alpha-amino acid catabolic process	-6.82661	-4.52703	38,1743,2653,2746,2806,3028,3155,3712,4329,10157,10247,11112,26275	ACAT1,DLST,GCSH,GLUD1,GOT2,HSD17B10,HMGCL,IVD,ALDH6A1,AASS,RIDA,HIBADH,HIBCH	13/28
9_Member	WikiPathways	WP4686	Leucine isoleucine and valine metabolism	-6.81509	-4.5194	38,586,1629,1738,3028,3712,4329,5096,11112,26275,197322	ACAT1,BCAT1,DBT,DLD,HSD17B10,IVD,ALDH6A1,PCCB,HIBADH,HIBCH,ACSF3	11/20
9_Member	GO Biological Processes	GO:0009083	branched-chain amino acid catabolic process	-6.60888	-4.32467	38,1629,1738,3028,3155,3712,4329,10295,11112,26275	ACAT1,DBT,DLD,HSD17B10,HMGCL,IVD,ALDH6A1,BCKDK,HIBADH,HIBCH	10/17
9_Member	Reactome Gene Sets	R-HSA-70895	Branched-chain amino acid catabolism	-6.60888	-4.32467	38,586,1629,1738,3028,3712,4329,10295,11112,26275	ACAT1,BCAT1,DBT,DLD,HSD17B10,IVD,ALDH6A1,BCKDK,HIBADH,HIBCH	10/17
9_Member	GO Biological Processes	GO:1901605	alpha-amino acid metabolic process	-3.55449	-1.46486	38,586,1743,2653,2746,2806,3028,3155,3712,4329,5832,8604,10157,10165,10247,11112,26275,29968	ACAT1,BCAT1,DLST,GCSH,GLUD1,GOT2,HSD17B10,HMGCL,IVD,ALDH6A1,ALDH18A1,SLC25A12,AASS,SLC25A13,RIDA,HIBADH,HIBCH,PSAT1	18/85
9_Member	GO Biological Processes	GO:0006520	amino acid metabolic process	-3.31534	-1.24228	38,586,1629,1738,1743,2653,2746,2806,3028,3155,3712,4329,5096,5832,8604,10157,10165,10247,10295,11112,26275,29968,51067,55699	ACAT1,BCAT1,DBT,DLD,DLST,GCSH,GLUD1,GOT2,HSD17B10,HMGCL,IVD,ALDH6A1,PCCB,ALDH18A1,SLC25A12,AASS,SLC25A13,RIDA,BCKDK,HIBADH,HIBCH,PSAT1,YARS2,IARS2	24/135
9_Member	GO Biological Processes	GO:0006573	valine metabolic process	-2.79817	-0.820627	586,4329,11112,26275	BCAT1,ALDH6A1,HIBADH,HIBCH	4/7
9_Member	GO Biological Processes	GO:0006574	valine catabolic process	-2.61265	-0.663946	4329,11112,26275	ALDH6A1,HIBADH,HIBCH	3/4
9_Member	Reactome Gene Sets	R-HSA-71291	Metabolism of amino acids and derivatives	-2.24272	-0.346528	38,501,586,1468,1629,1738,1743,2653,2746,2806,3028,3712,4329,4967,5832,6233,7263,8604,9255,10157,10165,10247,10295,11112,23474,25828,26275,29968,55217,58472	ACAT1,ALDH7A1,BCAT1,SLC25A10,DBT,DLD,DLST,GCSH,GLUD1,GOT2,HSD17B10,IVD,ALDH6A1,OGDH,ALDH18A1,RPS27A,TST,SLC25A12,AIMP1,AASS,SLC25A13,RIDA,BCKDK,HIBADH,ETHE1,TXN2,HIBCH,PSAT1,TMLHE,SQOR	30/215
10_Summary	KEGG Pathway	hsa01210	2-Oxocarboxylic acid metabolism	-9.72285	-7.34643	50,586,1431,1629,1737,1738,1743,2806,3418,3421,4967,5160,5162,55753,2653,38,6576,8801,8802,8803,10157,23597,54995,84693,197322,641371,292,501,2746,3033,3098,4191,23474,27304,29968,58472,94081,54704,1468,2817,7263,6233,7416,81889,217,2271,1291	ACO2,BCAT1,CS,DBT,DLAT,DLD,DLST,GOT2,IDH2,IDH3G,OGDH,PDHA1,PDHB,OGDHL,GCSH,ACAT1,SLC25A1,SUCLG2,SUCLG1,SUCLA2,AASS,ACOT9,OXSM,MCEE,ACSF3,ACOT1,SLC25A5,ALDH7A1,GLUD1,HADH,HK1,MDH2,ETHE1,MOCS3,PSAT1,SQOR,SFXN1,PDP1,SLC25A10,GPC1,TST,RPS27A,VDAC1,FAHD1,ALDH2,FH,COL6A1	47/-
10_Member	KEGG Pathway	hsa01210	2-Oxocarboxylic acid metabolism	-9.72285	-7.34643	50,586,1431,1629,1737,1738,1743,2806,3418,3421,4967,5160,5162,55753	ACO2,BCAT1,CS,DBT,DLAT,DLD,DLST,GOT2,IDH2,IDH3G,OGDH,PDHA1,PDHB,OGDHL	14/22
10_Member	KEGG Pathway	hsa00785	Lipoic acid metabolism	-8.61856	-6.26489	1629,1737,1738,1743,2653,4967,5160,5162,55753	DBT,DLAT,DLD,DLST,GCSH,OGDH,PDHA1,PDHB,OGDHL	9/10
10_Member	GO Biological Processes	GO:0006637	acyl-CoA metabolic process	-7.84705	-5.51499	38,1737,1738,1743,4967,5160,5162,6576,8801,8802,8803,10157,23597,54995,84693,197322,641371	ACAT1,DLAT,DLD,DLST,OGDH,PDHA1,PDHB,SLC25A1,SUCLG2,SUCLG1,SUCLA2,AASS,ACOT9,OXSM,MCEE,ACSF3,ACOT1	17/41
10_Member	GO Biological Processes	GO:0035383	thioester metabolic process	-7.84705	-5.51499	38,1737,1738,1743,4967,5160,5162,6576,8801,8802,8803,10157,23597,54995,84693,197322,641371	ACAT1,DLAT,DLD,DLST,OGDH,PDHA1,PDHB,SLC25A1,SUCLG2,SUCLG1,SUCLA2,AASS,ACOT9,OXSM,MCEE,ACSF3,ACOT1	17/41
10_Member	WikiPathways	WP5355	Metabolic Epileptic Disorders	-6.41153	-4.14941	38,292,501,1737,1738,2746,2806,3033,3098,4191,5160,6576,10157,23474,27304,29968,58472,94081	ACAT1,SLC25A5,ALDH7A1,DLAT,DLD,GLUD1,GOT2,HADH,HK1,MDH2,PDHA1,SLC25A1,AASS,ETHE1,MOCS3,PSAT1,SQOR,SFXN1	18/55
10_Member	GO Biological Processes	GO:0033865	nucleoside bisphosphate metabolic process	-6.07779	-3.8367	38,1737,1738,1743,4967,5160,5162,6576,8801,8802,8803,10157,23597,54995,84693,197322,641371	ACAT1,DLAT,DLD,DLST,OGDH,PDHA1,PDHB,SLC25A1,SUCLG2,SUCLG1,SUCLA2,AASS,ACOT9,OXSM,MCEE,ACSF3,ACOT1	17/52
10_Member	GO Biological Processes	GO:0033875	ribonucleoside bisphosphate metabolic process	-6.07779	-3.8367	38,1737,1738,1743,4967,5160,5162,6576,8801,8802,8803,10157,23597,54995,84693,197322,641371	ACAT1,DLAT,DLD,DLST,OGDH,PDHA1,PDHB,SLC25A1,SUCLG2,SUCLG1,SUCLA2,AASS,ACOT9,OXSM,MCEE,ACSF3,ACOT1	17/52
10_Member	GO Biological Processes	GO:0034032	purine nucleoside bisphosphate metabolic process	-6.07779	-3.8367	38,1737,1738,1743,4967,5160,5162,6576,8801,8802,8803,10157,23597,54995,84693,197322,641371	ACAT1,DLAT,DLD,DLST,OGDH,PDHA1,PDHB,SLC25A1,SUCLG2,SUCLG1,SUCLA2,AASS,ACOT9,OXSM,MCEE,ACSF3,ACOT1	17/52
10_Member	GO Biological Processes	GO:0006084	acetyl-CoA metabolic process	-3.90774	-1.77503	38,1737,1738,1743,5160,5162,10157	ACAT1,DLAT,DLD,DLST,PDHA1,PDHB,AASS	7/15
10_Member	Reactome Gene Sets	R-HSA-204174	Regulation of pyruvate dehydrogenase (PDH) complex	-3.6628	-1.54578	1737,1738,5160,5162,54704	DLAT,DLD,PDHA1,PDHB,PDP1	5/8
10_Member	GO Biological Processes	GO:0006086	acetyl-CoA biosynthetic process from pyruvate	-3.58155	-1.4895	1737,1738,5160,5162	DLAT,DLD,PDHA1,PDHB	4/5
10_Member	Reactome Gene Sets	R-HSA-9861559	PDH complex synthesizes acetyl-CoA from PYR	-3.58155	-1.4895	1737,1738,5160,5162	DLAT,DLD,PDHA1,PDHB	4/5
10_Member	GO Biological Processes	GO:0006790	sulfur compound metabolic process	-3.22067	-1.15223	38,1468,1737,1738,1743,2817,4967,5160,5162,6576,7263,8801,8802,8803,10157,23474,23597,54995,58472,84693,197322,641371	ACAT1,SLC25A10,DLAT,DLD,DLST,GPC1,OGDH,PDHA1,PDHB,SLC25A1,TST,SUCLG2,SUCLG1,SUCLA2,AASS,ETHE1,ACOT9,OXSM,SQOR,MCEE,ACSF3,ACOT1	22/121
10_Member	Reactome Gene Sets	R-HSA-70268	Pyruvate metabolism	-2.93293	-0.942131	1737,1738,5160,5162,6233,7416,54704,81889	DLAT,DLD,PDHA1,PDHB,RPS27A,VDAC1,PDP1,FAHD1	8/26
10_Member	KEGG Pathway	hsa00620	Pyruvate metabolism	-2.92563	-0.936757	38,217,501,1737,1738,2271,4191,5160,5162	ACAT1,ALDH2,ALDH7A1,DLAT,DLD,FH,MDH2,PDHA1,PDHB	9/32
10_Member	GO Biological Processes	GO:0006085	acetyl-CoA biosynthetic process	-2.84231	-0.855341	38,1737,1738,5160,5162	ACAT1,DLAT,DLD,PDHA1,PDHB	5/11
10_Member	GO Biological Processes	GO:0006090	pyruvate metabolic process	-2.51126	-0.569475	1291,1737,1738,3098,4967,5160,5162,7416,55753,81889	COL6A1,DLAT,DLD,HK1,OGDH,PDHA1,PDHB,VDAC1,OGDHL,FAHD1	10/43
10_Member	Reactome Gene Sets	R-HSA-9861718	Regulation of pyruvate metabolism	-2.50581	-0.56574	1737,1738,5160,5162,6233,54704	DLAT,DLD,PDHA1,PDHB,RPS27A,PDP1	6/18
10_Member	GO Biological Processes	GO:0035384	thioester biosynthetic process	-2.3669	-0.43864	38,1737,1738,5160,5162,6576,197322	ACAT1,DLAT,DLD,PDHA1,PDHB,SLC25A1,ACSF3	7/25
10_Member	GO Biological Processes	GO:0071616	acyl-CoA biosynthetic process	-2.3669	-0.43864	38,1737,1738,5160,5162,6576,197322	ACAT1,DLAT,DLD,PDHA1,PDHB,SLC25A1,ACSF3	7/25
10_Member	WikiPathways	WP5220	Metabolic reprogramming in pancreatic cancer	-2.21877	-0.324117	1431,1737,1738,2746,2806,3098,5160,5162	CS,DLAT,DLD,GLUD1,GOT2,HK1,PDHA1,PDHB	8/33
11_Summary	Reactome Gene Sets	R-HSA-9854311	Maturation of TCA enzymes and regulation of TCA cycle	-6.93031	-4.62629	38,50,1431,3418,6389,6390,6391,9054	ACAT1,ACO2,CS,IDH2,SDHA,SDHB,SDHC,NFS1	8/-
11_Member	Reactome Gene Sets	R-HSA-9854311	Maturation of TCA enzymes and regulation of TCA cycle	-6.93031	-4.62629	38,50,1431,3418,6389,6390,6391,9054	ACAT1,ACO2,CS,IDH2,SDHA,SDHB,SDHC,NFS1	8/10
11_Member	GO Biological Processes	GO:0006121	mitochondrial electron transport, succinate to ubiquinone	-3.18564	-1.14177	6389,6390,6391	SDHA,SDHB,SDHC	3/3
11_Member	WikiPathways	WP4920	Mitochondrial complex II assembly	-3.18564	-1.14177	6389,6390,6391	SDHA,SDHB,SDHC	3/3
12_Summary	GO Biological Processes	GO:0043648	dicarboxylic acid metabolic process	-6.47155	-4.19852	1291,1743,2271,2746,2806,3418,4191,4967,5832,6389,8801,8803,10840,23475,55753,197322,2820,3098,23530,29968,64802,133686	COL6A1,DLST,FH,GLUD1,GOT2,IDH2,MDH2,OGDH,ALDH18A1,SDHA,SUCLG2,SUCLA2,ALDH1L1,QPRT,OGDHL,ACSF3,GPD2,HK1,NNT,PSAT1,NMNAT1,NADK2	22/-
12_Member	GO Biological Processes	GO:0043648	dicarboxylic acid metabolic process	-6.47155	-4.19852	1291,1743,2271,2746,2806,3418,4191,4967,5832,6389,8801,8803,10840,23475,55753,197322	COL6A1,DLST,FH,GLUD1,GOT2,IDH2,MDH2,OGDH,ALDH18A1,SDHA,SUCLG2,SUCLA2,ALDH1L1,QPRT,OGDHL,ACSF3	16/44
12_Member	GO Biological Processes	GO:0006103	2-oxoglutarate metabolic process	-4.19032	-2.03575	1291,1743,2806,3418,4967,55753	COL6A1,DLST,GOT2,IDH2,OGDH,OGDHL	6/10
12_Member	GO Biological Processes	GO:0072524	pyridine-containing compound metabolic process	-2.24676	-0.346528	1291,2820,3098,3418,4191,4967,10840,23475,23530,29968,55753,64802,133686	COL6A1,GPD2,HK1,IDH2,MDH2,OGDH,ALDH1L1,QPRT,NNT,PSAT1,OGDHL,NMNAT1,NADK2	13/69
12_Member	GO Biological Processes	GO:0019362	pyridine nucleotide metabolic process	-2.09478	-0.215261	1291,2820,3098,3418,4191,4967,10840,23475,23530,55753,64802,133686	COL6A1,GPD2,HK1,IDH2,MDH2,OGDH,ALDH1L1,QPRT,NNT,OGDHL,NMNAT1,NADK2	12/64
12_Member	GO Biological Processes	GO:0046496	nicotinamide nucleotide metabolic process	-2.09478	-0.215261	1291,2820,3098,3418,4191,4967,10840,23475,23530,55753,64802,133686	COL6A1,GPD2,HK1,IDH2,MDH2,OGDH,ALDH1L1,QPRT,NNT,OGDHL,NMNAT1,NADK2	12/64
13_Summary	Reactome Gene Sets	R-HSA-8949215	Mitochondrial calcium ion transport	-6.45534	-4.18962	3954,5245,7416,7417,7419,9512,10939,11331,30968,4832,4976,54927,27069	LETM1,PHB1,VDAC1,VDAC2,VDAC3,PMPCB,AFG3L2,PHB2,STOML2,NME3,OPA1,CHCHD3,GHITM	13/-
13_Member	Reactome Gene Sets	R-HSA-8949215	Mitochondrial calcium ion transport	-6.45534	-4.18962	3954,5245,7416,7417,7419,9512,10939,11331,30968	LETM1,PHB1,VDAC1,VDAC2,VDAC3,PMPCB,AFG3L2,PHB2,STOML2	9/14
13_Member	GO Biological Processes	GO:0008053	mitochondrial fusion	-3.07363	-1.06318	4832,4976,10939,30968,54927	NME3,OPA1,AFG3L2,STOML2,CHCHD3	5/10
13_Member	Reactome Gene Sets	R-HSA-8949664	Processing of SMDT1	-3.07363	-1.06318	5245,9512,10939,11331,30968	PHB1,PMPCB,AFG3L2,PHB2,STOML2	5/10
13_Member	GO Biological Processes	GO:0006851	mitochondrial calcium ion transmembrane transport	-2.79817	-0.820627	3954,9512,10939,27069	LETM1,PMPCB,AFG3L2,GHITM	4/7
13_Member	GO Biological Processes	GO:0034982	mitochondrial protein processing	-2.24364	-0.346528	9512,10939,30968	PMPCB,AFG3L2,STOML2	3/5
14_Summary	CORUM	CORUM:2920	Respiratory chain complex I (lambda subunit) mitochondrial	-6.45534	-4.18962	4695,4698,4719,4722,4723,4724,4728,4729,55967,4704,4725,4705	NDUFA2,NDUFA5,NDUFS1,NDUFS3,NDUFV1,NDUFS4,NDUFS8,NDUFV2,NDUFA12,NDUFA9,NDUFS5,NDUFA10	12/-
14_Member	CORUM	CORUM:2920	Respiratory chain complex I (lambda subunit) mitochondrial	-6.45534	-4.18962	4695,4698,4719,4722,4723,4724,4728,4729,55967	NDUFA2,NDUFA5,NDUFS1,NDUFS3,NDUFV1,NDUFS4,NDUFS8,NDUFV2,NDUFA12	9/14
14_Member	CORUM	CORUM:2904	Respiratory chain complex I (intermediate VII/650kD), mitochondrial	-4.55527	-2.37768	4695,4704,4722,4724,4725,4729	NDUFA2,NDUFA9,NDUFS3,NDUFS4,NDUFS5,NDUFV2	6/9
14_Member	CORUM	CORUM:2905	Respiratory chain complex I (intermediate), mitochondrial	-4.19032	-2.03575	4695,4704,4722,4724,4725,4729	NDUFA2,NDUFA9,NDUFS3,NDUFS4,NDUFS5,NDUFV2	6/10
14_Member	CORUM	CORUM:2948	Respiratory chain complex I (incomplete intermediate), mitochondrial	-4.19032	-2.03575	4704,4705,4719,4723,4724,4729	NDUFA9,NDUFA10,NDUFS1,NDUFV1,NDUFS4,NDUFV2	6/10
14_Member	CORUM	CORUM:2903	Respiratory chain complex I (intermediate V/380kD and VI/480kD), mitochondrial	-2.61265	-0.663946	4695,4704,4722	NDUFA2,NDUFA9,NDUFS3	3/4
15_Summary	GO Biological Processes	GO:0006122	mitochondrial electron transport, ubiquinol to cytochrome c	-6.40024	-4.14169	1537,7381,7384,7385,7386,10975,29796,54205,84300,1327,1329,1345,1347,4513,9167	CYC1,UQCRB,UQCRC1,UQCRC2,UQCRFS1,UQCR11,UQCR10,CYCS,UQCC2,COX4I1,COX5B,COX6C,COX7A2,COX2,COX7A2L	15/-
15_Member	GO Biological Processes	GO:0006122	mitochondrial electron transport, ubiquinol to cytochrome c	-6.40024	-4.14169	1537,7381,7384,7385,7386,10975,29796,54205	CYC1,UQCRB,UQCRC1,UQCRC2,UQCRFS1,UQCR11,UQCR10,CYCS	8/11
15_Member	WikiPathways	WP4921	Mitochondrial complex III assembly	-5.57644	-3.35865	1537,7381,7384,7385,7386,10975,29796,84300	CYC1,UQCRB,UQCRC1,UQCRC2,UQCRFS1,UQCR11,UQCR10,UQCC2	8/13
15_Member	KEGG Pathway	hsa04260	Cardiac muscle contraction	-5.4774	-3.26922	1327,1329,1345,1347,1537,4513,7381,7384,7385,7386,9167,10975,29796	COX4I1,COX5B,COX6C,COX7A2,CYC1,COX2,UQCRB,UQCRC1,UQCRC2,UQCRFS1,COX7A2L,UQCR11,UQCR10	13/35
16_Summary	GO Biological Processes	GO:0006123	mitochondrial electron transport, cytochrome c to oxygen	-5.57644	-3.35865	1327,1329,1345,1347,4513,4697,9167,54205,389203,10128	COX4I1,COX5B,COX6C,COX7A2,COX2,NDUFA4,COX7A2L,CYCS,SMIM20,LRPPRC	10/-
16_Member	GO Biological Processes	GO:0006123	mitochondrial electron transport, cytochrome c to oxygen	-5.57644	-3.35865	1327,1329,1345,1347,4513,4697,9167,54205	COX4I1,COX5B,COX6C,COX7A2,COX2,NDUFA4,COX7A2L,CYCS	8/13
16_Member	WikiPathways	WP4922	Mitochondrial complex IV assembly	-2.99371	-0.991226	1327,1329,1345,1347,4513,4697,389203	COX4I1,COX5B,COX6C,COX7A2,COX2,NDUFA4,SMIM20	7/20
16_Member	Reactome Gene Sets	R-HSA-9707564	Cytoprotection by HMOX1	-2.39746	-0.462493	1327,1329,1345,4513,4697,9167,10128,54205	COX4I1,COX5B,COX6C,COX2,NDUFA4,COX7A2L,LRPPRC,CYCS	8/31
17_Summary	CORUM	CORUM:2919	Respiratory chain complex I (gamma subunit) mitochondrial	-5.56831	-3.35374	4536,4537,4702,4704,4705,4725	ND2,ND3,NDUFA8,NDUFA9,NDUFA10,NDUFS5	6/-
17_Member	CORUM	CORUM:2919	Respiratory chain complex I (gamma subunit) mitochondrial	-5.56831	-3.35374	4536,4537,4702,4704,4705,4725	ND2,ND3,NDUFA8,NDUFA9,NDUFA10,NDUFS5	6/7
18_Summary	GO Biological Processes	GO:0006104	succinyl-CoA metabolic process	-4.5685	-2.38497	1743,4967,8801,8802,8803,1629,1738,3030,4329,5096,26275,84693,2271,6389,38,2817,7263	DLST,OGDH,SUCLG2,SUCLG1,SUCLA2,DBT,DLD,HADHA,ALDH6A1,PCCB,HIBCH,MCEE,FH,SDHA,ACAT1,GPC1,TST	17/-
18_Member	GO Biological Processes	GO:0006104	succinyl-CoA metabolic process	-4.5685	-2.38497	1743,4967,8801,8802,8803	DLST,OGDH,SUCLG2,SUCLG1,SUCLA2	5/6
18_Member	KEGG Pathway	hsa00640	Propanoate metabolism	-4.31827	-2.14655	1629,1738,3030,4329,5096,8801,8802,8803,26275,84693	DBT,DLD,HADHA,ALDH6A1,PCCB,SUCLG2,SUCLG1,SUCLA2,HIBCH,MCEE	10/27
18_Member	WikiPathways	WP4236	Krebs cycle disorders	-3.34267	-1.26259	1743,2271,8801,8802,8803	DLST,FH,SUCLG2,SUCLG1,SUCLA2	5/9
18_Member	GO Biological Processes	GO:0006105	succinate metabolic process	-3.18564	-1.14177	6389,8801,8803	SDHA,SUCLG2,SUCLA2	3/3
18_Member	GO Biological Processes	GO:1901289	succinyl-CoA catabolic process	-3.18564	-1.14177	8801,8802,8803	SUCLG2,SUCLG1,SUCLA2	3/3
18_Member	GO Biological Processes	GO:0033869	nucleoside bisphosphate catabolic process	-3.13534	-1.1064	38,8801,8802,8803	ACAT1,SUCLG2,SUCLG1,SUCLA2	4/6
18_Member	GO Biological Processes	GO:0034031	ribonucleoside bisphosphate catabolic process	-3.13534	-1.1064	38,8801,8802,8803	ACAT1,SUCLG2,SUCLG1,SUCLA2	4/6
18_Member	GO Biological Processes	GO:0034034	purine nucleoside bisphosphate catabolic process	-3.13534	-1.1064	38,8801,8802,8803	ACAT1,SUCLG2,SUCLG1,SUCLA2	4/6
18_Member	GO Biological Processes	GO:0044273	sulfur compound catabolic process	-2.25099	-0.346528	38,2817,7263,8801,8802,8803	ACAT1,GPC1,TST,SUCLG2,SUCLG1,SUCLA2	6/20
19_Summary	Reactome Gene Sets	R-HSA-1614558	Degradation of cysteine and homocysteine	-4.55527	-2.37768	1468,2806,7263,23474,25828,58472	SLC25A10,GOT2,TST,ETHE1,TXN2,SQOR	6/-
19_Member	Reactome Gene Sets	R-HSA-1614558	Degradation of cysteine and homocysteine	-4.55527	-2.37768	1468,2806,7263,23474,25828,58472	SLC25A10,GOT2,TST,ETHE1,TXN2,SQOR	6/9
19_Member	Reactome Gene Sets	R-HSA-1614517	Sulfide oxidation to sulfate	-4.24951	-2.08645	1468,7263,23474,58472	SLC25A10,TST,ETHE1,SQOR	4/4
19_Member	Reactome Gene Sets	R-HSA-1614635	Sulfur amino acid metabolism	-2.80582	-0.820749	1468,2806,7263,23474,25828,58472	SLC25A10,GOT2,TST,ETHE1,TXN2,SQOR	6/16
20_Summary	GO Biological Processes	GO:0044283	small molecule biosynthetic process	-4.39813	-2.22348	586,1468,1595,1718,2232,2746,2806,3028,3155,4047,4191,4259,4704,4706,5631,5832,6342,6576,7084,8402,8604,8803,9536,10157,10165,10449,29968,51102,53630,54995,56952,57017,80142,197322,706,51170,84681,38,8396,10295,51097,55361,55697,55750	BCAT1,SLC25A10,CYP51A1,DHCR24,FDXR,GLUD1,GOT2,HSD17B10,HMGCL,LSS,MDH2,MGST3,NDUFA9,NDUFAB1,PRPS1,ALDH18A1,SCP2,SLC25A1,TK2,SLC25A11,SLC25A12,SUCLA2,PTGES,AASS,SLC25A13,ACAA2,PSAT1,MECR,BCO1,OXSM,PRTFDC1,COQ9,PTGES2,ACSF3,TSPO,HSD17B11,HINT2,ACAT1,PIP4K2B,BCKDK,SCCPDH,PI4K2A,VAC14,AGK	44/-
20_Member	GO Biological Processes	GO:0044283	small molecule biosynthetic process	-4.39813	-2.22348	586,1468,1595,1718,2232,2746,2806,3028,3155,4047,4191,4259,4704,4706,5631,5832,6342,6576,7084,8402,8604,8803,9536,10157,10165,10449,29968,51102,53630,54995,56952,57017,80142,197322	BCAT1,SLC25A10,CYP51A1,DHCR24,FDXR,GLUD1,GOT2,HSD17B10,HMGCL,LSS,MDH2,MGST3,NDUFA9,NDUFAB1,PRPS1,ALDH18A1,SCP2,SLC25A1,TK2,SLC25A11,SLC25A12,SUCLA2,PTGES,AASS,SLC25A13,ACAA2,PSAT1,MECR,BCO1,OXSM,PRTFDC1,COQ9,PTGES2,ACSF3	34/193
20_Member	GO Biological Processes	GO:0006694	steroid biosynthetic process	-2.59208	-0.645115	706,1595,1718,2232,3028,4047,6342,10449,51170,84681	TSPO,CYP51A1,DHCR24,FDXR,HSD17B10,LSS,SCP2,ACAA2,HSD17B11,HINT2	10/42
20_Member	GO Biological Processes	GO:0008610	lipid biosynthetic process	-2.26887	-0.3521	38,706,1595,1718,2232,3028,3155,4047,4706,6342,6576,8396,9536,10295,10449,51097,51102,51170,53630,54995,55361,55697,55750,80142,84681,197322	ACAT1,TSPO,CYP51A1,DHCR24,FDXR,HSD17B10,HMGCL,LSS,NDUFAB1,SCP2,SLC25A1,PIP4K2B,PTGES,BCKDK,ACAA2,SCCPDH,MECR,HSD17B11,BCO1,OXSM,PI4K2A,VAC14,AGK,PTGES2,HINT2,ACSF3	26/178

## Sheet: M4_enrichment
GroupID	Category	Term	Description	LogP	Log(q-value)	Genes	Symbols	InTerm_InList
1_Summary	GO Biological Processes	GO:0006397	mRNA processing	-46.132	-41.7871	1478,1653,1660,3178,3181,3183,3187,3189,3190,3191,3192,3550,4670,4686,4809,4841,5411,5725,6421,6426,6427,6428,6429,6430,6431,6434,6625,6626,6632,6634,6635,6651,7536,7919,8106,8175,8570,8683,8896,9128,9295,9406,9410,9589,9733,9775,9879,9939,9967,10189,10236,10250,10262,10284,10432,10492,10521,10594,10657,10772,10921,10946,10949,10992,11051,11052,11100,11157,11168,11325,11338,22803,22827,22913,2291…	CSTF2,DDX1,DHX9,HNRNPA1,HNRNPA2B1,HNRNPC,HNRNPH1,HNRNPH3,HNRNPK,HNRNPL,HNRNPU,IK,HNRNPM,NCBP1,SNU13,NONO,PNN,PTBP1,SFPQ,SRSF1,SRSF2,SRSF3,SRSF4,SRSF5,SRSF6,TRA2B,SNRNP70,SNRPA,SNRPD1,SNRPD3,SNRPE,SON,SF1,DDX39B,PABPN1,SF3A2,KHSRP,SRSF9,BUD31,PRPF4,SRSF11,ZRANB2,SNRNP40,WTAP,SART3,EIF4A3,DDX46,RBM8A,THRAP3,ALYREF,HNRNPR,SRRM1,SF3B4,SAP18,RBM14,SYNCRIP,DDX17,PRPF8,KHDRBS1,SRSF10,RNPS1,SF3A3,HNRNPA0…	166/-
1_Member	GO Biological Processes	GO:0006397	mRNA processing	-46.132	-41.7871	1478,1653,1660,3178,3181,3183,3187,3189,3190,3191,3192,3550,4670,4686,4809,4841,5411,5725,6421,6426,6427,6428,6429,6430,6431,6434,6625,6626,6632,6634,6635,6651,7536,7919,8106,8175,8570,8683,8896,9128,9295,9406,9410,9589,9733,9775,9879,9939,9967,10189,10236,10250,10262,10284,10432,10492,10521,10594,10657,10772,10921,10946,10949,10992,11051,11052,11100,11157,11168,11325,11338,22803,22827,22913,2291…	CSTF2,DDX1,DHX9,HNRNPA1,HNRNPA2B1,HNRNPC,HNRNPH1,HNRNPH3,HNRNPK,HNRNPL,HNRNPU,IK,HNRNPM,NCBP1,SNU13,NONO,PNN,PTBP1,SFPQ,SRSF1,SRSF2,SRSF3,SRSF4,SRSF5,SRSF6,TRA2B,SNRNP70,SNRPA,SNRPD1,SNRPD3,SNRPE,SON,SF1,DDX39B,PABPN1,SF3A2,KHSRP,SRSF9,BUD31,PRPF4,SRSF11,ZRANB2,SNRNP40,WTAP,SART3,EIF4A3,DDX46,RBM8A,THRAP3,ALYREF,HNRNPR,SRRM1,SF3B4,SAP18,RBM14,SYNCRIP,DDX17,PRPF8,KHDRBS1,SRSF10,RNPS1,SF3A3,HNRNPA0…	103/239
1_Member	GO Biological Processes	GO:0008380	RNA splicing	-43.7931	-39.7492	1653,1660,2521,3178,3181,3183,3187,3189,3190,3192,3276,3550,4670,4686,4809,4841,5411,5725,6421,6426,6427,6428,6429,6430,6431,6434,6625,6626,6632,6634,6635,6651,7536,7919,8175,8570,8683,8896,9128,9295,9406,9410,9589,9733,9775,9879,9939,9967,10189,10236,10250,10262,10284,10432,10492,10521,10594,10772,10921,10946,10992,11100,11157,11168,11325,11338,22827,22913,22916,22938,22985,23020,23451,23517,241…	DDX1,DHX9,FUS,HNRNPA1,HNRNPA2B1,HNRNPC,HNRNPH1,HNRNPH3,HNRNPK,HNRNPU,PRMT1,IK,HNRNPM,NCBP1,SNU13,NONO,PNN,PTBP1,SFPQ,SRSF1,SRSF2,SRSF3,SRSF4,SRSF5,SRSF6,TRA2B,SNRNP70,SNRPA,SNRPD1,SNRPD3,SNRPE,SON,SF1,DDX39B,SF3A2,KHSRP,SRSF9,BUD31,PRPF4,SRSF11,ZRANB2,SNRNP40,WTAP,SART3,EIF4A3,DDX46,RBM8A,THRAP3,ALYREF,HNRNPR,SRRM1,SF3B4,SAP18,RBM14,SYNCRIP,DDX17,PRPF8,SRSF10,RNPS1,SF3A3,SF3B2,HNRNPUL1,LSM6,PSIP1…	96/218
1_Member	GO Biological Processes	GO:0016071	mRNA metabolic process	-42.0537	-38.1859	1478,1653,1660,1736,3178,3181,3182,3183,3187,3189,3190,3191,3192,3550,4670,4686,4809,4841,5394,5411,5725,6421,6426,6427,6428,6429,6430,6431,6434,6625,6626,6632,6634,6635,6651,6741,7536,7919,8106,8175,8546,8570,8683,8896,9128,9295,9406,9410,9589,9733,9775,9879,9939,9967,10189,10236,10250,10262,10284,10432,10492,10521,10594,10657,10772,10921,10946,10949,10992,11051,11052,11100,11157,11168,11325,113…	CSTF2,DDX1,DHX9,DKC1,HNRNPA1,HNRNPA2B1,HNRNPAB,HNRNPC,HNRNPH1,HNRNPH3,HNRNPK,HNRNPL,HNRNPU,IK,HNRNPM,NCBP1,SNU13,NONO,EXOSC10,PNN,PTBP1,SFPQ,SRSF1,SRSF2,SRSF3,SRSF4,SRSF5,SRSF6,TRA2B,SNRNP70,SNRPA,SNRPD1,SNRPD3,SNRPE,SON,SSB,SF1,DDX39B,PABPN1,SF3A2,AP3B1,KHSRP,SRSF9,BUD31,PRPF4,SRSF11,ZRANB2,SNRNP40,WTAP,SART3,EIF4A3,DDX46,RBM8A,THRAP3,ALYREF,HNRNPR,SRRM1,SF3B4,SAP18,RBM14,SYNCRIP,DDX17,PRPF8,KHD…	111/300
1_Member	GO Biological Processes	GO:0000377	RNA splicing, via transesterification reactions with bulged adenosine as nucleophile	-41.3136	-37.726	1653,1660,3178,3181,3183,3187,3189,3190,3192,3550,4670,4686,4809,5411,6421,6426,6427,6428,6429,6430,6431,6434,6625,6626,6632,6634,6635,7536,7919,8175,8683,8896,9128,9410,9733,9775,9879,9939,10236,10250,10262,10432,10492,10521,10594,10772,10921,10946,10992,11100,11157,11168,11325,11338,22827,22913,22916,22938,23020,23451,23517,24148,27258,27316,27336,27339,29896,51631,51691,55280,56259,58155,79171…	DDX1,DHX9,HNRNPA1,HNRNPA2B1,HNRNPC,HNRNPH1,HNRNPH3,HNRNPK,HNRNPU,IK,HNRNPM,NCBP1,SNU13,PNN,SFPQ,SRSF1,SRSF2,SRSF3,SRSF4,SRSF5,SRSF6,TRA2B,SNRNP70,SNRPA,SNRPD1,SNRPD3,SNRPE,SF1,DDX39B,SF3A2,SRSF9,BUD31,PRPF4,SNRNP40,SART3,EIF4A3,DDX46,RBM8A,HNRNPR,SRRM1,SF3B4,RBM14,SYNCRIP,DDX17,PRPF8,SRSF10,RNPS1,SF3A3,SF3B2,HNRNPUL1,LSM6,PSIP1,DDX42,U2AF2,PUF60,RALY,NCBP2,SNW1,SNRNP200,SF3B1,MTREX,PRPF6,LSM3,RBM…	77/148
1_Member	GO Biological Processes	GO:0000398	mRNA splicing, via spliceosome	-41.3136	-37.726	1653,1660,3178,3181,3183,3187,3189,3190,3192,3550,4670,4686,4809,5411,6421,6426,6427,6428,6429,6430,6431,6434,6625,6626,6632,6634,6635,7536,7919,8175,8683,8896,9128,9410,9733,9775,9879,9939,10236,10250,10262,10432,10492,10521,10594,10772,10921,10946,10992,11100,11157,11168,11325,11338,22827,22913,22916,22938,23020,23451,23517,24148,27258,27316,27336,27339,29896,51631,51691,55280,56259,58155,79171…	DDX1,DHX9,HNRNPA1,HNRNPA2B1,HNRNPC,HNRNPH1,HNRNPH3,HNRNPK,HNRNPU,IK,HNRNPM,NCBP1,SNU13,PNN,SFPQ,SRSF1,SRSF2,SRSF3,SRSF4,SRSF5,SRSF6,TRA2B,SNRNP70,SNRPA,SNRPD1,SNRPD3,SNRPE,SF1,DDX39B,SF3A2,SRSF9,BUD31,PRPF4,SNRNP40,SART3,EIF4A3,DDX46,RBM8A,HNRNPR,SRRM1,SF3B4,RBM14,SYNCRIP,DDX17,PRPF8,SRSF10,RNPS1,SF3A3,SF3B2,HNRNPUL1,LSM6,PSIP1,DDX42,U2AF2,PUF60,RALY,NCBP2,SNW1,SNRNP200,SF3B1,MTREX,PRPF6,LSM3,RBM…	77/148
1_Member	GO Biological Processes	GO:0000375	RNA splicing, via transesterification reactions	-41.2928	-37.726	1653,1660,3178,3181,3183,3187,3189,3190,3192,3550,4670,4686,4809,5411,6421,6426,6427,6428,6429,6430,6431,6434,6625,6626,6632,6634,6635,7536,7919,8175,8570,8683,8896,9128,9410,9733,9775,9879,9939,10236,10250,10262,10432,10492,10521,10594,10772,10921,10946,10992,11100,11157,11168,11325,11338,22827,22913,22916,22938,23020,23451,23517,24148,27258,27316,27336,27339,29896,51631,51691,55280,56259,58155,…	DDX1,DHX9,HNRNPA1,HNRNPA2B1,HNRNPC,HNRNPH1,HNRNPH3,HNRNPK,HNRNPU,IK,HNRNPM,NCBP1,SNU13,PNN,SFPQ,SRSF1,SRSF2,SRSF3,SRSF4,SRSF5,SRSF6,TRA2B,SNRNP70,SNRPA,SNRPD1,SNRPD3,SNRPE,SF1,DDX39B,SF3A2,KHSRP,SRSF9,BUD31,PRPF4,SNRNP40,SART3,EIF4A3,DDX46,RBM8A,HNRNPR,SRRM1,SF3B4,RBM14,SYNCRIP,DDX17,PRPF8,SRSF10,RNPS1,SF3A3,SF3B2,HNRNPUL1,LSM6,PSIP1,DDX42,U2AF2,PUF60,RALY,NCBP2,SNW1,SNRNP200,SF3B1,MTREX,PRPF6,LS…	78/152
1_Member	Reactome Gene Sets	R-HSA-72203	Processing of Capped Intron-Containing Pre-mRNA	-39.89	-36.3902	1478,1660,2521,3178,3181,3183,3184,3187,3190,3191,3192,3550,4670,4686,4809,4927,5411,5432,5434,5441,5725,5903,6426,6427,6428,6429,6430,6431,6434,6625,6626,6632,6634,6635,7175,7536,7919,8106,8175,8683,8896,9128,9295,9410,9589,9688,9775,9879,9939,9972,10189,10236,10250,10262,10284,10594,10772,10921,10946,10992,11051,11052,11157,11325,11338,22827,22916,22938,22985,23020,23451,23517,24148,26097,27258…	CSTF2,DHX9,FUS,HNRNPA1,HNRNPA2B1,HNRNPC,HNRNPD,HNRNPH1,HNRNPK,HNRNPL,HNRNPU,IK,HNRNPM,NCBP1,SNU13,NUP88,PNN,POLR2C,POLR2E,POLR2L,PTBP1,RANBP2,SRSF1,SRSF2,SRSF3,SRSF4,SRSF5,SRSF6,TRA2B,SNRNP70,SNRPA,SNRPD1,SNRPD3,SNRPE,TPR,SF1,DDX39B,PABPN1,SF3A2,SRSF9,BUD31,PRPF4,SRSF11,SNRNP40,WTAP,NUP93,EIF4A3,DDX46,RBM8A,NUP153,ALYREF,HNRNPR,SRRM1,SF3B4,SAP18,PRPF8,SRSF10,RNPS1,SF3A3,SF3B2,NUDT21,CPSF6,LSM6,DD…	88/200
1_Member	Reactome Gene Sets	R-HSA-72163	mRNA Splicing - Major Pathway	-36.758	-33.3674	1660,2521,3178,3181,3183,3184,3187,3190,3191,3192,3550,4670,4686,4809,5411,5432,5434,5441,5725,6426,6427,6428,6429,6430,6431,6434,6625,6626,6632,6634,6635,7536,7919,8175,8683,8896,9128,9295,9410,9775,9879,9939,10189,10236,10250,10262,10284,10594,10772,10921,10946,10992,11157,11325,11338,22827,22916,22938,22985,23020,23451,23517,24148,27258,27316,27336,27339,51691,56259,58517,79171,84991,220988	DHX9,FUS,HNRNPA1,HNRNPA2B1,HNRNPC,HNRNPD,HNRNPH1,HNRNPK,HNRNPL,HNRNPU,IK,HNRNPM,NCBP1,SNU13,PNN,POLR2C,POLR2E,POLR2L,PTBP1,SRSF1,SRSF2,SRSF3,SRSF4,SRSF5,SRSF6,TRA2B,SNRNP70,SNRPA,SNRPD1,SNRPD3,SNRPE,SF1,DDX39B,SF3A2,SRSF9,BUD31,PRPF4,SRSF11,SNRNP40,EIF4A3,DDX46,RBM8A,ALYREF,HNRNPR,SRRM1,SF3B4,SAP18,PRPF8,SRSF10,RNPS1,SF3A3,SF3B2,LSM6,DDX42,U2AF2,PUF60,NCBP2,SNW1,ACIN1,SNRNP200,SF3B1,MTREX,PRPF6,L…	73/149
1_Member	Reactome Gene Sets	R-HSA-72172	mRNA Splicing	-36.758	-33.3674	1660,2521,3178,3181,3183,3184,3187,3190,3191,3192,3550,4670,4686,4809,5411,5432,5434,5441,5725,6426,6427,6428,6429,6430,6431,6434,6625,6626,6632,6634,6635,7536,7919,8175,8683,8896,9128,9295,9410,9775,9879,9939,10189,10236,10250,10262,10284,10594,10772,10921,10946,10992,11157,11325,11338,22827,22916,22938,22985,23020,23451,23517,24148,27258,27316,27336,27339,51691,56259,58517,79171,84991,220988	DHX9,FUS,HNRNPA1,HNRNPA2B1,HNRNPC,HNRNPD,HNRNPH1,HNRNPK,HNRNPL,HNRNPU,IK,HNRNPM,NCBP1,SNU13,PNN,POLR2C,POLR2E,POLR2L,PTBP1,SRSF1,SRSF2,SRSF3,SRSF4,SRSF5,SRSF6,TRA2B,SNRNP70,SNRPA,SNRPD1,SNRPD3,SNRPE,SF1,DDX39B,SF3A2,SRSF9,BUD31,PRPF4,SRSF11,SNRNP40,EIF4A3,DDX46,RBM8A,ALYREF,HNRNPR,SRRM1,SF3B4,SAP18,PRPF8,SRSF10,RNPS1,SF3A3,SF3B2,LSM6,DDX42,U2AF2,PUF60,NCBP2,SNW1,ACIN1,SNRNP200,SF3B1,MTREX,PRPF6,L…	73/149
1_Member	WikiPathways	WP411	mRNA processing	-31.3524	-28.0075	1478,1653,1660,2521,3178,3181,3182,3183,3184,3187,3190,3191,3192,3276,4670,4686,4809,4841,5725,6421,6426,6427,6428,6429,6430,6431,6434,6625,6626,6632,6634,6635,8106,8175,8683,9128,9410,10236,10250,10262,10594,10772,10921,10946,10992,11051,11338,22803,22916,23451,24148,27316,58155,84991	CSTF2,DDX1,DHX9,FUS,HNRNPA1,HNRNPA2B1,HNRNPAB,HNRNPC,HNRNPD,HNRNPH1,HNRNPK,HNRNPL,HNRNPU,PRMT1,HNRNPM,NCBP1,SNU13,NONO,PTBP1,SFPQ,SRSF1,SRSF2,SRSF3,SRSF4,SRSF5,SRSF6,TRA2B,SNRNP70,SNRPA,SNRPD1,SNRPD3,SNRPE,PABPN1,SF3A2,SRSF9,PRPF4,SNRNP40,HNRNPR,SRRM1,SF3B4,PRPF8,SRSF10,RNPS1,SF3A3,SF3B2,NUDT21,U2AF2,XRN2,NCBP2,SF3B1,PRPF6,RBMX,PTBP2,RBM17	54/95
1_Member	KEGG Pathway	hsa03040	Spliceosome	-28.6461	-25.3426	2521,3178,3183,3190,3192,4670,4686,4809,6426,6427,6428,6429,6430,6431,6434,6625,6626,6632,6634,6635,7919,8175,8683,8896,9128,9410,9775,9879,9939,10189,10262,10594,10772,10946,10992,11157,11325,11338,22827,22916,22938,22985,23020,23451,24148,27258,27316,27339,29896,51691,56259,58517,84991,220988	FUS,HNRNPA1,HNRNPC,HNRNPK,HNRNPU,HNRNPM,NCBP1,SNU13,SRSF1,SRSF2,SRSF3,SRSF4,SRSF5,SRSF6,TRA2B,SNRNP70,SNRPA,SNRPD1,SNRPD3,SNRPE,DDX39B,SF3A2,SRSF9,BUD31,PRPF4,SNRNP40,EIF4A3,DDX46,RBM8A,ALYREF,SF3B4,PRPF8,SRSF10,SF3A3,SF3B2,LSM6,DDX42,U2AF2,PUF60,NCBP2,SNW1,ACIN1,SNRNP200,SF3B1,PRPF6,LSM3,RBMX,PRPF19,TRA2A,LSM8,CTNNBL1,RBM25,RBM17,HNRNPA3	54/104
1_Member	CORUM	CORUM:351	Spliceosome	-27.8315	-24.5657	1153,1660,3550,4686,4809,6426,6427,6428,6429,6430,6431,6434,6625,6626,6632,6634,6635,7536,7756,7919,8175,8683,8896,9128,9295,9410,9589,9775,9879,9939,10189,10250,10262,10521,10594,10921,10946,10992,11051,11052,11157,11338,22827,22916,22938,22985,23020,23451,23517,24148,27258,27336,27339,56259,58517,84991	CIRBP,DHX9,IK,NCBP1,SNU13,SRSF1,SRSF2,SRSF3,SRSF4,SRSF5,SRSF6,TRA2B,SNRNP70,SNRPA,SNRPD1,SNRPD3,SNRPE,SF1,ZNF207,DDX39B,SF3A2,SRSF9,BUD31,PRPF4,SRSF11,SNRNP40,WTAP,EIF4A3,DDX46,RBM8A,ALYREF,SRRM1,SF3B4,DDX17,PRPF8,RNPS1,SF3A3,SF3B2,NUDT21,CPSF6,LSM6,U2AF2,PUF60,NCBP2,SNW1,ACIN1,SNRNP200,SF3B1,MTREX,PRPF6,LSM3,HTATSF1,PRPF19,CTNNBL1,RBM25,RBM17	56/115
1_Member	Reactome Gene Sets	R-HSA-8953854	Metabolism of RNA	-24.1579	-20.9891	1022,1478,1653,1660,1736,2521,3178,3181,3183,3184,3187,3190,3191,3192,3550,4670,4686,4691,4809,4839,4927,5394,5411,5432,5434,5441,5725,5903,6192,6418,6426,6427,6428,6429,6430,6431,6434,6625,6626,6632,6634,6635,7175,7536,7919,8106,8175,8568,8570,8683,8896,9128,9295,9410,9589,9688,9775,9790,9879,9939,9972,10189,10236,10250,10262,10284,10528,10556,10594,10644,10772,10921,10946,10992,11051,11052,1115…	CDK7,CSTF2,DDX1,DHX9,DKC1,FUS,HNRNPA1,HNRNPA2B1,HNRNPC,HNRNPD,HNRNPH1,HNRNPK,HNRNPL,HNRNPU,IK,HNRNPM,NCBP1,NCL,SNU13,NOP2,NUP88,EXOSC10,PNN,POLR2C,POLR2E,POLR2L,PTBP1,RANBP2,RPS4Y1,SET,SRSF1,SRSF2,SRSF3,SRSF4,SRSF5,SRSF6,TRA2B,SNRNP70,SNRPA,SNRPD1,SNRPD3,SNRPE,TPR,SF1,DDX39B,PABPN1,SF3A2,RRP1,KHSRP,SRSF9,BUD31,PRPF4,SRSF11,SNRNP40,WTAP,NUP93,EIF4A3,BMS1,DDX46,RBM8A,NUP153,ALYREF,HNRNPR,SRRM1,SF3B…	117/487
1_Member	CORUM	CORUM:1181	C complex spliceosome	-18.8689	-15.7792	3178,3181,3183,3187,3190,3192,4670,5411,6426,6632,6634,6635,8175,9410,9775,9939,10189,10236,10250,10492,10594,10946,10992,22913,22938,23020,23451,23517,24148,27258,27316,27339,220988	HNRNPA1,HNRNPA2B1,HNRNPC,HNRNPH1,HNRNPK,HNRNPU,HNRNPM,PNN,SRSF1,SNRPD1,SNRPD3,SNRPE,SF3A2,SNRNP40,EIF4A3,RBM8A,ALYREF,HNRNPR,SRRM1,SYNCRIP,PRPF8,SF3A3,SF3B2,RALY,SNW1,SNRNP200,SF3B1,MTREX,PRPF6,LSM3,RBMX,PRPF19,HNRNPA3	33/59
1_Member	GO Biological Processes	GO:0000245	spliceosomal complex assembly	-15.7725	-12.7064	1653,4686,6426,6430,6431,6632,6634,6635,7536,7919,8175,8683,9879,10262,10772,10946,10992,11168,11325,11338,22827,23020,23451,24148,27336,27339,51631,58155	DDX1,NCBP1,SRSF1,SRSF5,SRSF6,SNRPD1,SNRPD3,SNRPE,SF1,DDX39B,SF3A2,SRSF9,DDX46,SF3B4,SRSF10,SF3A3,SF3B2,PSIP1,DDX42,U2AF2,PUF60,SNRNP200,SF3B1,PRPF6,HTATSF1,PRPF19,LUC7L2,PTBP2	28/51
1_Member	GO Biological Processes	GO:0022613	ribonucleoprotein complex biogenesis	-14.7684	-11.7458	1653,1660,1736,4686,4809,4839,4869,4927,5394,5591,6426,6430,6431,6632,6634,6635,7520,7536,7919,8175,8450,8568,8683,8886,9733,9775,9790,9879,10262,10360,10514,10521,10528,10556,10594,10772,10946,10992,11051,11052,11157,11168,11325,11338,22803,22827,23016,23020,23451,23517,23560,24148,26156,27292,27336,27339,51602,51631,54433,54606,55052,55226,55299,55651,55720,58155,79039,84549,117246,285855,345630	DDX1,DHX9,DKC1,NCBP1,SNU13,NOP2,NPM1,NUP88,EXOSC10,PRKDC,SRSF1,SRSF5,SRSF6,SNRPD1,SNRPD3,SNRPE,XRCC5,SF1,DDX39B,SF3A2,CUL4B,RRP1,SRSF9,DDX18,SART3,EIF4A3,BMS1,DDX46,SF3B4,NPM3,MYBBP1A,DDX17,NOP56,RPP30,PRPF8,SRSF10,SF3A3,SF3B2,NUDT21,CPSF6,LSM6,PSIP1,DDX42,U2AF2,XRN2,PUF60,EXOSC7,SNRNP200,SF3B1,MTREX,GTPBP4,PRPF6,RSL1D1,DIMT1,HTATSF1,PRPF19,NOP58,LUC7L2,GAR1,DDX56,MRPL20,NAT10,BRIX1,NHP2,TSR1,PTB…	71/288
1_Member	GO Biological Processes	GO:0022618	protein-RNA complex assembly	-10.9532	-8.03963	1653,1660,4686,4809,4839,5591,6426,6430,6431,6632,6634,6635,7520,7536,7919,8175,8683,9733,9879,10262,10594,10772,10946,10992,11051,11052,11168,11325,11338,22827,23020,23451,24148,27336,27339,51631,55052,55299,58155	DDX1,DHX9,NCBP1,SNU13,NOP2,PRKDC,SRSF1,SRSF5,SRSF6,SNRPD1,SNRPD3,SNRPE,XRCC5,SF1,DDX39B,SF3A2,SRSF9,SART3,DDX46,SF3B4,PRPF8,SRSF10,SF3A3,SF3B2,NUDT21,CPSF6,PSIP1,DDX42,U2AF2,PUF60,SNRNP200,SF3B1,PRPF6,HTATSF1,PRPF19,LUC7L2,MRPL20,BRIX1,PTBP2	39/130
1_Member	GO Biological Processes	GO:0071826	protein-RNA complex organization	-10.3915	-7.52372	1653,1660,4686,4809,4839,5591,6426,6430,6431,6632,6634,6635,7520,7536,7919,8175,8683,9733,9879,10262,10594,10772,10946,10992,11051,11052,11168,11325,11338,22827,23020,23451,24148,27336,27339,51631,55052,55299,58155	DDX1,DHX9,NCBP1,SNU13,NOP2,PRKDC,SRSF1,SRSF5,SRSF6,SNRPD1,SNRPD3,SNRPE,XRCC5,SF1,DDX39B,SF3A2,SRSF9,SART3,DDX46,SF3B4,PRPF8,SRSF10,SF3A3,SF3B2,NUDT21,CPSF6,PSIP1,DDX42,U2AF2,PUF60,SNRNP200,SF3B1,PRPF6,HTATSF1,PRPF19,LUC7L2,MRPL20,BRIX1,PTBP2	39/135
1_Member	GO Biological Processes	GO:0006376	mRNA splice site recognition	-7.28921	-4.60707	6426,6430,6431,7536,8175,8683,10772,10946,11168,22827,51631,58155	SRSF1,SRSF5,SRSF6,SF1,SF3A2,SRSF9,SRSF10,SF3A3,PSIP1,PUF60,LUC7L2,PTBP2	12/21
2_Summary	GO Biological Processes	GO:0050684	regulation of mRNA processing	-25.8216	-22.5906	984,1153,1660,3178,3181,3190,3191,3192,4686,4691,4869,5394,5725,6427,6428,6429,6431,6434,6625,6651,7536,8683,9589,9667,9939,9967,10250,10262,10284,10521,10657,10772,10921,11338,22827,22916,22938,26528,27316,27339,29896,51574,55677,58517,79171,2521,3187,3189,6426,58155,79026,284695,3182,3183,3184,7431,8570,9775,10492,10644,10949,23016	CDK11B,CIRBP,DHX9,HNRNPA1,HNRNPA2B1,HNRNPK,HNRNPL,HNRNPU,NCBP1,NCL,NPM1,EXOSC10,PTBP1,SRSF2,SRSF3,SRSF4,SRSF6,TRA2B,SNRNP70,SON,SF1,SRSF9,WTAP,SAFB2,RBM8A,THRAP3,SRRM1,SF3B4,SAP18,DDX17,KHDRBS1,SRSF10,RNPS1,U2AF2,PUF60,NCBP2,SNW1,DAZAP1,RBMX,PRPF19,TRA2A,LARP7,IWS1,RBM25,RBM42,FUS,HNRNPH1,HNRNPH3,SRSF1,PTBP2,AHNAK,ZNF326,HNRNPAB,HNRNPC,HNRNPD,VIM,KHSRP,EIF4A3,SYNCRIP,IGF2BP2,HNRNPA0,EXOSC7	62/-
2_Member	GO Biological Processes	GO:0050684	regulation of mRNA processing	-25.8216	-22.5906	984,1153,1660,3178,3181,3190,3191,3192,4686,4691,4869,5394,5725,6427,6428,6429,6431,6434,6625,6651,7536,8683,9589,9667,9939,9967,10250,10262,10284,10521,10657,10772,10921,11338,22827,22916,22938,26528,27316,27339,29896,51574,55677,58517,79171	CDK11B,CIRBP,DHX9,HNRNPA1,HNRNPA2B1,HNRNPK,HNRNPL,HNRNPU,NCBP1,NCL,NPM1,EXOSC10,PTBP1,SRSF2,SRSF3,SRSF4,SRSF6,TRA2B,SNRNP70,SON,SF1,SRSF9,WTAP,SAFB2,RBM8A,THRAP3,SRRM1,SF3B4,SAP18,DDX17,KHDRBS1,SRSF10,RNPS1,U2AF2,PUF60,NCBP2,SNW1,DAZAP1,RBMX,PRPF19,TRA2A,LARP7,IWS1,RBM25,RBM42	45/80
2_Member	GO Biological Processes	GO:0048024	regulation of mRNA splicing, via spliceosome	-24.6852	-21.4864	1153,3178,3181,3190,3191,3192,4686,4691,4869,5394,5725,6427,6428,6429,6431,6434,6625,6651,7536,8683,9589,9939,9967,10250,10262,10284,10521,10657,10772,10921,11338,22827,22938,26528,27316,27339,29896,51574,58517,79171	CIRBP,HNRNPA1,HNRNPA2B1,HNRNPK,HNRNPL,HNRNPU,NCBP1,NCL,NPM1,EXOSC10,PTBP1,SRSF2,SRSF3,SRSF4,SRSF6,TRA2B,SNRNP70,SON,SF1,SRSF9,WTAP,RBM8A,THRAP3,SRRM1,SF3B4,SAP18,DDX17,KHDRBS1,SRSF10,RNPS1,U2AF2,PUF60,SNW1,DAZAP1,RBMX,PRPF19,TRA2A,LARP7,RBM25,RBM42	40/66
2_Member	GO Biological Processes	GO:0043484	regulation of RNA splicing	-23.4533	-20.3125	1153,2521,3178,3181,3187,3189,3190,3191,3192,4686,4691,4869,5394,5725,6426,6427,6428,6429,6431,6434,6625,6651,7536,8683,9589,9939,9967,10250,10262,10284,10521,10657,10772,10921,11338,22827,22938,26528,27316,27339,29896,51574,58155,58517,79026,79171,284695	CIRBP,FUS,HNRNPA1,HNRNPA2B1,HNRNPH1,HNRNPH3,HNRNPK,HNRNPL,HNRNPU,NCBP1,NCL,NPM1,EXOSC10,PTBP1,SRSF1,SRSF2,SRSF3,SRSF4,SRSF6,TRA2B,SNRNP70,SON,SF1,SRSF9,WTAP,RBM8A,THRAP3,SRRM1,SF3B4,SAP18,DDX17,KHDRBS1,SRSF10,RNPS1,U2AF2,PUF60,SNW1,DAZAP1,RBMX,PRPF19,TRA2A,LARP7,PTBP2,RBM25,AHNAK,RBM42,ZNF326	47/96
2_Member	GO Biological Processes	GO:1903311	regulation of mRNA metabolic process	-20.9009	-17.7864	984,1153,1660,2521,3178,3181,3182,3183,3184,3190,3191,3192,4686,4691,4869,5394,5725,6427,6428,6429,6431,6434,6625,6651,7431,7536,8570,8683,9589,9667,9775,9939,9967,10250,10262,10284,10492,10521,10644,10657,10772,10921,10949,11338,22827,22916,22938,23016,26528,27316,27339,29896,51574,55677,58517,79171	CDK11B,CIRBP,DHX9,FUS,HNRNPA1,HNRNPA2B1,HNRNPAB,HNRNPC,HNRNPD,HNRNPK,HNRNPL,HNRNPU,NCBP1,NCL,NPM1,EXOSC10,PTBP1,SRSF2,SRSF3,SRSF4,SRSF6,TRA2B,SNRNP70,SON,VIM,SF1,KHSRP,SRSF9,WTAP,SAFB2,EIF4A3,RBM8A,THRAP3,SRRM1,SF3B4,SAP18,SYNCRIP,DDX17,IGF2BP2,KHDRBS1,SRSF10,RNPS1,HNRNPA0,U2AF2,PUF60,NCBP2,SNW1,EXOSC7,DAZAP1,RBMX,PRPF19,TRA2A,LARP7,IWS1,RBM25,RBM42	56/149
2_Member	GO Biological Processes	GO:1903312	negative regulation of mRNA metabolic process	-13.2006	-10.2174	1153,1660,2521,3181,3182,3183,3184,3190,3192,4869,5725,6429,6431,8683,9967,10284,10492,10644,10772,10921,10949,11338,27316,79171	CIRBP,DHX9,FUS,HNRNPA2B1,HNRNPAB,HNRNPC,HNRNPD,HNRNPK,HNRNPU,NPM1,PTBP1,SRSF4,SRSF6,SRSF9,THRAP3,SAP18,SYNCRIP,IGF2BP2,SRSF10,RNPS1,HNRNPA0,U2AF2,RBMX,RBM42	24/45
2_Member	GO Biological Processes	GO:0048025	negative regulation of mRNA splicing, via spliceosome	-10.822	-7.92429	3181,3190,4869,5725,6429,6431,8683,10284,10772,10921,11338,27316,79171	HNRNPA2B1,HNRNPK,NPM1,PTBP1,SRSF4,SRSF6,SRSF9,SAP18,SRSF10,RNPS1,U2AF2,RBMX,RBM42	13/16
2_Member	GO Biological Processes	GO:0000381	regulation of alternative mRNA splicing, via spliceosome	-10.3754	-7.52187	3178,3191,3192,5725,6427,6431,6434,9589,9939,9967,10284,10521,10657,10921,22827,27316,58517	HNRNPA1,HNRNPL,HNRNPU,PTBP1,SRSF2,SRSF6,TRA2B,WTAP,RBM8A,THRAP3,SAP18,DDX17,KHDRBS1,RNPS1,PUF60,RBMX,RBM25	17/29
2_Member	GO Biological Processes	GO:0050686	negative regulation of mRNA processing	-10.2319	-7.39214	3181,3190,4869,5725,6429,6431,8683,10284,10772,10921,11338,27316,79171	HNRNPA2B1,HNRNPK,NPM1,PTBP1,SRSF4,SRSF6,SRSF9,SAP18,SRSF10,RNPS1,U2AF2,RBMX,RBM42	13/17
2_Member	GO Biological Processes	GO:0033119	negative regulation of RNA splicing	-10.1389	-7.31249	3181,3190,4869,5725,6429,6431,8683,10284,10772,10921,11338,27316,58155,79171	HNRNPA2B1,HNRNPK,NPM1,PTBP1,SRSF4,SRSF6,SRSF9,SAP18,SRSF10,RNPS1,U2AF2,RBMX,PTBP2,RBM42	14/20
3_Summary	Reactome Gene Sets	R-HSA-73856	RNA Polymerase II Transcription Termination	-15.0941	-12.0503	1478,4686,6426,6427,6428,6429,6430,6431,6634,6635,7919,8106,8683,9295,9775,9939,10189,10250,10921,11051,11052,11338,22916,26097,84271,84324,4927,5903,7175,9688,9972,55746,348995,1660,1736,3178,3181,3192,6741,8570,8939,10644,24148,51602,55677,3313,4869,2521,5411,10284,22985,26528,10257,142,641,3183,3190,7150,7155,7158,8359,10054,10155,10274,10521,1022,1104,2547,3159,5432,5434,5441,6749,7520,11168,…	CSTF2,NCBP1,SRSF1,SRSF2,SRSF3,SRSF4,SRSF5,SRSF6,SNRPD3,SNRPE,DDX39B,PABPN1,SRSF9,SRSF11,EIF4A3,RBM8A,ALYREF,SRRM1,RNPS1,NUDT21,CPSF6,U2AF2,NCBP2,CHTOP,POLDIP3,SARNP,NUP88,RANBP2,TPR,NUP93,NUP153,NUP133,NUP43,DHX9,DKC1,HNRNPA1,HNRNPA2B1,HNRNPU,SSB,KHSRP,FUBP3,IGF2BP2,PRPF6,NOP58,IWS1,HSPA9,NPM1,FUS,PNN,SAP18,ACIN1,DAZAP1,ABCC4,PARP1,BLM,HNRNPC,HNRNPK,TOP1,TOP2B,TP53BP1,H4C1,UBA2,TRIM28,STAG1,DDX17…	96/-
3_Member	Reactome Gene Sets	R-HSA-73856	RNA Polymerase II Transcription Termination	-15.0941	-12.0503	1478,4686,6426,6427,6428,6429,6430,6431,6634,6635,7919,8106,8683,9295,9775,9939,10189,10250,10921,11051,11052,11338,22916,26097,84271,84324	CSTF2,NCBP1,SRSF1,SRSF2,SRSF3,SRSF4,SRSF5,SRSF6,SNRPD3,SNRPE,DDX39B,PABPN1,SRSF9,SRSF11,EIF4A3,RBM8A,ALYREF,SRRM1,RNPS1,NUDT21,CPSF6,U2AF2,NCBP2,CHTOP,POLDIP3,SARNP	26/46
3_Member	Reactome Gene Sets	R-HSA-72187	mRNA 3'-end processing	-13.7966	-10.7941	1478,4686,6426,6427,6428,6429,6430,6431,7919,8106,8683,9295,9775,9939,10189,10250,10921,11051,11052,11338,22916,26097,84271,84324	CSTF2,NCBP1,SRSF1,SRSF2,SRSF3,SRSF4,SRSF5,SRSF6,DDX39B,PABPN1,SRSF9,SRSF11,EIF4A3,RBM8A,ALYREF,SRRM1,RNPS1,NUDT21,CPSF6,U2AF2,NCBP2,CHTOP,POLDIP3,SARNP	24/43
3_Member	Reactome Gene Sets	R-HSA-159236	Transport of Mature mRNA derived from an Intron-Containing Transcript	-13.1357	-10.171	4686,4927,5903,6426,6427,6428,6429,6430,6431,7175,7919,8683,9295,9688,9775,9939,9972,10189,10250,10921,11338,22916,26097,55746,84271,84324,348995	NCBP1,NUP88,RANBP2,SRSF1,SRSF2,SRSF3,SRSF4,SRSF5,SRSF6,TPR,DDX39B,SRSF9,SRSF11,NUP93,EIF4A3,RBM8A,NUP153,ALYREF,SRRM1,RNPS1,U2AF2,NCBP2,CHTOP,NUP133,POLDIP3,SARNP,NUP43	27/57
3_Member	Reactome Gene Sets	R-HSA-72202	Transport of Mature Transcript to Cytoplasm	-11.825	-8.87799	4686,4927,5903,6426,6427,6428,6429,6430,6431,7175,7919,8683,9295,9688,9775,9939,9972,10189,10250,10921,11338,22916,26097,55746,84271,84324,348995	NCBP1,NUP88,RANBP2,SRSF1,SRSF2,SRSF3,SRSF4,SRSF5,SRSF6,TPR,DDX39B,SRSF9,SRSF11,NUP93,EIF4A3,RBM8A,NUP153,ALYREF,SRRM1,RNPS1,U2AF2,NCBP2,CHTOP,NUP133,POLDIP3,SARNP,NUP43	27/63
3_Member	GO Biological Processes	GO:0006403	RNA localization	-8.27286	-5.51902	1660,1736,3178,3181,3192,4686,4927,5903,6426,6428,6741,7175,7919,8106,8570,8939,9688,9775,9939,9972,10189,10644,22916,24148,26097,51602,55677,55746,84271,84324,348995	DHX9,DKC1,HNRNPA1,HNRNPA2B1,HNRNPU,NCBP1,NUP88,RANBP2,SRSF1,SRSF3,SSB,TPR,DDX39B,PABPN1,KHSRP,FUBP3,NUP93,EIF4A3,RBM8A,NUP153,ALYREF,IGF2BP2,NCBP2,PRPF6,CHTOP,NOP58,IWS1,NUP133,POLDIP3,SARNP,NUP43	31/108
3_Member	GO Biological Processes	GO:0006405	RNA export from nucleus	-7.9035	-5.19207	3178,3181,4686,4927,6428,6741,7175,7919,8106,9688,9775,9939,9972,10189,22916,26097,55677,55746,84271,84324	HNRNPA1,HNRNPA2B1,NCBP1,NUP88,SRSF3,SSB,TPR,DDX39B,PABPN1,NUP93,EIF4A3,RBM8A,NUP153,ALYREF,NCBP2,CHTOP,IWS1,NUP133,POLDIP3,SARNP	20/52
3_Member	GO Biological Processes	GO:0051028	mRNA transport	-7.83479	-5.13334	1660,3178,3181,4686,4927,5903,6426,6428,7175,7919,8106,8570,9688,9775,9939,9972,10189,10644,22916,26097,55677,55746,84271,84324,348995	DHX9,HNRNPA1,HNRNPA2B1,NCBP1,NUP88,RANBP2,SRSF1,SRSF3,TPR,DDX39B,PABPN1,KHSRP,NUP93,EIF4A3,RBM8A,NUP153,ALYREF,IGF2BP2,NCBP2,CHTOP,IWS1,NUP133,POLDIP3,SARNP,NUP43	25/78
3_Member	GO Biological Processes	GO:0006406	mRNA export from nucleus	-7.18552	-4.53081	3181,4686,4927,6428,7175,7919,8106,9688,9775,9939,10189,22916,26097,55677,55746,84271,84324	HNRNPA2B1,NCBP1,NUP88,SRSF3,TPR,DDX39B,PABPN1,NUP93,EIF4A3,RBM8A,ALYREF,NCBP2,CHTOP,IWS1,NUP133,POLDIP3,SARNP	17/42
3_Member	GO Biological Processes	GO:0051168	nuclear export	-6.61727	-3.98837	3178,3181,3313,4686,4869,4927,5903,6428,6741,7175,7919,8106,9688,9775,9939,9972,10189,22916,26097,55677,55746,84271,84324	HNRNPA1,HNRNPA2B1,HSPA9,NCBP1,NPM1,NUP88,RANBP2,SRSF3,SSB,TPR,DDX39B,PABPN1,NUP93,EIF4A3,RBM8A,NUP153,ALYREF,NCBP2,CHTOP,IWS1,NUP133,POLDIP3,SARNP	23/77
3_Member	GO Biological Processes	GO:0050657	nucleic acid transport	-6.46512	-3.86841	1660,3178,3181,4686,4927,5903,6426,6428,6741,7175,7919,8106,8570,9688,9775,9939,9972,10189,10644,22916,26097,55677,55746,84271,84324,348995	DHX9,HNRNPA1,HNRNPA2B1,NCBP1,NUP88,RANBP2,SRSF1,SRSF3,SSB,TPR,DDX39B,PABPN1,KHSRP,NUP93,EIF4A3,RBM8A,NUP153,ALYREF,IGF2BP2,NCBP2,CHTOP,IWS1,NUP133,POLDIP3,SARNP,NUP43	26/96
3_Member	GO Biological Processes	GO:0050658	RNA transport	-6.46512	-3.86841	1660,3178,3181,4686,4927,5903,6426,6428,6741,7175,7919,8106,8570,9688,9775,9939,9972,10189,10644,22916,26097,55677,55746,84271,84324,348995	DHX9,HNRNPA1,HNRNPA2B1,NCBP1,NUP88,RANBP2,SRSF1,SRSF3,SSB,TPR,DDX39B,PABPN1,KHSRP,NUP93,EIF4A3,RBM8A,NUP153,ALYREF,IGF2BP2,NCBP2,CHTOP,IWS1,NUP133,POLDIP3,SARNP,NUP43	26/96
3_Member	GO Biological Processes	GO:0051236	establishment of RNA localization	-6.46512	-3.86841	1660,3178,3181,4686,4927,5903,6426,6428,6741,7175,7919,8106,8570,9688,9775,9939,9972,10189,10644,22916,26097,55677,55746,84271,84324,348995	DHX9,HNRNPA1,HNRNPA2B1,NCBP1,NUP88,RANBP2,SRSF1,SRSF3,SSB,TPR,DDX39B,PABPN1,KHSRP,NUP93,EIF4A3,RBM8A,NUP153,ALYREF,IGF2BP2,NCBP2,CHTOP,IWS1,NUP133,POLDIP3,SARNP,NUP43	26/96
3_Member	KEGG Pathway	hsa03015	mRNA surveillance pathway	-5.90591	-3.37392	1478,2521,4686,5411,7919,8106,9775,9939,10189,10250,10284,10921,11051,11052,22916,22985,26528	CSTF2,FUS,NCBP1,PNN,DDX39B,PABPN1,EIF4A3,RBM8A,ALYREF,SRRM1,SAP18,RNPS1,NUDT21,CPSF6,NCBP2,ACIN1,DAZAP1	17/50
3_Member	GO Biological Processes	GO:0015931	nucleobase-containing compound transport	-5.84931	-3.32395	1660,3178,3181,4686,4927,5903,6426,6428,6741,7175,7919,8106,8570,9688,9775,9939,9972,10189,10257,10644,22916,26097,55677,55746,84271,84324,348995	DHX9,HNRNPA1,HNRNPA2B1,NCBP1,NUP88,RANBP2,SRSF1,SRSF3,SSB,TPR,DDX39B,PABPN1,KHSRP,NUP93,EIF4A3,RBM8A,NUP153,ALYREF,ABCC4,IGF2BP2,NCBP2,CHTOP,IWS1,NUP133,POLDIP3,SARNP,NUP43	27/109
3_Member	Reactome Gene Sets	R-HSA-2990846	SUMOylation	-5.57981	-3.10414	142,641,3183,3190,4869,4927,5903,7150,7155,7158,7175,8359,9688,9972,10054,10155,10274,10521,51602,55746,348995	PARP1,BLM,HNRNPC,HNRNPK,NPM1,NUP88,RANBP2,TOP1,TOP2B,TP53BP1,TPR,H4C1,NUP93,NUP153,UBA2,TRIM28,STAG1,DDX17,NOP58,NUP133,NUP43	21/75
3_Member	Reactome Gene Sets	R-HSA-3108232	SUMO E3 ligases SUMOylate target proteins	-5.18118	-2.78076	142,641,3183,3190,4869,4927,5903,7150,7155,7158,7175,8359,9688,9972,10155,10274,10521,51602,55746,348995	PARP1,BLM,HNRNPC,HNRNPK,NPM1,NUP88,RANBP2,TOP1,TOP2B,TP53BP1,TPR,H4C1,NUP93,NUP153,TRIM28,STAG1,DDX17,NOP58,NUP133,NUP43	20/73
3_Member	Reactome Gene Sets	R-HSA-162587	HIV Life Cycle	-4.60526	-2.28154	1022,1104,2547,3159,4686,4927,5432,5434,5441,5903,6749,7175,7520,9688,9972,11168,11198,22916,51534,55048,55746,348995	CDK7,RCC1,XRCC6,HMGA1,NCBP1,NUP88,POLR2C,POLR2E,POLR2L,RANBP2,SSRP1,TPR,XRCC5,NUP93,NUP153,PSIP1,SUPT16H,NCBP2,VTA1,VPS37C,NUP133,NUP43	22/92
3_Member	Reactome Gene Sets	R-HSA-191859	snRNP Assembly	-4.36646	-2.0971	4686,4927,5903,6632,6634,6635,7175,9688,9972,22916,55746,348995	NCBP1,NUP88,RANBP2,SNRPD1,SNRPD3,SNRPE,TPR,NUP93,NUP153,NCBP2,NUP133,NUP43	12/35
3_Member	Reactome Gene Sets	R-HSA-194441	Metabolism of non-coding RNA	-4.36646	-2.0971	4686,4927,5903,6632,6634,6635,7175,9688,9972,22916,55746,348995	NCBP1,NUP88,RANBP2,SNRPD1,SNRPD3,SNRPE,TPR,NUP93,NUP153,NCBP2,NUP133,NUP43	12/35
3_Member	KEGG Pathway	hsa03013	Nucleocytoplasmic transport	-4.33624	-2.07412	1917,4686,4927,5411,5903,7175,7919,9688,9775,9939,9972,10189,10250,10284,10921,22916,22985,55746,348995	EEF1A2,NCBP1,NUP88,PNN,RANBP2,TPR,DDX39B,NUP93,EIF4A3,RBM8A,NUP153,ALYREF,SRRM1,SAP18,RNPS1,NCBP2,ACIN1,NUP133,NUP43	19/76
3_Member	Reactome Gene Sets	R-HSA-5578749	Transcriptional regulation by small RNAs	-3.61644	-1.47294	4927,5432,5434,5441,5903,7175,8350,8359,9688,9972,55746,348995	NUP88,POLR2C,POLR2E,POLR2L,RANBP2,TPR,H3C1,H4C1,NUP93,NUP153,NUP133,NUP43	12/41
3_Member	Reactome Gene Sets	R-HSA-159227	Transport of the SLBP independent Mature mRNA	-3.60791	-1.47019	4686,4927,5903,7175,9688,9972,10189,22916,55746,348995	NCBP1,NUP88,RANBP2,TPR,NUP93,NUP153,ALYREF,NCBP2,NUP133,NUP43	10/30
3_Member	Reactome Gene Sets	R-HSA-159230	Transport of the SLBP Dependant Mature mRNA	-3.60791	-1.47019	4686,4927,5903,7175,9688,9972,10189,22916,55746,348995	NCBP1,NUP88,RANBP2,TPR,NUP93,NUP153,ALYREF,NCBP2,NUP133,NUP43	10/30
3_Member	GO Biological Processes	GO:0006913	nucleocytoplasmic transport	-3.30999	-1.23226	3178,3181,3313,4686,4869,4927,5903,6428,6741,7175,7919,8106,9688,9775,9939,9972,10189,22916,26097,55677,55746,84271,84324,348995	HNRNPA1,HNRNPA2B1,HSPA9,NCBP1,NPM1,NUP88,RANBP2,SRSF3,SSB,TPR,DDX39B,PABPN1,NUP93,EIF4A3,RBM8A,NUP153,ALYREF,NCBP2,CHTOP,IWS1,NUP133,POLDIP3,SARNP,NUP43	24/126
3_Member	GO Biological Processes	GO:0051169	nuclear transport	-3.25758	-1.20271	3178,3181,3313,4686,4869,4927,5903,6428,6741,7175,7919,8106,9688,9775,9939,9972,10189,22916,26097,55677,55746,84271,84324,348995	HNRNPA1,HNRNPA2B1,HSPA9,NCBP1,NPM1,NUP88,RANBP2,SRSF3,SSB,TPR,DDX39B,PABPN1,NUP93,EIF4A3,RBM8A,NUP153,ALYREF,NCBP2,CHTOP,IWS1,NUP133,POLDIP3,SARNP,NUP43	24/127
3_Member	Reactome Gene Sets	R-HSA-162599	Late Phase of HIV Life Cycle	-3.2355	-1.18285	1022,1104,4686,4927,5432,5434,5441,5903,6749,7175,9688,9972,11198,22916,51534,55048,55746,348995	CDK7,RCC1,NCBP1,NUP88,POLR2C,POLR2E,POLR2L,RANBP2,SSRP1,TPR,NUP93,NUP153,SUPT16H,NCBP2,VTA1,VPS37C,NUP133,NUP43	18/84
3_Member	Reactome Gene Sets	R-HSA-4570464	SUMOylation of RNA binding proteins	-3.23069	-1.18025	3183,3190,4927,5903,7175,9688,9972,51602,55746,348995	HNRNPC,HNRNPK,NUP88,RANBP2,TPR,NUP93,NUP153,NOP58,NUP133,NUP43	10/33
3_Member	Reactome Gene Sets	R-HSA-180746	Nuclear import of Rev protein	-3.03979	-1.0769	1104,4869,4927,5903,7175,9688,9972,55746,348995	RCC1,NPM1,NUP88,RANBP2,TPR,NUP93,NUP153,NUP133,NUP43	9/29
3_Member	Reactome Gene Sets	R-HSA-180910	Vpr-mediated nuclear import of PICs	-3.03979	-1.0769	3159,4927,5903,7175,9688,9972,11168,55746,348995	HMGA1,NUP88,RANBP2,TPR,NUP93,NUP153,PSIP1,NUP133,NUP43	9/29
3_Member	Reactome Gene Sets	R-HSA-211000	Gene Silencing by RNA	-3.02121	-1.07076	4927,5432,5434,5441,5903,7175,8350,8359,9688,9972,55746,348995	NUP88,POLR2C,POLR2E,POLR2L,RANBP2,TPR,H3C1,H4C1,NUP93,NUP153,NUP133,NUP43	12/47
3_Member	Reactome Gene Sets	R-HSA-68875	Mitotic Prophase	-3.01231	-1.07076	4001,4926,4927,5862,5903,6418,7112,7175,8350,8359,9688,9972,55746,348995	LMNB1,NUMA1,NUP88,RAB2A,RANBP2,SET,TMPO,TPR,H3C1,H4C1,NUP93,NUP153,NUP133,NUP43	14/60
3_Member	Reactome Gene Sets	R-HSA-72306	tRNA processing	-3.01231	-1.07076	1478,1653,4927,5903,7175,9688,9972,10556,51493,54482,54888,54931,55746,348995	CSTF2,DDX1,NUP88,RANBP2,TPR,NUP93,NUP153,RPP30,RTCB,TRMT13,NSUN2,TRMT10C,NUP133,NUP43	14/60
3_Member	Reactome Gene Sets	R-HSA-159231	Transport of Mature mRNA Derived from an Intronless Transcript	-3.00743	-1.07076	4686,4927,5903,7175,9688,9972,10189,22916,55746,348995	NCBP1,NUP88,RANBP2,TPR,NUP93,NUP153,ALYREF,NCBP2,NUP133,NUP43	10/35
3_Member	Reactome Gene Sets	R-HSA-159234	Transport of Mature mRNAs Derived from Intronless Transcripts	-3.00743	-1.07076	4686,4927,5903,7175,9688,9972,10189,22916,55746,348995	NCBP1,NUP88,RANBP2,TPR,NUP93,NUP153,ALYREF,NCBP2,NUP133,NUP43	10/35
3_Member	Reactome Gene Sets	R-HSA-168325	Viral Messenger RNA Synthesis	-3.00743	-1.07076	4927,5432,5434,5441,5903,7175,9688,9972,55746,348995	NUP88,POLR2C,POLR2E,POLR2L,RANBP2,TPR,NUP93,NUP153,NUP133,NUP43	10/35
3_Member	Reactome Gene Sets	R-HSA-176033	Interactions of Vpr with host cellular proteins	-2.7026	-0.824543	3159,4927,5903,7175,9688,9972,11168,55746,348995	HMGA1,NUP88,RANBP2,TPR,NUP93,NUP153,PSIP1,NUP133,NUP43	9/32
3_Member	Reactome Gene Sets	R-HSA-177243	Interactions of Rev with host cellular proteins	-2.7026	-0.824543	1104,4869,4927,5903,7175,9688,9972,55746,348995	RCC1,NPM1,NUP88,RANBP2,TPR,NUP93,NUP153,NUP133,NUP43	9/32
3_Member	Reactome Gene Sets	R-HSA-6784531	tRNA processing in the nucleus	-2.64671	-0.783249	1478,1653,4927,5903,7175,9688,9972,10556,51493,55746,348995	CSTF2,DDX1,NUP88,RANBP2,TPR,NUP93,NUP153,RPP30,RTCB,NUP133,NUP43	11/45
3_Member	Reactome Gene Sets	R-HSA-4615885	SUMOylation of DNA replication proteins	-2.50394	-0.686434	4927,5903,7150,7155,7175,9688,9972,55746,348995	NUP88,RANBP2,TOP1,TOP2B,TPR,NUP93,NUP153,NUP133,NUP43	9/34
3_Member	Reactome Gene Sets	R-HSA-9610379	HCMV Late Events	-2.4105	-0.614602	3190,4927,5903,7175,8350,8359,9688,9972,55048,55746,348995	HNRNPK,NUP88,RANBP2,TPR,H3C1,H4C1,NUP93,NUP153,VPS37C,NUP133,NUP43	11/48
3_Member	Reactome Gene Sets	R-HSA-165054	Rev-mediated nuclear export of HIV RNA	-2.29885	-0.518611	1104,4927,5903,7175,9688,9972,55746,348995	RCC1,NUP88,RANBP2,TPR,NUP93,NUP153,NUP133,NUP43	8/30
3_Member	Reactome Gene Sets	R-HSA-162906	HIV Infection	-2.28865	-0.509598	162,1022,1104,2547,3159,4686,4869,4927,5432,5434,5441,5903,6500,6749,7175,7520,9688,9972,11168,11198,22916,51534,55048,55746,348995	AP1B1,CDK7,RCC1,XRCC6,HMGA1,NCBP1,NPM1,NUP88,POLR2C,POLR2E,POLR2L,RANBP2,SKP1,SSRP1,TPR,XRCC5,NUP93,NUP153,PSIP1,SUPT16H,NCBP2,VTA1,VPS37C,NUP133,NUP43	25/157
3_Member	Reactome Gene Sets	R-HSA-9609690	HCMV Early Events	-2.26317	-0.486465	4927,5903,7175,8350,8359,9688,9972,10155,10951,55746,79718,348995	NUP88,RANBP2,TPR,H3C1,H4C1,NUP93,NUP153,TRIM28,CBX1,NUP133,TBL1XR1,NUP43	12/57
3_Member	Reactome Gene Sets	R-HSA-170822	Regulation of Glucokinase by Glucokinase Regulatory Protein	-2.1926	-0.430843	4927,5903,7175,9688,9972,55746,348995	NUP88,RANBP2,TPR,NUP93,NUP153,NUP133,NUP43	7/25
3_Member	Reactome Gene Sets	R-HSA-5619107	Defective TPR may confer susceptibility towards thyroid papillary carcinoma (TPC)	-2.1926	-0.430843	4927,5903,7175,9688,9972,55746,348995	NUP88,RANBP2,TPR,NUP93,NUP153,NUP133,NUP43	7/25
3_Member	Reactome Gene Sets	R-HSA-2980766	Nuclear Envelope Breakdown	-2.15732	-0.421604	4001,4927,5903,7112,7175,9688,9972,55746,348995	LMNB1,NUP88,RANBP2,TMPO,TPR,NUP93,NUP153,NUP133,NUP43	9/38
3_Member	Reactome Gene Sets	R-HSA-3108214	SUMOylation of DNA damage response and repair proteins	-2.13599	-0.40704	142,641,4927,5903,7175,9688,9972,10274,55746,348995	PARP1,BLM,NUP88,RANBP2,TPR,NUP93,NUP153,STAG1,NUP133,NUP43	10/45
3_Member	Reactome Gene Sets	R-HSA-9609646	HCMV Infection	-2.06724	-0.346617	3190,4927,5903,7175,8350,8359,9688,9972,10155,10951,55048,55746,79718,348995	HNRNPK,NUP88,RANBP2,TPR,H3C1,H4C1,NUP93,NUP153,TRIM28,CBX1,VPS37C,NUP133,TBL1XR1,NUP43	14/75
4_Summary	GO Biological Processes	GO:0000380	alternative mRNA splicing, via spliceosome	-11.7797	-8.84973	1660,3192,4670,4686,6421,6426,6431,8683,10521,11100,22827,22916,84991,221092,11168,23020	DHX9,HNRNPU,HNRNPM,NCBP1,SFPQ,SRSF1,SRSF6,SRSF9,DDX17,HNRNPUL1,PUF60,NCBP2,RBM17,HNRNPUL2,PSIP1,SNRNP200	16/-
4_Member	GO Biological Processes	GO:0000380	alternative mRNA splicing, via spliceosome	-11.7797	-8.84973	1660,3192,4670,4686,6421,6426,6431,8683,10521,11100,22827,22916,84991,221092	DHX9,HNRNPU,HNRNPM,NCBP1,SFPQ,SRSF1,SRSF6,SRSF9,DDX17,HNRNPUL1,PUF60,NCBP2,RBM17,HNRNPUL2	14/17
4_Member	GO Biological Processes	GO:0045292	mRNA cis splicing, via spliceosome	-2.16549	-0.421604	6426,11168,22916,23020,84991	SRSF1,PSIP1,NCBP2,SNRNP200,RBM17	5/14
5_Summary	Reactome Gene Sets	R-HSA-72165	mRNA Splicing - Minor Pathway	-10.7292	-7.84671	4686,5432,5434,5441,6426,6427,6431,6632,6634,6635,9410,10262,10594,10992,11325,22916,23020,23451,24148,3608,5591,6421,6626,10250,27316,27339,8175,9879,10946,11338,22827,84991,27336	NCBP1,POLR2C,POLR2E,POLR2L,SRSF1,SRSF2,SRSF6,SNRPD1,SNRPD3,SNRPE,SNRNP40,SF3B4,PRPF8,SF3B2,DDX42,NCBP2,SNRNP200,SF3B1,PRPF6,ILF2,PRKDC,SFPQ,SNRPA,SRRM1,RBMX,PRPF19,SF3A2,DDX46,SF3A3,U2AF2,PUF60,RBM17,HTATSF1	33/-
5_Member	Reactome Gene Sets	R-HSA-72165	mRNA Splicing - Minor Pathway	-10.7292	-7.84671	4686,5432,5434,5441,6426,6427,6431,6632,6634,6635,9410,10262,10594,10992,11325,22916,23020,23451,24148	NCBP1,POLR2C,POLR2E,POLR2L,SRSF1,SRSF2,SRSF6,SNRPD1,SNRPD3,SNRPE,SNRNP40,SF3B4,PRPF8,SF3B2,DDX42,NCBP2,SNRNP200,SF3B1,PRPF6	19/35
5_Member	CORUM	CORUM:1183	CDC5L complex	-7.97233	-5.24021	3608,5591,6421,6426,6427,6626,6632,6634,10250,10262,10992,23451,27316,27339	ILF2,PRKDC,SFPQ,SRSF1,SRSF2,SNRPA,SNRPD1,SNRPD3,SRRM1,SF3B4,SF3B2,SF3B1,RBMX,PRPF19	14/26
5_Member	CORUM	CORUM:2755	17S U2 snRNP	-6.23488	-3.65341	6426,6632,6634,6635,8175,9879,10262,10946,10992,11338,22827,23451,84991	SRSF1,SNRPD1,SNRPD3,SNRPE,SF3A2,DDX46,SF3B4,SF3A3,SF3B2,U2AF2,PUF60,SF3B1,RBM17	13/29
5_Member	GO Biological Processes	GO:1903241	U2-type prespliceosome assembly	-5.94298	-3.40426	6632,6634,6635,8175,9879,10262,10946,10992,11325,23451,27336	SNRPD1,SNRPD3,SNRPE,SF3A2,DDX46,SF3B4,SF3A3,SF3B2,DDX42,SF3B1,HTATSF1	11/22
5_Member	CORUM	CORUM:430	18S U11/U12 snRNP	-3.94445	-1.75791	6632,6634,6635,10262,10594,10992,23451	SNRPD1,SNRPD3,SNRPE,SF3B4,PRPF8,SF3B2,SF3B1	7/14
5_Member	CORUM	CORUM:1737	SF3b complex	-2.41144	-0.614602	10262,10992,11325,23451	SF3B4,SF3B2,DDX42,SF3B1	4/8
6_Summary	CORUM	CORUM:1332	Large Drosha complex	-8.81375	-6.00032	1653,2130,2521,3187,3192,3608,3609,4670,9987,10521,11100,22913,1660,4691,10236	DDX1,EWSR1,FUS,HNRNPH1,HNRNPU,ILF2,ILF3,HNRNPM,HNRNPDL,DDX17,HNRNPUL1,RALY,DHX9,NCL,HNRNPR	15/-
6_Member	CORUM	CORUM:1332	Large Drosha complex	-8.81375	-6.00032	1653,2130,2521,3187,3192,3608,3609,4670,9987,10521,11100,22913	DDX1,EWSR1,FUS,HNRNPH1,HNRNPU,ILF2,ILF3,HNRNPM,HNRNPDL,DDX17,HNRNPUL1,RALY	12/17
6_Member	CORUM	CORUM:3082	DGCR8 multiprotein complex	-6.68236	-4.04503	1660,2521,3187,3192,3609,4691,10236,10521	DHX9,FUS,HNRNPH1,HNRNPU,ILF3,NCL,HNRNPR,DDX17	8/10
7_Summary	Reactome Gene Sets	R-HSA-70263	Gluconeogenesis	-8.59216	-5.79947	226,230,2023,2026,2597,2821,5106,5223,5230,7167,4927,5209,5211,5214,5903,7175,9688,9972,55746,348995,3939,63826,11091,142,2632,2997,7360,9526,100,5163,5562,4837,64080,160428,57214,113189,2710,1854,3184,4686,5394,6741,9775,9939,9967,10921,11157,22803,22916,23016,23517,6472,64798,5604,51573,4869,10397,2717,10314,3276,55671	ALDOA,ALDOC,ENO1,ENO2,GAPDH,GPI,PCK2,PGAM1,PGK1,TPI1,NUP88,PFKFB3,PFKL,PFKP,RANBP2,TPR,NUP93,NUP153,NUP133,NUP43,LDHA,SRR,WDR5,PARP1,GBE1,GYS1,UGP2,MPDU1,ADA,PDK1,PRKAA1,NNMT,RBKS,ALDH1L2,CEMIP,CHST14,GK,DUT,HNRNPD,NCBP1,EXOSC10,SSB,EIF4A3,RBM8A,THRAP3,RNPS1,LSM6,XRN2,NCBP2,EXOSC7,MTREX,SHMT2,DEPTOR,MAP2K1,GDE1,NPM1,NDRG1,GLA,LANCL1,PRMT1,PPP4R3A	61/-
7_Member	Reactome Gene Sets	R-HSA-70263	Gluconeogenesis	-8.59216	-5.79947	226,230,2023,2026,2597,2821,5106,5223,5230,7167	ALDOA,ALDOC,ENO1,ENO2,GAPDH,GPI,PCK2,PGAM1,PGK1,TPI1	10/12
7_Member	Reactome Gene Sets	R-HSA-70326	Glucose metabolism	-7.41643	-4.72474	226,230,2023,2026,2597,2821,4927,5106,5209,5211,5214,5223,5230,5903,7167,7175,9688,9972,55746,348995	ALDOA,ALDOC,ENO1,ENO2,GAPDH,GPI,NUP88,PCK2,PFKFB3,PFKL,PFKP,PGAM1,PGK1,RANBP2,TPI1,TPR,NUP93,NUP153,NUP133,NUP43	20/55
7_Member	Reactome Gene Sets	R-HSA-70171	Glycolysis	-6.95718	-4.31125	226,230,2023,2026,2597,2821,4927,5209,5211,5214,5223,5230,5903,7167,7175,9688,9972,55746,348995	ALDOA,ALDOC,ENO1,ENO2,GAPDH,GPI,NUP88,PFKFB3,PFKL,PFKP,PGAM1,PGK1,RANBP2,TPI1,TPR,NUP93,NUP153,NUP133,NUP43	19/53
7_Member	GO Biological Processes	GO:0006096	glycolytic process	-5.74506	-3.22623	226,230,2023,2026,2597,2821,3939,5211,5214,5223,5230,7167	ALDOA,ALDOC,ENO1,ENO2,GAPDH,GPI,LDHA,PFKL,PFKP,PGAM1,PGK1,TPI1	12/27
7_Member	WikiPathways	WP1946	Cori cycle	-5.71478	-3.22113	226,2597,2821,3939,5214,5223,5230,7167	ALDOA,GAPDH,GPI,LDHA,PFKP,PGAM1,PGK1,TPI1	8/12
7_Member	GO Biological Processes	GO:0009137	purine nucleoside diphosphate catabolic process	-5.53992	-3.08711	226,230,2023,2026,2597,2821,3939,5211,5214,5223,5230,7167	ALDOA,ALDOC,ENO1,ENO2,GAPDH,GPI,LDHA,PFKL,PFKP,PGAM1,PGK1,TPI1	12/28
7_Member	GO Biological Processes	GO:0009181	purine ribonucleoside diphosphate catabolic process	-5.53992	-3.08711	226,230,2023,2026,2597,2821,3939,5211,5214,5223,5230,7167	ALDOA,ALDOC,ENO1,ENO2,GAPDH,GPI,LDHA,PFKL,PFKP,PGAM1,PGK1,TPI1	12/28
7_Member	GO Biological Processes	GO:0019364	pyridine nucleotide catabolic process	-5.53992	-3.08711	226,230,2023,2026,2597,2821,3939,5211,5214,5223,5230,7167	ALDOA,ALDOC,ENO1,ENO2,GAPDH,GPI,LDHA,PFKL,PFKP,PGAM1,PGK1,TPI1	12/28
7_Member	GO Biological Processes	GO:0046032	ADP catabolic process	-5.53992	-3.08711	226,230,2023,2026,2597,2821,3939,5211,5214,5223,5230,7167	ALDOA,ALDOC,ENO1,ENO2,GAPDH,GPI,LDHA,PFKL,PFKP,PGAM1,PGK1,TPI1	12/28
7_Member	GO Biological Processes	GO:0009191	ribonucleoside diphosphate catabolic process	-5.34585	-2.92002	226,230,2023,2026,2597,2821,3939,5211,5214,5223,5230,7167	ALDOA,ALDOC,ENO1,ENO2,GAPDH,GPI,LDHA,PFKL,PFKP,PGAM1,PGK1,TPI1	12/29
7_Member	WikiPathways	WP534	Glycolysis and gluconeogenesis	-5.34585	-2.92002	226,230,2023,2026,2597,2821,3939,5211,5214,5223,5230,7167	ALDOA,ALDOC,ENO1,ENO2,GAPDH,GPI,LDHA,PFKL,PFKP,PGAM1,PGK1,TPI1	12/29
7_Member	GO Biological Processes	GO:0009134	nucleoside diphosphate catabolic process	-5.16186	-2.776	226,230,2023,2026,2597,2821,3939,5211,5214,5223,5230,7167	ALDOA,ALDOC,ENO1,ENO2,GAPDH,GPI,LDHA,PFKL,PFKP,PGAM1,PGK1,TPI1	12/30
7_Member	GO Biological Processes	GO:0072526	pyridine-containing compound catabolic process	-5.16186	-2.776	226,230,2023,2026,2597,2821,3939,5211,5214,5223,5230,7167	ALDOA,ALDOC,ENO1,ENO2,GAPDH,GPI,LDHA,PFKL,PFKP,PGAM1,PGK1,TPI1	12/30
7_Member	WikiPathways	WP4629	Aerobic glycolysis	-4.85278	-2.49465	226,2023,2597,2821,3939,5230,7167	ALDOA,ENO1,GAPDH,GPI,LDHA,PGK1,TPI1	7/11
7_Member	GO Biological Processes	GO:0006090	pyruvate metabolic process	-4.71228	-2.38022	226,230,2023,2026,2597,2821,3939,5106,5211,5214,5223,5230,7167,63826	ALDOA,ALDOC,ENO1,ENO2,GAPDH,GPI,LDHA,PCK2,PFKL,PFKP,PGAM1,PGK1,TPI1,SRR	14/43
7_Member	GO Biological Processes	GO:0046031	ADP metabolic process	-4.66231	-2.33444	226,230,2023,2026,2597,2821,3939,5211,5214,5223,5230,7167	ALDOA,ALDOC,ENO1,ENO2,GAPDH,GPI,LDHA,PFKL,PFKP,PGAM1,PGK1,TPI1	12/33
7_Member	KEGG Pathway	hsa00010	Glycolysis / Gluconeogenesis	-4.40419	-2.11999	226,230,2023,2026,2597,2821,3939,5106,5211,5214,5223,5230,7167	ALDOA,ALDOC,ENO1,ENO2,GAPDH,GPI,LDHA,PCK2,PFKL,PFKP,PGAM1,PGK1,TPI1	13/40
7_Member	GO Biological Processes	GO:0006094	gluconeogenesis	-4.27701	-2.01847	230,2023,2026,2821,5106,5223,5230,7167,11091	ALDOC,ENO1,ENO2,GPI,PCK2,PGAM1,PGK1,TPI1,WDR5	9/21
7_Member	GO Biological Processes	GO:0016051	carbohydrate biosynthetic process	-4.22511	-1.97649	142,230,2023,2026,2632,2821,2997,5106,5223,5230,7167,7360,9526,11091	PARP1,ALDOC,ENO1,ENO2,GBE1,GPI,GYS1,PCK2,PGAM1,PGK1,TPI1,UGP2,MPDU1,WDR5	14/47
7_Member	GO Biological Processes	GO:0006735	NADH regeneration	-4.20929	-1.97649	2023,2026,5211,5214,5223,5230,7167	ENO1,ENO2,PFKL,PFKP,PGAM1,PGK1,TPI1	7/13
7_Member	GO Biological Processes	GO:0061621	canonical glycolysis	-4.20929	-1.97649	2023,2026,5211,5214,5223,5230,7167	ENO1,ENO2,PFKL,PFKP,PGAM1,PGK1,TPI1	7/13
7_Member	GO Biological Processes	GO:0061718	glucose catabolic process to pyruvate	-4.20929	-1.97649	2023,2026,5211,5214,5223,5230,7167	ENO1,ENO2,PFKL,PFKP,PGAM1,PGK1,TPI1	7/13
7_Member	GO Biological Processes	GO:0009135	purine nucleoside diphosphate metabolic process	-4.09557	-1.88421	226,230,2023,2026,2597,2821,3939,5211,5214,5223,5230,7167	ALDOA,ALDOC,ENO1,ENO2,GAPDH,GPI,LDHA,PFKL,PFKP,PGAM1,PGK1,TPI1	12/37
7_Member	GO Biological Processes	GO:0009179	purine ribonucleoside diphosphate metabolic process	-4.09557	-1.88421	226,230,2023,2026,2597,2821,3939,5211,5214,5223,5230,7167	ALDOA,ALDOC,ENO1,ENO2,GAPDH,GPI,LDHA,PFKL,PFKP,PGAM1,PGK1,TPI1	12/37
7_Member	GO Biological Processes	GO:0006007	glucose catabolic process	-3.94445	-1.75791	2023,2026,5211,5214,5223,5230,7167	ENO1,ENO2,PFKL,PFKP,PGAM1,PGK1,TPI1	7/14
7_Member	GO Biological Processes	GO:0019677	NAD catabolic process	-3.94445	-1.75791	2023,2026,5211,5214,5223,5230,7167	ENO1,ENO2,PFKL,PFKP,PGAM1,PGK1,TPI1	7/14
7_Member	GO Biological Processes	GO:0019319	hexose biosynthetic process	-3.90694	-1.72928	230,2023,2026,2821,5106,5223,5230,7167,11091	ALDOC,ENO1,ENO2,GPI,PCK2,PGAM1,PGK1,TPI1,WDR5	9/23
7_Member	GO Biological Processes	GO:0009154	purine ribonucleotide catabolic process	-3.81056	-1.64174	100,226,230,2023,2026,2597,2821,3939,5211,5214,5223,5230,7167	ADA,ALDOA,ALDOC,ENO1,ENO2,GAPDH,GPI,LDHA,PFKL,PFKP,PGAM1,PGK1,TPI1	13/45
7_Member	GO Biological Processes	GO:0006006	glucose metabolic process	-3.79914	-1.63321	230,2023,2026,2597,2821,5106,5163,5211,5214,5223,5230,5562,7167,11091	ALDOC,ENO1,ENO2,GAPDH,GPI,PCK2,PDK1,PFKL,PFKP,PGAM1,PGK1,PRKAA1,TPI1,WDR5	14/51
7_Member	GO Biological Processes	GO:0019362	pyridine nucleotide metabolic process	-3.73709	-1.57688	226,230,2023,2026,2597,2821,3939,4837,5106,5211,5214,5223,5230,7167,64080,160428	ALDOA,ALDOC,ENO1,ENO2,GAPDH,GPI,LDHA,NNMT,PCK2,PFKL,PFKP,PGAM1,PGK1,TPI1,RBKS,ALDH1L2	16/64
7_Member	GO Biological Processes	GO:0046496	nicotinamide nucleotide metabolic process	-3.73709	-1.57688	226,230,2023,2026,2597,2821,3939,4837,5106,5211,5214,5223,5230,7167,64080,160428	ALDOA,ALDOC,ENO1,ENO2,GAPDH,GPI,LDHA,NNMT,PCK2,PFKL,PFKP,PGAM1,PGK1,TPI1,RBKS,ALDH1L2	16/64
7_Member	GO Biological Processes	GO:0061615	glycolytic process through fructose-6-phosphate	-3.70758	-1.55512	2023,2026,5211,5214,5223,5230,7167	ENO1,ENO2,PFKL,PFKP,PGAM1,PGK1,TPI1	7/15
7_Member	GO Biological Processes	GO:0061620	glycolytic process through glucose-6-phosphate	-3.70758	-1.55512	2023,2026,5211,5214,5223,5230,7167	ENO1,ENO2,PFKL,PFKP,PGAM1,PGK1,TPI1	7/15
7_Member	GO Biological Processes	GO:0009261	ribonucleotide catabolic process	-3.70412	-1.55512	100,226,230,2023,2026,2597,2821,3939,5211,5214,5223,5230,7167	ADA,ALDOA,ALDOC,ENO1,ENO2,GAPDH,GPI,LDHA,PFKL,PFKP,PGAM1,PGK1,TPI1	13/46
7_Member	Reactome Gene Sets	R-HSA-71387	Metabolism of carbohydrates	-3.6759	-1.52966	226,230,2023,2026,2597,2632,2821,2997,4927,5106,5209,5211,5214,5223,5230,5903,7167,7175,7360,9688,9972,55746,57214,64080,113189,348995	ALDOA,ALDOC,ENO1,ENO2,GAPDH,GBE1,GPI,GYS1,NUP88,PCK2,PFKFB3,PFKL,PFKP,PGAM1,PGK1,RANBP2,TPI1,TPR,UGP2,NUP93,NUP153,NUP133,CEMIP,RBKS,CHST14,NUP43	26/134
7_Member	GO Biological Processes	GO:0016052	carbohydrate catabolic process	-3.60558	-1.47019	226,230,2023,2026,2597,2710,2821,3939,5211,5214,5223,5230,7167,64080	ALDOA,ALDOC,ENO1,ENO2,GAPDH,GK,GPI,LDHA,PFKL,PFKP,PGAM1,PGK1,TPI1,RBKS	14/53
7_Member	GO Biological Processes	GO:0030388	fructose 1,6-bisphosphate metabolic process	-3.4579	-1.35104	226,230,5211,5214	ALDOA,ALDOC,PFKL,PFKP	4/5
7_Member	GO Biological Processes	GO:0006734	NADH metabolic process	-3.43104	-1.33411	2023,2026,5106,5211,5214,5223,5230,7167	ENO1,ENO2,PCK2,PFKL,PFKP,PGAM1,PGK1,TPI1	8/21
7_Member	GO Biological Processes	GO:0006195	purine nucleotide catabolic process	-3.40576	-1.31127	100,226,230,2023,2026,2597,2821,3939,5211,5214,5223,5230,7167	ADA,ALDOA,ALDOC,ENO1,ENO2,GAPDH,GPI,LDHA,PFKL,PFKP,PGAM1,PGK1,TPI1	13/49
7_Member	GO Biological Processes	GO:0034655	nucleobase-containing compound catabolic process	-3.34138	-1.25175	100,226,230,1854,2023,2026,2597,2821,3184,3939,4686,5211,5214,5223,5230,5394,6741,7167,9775,9939,9967,10921,11157,22803,22916,23016,23517	ADA,ALDOA,ALDOC,DUT,ENO1,ENO2,GAPDH,GPI,HNRNPD,LDHA,NCBP1,PFKL,PFKP,PGAM1,PGK1,EXOSC10,SSB,TPI1,EIF4A3,RBM8A,THRAP3,RNPS1,LSM6,XRN2,NCBP2,EXOSC7,MTREX	27/148
7_Member	GO Biological Processes	GO:0009166	nucleotide catabolic process	-3.33641	-1.25001	100,226,230,1854,2023,2026,2597,2821,3939,5211,5214,5223,5230,7167	ADA,ALDOA,ALDOC,DUT,ENO1,ENO2,GAPDH,GPI,LDHA,PFKL,PFKP,PGAM1,PGK1,TPI1	14/56
7_Member	GO Biological Processes	GO:0072524	pyridine-containing compound metabolic process	-3.33484	-1.25001	226,230,2023,2026,2597,2821,3939,4837,5106,5211,5214,5223,5230,7167,64080,160428	ALDOA,ALDOC,ENO1,ENO2,GAPDH,GPI,LDHA,NNMT,PCK2,PFKL,PFKP,PGAM1,PGK1,TPI1,RBKS,ALDH1L2	16/69
7_Member	WikiPathways	WP4018	Clear cell renal cell carcinoma pathways	-3.31272	-1.23226	226,230,2023,2026,2597,2821,3939,5211,5214,5230,6472,7167,64798	ALDOA,ALDOC,ENO1,ENO2,GAPDH,GPI,LDHA,PFKL,PFKP,PGK1,SHMT2,TPI1,DEPTOR	13/50
7_Member	GO Biological Processes	GO:0046364	monosaccharide biosynthetic process	-3.29599	-1.23212	230,2023,2026,2821,5106,5223,5230,7167,11091	ALDOC,ENO1,ENO2,GPI,PCK2,PGAM1,PGK1,TPI1,WDR5	9/27
7_Member	GO Biological Processes	GO:0046365	monosaccharide catabolic process	-3.27122	-1.21412	2023,2026,5211,5214,5223,5230,7167,64080	ENO1,ENO2,PFKL,PFKP,PGAM1,PGK1,TPI1,RBKS	8/22
7_Member	GO Biological Processes	GO:0072523	purine-containing compound catabolic process	-3.22264	-1.1744	100,226,230,2023,2026,2597,2821,3939,5211,5214,5223,5230,7167	ADA,ALDOA,ALDOC,ENO1,ENO2,GAPDH,GPI,LDHA,PFKL,PFKP,PGAM1,PGK1,TPI1	13/51
7_Member	GO Biological Processes	GO:0009185	ribonucleoside diphosphate metabolic process	-3.20551	-1.17438	226,230,2023,2026,2597,2821,3939,5211,5214,5223,5230,7167	ALDOA,ALDOC,ENO1,ENO2,GAPDH,GPI,LDHA,PFKL,PFKP,PGAM1,PGK1,TPI1	12/45
7_Member	GO Biological Processes	GO:0019318	hexose metabolic process	-3.18739	-1.16882	226,230,2023,2026,2597,2821,5106,5163,5209,5211,5214,5223,5230,5562,7167,11091	ALDOA,ALDOC,ENO1,ENO2,GAPDH,GPI,PCK2,PDK1,PFKFB3,PFKL,PFKP,PGAM1,PGK1,PRKAA1,TPI1,WDR5	16/71
7_Member	KEGG Pathway	hsa04066	HIF-1 signaling pathway	-3.11175	-1.11607	226,230,2023,2026,2597,3939,5163,5209,5211,5214,5230,5604	ALDOA,ALDOC,ENO1,ENO2,GAPDH,LDHA,PDK1,PFKFB3,PFKL,PFKP,PGK1,MAP2K1	12/46
7_Member	GO Biological Processes	GO:0005996	monosaccharide metabolic process	-3.10731	-1.11607	226,230,2023,2026,2597,2821,5106,5163,5209,5211,5214,5223,5230,5562,7167,11091,64080	ALDOA,ALDOC,ENO1,ENO2,GAPDH,GPI,PCK2,PDK1,PFKFB3,PFKL,PFKP,PGAM1,PGK1,PRKAA1,TPI1,WDR5,RBKS	17/79
7_Member	GO Biological Processes	GO:0044270	cellular nitrogen compound catabolic process	-3.05443	-1.08611	100,226,230,1854,2023,2026,2597,2821,3184,3939,4686,5211,5214,5223,5230,5394,6741,7167,9775,9939,9967,10921,11157,22803,22916,23016,23517,160428	ADA,ALDOA,ALDOC,DUT,ENO1,ENO2,GAPDH,GPI,HNRNPD,LDHA,NCBP1,PFKL,PFKP,PGAM1,PGK1,EXOSC10,SSB,TPI1,EIF4A3,RBM8A,THRAP3,RNPS1,LSM6,XRN2,NCBP2,EXOSC7,MTREX,ALDH1L2	28/162
7_Member	GO Biological Processes	GO:0046700	heterocycle catabolic process	-3.05443	-1.08611	100,226,230,1854,2023,2026,2597,2821,3184,3939,4686,5211,5214,5223,5230,5394,6741,7167,9775,9939,9967,10921,11157,22803,22916,23016,23517,160428	ADA,ALDOA,ALDOC,DUT,ENO1,ENO2,GAPDH,GPI,HNRNPD,LDHA,NCBP1,PFKL,PFKP,PGAM1,PGK1,EXOSC10,SSB,TPI1,EIF4A3,RBM8A,THRAP3,RNPS1,LSM6,XRN2,NCBP2,EXOSC7,MTREX,ALDH1L2	28/162
7_Member	GO Biological Processes	GO:0009132	nucleoside diphosphate metabolic process	-3.02121	-1.07076	226,230,2023,2026,2597,2821,3939,5211,5214,5223,5230,7167	ALDOA,ALDOC,ENO1,ENO2,GAPDH,GPI,LDHA,PFKL,PFKP,PGAM1,PGK1,TPI1	12/47
7_Member	GO Biological Processes	GO:1901292	nucleoside phosphate catabolic process	-3.01231	-1.07076	100,226,230,1854,2023,2026,2597,2821,3939,5211,5214,5223,5230,7167	ADA,ALDOA,ALDOC,DUT,ENO1,ENO2,GAPDH,GPI,LDHA,PFKL,PFKP,PGAM1,PGK1,TPI1	14/60
7_Member	GO Biological Processes	GO:0019674	NAD metabolic process	-2.92162	-1.00968	2023,2026,4837,5106,5211,5214,5223,5230,7167	ENO1,ENO2,NNMT,PCK2,PFKL,PFKP,PGAM1,PGK1,TPI1	9/30
7_Member	WikiPathways	WP5355	Metabolic Epileptic Disorders	-2.88939	-0.982235	226,230,2023,2026,2597,2821,3939,5211,5214,5223,5230,6472,7167	ALDOA,ALDOC,ENO1,ENO2,GAPDH,GPI,LDHA,PFKL,PFKP,PGAM1,PGK1,SHMT2,TPI1	13/55
7_Member	GO Biological Processes	GO:0019439	aromatic compound catabolic process	-2.84375	-0.941329	100,226,230,1854,2023,2026,2597,2821,3184,3939,4686,5211,5214,5223,5230,5394,6741,7167,9775,9939,9967,10921,11157,22803,22916,23016,23517,160428	ADA,ALDOA,ALDOC,DUT,ENO1,ENO2,GAPDH,GPI,HNRNPD,LDHA,NCBP1,PFKL,PFKP,PGAM1,PGK1,EXOSC10,SSB,TPI1,EIF4A3,RBM8A,THRAP3,RNPS1,LSM6,XRN2,NCBP2,EXOSC7,MTREX,ALDH1L2	28/167
7_Member	GO Biological Processes	GO:0019320	hexose catabolic process	-2.80659	-0.910396	2023,2026,5211,5214,5223,5230,7167	ENO1,ENO2,PFKL,PFKP,PGAM1,PGK1,TPI1	7/20
7_Member	GO Biological Processes	GO:0046434	organophosphate catabolic process	-2.71877	-0.827185	100,226,230,1854,2023,2026,2597,2821,3939,5211,5214,5223,5230,7167,51573	ADA,ALDOA,ALDOC,DUT,ENO1,ENO2,GAPDH,GPI,LDHA,PFKL,PFKP,PGAM1,PGK1,TPI1,GDE1	15/71
7_Member	Canonical Pathways	M255	PID HIF1 TFPATHWAY	-2.6114	-0.759261	226,2023,3939,4869,5209,5211,5230,10397	ALDOA,ENO1,LDHA,NPM1,PFKFB3,PFKL,PGK1,NDRG1	8/27
7_Member	GO Biological Processes	GO:1901361	organic cyclic compound catabolic process	-2.53316	-0.699317	100,226,230,1854,2023,2026,2597,2821,3184,3939,4686,5211,5214,5223,5230,5394,6741,7167,9775,9939,9967,10921,11157,22803,22916,23016,23517,160428	ADA,ALDOA,ALDOC,DUT,ENO1,ENO2,GAPDH,GPI,HNRNPD,LDHA,NCBP1,PFKL,PFKP,PGAM1,PGK1,EXOSC10,SSB,TPI1,EIF4A3,RBM8A,THRAP3,RNPS1,LSM6,XRN2,NCBP2,EXOSC7,MTREX,ALDH1L2	28/175
7_Member	GO Biological Processes	GO:0005975	carbohydrate metabolic process	-2.44461	-0.635001	142,226,230,2023,2026,2597,2632,2710,2717,2821,2997,3939,5106,5163,5209,5211,5214,5223,5230,5562,7167,7360,9526,10314,11091,64080	PARP1,ALDOA,ALDOC,ENO1,ENO2,GAPDH,GBE1,GK,GLA,GPI,GYS1,LDHA,PCK2,PDK1,PFKFB3,PFKL,PFKP,PGAM1,PGK1,PRKAA1,TPI1,UGP2,MPDU1,LANCL1,WDR5,RBKS	26/161
7_Member	KEGG Pathway	hsa01230	Biosynthesis of amino acids	-2.4105	-0.614602	226,230,2023,2026,2597,5211,5214,5223,5230,6472,7167	ALDOA,ALDOC,ENO1,ENO2,GAPDH,PFKL,PFKP,PGAM1,PGK1,SHMT2,TPI1	11/48
7_Member	KEGG Pathway	hsa00051	Fructose and mannose metabolism	-2.21729	-0.446415	226,230,5209,5211,5214,7167	ALDOA,ALDOC,PFKFB3,PFKL,PFKP,TPI1	6/19
7_Member	KEGG Pathway	hsa04922	Glucagon signaling pathway	-2.00533	-0.294902	2997,3276,3939,5106,5211,5214,5223,5562,55671	GYS1,PRMT1,LDHA,PCK2,PFKL,PFKP,PGAM1,PRKAA1,PPP4R3A	9/40
8_Summary	GO Biological Processes	GO:0050685	positive regulation of mRNA processing	-8.58807	-5.79947	1153,4686,4691,5394,6434,6625,9967,10262,22916,22938,26528,27316,27339,29896,6426,11338,3184,8570,23016	CIRBP,NCBP1,NCL,EXOSC10,TRA2B,SNRNP70,THRAP3,SF3B4,NCBP2,SNW1,DAZAP1,RBMX,PRPF19,TRA2A,SRSF1,U2AF2,HNRNPD,KHSRP,EXOSC7	19/-
8_Member	GO Biological Processes	GO:0050685	positive regulation of mRNA processing	-8.58807	-5.79947	1153,4686,4691,5394,6434,6625,9967,10262,22916,22938,26528,27316,27339,29896	CIRBP,NCBP1,NCL,EXOSC10,TRA2B,SNRNP70,THRAP3,SF3B4,NCBP2,SNW1,DAZAP1,RBMX,PRPF19,TRA2A	14/24
8_Member	GO Biological Processes	GO:0033120	positive regulation of RNA splicing	-8.46601	-5.68931	1153,4686,4691,5394,6426,6434,6625,9967,10262,11338,22938,26528,27316,27339,29896	CIRBP,NCBP1,NCL,EXOSC10,SRSF1,TRA2B,SNRNP70,THRAP3,SF3B4,U2AF2,SNW1,DAZAP1,RBMX,PRPF19,TRA2A	15/28
8_Member	GO Biological Processes	GO:0048026	positive regulation of mRNA splicing, via spliceosome	-8.45282	-5.6877	1153,4686,4691,5394,6434,6625,9967,10262,22938,26528,27316,27339,29896	CIRBP,NCBP1,NCL,EXOSC10,TRA2B,SNRNP70,THRAP3,SF3B4,SNW1,DAZAP1,RBMX,PRPF19,TRA2A	13/21
8_Member	GO Biological Processes	GO:1903313	positive regulation of mRNA metabolic process	-4.39263	-2.11218	1153,3184,4686,4691,5394,6434,6625,8570,9967,10262,22916,22938,23016,26528,27316,27339,29896	CIRBP,HNRNPD,NCBP1,NCL,EXOSC10,TRA2B,SNRNP70,KHSRP,THRAP3,SF3B4,NCBP2,SNW1,EXOSC7,DAZAP1,RBMX,PRPF19,TRA2A	17/63
9_Summary	GO Biological Processes	GO:0006325	chromatin organization	-8.23195	-5.48911	1108,3007,3009,3054,3150,3151,3159,3183,3192,3276,4001,4869,5562,5591,6418,6421,6500,6594,6605,6749,7150,7158,7913,8350,8359,9733,10155,10269,10360,10432,10514,10951,11091,11168,11198,11335,23451,26097,27336,51535,54815,55677,79718,124944,345630	CHD4,H1-3,H1-5,HCFC1,HMGN1,HMGN2,HMGA1,HNRNPC,HNRNPU,PRMT1,LMNB1,NPM1,PRKAA1,PRKDC,SET,SFPQ,SKP1,SMARCA1,SMARCE1,SSRP1,TOP1,TP53BP1,DEK,H3C1,H4C1,SART3,TRIM28,ZMPSTE24,NPM3,RBM14,MYBBP1A,CBX1,WDR5,PSIP1,SUPT16H,CBX3,SF3B1,CHTOP,HTATSF1,PPHLN1,GATAD2A,IWS1,TBL1XR1,C17orf49,FBLL1	45/-
9_Member	GO Biological Processes	GO:0006325	chromatin organization	-8.23195	-5.48911	1108,3007,3009,3054,3150,3151,3159,3183,3192,3276,4001,4869,5562,5591,6418,6421,6500,6594,6605,6749,7150,7158,7913,8350,8359,9733,10155,10269,10360,10432,10514,10951,11091,11168,11198,11335,23451,26097,27336,51535,54815,55677,79718,124944,345630	CHD4,H1-3,H1-5,HCFC1,HMGN1,HMGN2,HMGA1,HNRNPC,HNRNPU,PRMT1,LMNB1,NPM1,PRKAA1,PRKDC,SET,SFPQ,SKP1,SMARCA1,SMARCE1,SSRP1,TOP1,TP53BP1,DEK,H3C1,H4C1,SART3,TRIM28,ZMPSTE24,NPM3,RBM14,MYBBP1A,CBX1,WDR5,PSIP1,SUPT16H,CBX3,SF3B1,CHTOP,HTATSF1,PPHLN1,GATAD2A,IWS1,TBL1XR1,C17orf49,FBLL1	45/197
9_Member	GO Biological Processes	GO:0006338	chromatin remodeling	-7.26391	-4.59578	1108,3007,3009,3054,3159,3183,3192,3276,4001,4869,5562,5591,6418,6421,6500,6594,6605,6749,7150,7913,8350,8359,9733,10155,10269,10360,10432,10514,11091,11168,11198,11335,23451,26097,51535,54815,55677,345630	CHD4,H1-3,H1-5,HCFC1,HMGA1,HNRNPC,HNRNPU,PRMT1,LMNB1,NPM1,PRKAA1,PRKDC,SET,SFPQ,SKP1,SMARCA1,SMARCE1,SSRP1,TOP1,DEK,H3C1,H4C1,SART3,TRIM28,ZMPSTE24,NPM3,RBM14,MYBBP1A,WDR5,PSIP1,SUPT16H,CBX3,SF3B1,CHTOP,PPHLN1,GATAD2A,IWS1,FBLL1	38/163
10_Summary	GO Biological Processes	GO:0034470	ncRNA processing	-7.94148	-5.21983	1653,1736,3181,4686,4809,4839,5394,5591,6428,6741,8568,8886,9775,9790,10360,10521,10528,10556,11157,22803,22916,23016,23517,23560,26156,27292,51493,51574,51602,54433,54482,54606,54888,54931,55226,55299,55651,55720,65123,79039,80789,84549,117246,285855,345630,1022,5434,5441,6949,8570,25973,4869,4927,7520,8450,10514,55052,26354	DDX1,DKC1,HNRNPA2B1,NCBP1,SNU13,NOP2,EXOSC10,PRKDC,SRSF3,SSB,RRP1,DDX18,EIF4A3,BMS1,NPM3,DDX17,NOP56,RPP30,LSM6,XRN2,NCBP2,EXOSC7,MTREX,GTPBP4,RSL1D1,DIMT1,RTCB,LARP7,NOP58,GAR1,TRMT13,DDX56,NSUN2,TRMT10C,NAT10,BRIX1,NHP2,TSR1,INTS3,DDX54,INTS5,MAK16,FTSJ3,RPL7L1,FBLL1,CDK7,POLR2E,POLR2L,TCOF1,KHSRP,PARS2,NPM1,NUP88,XRCC5,CUL4B,MYBBP1A,MRPL20,GNL3	58/-
10_Member	GO Biological Processes	GO:0034470	ncRNA processing	-7.94148	-5.21983	1653,1736,3181,4686,4809,4839,5394,5591,6428,6741,8568,8886,9775,9790,10360,10521,10528,10556,11157,22803,22916,23016,23517,23560,26156,27292,51493,51574,51602,54433,54482,54606,54888,54931,55226,55299,55651,55720,65123,79039,80789,84549,117246,285855,345630	DDX1,DKC1,HNRNPA2B1,NCBP1,SNU13,NOP2,EXOSC10,PRKDC,SRSF3,SSB,RRP1,DDX18,EIF4A3,BMS1,NPM3,DDX17,NOP56,RPP30,LSM6,XRN2,NCBP2,EXOSC7,MTREX,GTPBP4,RSL1D1,DIMT1,RTCB,LARP7,NOP58,GAR1,TRMT13,DDX56,NSUN2,TRMT10C,NAT10,BRIX1,NHP2,TSR1,INTS3,DDX54,INTS5,MAK16,FTSJ3,RPL7L1,FBLL1	45/201
10_Member	GO Biological Processes	GO:0034660	ncRNA metabolic process	-7.25944	-4.59578	1022,1653,1736,3181,4686,4809,4839,5394,5434,5441,5591,6428,6741,6949,8568,8570,8886,9775,9790,10360,10521,10528,10556,11157,22803,22916,23016,23517,23560,25973,26156,27292,51493,51574,51602,54433,54482,54606,54888,54931,55226,55299,55651,55720,65123,79039,80789,84549,117246,285855,345630	CDK7,DDX1,DKC1,HNRNPA2B1,NCBP1,SNU13,NOP2,EXOSC10,POLR2E,POLR2L,PRKDC,SRSF3,SSB,TCOF1,RRP1,KHSRP,DDX18,EIF4A3,BMS1,NPM3,DDX17,NOP56,RPP30,LSM6,XRN2,NCBP2,EXOSC7,MTREX,GTPBP4,PARS2,RSL1D1,DIMT1,RTCB,LARP7,NOP58,GAR1,TRMT13,DDX56,NSUN2,TRMT10C,NAT10,BRIX1,NHP2,TSR1,INTS3,DDX54,INTS5,MAK16,FTSJ3,RPL7L1,FBLL1	51/254
10_Member	GO Biological Processes	GO:0016072	rRNA metabolic process	-6.31131	-3.72229	1736,4809,4839,5394,5434,5591,6949,8568,8886,9775,9790,10360,10521,10528,10556,11157,22803,23016,23517,23560,26156,27292,51602,54433,54606,55226,55299,55651,55720,79039,84549,117246,285855,345630	DKC1,SNU13,NOP2,EXOSC10,POLR2E,PRKDC,TCOF1,RRP1,DDX18,EIF4A3,BMS1,NPM3,DDX17,NOP56,RPP30,LSM6,XRN2,EXOSC7,MTREX,GTPBP4,RSL1D1,DIMT1,NOP58,GAR1,DDX56,NAT10,BRIX1,NHP2,TSR1,DDX54,MAK16,FTSJ3,RPL7L1,FBLL1	34/149
10_Member	GO Biological Processes	GO:0006364	rRNA processing	-6.06011	-3.5076	1736,4809,4839,5394,5591,8568,8886,9775,9790,10360,10521,10528,10556,11157,22803,23016,23517,23560,26156,27292,51602,54433,54606,55226,55299,55651,55720,79039,84549,117246,285855,345630	DKC1,SNU13,NOP2,EXOSC10,PRKDC,RRP1,DDX18,EIF4A3,BMS1,NPM3,DDX17,NOP56,RPP30,LSM6,XRN2,EXOSC7,MTREX,GTPBP4,RSL1D1,DIMT1,NOP58,GAR1,DDX56,NAT10,BRIX1,NHP2,TSR1,DDX54,MAK16,FTSJ3,RPL7L1,FBLL1	32/139
10_Member	GO Biological Processes	GO:0042254	ribosome biogenesis	-5.2391	-2.83372	1736,4809,4839,4869,4927,5394,5591,7520,8450,8568,8886,9775,9790,10360,10514,10521,10528,10556,11157,22803,23016,23517,23560,26156,27292,51602,54433,54606,55052,55226,55299,55651,55720,79039,84549,117246,285855,345630	DKC1,SNU13,NOP2,NPM1,NUP88,EXOSC10,PRKDC,XRCC5,CUL4B,RRP1,DDX18,EIF4A3,BMS1,NPM3,MYBBP1A,DDX17,NOP56,RPP30,LSM6,XRN2,EXOSC7,MTREX,GTPBP4,RSL1D1,DIMT1,NOP58,GAR1,DDX56,MRPL20,NAT10,BRIX1,NHP2,TSR1,DDX54,MAK16,FTSJ3,RPL7L1,FBLL1	38/194
10_Member	GO Biological Processes	GO:0000470	maturation of LSU-rRNA	-3.58287	-1.45016	4809,4839,8886,23560,26156,55651,84549,117246,285855	SNU13,NOP2,DDX18,GTPBP4,RSL1D1,NHP2,MAK16,FTSJ3,RPL7L1	9/25
10_Member	KEGG Pathway	hsa03008	Ribosome biogenesis in eukaryotes	-3.51316	-1.39042	1736,4809,6949,9790,10528,10556,22803,23560,26354,51602,54433,55226,55651,345630	DKC1,SNU13,TCOF1,BMS1,NOP56,RPP30,XRN2,GTPBP4,GNL3,NOP58,GAR1,NAT10,NHP2,FBLL1	14/54
10_Member	GO Biological Processes	GO:0042273	ribosomal large subunit biogenesis	-2.6883	-0.814686	4809,4839,4869,8886,23560,26156,55052,55299,55651,84549,117246,285855	SNU13,NOP2,NPM1,DDX18,GTPBP4,RSL1D1,MRPL20,BRIX1,NHP2,MAK16,FTSJ3,RPL7L1	12/51
10_Member	Reactome Gene Sets	R-HSA-6790901	rRNA modification in the nucleus and cytosol	-2.06619	-0.346596	1736,4809,4839,9790,10528,27292,51602,54433,55226,55651	DKC1,SNU13,NOP2,BMS1,NOP56,DIMT1,NOP58,GAR1,NAT10,NHP2	10/46
11_Summary	GO Biological Processes	GO:0006302	double-strand break repair	-6.52054	-3.89991	142,641,1108,1653,2547,4175,4361,5591,5965,6119,6421,7158,7515,7520,10111,23126,27336,27339,65123,578,1022,2885,4282,4841,4869,5394,6749,8450,9774,10155,10269,10397,10951,11198,11335,22938,23376,23517,55602,55671,56647,57805,1660,1736,1854,3159,6418,7150,7155,9093,54433,54815,55651,3007,3009,3181,7756,8350,8359,8379,10274,22985,27436,55746	PARP1,BLM,CHD4,DDX1,XRCC6,MCM6,MRE11,PRKDC,RECQL,RPA3,SFPQ,TP53BP1,XRCC1,XRCC5,RAD50,POGZ,HTATSF1,PRPF19,INTS3,BAK1,CDK7,GRB2,MIF,NONO,NPM1,EXOSC10,SSRP1,CUL4B,BCLAF1,TRIM28,ZMPSTE24,NDRG1,CBX1,SUPT16H,CBX3,SNW1,UFL1,MTREX,CDKN2AIP,PPP4R3A,BCCIP,CCAR2,DHX9,DKC1,DUT,HMGA1,SET,TOP1,TOP2B,DNAJA3,GAR1,GATAD2A,NHP2,H1-3,H1-5,HNRNPA2B1,ZNF207,H3C1,H4C1,MAD1L1,STAG1,ACIN1,EML4,NUP133	64/-
11_Member	GO Biological Processes	GO:0006302	double-strand break repair	-6.52054	-3.89991	142,641,1108,1653,2547,4175,4361,5591,5965,6119,6421,7158,7515,7520,10111,23126,27336,27339,65123	PARP1,BLM,CHD4,DDX1,XRCC6,MCM6,MRE11,PRKDC,RECQL,RPA3,SFPQ,TP53BP1,XRCC1,XRCC5,RAD50,POGZ,HTATSF1,PRPF19,INTS3	19/56
11_Member	GO Biological Processes	GO:0006974	DNA damage response	-5.65584	-3.16827	142,578,641,1022,1108,1653,2547,2885,4175,4282,4361,4841,4869,5394,5591,5965,6119,6421,6749,7158,7515,7520,8450,9774,10111,10155,10269,10397,10951,11198,11335,22938,23126,23376,23517,27336,27339,55602,55671,56647,57805,65123	PARP1,BAK1,BLM,CDK7,CHD4,DDX1,XRCC6,GRB2,MCM6,MIF,MRE11,NONO,NPM1,EXOSC10,PRKDC,RECQL,RPA3,SFPQ,SSRP1,TP53BP1,XRCC1,XRCC5,CUL4B,BCLAF1,RAD50,TRIM28,ZMPSTE24,NDRG1,CBX1,SUPT16H,CBX3,SNW1,POGZ,UFL1,MTREX,HTATSF1,PRPF19,CDKN2AIP,PPP4R3A,BCCIP,CCAR2,INTS3	42/216
11_Member	GO Biological Processes	GO:0006259	DNA metabolic process	-5.30787	-2.89746	142,641,1022,1108,1653,1660,1736,1854,2547,3159,4175,4361,4841,4869,5394,5591,5965,6119,6418,6421,6749,7150,7155,7158,7515,7520,8450,9093,10111,10155,10269,11198,23126,23376,27336,27339,54433,54815,55651,56647,65123	PARP1,BLM,CDK7,CHD4,DDX1,DHX9,DKC1,DUT,XRCC6,HMGA1,MCM6,MRE11,NONO,NPM1,EXOSC10,PRKDC,RECQL,RPA3,SET,SFPQ,SSRP1,TOP1,TOP2B,TP53BP1,XRCC1,XRCC5,CUL4B,DNAJA3,RAD50,TRIM28,ZMPSTE24,SUPT16H,POGZ,UFL1,HTATSF1,PRPF19,GAR1,GATAD2A,NHP2,BCCIP,INTS3	41/215
11_Member	GO Biological Processes	GO:0000725	recombinational repair	-5.12561	-2.75383	641,1108,2547,4175,4361,5965,6119,6421,7515,7520,23126,27336,65123	BLM,CHD4,XRCC6,MCM6,MRE11,RECQL,RPA3,SFPQ,XRCC1,XRCC5,POGZ,HTATSF1,INTS3	13/35
11_Member	GO Biological Processes	GO:0006281	DNA repair	-4.90647	-2.54384	142,641,1022,1108,1653,2547,4175,4361,4841,4869,5394,5591,5965,6119,6421,6749,7158,7515,7520,8450,10111,10155,10269,11198,23126,23376,27336,27339,56647,65123	PARP1,BLM,CDK7,CHD4,DDX1,XRCC6,MCM6,MRE11,NONO,NPM1,EXOSC10,PRKDC,RECQL,RPA3,SFPQ,SSRP1,TP53BP1,XRCC1,XRCC5,CUL4B,RAD50,TRIM28,ZMPSTE24,SUPT16H,POGZ,UFL1,HTATSF1,PRPF19,BCCIP,INTS3	30/142
11_Member	GO Biological Processes	GO:0006310	DNA recombination	-4.49088	-2.18737	641,1108,2547,4175,4361,4841,5591,5965,6119,6421,7155,7515,7520,10111,23126,27336,65123	BLM,CHD4,XRCC6,MCM6,MRE11,NONO,PRKDC,RECQL,RPA3,SFPQ,TOP2B,XRCC1,XRCC5,RAD50,POGZ,HTATSF1,INTS3	17/62
11_Member	GO Biological Processes	GO:0051276	chromosome organization	-4.47529	-2.17961	142,641,1653,1660,1736,2547,3007,3009,3159,3181,4175,4361,5591,5965,6119,7150,7155,7515,7520,7756,8350,8359,8379,10111,10269,10274,22985,23126,27436,54433,55651,55746,56647	PARP1,BLM,DDX1,DHX9,DKC1,XRCC6,H1-3,H1-5,HMGA1,HNRNPA2B1,MCM6,MRE11,PRKDC,RECQL,RPA3,TOP1,TOP2B,XRCC1,XRCC5,ZNF207,H3C1,H4C1,MAD1L1,RAD50,ZMPSTE24,STAG1,ACIN1,POGZ,EML4,GAR1,NHP2,NUP133,BCCIP	33/171
11_Member	GO Biological Processes	GO:0071103	DNA conformation change	-4.03503	-1.83001	641,1653,1660,2547,3159,3181,4175,4361,5965,7150,7155,7520,10111	BLM,DDX1,DHX9,XRCC6,HMGA1,HNRNPA2B1,MCM6,MRE11,RECQL,TOP1,TOP2B,XRCC5,RAD50	13/43
11_Member	GO Biological Processes	GO:0000724	double-strand break repair via homologous recombination	-3.91851	-1.73497	641,1108,4175,4361,5965,6119,6421,7515,23126,27336,65123	BLM,CHD4,MCM6,MRE11,RECQL,RPA3,SFPQ,XRCC1,POGZ,HTATSF1,INTS3	11/33
11_Member	GO Biological Processes	GO:0032392	DNA geometric change	-3.10311	-1.11607	641,1653,1660,2547,3159,3181,4175,4361,5965,7520,10111	BLM,DDX1,DHX9,XRCC6,HMGA1,HNRNPA2B1,MCM6,MRE11,RECQL,XRCC5,RAD50	11/40
11_Member	GO Biological Processes	GO:0006260	DNA replication	-3.06193	-1.08994	142,641,1660,1854,3159,4175,4361,5965,6119,6418,6749,7150,9093,10111,11198	PARP1,BLM,DHX9,DUT,HMGA1,MCM6,MRE11,RECQL,RPA3,SET,SSRP1,TOP1,DNAJA3,RAD50,SUPT16H	15/66
11_Member	GO Biological Processes	GO:0032508	DNA duplex unwinding	-2.90311	-0.994373	641,1653,1660,2547,3159,4175,4361,5965,7520,10111	BLM,DDX1,DHX9,XRCC6,HMGA1,MCM6,MRE11,RECQL,XRCC5,RAD50	10/36
12_Summary	GO Biological Processes	GO:0051053	negative regulation of DNA metabolic process	-6.19855	-3.62449	142,641,3007,3009,3178,3183,3192,5394,7158,7515,7520,10111,10155,23560,26168,55226,3550,7175,7756,8379,9184,1736,3181,3184,4361,4926,6605,26354,51535,1660,2521,3182,4175,4869,5591,7155,7913,8239,10269,578,830,8874,10432,23256,24139,51763	PARP1,BLM,H1-3,H1-5,HNRNPA1,HNRNPC,HNRNPU,EXOSC10,TP53BP1,XRCC1,XRCC5,RAD50,TRIM28,GTPBP4,SENP3,NAT10,IK,TPR,ZNF207,MAD1L1,BUB3,DKC1,HNRNPA2B1,HNRNPD,MRE11,NUMA1,SMARCE1,GNL3,PPHLN1,DHX9,FUS,HNRNPAB,MCM6,NPM1,PRKDC,TOP2B,DEK,USP9X,ZMPSTE24,BAK1,CAPZA2,ARHGEF7,RBM14,SCFD1,EML2,INPP5K	46/-
12_Member	GO Biological Processes	GO:0051053	negative regulation of DNA metabolic process	-6.19855	-3.62449	142,641,3007,3009,3178,3183,3192,5394,7158,7515,7520,10111,10155,23560,26168,55226	PARP1,BLM,H1-3,H1-5,HNRNPA1,HNRNPC,HNRNPU,EXOSC10,TP53BP1,XRCC1,XRCC5,RAD50,TRIM28,GTPBP4,SENP3,NAT10	16/43
12_Member	GO Biological Processes	GO:2001251	negative regulation of chromosome organization	-6.02629	-3.48073	142,3178,3183,3192,3550,5394,7175,7515,7756,8379,9184,10111,55226	PARP1,HNRNPA1,HNRNPC,HNRNPU,IK,EXOSC10,TPR,XRCC1,ZNF207,MAD1L1,BUB3,RAD50,NAT10	13/30
12_Member	GO Biological Processes	GO:0032205	negative regulation of telomere maintenance	-5.33665	-2.91603	142,3178,3183,3192,5394,7515,10111,55226	PARP1,HNRNPA1,HNRNPC,HNRNPU,EXOSC10,XRCC1,RAD50,NAT10	8/13
12_Member	GO Biological Processes	GO:0033044	regulation of chromosome organization	-4.72544	-2.38914	142,1736,3178,3181,3183,3184,3192,3550,4361,4926,5394,6605,7175,7515,7520,7756,8379,9184,10111,10155,26354,51535,55226	PARP1,DKC1,HNRNPA1,HNRNPA2B1,HNRNPC,HNRNPD,HNRNPU,IK,MRE11,NUMA1,EXOSC10,SMARCE1,TPR,XRCC1,XRCC5,ZNF207,MAD1L1,BUB3,RAD50,TRIM28,GNL3,PPHLN1,NAT10	23/97
12_Member	GO Biological Processes	GO:0032204	regulation of telomere maintenance	-4.34067	-2.07495	142,1736,3178,3181,3183,3184,3192,4361,5394,7515,7520,10111,26354,55226	PARP1,DKC1,HNRNPA1,HNRNPA2B1,HNRNPC,HNRNPD,HNRNPU,MRE11,EXOSC10,XRCC1,XRCC5,RAD50,GNL3,NAT10	14/46
12_Member	GO Biological Processes	GO:0051052	regulation of DNA metabolic process	-4.23855	-1.98355	142,641,1660,1736,2521,3007,3009,3178,3181,3182,3183,3184,3192,4175,4361,4869,5394,5591,6605,7155,7158,7515,7520,7913,8239,10111,10155,10269,23560,26168,26354,55226	PARP1,BLM,DHX9,DKC1,FUS,H1-3,H1-5,HNRNPA1,HNRNPA2B1,HNRNPAB,HNRNPC,HNRNPD,HNRNPU,MCM6,MRE11,NPM1,EXOSC10,PRKDC,SMARCE1,TOP2B,TP53BP1,XRCC1,XRCC5,DEK,USP9X,RAD50,TRIM28,ZMPSTE24,GTPBP4,SENP3,GNL3,NAT10	32/168
12_Member	GO Biological Processes	GO:1904357	negative regulation of telomere maintenance via telomere lengthening	-4.01119	-1.81241	142,3178,3183,3192,5394,55226	PARP1,HNRNPA1,HNRNPC,HNRNPU,EXOSC10,NAT10	6/10
12_Member	GO Biological Processes	GO:0032211	negative regulation of telomere maintenance via telomerase	-3.195	-1.17438	3178,3183,3192,5394,55226	HNRNPA1,HNRNPC,HNRNPU,EXOSC10,NAT10	5/9
12_Member	GO Biological Processes	GO:2001252	positive regulation of chromosome organization	-2.93374	-1.01331	1736,3178,3181,3184,4361,4926,7175,7520,10111,10155,26354,51535	DKC1,HNRNPA1,HNRNPA2B1,HNRNPD,MRE11,NUMA1,TPR,XRCC5,RAD50,TRIM28,GNL3,PPHLN1	12/48
12_Member	GO Biological Processes	GO:1904356	regulation of telomere maintenance via telomere lengthening	-2.92162	-1.00968	142,1736,3178,3181,3183,3192,5394,7520,55226	PARP1,DKC1,HNRNPA1,HNRNPA2B1,HNRNPC,HNRNPU,EXOSC10,XRCC5,NAT10	9/30
12_Member	GO Biological Processes	GO:2000279	negative regulation of DNA biosynthetic process	-2.69962	-0.824543	3178,3183,3192,5394,55226	HNRNPA1,HNRNPC,HNRNPU,EXOSC10,NAT10	5/11
12_Member	GO Biological Processes	GO:0051054	positive regulation of DNA metabolic process	-2.61353	-0.759261	142,1660,1736,2521,3178,3181,3182,3184,4361,5591,6605,7155,7158,7515,7520,8239,10111,10155,26354	PARP1,DHX9,DKC1,FUS,HNRNPA1,HNRNPA2B1,HNRNPAB,HNRNPD,MRE11,PRKDC,SMARCE1,TOP2B,TP53BP1,XRCC1,XRCC5,USP9X,RAD50,TRIM28,GNL3	19/102
12_Member	GO Biological Processes	GO:0010639	negative regulation of organelle organization	-2.07336	-0.351703	142,578,830,3178,3183,3192,3550,4869,5394,7175,7515,7756,8379,8874,9184,10111,10432,23256,24139,51763,55226	PARP1,BAK1,CAPZA2,HNRNPA1,HNRNPC,HNRNPU,IK,NPM1,EXOSC10,TPR,XRCC1,ZNF207,MAD1L1,ARHGEF7,BUB3,RAD50,RBM14,SCFD1,EML2,INPP5K,NAT10	21/130
13_Summary	CORUM	CORUM:785	Exon junction complex	-6.19067	-3.62392	7919,9775,9939,10189,10250,10921,7913	DDX39B,EIF4A3,RBM8A,ALYREF,SRRM1,RNPS1,DEK	7/-
13_Member	CORUM	CORUM:785	Exon junction complex	-6.19067	-3.62392	7919,9775,9939,10189,10250,10921	DDX39B,EIF4A3,RBM8A,ALYREF,SRRM1,RNPS1	6/6
13_Member	CORUM	CORUM:5449	Splicing-associated factors complex	-5.15658	-2.77547	7913,9939,10189,10250,10921	DEK,RBM8A,ALYREF,SRRM1,RNPS1	5/5
13_Member	CORUM	CORUM:777	Exon junction complex	-3.01411	-1.07076	9939,10189,10250,10921	RBM8A,ALYREF,SRRM1,RNPS1	4/6
14_Summary	GO Biological Processes	GO:0009451	RNA modification	-6.07564	-3.51606	1736,3182,4839,6632,6634,6635,6741,9589,27292,51574,54433,54482,54888,54931,55226,55651,117246,345630,3276,23463,54815,4507,4837	DKC1,HNRNPAB,NOP2,SNRPD1,SNRPD3,SNRPE,SSB,WTAP,DIMT1,LARP7,GAR1,TRMT13,NSUN2,TRMT10C,NAT10,NHP2,FTSJ3,FBLL1,PRMT1,ICMT,GATAD2A,MTAP,NNMT	23/-
14_Member	GO Biological Processes	GO:0009451	RNA modification	-6.07564	-3.51606	1736,3182,4839,6632,6634,6635,6741,9589,27292,51574,54433,54482,54888,54931,55226,55651,117246,345630	DKC1,HNRNPAB,NOP2,SNRPD1,SNRPD3,SNRPE,SSB,WTAP,DIMT1,LARP7,GAR1,TRMT13,NSUN2,TRMT10C,NAT10,NHP2,FTSJ3,FBLL1	18/54
14_Member	GO Biological Processes	GO:0000154	rRNA modification	-5.71478	-3.22113	1736,4839,27292,54433,55226,55651,117246,345630	DKC1,NOP2,DIMT1,GAR1,NAT10,NHP2,FTSJ3,FBLL1	8/12
14_Member	GO Biological Processes	GO:0001510	RNA methylation	-5.34585	-2.92002	4839,6632,6634,6635,9589,27292,51574,54482,54888,54931,117246,345630	NOP2,SNRPD1,SNRPD3,SNRPE,WTAP,DIMT1,LARP7,TRMT13,NSUN2,TRMT10C,FTSJ3,FBLL1	12/29
14_Member	GO Biological Processes	GO:0043414	macromolecule methylation	-4.76673	-2.42615	3276,4839,6632,6634,6635,9589,23463,27292,51574,54482,54815,54888,54931,117246,345630	PRMT1,NOP2,SNRPD1,SNRPD3,SNRPE,WTAP,ICMT,DIMT1,LARP7,TRMT13,GATAD2A,NSUN2,TRMT10C,FTSJ3,FBLL1	15/48
14_Member	GO Biological Processes	GO:0032259	methylation	-4.59172	-2.27213	3276,4507,4837,4839,6632,6634,6635,9589,23463,27292,51574,54482,54815,54888,54931,117246,345630	PRMT1,MTAP,NNMT,NOP2,SNRPD1,SNRPD3,SNRPE,WTAP,ICMT,DIMT1,LARP7,TRMT13,GATAD2A,NSUN2,TRMT10C,FTSJ3,FBLL1	17/61
14_Member	GO Biological Processes	GO:0031167	rRNA methylation	-2.41144	-0.614602	4839,27292,117246,345630	NOP2,DIMT1,FTSJ3,FBLL1	4/8
15_Summary	GO Biological Processes	GO:0032239	regulation of nucleobase-containing compound transport	-5.71478	-3.22113	1660,7175,9972,10657,11052,22916,54888,55677	DHX9,TPR,NUP153,KHDRBS1,CPSF6,NCBP2,NSUN2,IWS1	8/-
15_Member	GO Biological Processes	GO:0032239	regulation of nucleobase-containing compound transport	-5.71478	-3.22113	1660,7175,9972,10657,11052,22916,54888,55677	DHX9,TPR,NUP153,KHDRBS1,CPSF6,NCBP2,NSUN2,IWS1	8/12
15_Member	GO Biological Processes	GO:0046831	regulation of RNA export from nucleus	-5.71478	-3.22113	1660,7175,9972,10657,11052,22916,54888,55677	DHX9,TPR,NUP153,KHDRBS1,CPSF6,NCBP2,NSUN2,IWS1	8/12
15_Member	GO Biological Processes	GO:0032241	positive regulation of nucleobase-containing compound transport	-4.12342	-1.90562	1660,10657,11052,22916	DHX9,KHDRBS1,CPSF6,NCBP2	4/4
15_Member	GO Biological Processes	GO:0046833	positive regulation of RNA export from nucleus	-4.12342	-1.90562	1660,10657,11052,22916	DHX9,KHDRBS1,CPSF6,NCBP2	4/4
16_Summary	GO Biological Processes	GO:0032200	telomere organization	-5.59191	-3.11033	142,641,1736,2547,4361,5591,6119,7515,7520,8350,8359,10111,54433,55651,7158,3183,4691,10284,578,10155,4001,10274,23345,5965,1653,2885,4282,10397,23376,27339,1022,8450,3150,5432,5434,5441,65123	PARP1,BLM,DKC1,XRCC6,MRE11,PRKDC,RPA3,XRCC1,XRCC5,H3C1,H4C1,RAD50,GAR1,NHP2,TP53BP1,HNRNPC,NCL,SAP18,BAK1,TRIM28,LMNB1,STAG1,SYNE1,RECQL,DDX1,GRB2,MIF,NDRG1,UFL1,PRPF19,CDK7,CUL4B,HMGN1,POLR2C,POLR2E,POLR2L,INTS3	37/-
16_Member	GO Biological Processes	GO:0032200	telomere organization	-5.59191	-3.11033	142,641,1736,2547,4361,5591,6119,7515,7520,8350,8359,10111,54433,55651	PARP1,BLM,DKC1,XRCC6,MRE11,PRKDC,RPA3,XRCC1,XRCC5,H3C1,H4C1,RAD50,GAR1,NHP2	14/37
16_Member	GO Biological Processes	GO:0000723	telomere maintenance	-4.9871	-2.61992	142,641,1736,2547,4361,5591,6119,7515,7520,10111,54433,55651	PARP1,BLM,DKC1,XRCC6,MRE11,PRKDC,RPA3,XRCC1,XRCC5,RAD50,GAR1,NHP2	12/31
16_Member	CORUM	CORUM:5197	PTIP-DNA damage response complex	-3.4579	-1.35104	641,4361,7158,10111	BLM,MRE11,TP53BP1,RAD50	4/5
16_Member	Canonical Pathways	M105	PID TELOMERASE PATHWAY	-3.29599	-1.23212	641,1736,2547,3183,4361,4691,7520,10111,10284	BLM,DKC1,XRCC6,HNRNPC,MRE11,NCL,XRCC5,RAD50,SAP18	9/27
16_Member	WikiPathways	WP3959	DNA IR double strand breaks and cellular response via ATM	-3.27122	-1.21412	142,578,641,4361,5591,7158,10111,10155	PARP1,BAK1,BLM,MRE11,PRKDC,TP53BP1,RAD50,TRIM28	8/22
16_Member	Reactome Gene Sets	R-HSA-5693532	DNA Double-Strand Break Repair	-3.20545	-1.17438	142,641,2547,4361,5591,6119,7158,7515,7520,8359,10111	PARP1,BLM,XRCC6,MRE11,PRKDC,RPA3,TP53BP1,XRCC1,XRCC5,H4C1,RAD50	11/39
16_Member	Reactome Gene Sets	R-HSA-1500620	Meiosis	-3.03979	-1.0769	641,4001,4361,6119,8350,8359,10111,10274,23345	BLM,LMNB1,MRE11,RPA3,H3C1,H4C1,RAD50,STAG1,SYNE1	9/29
16_Member	Reactome Gene Sets	R-HSA-912446	Meiotic recombination	-2.99758	-1.0643	641,4361,6119,8350,8359,10111	BLM,MRE11,RPA3,H3C1,H4C1,RAD50	6/14
16_Member	WikiPathways	WP4016	DNA IR damage and cellular response via ATR	-2.98232	-1.05071	142,4361,5591,5965,7158,7520,10111,10155	PARP1,MRE11,PRKDC,RECQL,TP53BP1,XRCC5,RAD50,TRIM28	8/24
16_Member	Reactome Gene Sets	R-HSA-1474165	Reproduction	-2.7026	-0.824543	641,4001,4361,6119,8350,8359,10111,10274,23345	BLM,LMNB1,MRE11,RPA3,H3C1,H4C1,RAD50,STAG1,SYNE1	9/32
16_Member	Reactome Gene Sets	R-HSA-5685939	HDR through MMEJ (alt-NHEJ)	-2.67936	-0.813022	142,4361,7515,10111	PARP1,MRE11,XRCC1,RAD50	4/7
16_Member	Reactome Gene Sets	R-HSA-5693537	Resolution of D-Loop Structures	-2.52047	-0.699317	641,4361,10111	BLM,MRE11,RAD50	3/4
16_Member	Reactome Gene Sets	R-HSA-5693554	Resolution of D-loop Structures through Synthesis-Dependent Strand Annealing (SDSA)	-2.52047	-0.699317	641,4361,10111	BLM,MRE11,RAD50	3/4
16_Member	Reactome Gene Sets	R-HSA-5693568	Resolution of D-loop Structures through Holliday Junction Intermediates	-2.52047	-0.699317	641,4361,10111	BLM,MRE11,RAD50	3/4
16_Member	Reactome Gene Sets	R-HSA-9701192	Defective homologous recombination repair (HRR) due to BRCA1 loss of function	-2.52047	-0.699317	641,4361,10111	BLM,MRE11,RAD50	3/4
16_Member	Reactome Gene Sets	R-HSA-9701193	Defective homologous recombination repair (HRR) due to PALB2 loss of function	-2.52047	-0.699317	641,4361,10111	BLM,MRE11,RAD50	3/4
16_Member	Reactome Gene Sets	R-HSA-9704331	Defective HDR through Homologous Recombination Repair (HRR) due to PALB2 loss of BRCA1 binding function	-2.52047	-0.699317	641,4361,10111	BLM,MRE11,RAD50	3/4
16_Member	Reactome Gene Sets	R-HSA-9704646	Defective HDR through Homologous Recombination Repair (HRR) due to PALB2 loss of BRCA2/RAD51/RAD51C binding function	-2.52047	-0.699317	641,4361,10111	BLM,MRE11,RAD50	3/4
16_Member	Reactome Gene Sets	R-HSA-9709603	Impaired BRCA2 binding to PALB2	-2.52047	-0.699317	641,4361,10111	BLM,MRE11,RAD50	3/4
16_Member	WikiPathways	WP2942	DDX1 as a regulatory component of the Drosha microprocessor	-2.52047	-0.699317	1653,4361,10111	DDX1,MRE11,RAD50	3/4
16_Member	Reactome Gene Sets	R-HSA-5693538	Homology Directed Repair	-2.39745	-0.602772	142,641,4361,6119,7158,7515,8359,10111	PARP1,BLM,MRE11,RPA3,TP53BP1,XRCC1,H4C1,RAD50	8/29
16_Member	GO Biological Processes	GO:0042770	signal transduction in response to DNA damage	-2.23831	-0.465112	641,2885,4282,4361,5591,7158,10397,23376,27339	BLM,GRB2,MIF,MRE11,PRKDC,TP53BP1,NDRG1,UFL1,PRPF19	9/37
16_Member	KEGG Pathway	hsa03440	Homologous recombination	-2.18916	-0.430843	641,4361,6119,10111	BLM,MRE11,RPA3,RAD50	4/9
16_Member	Canonical Pathways	M84	PID ATM PATHWAY	-2.16549	-0.421604	641,4361,7158,10111,10155	BLM,MRE11,TP53BP1,RAD50,TRIM28	5/14
16_Member	GO Biological Processes	GO:0016233	telomere capping	-2.15372	-0.421604	4361,5591,10111	MRE11,PRKDC,RAD50	3/5
16_Member	WikiPathways	WP4946	DNA repair pathways full network	-2.13599	-0.40704	142,1022,2547,4361,5591,6119,7515,7520,8450,10111	PARP1,CDK7,XRCC6,MRE11,PRKDC,RPA3,XRCC1,XRCC5,CUL4B,RAD50	10/45
16_Member	WikiPathways	WP3878	ATM signaling in development and disease	-2.09729	-0.372527	3150,4361,5591,7158,10111,10155	HMGN1,MRE11,PRKDC,TP53BP1,RAD50,TRIM28	6/20
16_Member	Reactome Gene Sets	R-HSA-73894	DNA Repair	-2.02771	-0.311192	142,641,1022,2547,4361,5432,5434,5441,5591,6119,7158,7515,7520,8359,8450,10111,27339	PARP1,BLM,CDK7,XRCC6,MRE11,POLR2C,POLR2E,POLR2L,PRKDC,RPA3,TP53BP1,XRCC1,XRCC5,H4C1,CUL4B,RAD50,PRPF19	17/99
16_Member	GO Biological Processes	GO:0031297	replication fork processing	-2.02344	-0.30998	142,641,4361,5965,10111	PARP1,BLM,MRE11,RECQL,RAD50	5/15
16_Member	GO Biological Processes	GO:0044818	mitotic G2/M transition checkpoint	-2.00019	-0.293772	641,4361,10111,65123	BLM,MRE11,RAD50,INTS3	4/10
17_Summary	GO Biological Processes	GO:0016073	snRNA metabolic process	-5.50122	-3.05394	1022,1736,5394,23016,23517,51574,55651,65123,80789,345630	CDK7,DKC1,EXOSC10,EXOSC7,MTREX,LARP7,NHP2,INTS3,INTS5,FBLL1	10/-
17_Member	GO Biological Processes	GO:0016073	snRNA metabolic process	-5.50122	-3.05394	1022,1736,5394,23016,23517,51574,55651,65123,80789	CDK7,DKC1,EXOSC10,EXOSC7,MTREX,LARP7,NHP2,INTS3,INTS5	9/16
17_Member	GO Biological Processes	GO:0031126	sno(s)RNA 3'-end processing	-2.41144	-0.614602	1736,5394,51574,345630	DKC1,EXOSC10,LARP7,FBLL1	4/8
17_Member	GO Biological Processes	GO:0043144	sno(s)RNA processing	-2.41144	-0.614602	1736,5394,51574,345630	DKC1,EXOSC10,LARP7,FBLL1	4/8
17_Member	GO Biological Processes	GO:0016074	sno(s)RNA metabolic process	-2.18916	-0.430843	1736,5394,51574,345630	DKC1,EXOSC10,LARP7,FBLL1	4/9
18_Summary	CORUM	CORUM:3135	TLE1 corepressor complex (MASH1 promoter-corepressor complex)	-5.38135	-2.93953	142,4691,4841,4869,7155,10111	PARP1,NCL,NONO,NPM1,TOP2B,RAD50	6/-
18_Member	CORUM	CORUM:3135	TLE1 corepressor complex (MASH1 promoter-corepressor complex)	-5.38135	-2.93953	142,4691,4841,4869,7155,10111	PARP1,NCL,NONO,NPM1,TOP2B,RAD50	6/7
18_Member	CORUM	CORUM:1729	TLE1 corepressor complex (MASH1 promoter-corepressor complex)	-4.815	-2.4701	142,4691,4841,4869,7155,10111	PARP1,NCL,NONO,NPM1,TOP2B,RAD50	6/8
19_Summary	Reactome Gene Sets	R-HSA-212165	Epigenetic regulation of gene expression	-5.32745	-2.91196	1022,1108,3054,5434,5441,7343,7913,8350,8359,10284,10514,11091,11168,11335,23451,54815,5087,5432,6949,10360,79718,10951,51763	CDK7,CHD4,HCFC1,POLR2E,POLR2L,UBTF,DEK,H3C1,H4C1,SAP18,MYBBP1A,WDR5,PSIP1,CBX3,SF3B1,GATAD2A,PBX1,POLR2C,TCOF1,NPM3,TBL1XR1,CBX1,INPP5K	23/-
19_Member	Reactome Gene Sets	R-HSA-212165	Epigenetic regulation of gene expression	-5.32745	-2.91196	1022,1108,3054,5434,5441,7343,7913,8350,8359,10284,10514,11091,11168,11335,23451,54815	CDK7,CHD4,HCFC1,POLR2E,POLR2L,UBTF,DEK,H3C1,H4C1,SAP18,MYBBP1A,WDR5,PSIP1,CBX3,SF3B1,GATAD2A	16/49
19_Member	Reactome Gene Sets	R-HSA-5250913	Positive epigenetic regulation of rRNA expression	-4.04781	-1.83963	1108,5434,5441,7913,8350,8359,10514,11335,23451,54815	CHD4,POLR2E,POLR2L,DEK,H3C1,H4C1,MYBBP1A,CBX3,SF3B1,GATAD2A	10/27
19_Member	Reactome Gene Sets	R-HSA-73772	RNA Polymerase I Promoter Escape	-3.49379	-1.37419	1022,5434,5441,7343,8350,8359,11335	CDK7,POLR2E,POLR2L,UBTF,H3C1,H4C1,CBX3	7/16
19_Member	Reactome Gene Sets	R-HSA-73854	RNA Polymerase I Promoter Clearance	-3.43523	-1.33411	1022,1108,5434,5441,7343,8350,8359,11335,54815	CDK7,CHD4,POLR2E,POLR2L,UBTF,H3C1,H4C1,CBX3,GATAD2A	9/26
19_Member	Reactome Gene Sets	R-HSA-73864	RNA Polymerase I Transcription	-3.29599	-1.23212	1022,1108,5434,5441,7343,8350,8359,11335,54815	CDK7,CHD4,POLR2E,POLR2L,UBTF,H3C1,H4C1,CBX3,GATAD2A	9/27
19_Member	Reactome Gene Sets	R-HSA-5250924	B-WICH complex positively regulates rRNA expression	-3.12146	-1.11607	5434,5441,7913,8350,8359,10514,23451	POLR2E,POLR2L,DEK,H3C1,H4C1,MYBBP1A,SF3B1	7/18
19_Member	Reactome Gene Sets	R-HSA-5617472	Activation of anterior HOX genes in hindbrain development during early embryogenesis	-2.80659	-0.910396	5087,5432,5434,5441,8350,8359,11091	PBX1,POLR2C,POLR2E,POLR2L,H3C1,H4C1,WDR5	7/20
19_Member	Reactome Gene Sets	R-HSA-5619507	Activation of HOX genes during differentiation	-2.80659	-0.910396	5087,5432,5434,5441,8350,8359,11091	PBX1,POLR2C,POLR2E,POLR2L,H3C1,H4C1,WDR5	7/20
19_Member	Reactome Gene Sets	R-HSA-427413	NoRC negatively regulates rRNA expression	-2.53573	-0.699317	1022,5434,5441,7343,8350,8359,10284	CDK7,POLR2E,POLR2L,UBTF,H3C1,H4C1,SAP18	7/22
19_Member	GO Biological Processes	GO:0098781	ncRNA transcription	-2.49986	-0.686434	1022,5434,5441,6949,10360	CDK7,POLR2E,POLR2L,TCOF1,NPM3	5/12
19_Member	Reactome Gene Sets	R-HSA-3214815	HDACs deacetylate histones	-2.48815	-0.676001	1108,8350,8359,10284,54815,79718	CHD4,H3C1,H4C1,SAP18,GATAD2A,TBL1XR1	6/17
19_Member	Reactome Gene Sets	R-HSA-5250941	Negative epigenetic regulation of rRNA expression	-2.41382	-0.614602	1022,5434,5441,7343,8350,8359,10284	CDK7,POLR2E,POLR2L,UBTF,H3C1,H4C1,SAP18	7/23
19_Member	Reactome Gene Sets	R-HSA-73762	RNA Polymerase I Transcription Initiation	-2.34711	-0.556094	1022,1108,5434,5441,7343,54815	CDK7,CHD4,POLR2E,POLR2L,UBTF,GATAD2A	6/18
19_Member	Reactome Gene Sets	R-HSA-427389	ERCC6 (CSB) and EHMT2 (G9a) positively regulate rRNA expression	-2.16549	-0.421604	1108,8350,8359,11335,54815	CHD4,H3C1,H4C1,CBX3,GATAD2A	5/14
19_Member	WikiPathways	WP4320	Effect of progerin on genes involved in progeria	-2.02344	-0.30998	1108,8350,10951,11335,51763	CHD4,H3C1,CBX1,CBX3,INPP5K	5/15
20_Summary	GO Biological Processes	GO:0043489	RNA stabilization	-5.16186	-2.776	1153,1660,1736,2521,3183,3184,3192,9967,10492,10644,10949,54888,3182,4869,7431,8570,9775,9939,23016,1653,2597,3276,3609,4686,4691,5163,5223,5562,5591,6472,6726,6741,6949,7175,8893,9933,10657,22916,54931,55226,84271,84324,6625,23256	CIRBP,DHX9,DKC1,FUS,HNRNPC,HNRNPD,HNRNPU,THRAP3,SYNCRIP,IGF2BP2,HNRNPA0,NSUN2,HNRNPAB,NPM1,VIM,KHSRP,EIF4A3,RBM8A,EXOSC7,DDX1,GAPDH,PRMT1,ILF3,NCBP1,NCL,PDK1,PGAM1,PRKAA1,PRKDC,SHMT2,SRP9,SSB,TCOF1,TPR,EIF2B5,PUM3,KHDRBS1,NCBP2,TRMT10C,NAT10,POLDIP3,SARNP,SNRNP70,SCFD1	44/-
20_Member	GO Biological Processes	GO:0043489	RNA stabilization	-5.16186	-2.776	1153,1660,1736,2521,3183,3184,3192,9967,10492,10644,10949,54888	CIRBP,DHX9,DKC1,FUS,HNRNPC,HNRNPD,HNRNPU,THRAP3,SYNCRIP,IGF2BP2,HNRNPA0,NSUN2	12/30
20_Member	GO Biological Processes	GO:1902369	negative regulation of RNA catabolic process	-5.12561	-2.75383	1153,1660,1736,2521,3182,3183,3184,3192,9967,10492,10644,10949,54888	CIRBP,DHX9,DKC1,FUS,HNRNPAB,HNRNPC,HNRNPD,HNRNPU,THRAP3,SYNCRIP,IGF2BP2,HNRNPA0,NSUN2	13/35
20_Member	GO Biological Processes	GO:1902373	negative regulation of mRNA catabolic process	-4.51607	-2.20137	1153,1660,2521,3182,3183,3184,3192,9967,10492,10644,10949	CIRBP,DHX9,FUS,HNRNPAB,HNRNPC,HNRNPD,HNRNPU,THRAP3,SYNCRIP,IGF2BP2,HNRNPA0	11/29
20_Member	GO Biological Processes	GO:0048255	mRNA stabilization	-4.21143	-1.97649	1153,1660,2521,3183,3184,3192,9967,10492,10644,10949	CIRBP,DHX9,FUS,HNRNPC,HNRNPD,HNRNPU,THRAP3,SYNCRIP,IGF2BP2,HNRNPA0	10/26
20_Member	GO Biological Processes	GO:0061013	regulation of mRNA catabolic process	-2.85325	-0.949253	1153,1660,2521,3182,3183,3184,3192,4869,7431,8570,9775,9939,9967,10492,10644,10949,23016	CIRBP,DHX9,FUS,HNRNPAB,HNRNPC,HNRNPD,HNRNPU,NPM1,VIM,KHSRP,EIF4A3,RBM8A,THRAP3,SYNCRIP,IGF2BP2,HNRNPA0,EXOSC7	17/83
20_Member	GO Biological Processes	GO:0043487	regulation of RNA stability	-2.78504	-0.890387	1153,1660,1736,2521,3183,3184,3192,4869,7431,8570,9967,10492,10644,10949,23016,54888	CIRBP,DHX9,DKC1,FUS,HNRNPC,HNRNPD,HNRNPU,NPM1,VIM,KHSRP,THRAP3,SYNCRIP,IGF2BP2,HNRNPA0,EXOSC7,NSUN2	16/77
20_Member	GO Biological Processes	GO:0070934	CRD-mediated mRNA stabilization	-2.69962	-0.824543	1660,3184,3192,10492,10644	DHX9,HNRNPD,HNRNPU,SYNCRIP,IGF2BP2	5/11
20_Member	GO Biological Processes	GO:0034248	regulation of amide metabolic process	-2.64345	-0.781425	1153,1653,1660,2597,3184,3192,3276,3609,4686,4691,4869,5163,5223,5562,5591,6472,6726,6741,6949,7175,8893,9775,9933,9939,10492,10644,10657,22916,54931,55226,84271,84324	CIRBP,DDX1,DHX9,GAPDH,HNRNPD,HNRNPU,PRMT1,ILF3,NCBP1,NCL,NPM1,PDK1,PGAM1,PRKAA1,PRKDC,SHMT2,SRP9,SSB,TCOF1,TPR,EIF2B5,EIF4A3,PUM3,RBM8A,SYNCRIP,IGF2BP2,KHDRBS1,NCBP2,TRMT10C,NAT10,POLDIP3,SARNP	32/205
20_Member	GO Biological Processes	GO:0006417	regulation of translation	-2.50573	-0.686434	1153,1653,1660,2597,3184,3192,3276,3609,4686,4691,4869,5591,6472,6726,6741,6949,7175,8893,9775,9933,9939,10492,10644,10657,22916,54931,55226,84271,84324	CIRBP,DDX1,DHX9,GAPDH,HNRNPD,HNRNPU,PRMT1,ILF3,NCBP1,NCL,NPM1,PRKDC,SHMT2,SRP9,SSB,TCOF1,TPR,EIF2B5,EIF4A3,PUM3,RBM8A,SYNCRIP,IGF2BP2,KHDRBS1,NCBP2,TRMT10C,NAT10,POLDIP3,SARNP	29/184
20_Member	GO Biological Processes	GO:0045727	positive regulation of translation	-2.47332	-0.662439	1153,1660,3184,3192,3276,4869,5591,6741,8893,9775,10492,10657,54931,55226,84271	CIRBP,DHX9,HNRNPD,HNRNPU,PRMT1,NPM1,PRKDC,SSB,EIF2B5,EIF4A3,SYNCRIP,KHDRBS1,TRMT10C,NAT10,POLDIP3	15/75
20_Member	GO Biological Processes	GO:0031330	negative regulation of cellular catabolic process	-2.2504	-0.474867	1153,1660,1736,2521,3182,3183,3184,3192,6625,9967,10492,10644,10949,23256,54888	CIRBP,DHX9,DKC1,FUS,HNRNPAB,HNRNPC,HNRNPD,HNRNPU,SNRNP70,THRAP3,SYNCRIP,IGF2BP2,HNRNPA0,SCFD1,NSUN2	15/79
20_Member	GO Biological Processes	GO:1900152	negative regulation of nuclear-transcribed mRNA catabolic process, deadenylation-dependent decay	-2.18916	-0.430843	1660,3184,3192,10492	DHX9,HNRNPD,HNRNPU,SYNCRIP	4/9
20_Member	GO Biological Processes	GO:0043488	regulation of mRNA stability	-2.1195	-0.391601	1153,1660,2521,3183,3184,3192,4869,7431,8570,9967,10492,10644,10949,23016	CIRBP,DHX9,FUS,HNRNPC,HNRNPD,HNRNPU,NPM1,VIM,KHSRP,THRAP3,SYNCRIP,IGF2BP2,HNRNPA0,EXOSC7	14/74
20_Member	GO Biological Processes	GO:0034250	positive regulation of amide metabolic process	-2.04749	-0.328927	1153,1660,3184,3192,3276,4869,5591,6741,8893,9775,10492,10657,54931,55226,84271	CIRBP,DHX9,HNRNPD,HNRNPU,PRMT1,NPM1,PRKDC,SSB,EIF2B5,EIF4A3,SYNCRIP,KHDRBS1,TRMT10C,NAT10,POLDIP3	15/83

## Sheet: M6_enrichment
GroupID	Category	Term	Description	LogP	Log(q-value)	Genes	Symbols	InTerm_InList
1_Summary	WikiPathways	WP35	G protein signaling pathways	-4.81597	-0.642552	2771,2776,2782,2783,3845,4893,6237,10270,10672,55970,4313,6464,5742,1025,2194,5430,5437,9612,10735,157506,160,1173,1312,1739,4137,55327,80331,5906,5908,9555,9459,10313,391,3920,5770,6810,6814,7078,908,11345	GNAI2,GNAQ,GNB1,GNB2,KRAS,NRAS,RRAS,AKAP8,GNA13,GNG12,MMP2,SHC1,PTGS1,CDK9,FASN,POLR2A,POLR2H,NCOR2,STAG2,RDH10,AP2A1,AP2M1,COMT,DLG1,MAPT,LIN7C,DNAJC5,RAP1A,RAP1B,MACROH2A1,ARHGEF6,RTN3,RHOG,LAMP2,PTPN1,STX4,STXBP3,TIMP3,CCT6A,GABARAPL2	40/-
1_Member	WikiPathways	WP35	G protein signaling pathways	-4.81597	-0.642552	2771,2776,2782,2783,3845,4893,6237,10270,10672,55970	GNAI2,GNAQ,GNB1,GNB2,KRAS,NRAS,RRAS,AKAP8,GNA13,GNG12	10/32
1_Member	Canonical Pathways	M41	PID ER NONGENOMIC PATHWAY	-4.17641	-0.488232	2771,2776,2782,3845,4313,4893,6464,10672	GNAI2,GNAQ,GNB1,KRAS,MMP2,NRAS,SHC1,GNA13	8/24
1_Member	Reactome Gene Sets	R-HSA-392518	Signal amplification	-3.56443	-0.41716	2771,2776,2782,2783,10672,55970	GNAI2,GNAQ,GNB1,GNB2,GNA13,GNG12	6/16
1_Member	Reactome Gene Sets	R-HSA-428930	Thromboxane signalling through TP receptor	-3.497	-0.41716	2776,2782,2783,10672,55970	GNAQ,GNB1,GNB2,GNA13,GNG12	5/11
1_Member	Reactome Gene Sets	R-HSA-9009391	Extra-nuclear estrogen signaling	-3.41964	-0.41716	2771,2782,2783,3845,4313,4893,6464,55970	GNAI2,GNB1,GNB2,KRAS,MMP2,NRAS,SHC1,GNG12	8/30
1_Member	KEGG Pathway	hsa04726	Serotonergic synapse	-3.31395	-0.382834	2771,2776,2782,2783,3845,4893,5742,55970	GNAI2,GNAQ,GNB1,GNB2,KRAS,NRAS,PTGS1,GNG12	8/31
1_Member	Reactome Gene Sets	R-HSA-9006931	Signaling by Nuclear Receptors	-3.23478	-0.321242	1025,2194,2771,2782,2783,3845,4313,4893,5430,5437,6464,9612,10735,55970,157506	CDK9,FASN,GNAI2,GNB1,GNB2,KRAS,MMP2,NRAS,POLR2A,POLR2H,SHC1,NCOR2,STAG2,GNG12,RDH10	15/93
1_Member	Reactome Gene Sets	R-HSA-112315	Transmission across Chemical Synapses	-3.06316	-0.246236	160,1173,1312,1739,2771,2782,2783,3845,4137,4893,55327,55970,80331	AP2A1,AP2M1,COMT,DLG1,GNAI2,GNB1,GNB2,KRAS,MAPT,NRAS,LIN7C,GNG12,DNAJC5	13/77
1_Member	Reactome Gene Sets	R-HSA-8939211	ESR-mediated signaling	-3.0424	-0.241564	1025,2771,2782,2783,3845,4313,4893,5430,5437,6464,10735,55970	CDK9,GNAI2,GNB1,GNB2,KRAS,MMP2,NRAS,POLR2A,POLR2H,SHC1,STAG2,GNG12	12/68
1_Member	Reactome Gene Sets	R-HSA-456926	Thrombin signalling through proteinase activated receptors (PARs)	-2.92834	-0.189568	2776,2782,2783,10672,55970	GNAQ,GNB1,GNB2,GNA13,GNG12	5/14
1_Member	KEGG Pathway	hsa04062	Chemokine signaling pathway	-2.91406	-0.189568	2771,2776,2782,2783,3845,4893,5906,5908,6464,55970	GNAI2,GNAQ,GNB1,GNB2,KRAS,NRAS,RAP1A,RAP1B,SHC1,GNG12	10/52
1_Member	Reactome Gene Sets	R-HSA-112314	Neurotransmitter receptors and postsynaptic signal transmission	-2.91122	-0.189568	160,1173,1739,2771,2782,2783,3845,4137,4893,55327,55970	AP2A1,AP2M1,DLG1,GNAI2,GNB1,GNB2,KRAS,MAPT,NRAS,LIN7C,GNG12	11/61
1_Member	Reactome Gene Sets	R-HSA-202040	G-protein activation	-2.82629	-0.162629	2776,2782,2783,55970	GNAQ,GNB1,GNB2,GNG12	4/9
1_Member	Reactome Gene Sets	R-HSA-400042	Adrenaline,noradrenaline inhibits insulin secretion	-2.82629	-0.162629	2771,2782,2783,55970	GNAI2,GNB1,GNB2,GNG12	4/9
1_Member	KEGG Pathway	hsa04725	Cholinergic synapse	-2.77376	-0.155074	2771,2776,2782,2783,3845,4893,55970	GNAI2,GNAQ,GNB1,GNB2,KRAS,NRAS,GNG12	7/29
1_Member	KEGG Pathway	hsa05034	Alcoholism	-2.76758	-0.155074	2771,2782,2783,3845,4893,6464,9555,55970	GNAI2,GNB1,GNB2,KRAS,NRAS,SHC1,MACROH2A1,GNG12	8/37
1_Member	Reactome Gene Sets	R-HSA-392170	ADP signalling through P2Y purinoceptor 12	-2.6263	-0.0595464	2771,2782,2783,55970	GNAI2,GNB1,GNB2,GNG12	4/10
1_Member	Reactome Gene Sets	R-HSA-8964616	G beta:gamma signalling through CDC42	-2.6263	-0.0595464	2782,2783,9459,55970	GNB1,GNB2,ARHGEF6,GNG12	4/10
1_Member	Reactome Gene Sets	R-HSA-977444	GABA B receptor activation	-2.6263	-0.0595464	2771,2782,2783,55970	GNAI2,GNB1,GNB2,GNG12	4/10
1_Member	Reactome Gene Sets	R-HSA-991365	Activation of GABAB receptors	-2.6263	-0.0595464	2771,2782,2783,55970	GNAI2,GNB1,GNB2,GNG12	4/10
1_Member	Reactome Gene Sets	R-HSA-112316	Neuronal System	-2.5766	-0.0240838	160,1173,1312,1739,2771,2782,2783,3845,4137,4893,10313,55327,55970,80331	AP2A1,AP2M1,COMT,DLG1,GNAI2,GNB1,GNB2,KRAS,MAPT,NRAS,RTN3,LIN7C,GNG12,DNAJC5	14/97
1_Member	WikiPathways	WP3929	Chemokine signaling pathway	-2.46585	0	2771,2782,2783,3845,4893,5906,5908,6464,55970	GNAI2,GNB1,GNB2,KRAS,NRAS,RAP1A,RAP1B,SHC1,GNG12	9/50
1_Member	Reactome Gene Sets	R-HSA-418592	ADP signalling through P2Y purinoceptor 1	-2.45181	0	2776,2782,2783,55970	GNAQ,GNB1,GNB2,GNG12	4/11
1_Member	Reactome Gene Sets	R-HSA-451326	Activation of kainate receptors upon glutamate binding	-2.45181	0	1739,2782,2783,55970	DLG1,GNB1,GNB2,GNG12	4/11
1_Member	Reactome Gene Sets	R-HSA-977443	GABA receptor activation	-2.45181	0	2771,2782,2783,55970	GNAI2,GNB1,GNB2,GNG12	4/11
1_Member	Reactome Gene Sets	R-HSA-9634597	GPER1 signaling	-2.3873	0	2771,2782,2783,6464,55970	GNAI2,GNB1,GNB2,SHC1,GNG12	5/18
1_Member	KEGG Pathway	hsa04371	Apelin signaling pathway	-2.29003	0	2771,2776,2782,2783,3845,4893,6237,10672,55970	GNAI2,GNAQ,GNB1,GNB2,KRAS,NRAS,RRAS,GNA13,GNG12	9/53
1_Member	Reactome Gene Sets	R-HSA-418555	G alpha (s) signalling events	-2.27718	0	2771,2782,2783,6464,55970	GNAI2,GNB1,GNB2,SHC1,GNG12	5/19
1_Member	KEGG Pathway	hsa04926	Relaxin signaling pathway	-2.27204	0	2771,2782,2783,3845,4313,4893,6464,55970	GNAI2,GNB1,GNB2,KRAS,MMP2,NRAS,SHC1,GNG12	8/44
1_Member	Reactome Gene Sets	R-HSA-76002	Platelet activation, signaling and aggregation	-2.18754	0	391,2771,2776,2782,2783,3920,5770,5906,5908,6464,6810,6814,7078,10672,55970	RHOG,GNAI2,GNAQ,GNB1,GNB2,LAMP2,PTPN1,RAP1A,RAP1B,SHC1,STX4,STXBP3,TIMP3,GNA13,GNG12	15/118
1_Member	Reactome Gene Sets	R-HSA-6814122	Cooperation of PDCL (PhLP1) and TRiC/CCT in G-protein beta folding	-2.1747	0	908,2776,2782,2783,55970	CCT6A,GNAQ,GNB1,GNB2,GNG12	5/20
1_Member	KEGG Pathway	hsa04727	GABAergic synapse	-2.1747	0	2771,2782,2783,11345,55970	GNAI2,GNB1,GNB2,GABARAPL2,GNG12	5/20
1_Member	Reactome Gene Sets	R-HSA-397795	G-protein beta:gamma signalling	-2.15949	0	2782,2783,9459,55970	GNB1,GNB2,ARHGEF6,GNG12	4/13
1_Member	Reactome Gene Sets	R-HSA-418597	G alpha (z) signalling events	-2.15949	0	2771,2782,2783,55970	GNAI2,GNB1,GNB2,GNG12	4/13
1_Member	KEGG Pathway	hsa05032	Morphine addiction	-2.15949	0	2771,2782,2783,55970	GNAI2,GNB1,GNB2,GNG12	4/13
1_Member	Reactome Gene Sets	R-HSA-1296041	Activation of G protein gated Potassium channels	-2.14889	0	2782,2783,55970	GNB1,GNB2,GNG12	3/7
1_Member	Reactome Gene Sets	R-HSA-1296059	G protein gated Potassium channels	-2.14889	0	2782,2783,55970	GNB1,GNB2,GNG12	3/7
1_Member	Reactome Gene Sets	R-HSA-1296065	Inwardly rectifying K+ channels	-2.14889	0	2782,2783,55970	GNB1,GNB2,GNG12	3/7
1_Member	Reactome Gene Sets	R-HSA-392851	Prostacyclin signalling through prostacyclin receptor	-2.14889	0	2782,2783,55970	GNB1,GNB2,GNG12	3/7
1_Member	Reactome Gene Sets	R-HSA-420092	Glucagon-type ligand receptors	-2.14889	0	2782,2783,55970	GNB1,GNB2,GNG12	3/7
1_Member	Reactome Gene Sets	R-HSA-8964315	G beta:gamma signalling through BTK	-2.14889	0	2782,2783,55970	GNB1,GNB2,GNG12	3/7
1_Member	Reactome Gene Sets	R-HSA-997272	Inhibition of voltage gated Ca2+ channels via Gbeta/gamma subunits	-2.14889	0	2782,2783,55970	GNB1,GNB2,GNG12	3/7
1_Member	Reactome Gene Sets	R-HSA-422356	Regulation of insulin secretion	-2.09193	0	2771,2776,2782,2783,5906,55970	GNAI2,GNAQ,GNB1,GNB2,RAP1A,GNG12	6/29
1_Member	Reactome Gene Sets	R-HSA-9660821	ADORA2B mediated anti-inflammatory cytokines production	-2.03502	0	2771,2782,2783,55970	GNAI2,GNB1,GNB2,GNG12	4/14
2_Summary	GO Biological Processes	GO:0071786	endoplasmic reticulum tubular network organization	-4.68642	-0.642552	10313,10890,51062,57142,162427,221035,7905,9217,23023,57488	RTN3,RAB10,ATL1,RTN4,RETREG3,REEP3,REEP5,VAPB,TMCC1,ESYT2	10/-
2_Member	GO Biological Processes	GO:0071786	endoplasmic reticulum tubular network organization	-4.68642	-0.642552	10313,10890,51062,57142,162427,221035	RTN3,RAB10,ATL1,RTN4,RETREG3,REEP3	6/11
2_Member	GO Biological Processes	GO:0090158	endoplasmic reticulum membrane organization	-2.82629	-0.162629	7905,9217,51062,57142	REEP5,VAPB,ATL1,RTN4	4/9
2_Member	GO Biological Processes	GO:0007029	endoplasmic reticulum organization	-2.59911	-0.0395392	7905,9217,10313,10890,23023,51062,57142,57488,162427,221035	REEP5,VAPB,RTN3,RAB10,TMCC1,ATL1,RTN4,ESYT2,RETREG3,REEP3	10/57
3_Summary	GO Biological Processes	GO:0006206	pyrimidine nucleobase metabolic process	-4.16338	-0.488232	790,1503,1723,1806,6240,56474,2618,4907,8623,159,4521,1739	CAD,CTPS1,DHODH,DPYD,RRM1,CTPS2,GART,NT5E,ASMTL,ADSS2,NUDT1,DLG1	12/-
3_Member	GO Biological Processes	GO:0006206	pyrimidine nucleobase metabolic process	-4.16338	-0.488232	790,1503,1723,1806,6240,56474	CAD,CTPS1,DHODH,DPYD,RRM1,CTPS2	6/13
3_Member	GO Biological Processes	GO:0009112	nucleobase metabolic process	-3.43601	-0.41716	790,1503,1723,1806,2618,6240,56474	CAD,CTPS1,DHODH,DPYD,GART,RRM1,CTPS2	7/23
3_Member	KEGG Pathway	hsa00240	Pyrimidine metabolism	-3.21294	-0.319491	790,1503,1723,1806,4907,6240,8623,56474	CAD,CTPS1,DHODH,DPYD,NT5E,RRM1,ASMTL,CTPS2	8/32
3_Member	GO Biological Processes	GO:0019856	pyrimidine nucleobase biosynthetic process	-3.05966	-0.246236	790,1503,1723,56474	CAD,CTPS1,DHODH,CTPS2	4/8
3_Member	GO Biological Processes	GO:0009218	pyrimidine ribonucleotide metabolic process	-2.7749	-0.155074	790,1503,1723,1806,56474	CAD,CTPS1,DHODH,DPYD,CTPS2	5/15
3_Member	GO Biological Processes	GO:0046112	nucleobase biosynthetic process	-2.7749	-0.155074	790,1503,1723,2618,56474	CAD,CTPS1,DHODH,GART,CTPS2	5/15
3_Member	Reactome Gene Sets	R-HSA-15869	Metabolism of nucleotides	-2.376	0	159,790,1503,1723,1806,2618,4521,4907,6240,56474	ADSS2,CAD,CTPS1,DHODH,DPYD,GART,NUDT1,NT5E,RRM1,CTPS2	10/61
3_Member	GO Biological Processes	GO:0009220	pyrimidine ribonucleotide biosynthetic process	-2.29748	0	790,1503,1723,56474	CAD,CTPS1,DHODH,CTPS2	4/12
3_Member	Reactome Gene Sets	R-HSA-8956320	Nucleotide biosynthesis	-2.15949	0	159,790,1723,2618	ADSS2,CAD,DHODH,GART	4/13
3_Member	GO Biological Processes	GO:0009209	pyrimidine ribonucleoside triphosphate biosynthetic process	-2.14889	0	790,1503,56474	CAD,CTPS1,CTPS2	3/7
3_Member	GO Biological Processes	GO:0046049	UMP metabolic process	-2.14889	0	790,1723,1806	CAD,DHODH,DPYD	3/7
3_Member	WikiPathways	WP4225	Pyrimidine metabolism and related diseases	-2.03502	0	790,1723,1806,6240	CAD,DHODH,DPYD,RRM1	4/14
3_Member	GO Biological Processes	GO:0009161	ribonucleoside monophosphate metabolic process	-2.01432	0	159,790,1723,1739,1806,2618,4907	ADSS2,CAD,DHODH,DLG1,DPYD,GART,NT5E	7/39
4_Summary	Reactome Gene Sets	R-HSA-6806834	Signaling by MET	-4.13416	-0.488232	382,3845,3913,3915,4893,5770,5906,5908,6464,10048,50509,2782,2783,5868,5921,6237,55970,391,10755,8660,1029,1545,4363,6624,7078,7430,5430,5437,7072,160,1173,5796,7058,23385	ARF6,KRAS,LAMB2,LAMC1,NRAS,PTPN1,RAP1A,RAP1B,SHC1,RANBP9,COL5A3,GNB1,GNB2,RAB5A,RASA1,RRAS,GNG12,RHOG,GIPC1,IRS2,CDKN2A,CYP1B1,ABCC1,FSCN1,TIMP3,EZR,POLR2A,POLR2H,TIA1,AP2A1,AP2M1,PTPRK,THBS2,NCSTN	34/-
4_Member	Reactome Gene Sets	R-HSA-6806834	Signaling by MET	-4.13416	-0.488232	382,3845,3913,3915,4893,5770,5906,5908,6464,10048,50509	ARF6,KRAS,LAMB2,LAMC1,NRAS,PTPN1,RAP1A,RAP1B,SHC1,RANBP9,COL5A3	11/45
4_Member	WikiPathways	WP4223	Ras signaling	-3.86253	-0.41716	382,2782,2783,3845,4893,5868,5906,5908,5921,6237,6464,55970	ARF6,GNB1,GNB2,KRAS,NRAS,RAB5A,RAP1A,RAP1B,RASA1,RRAS,SHC1,GNG12	12/56
4_Member	KEGG Pathway	hsa04014	Ras signaling pathway	-3.63435	-0.41716	382,2782,2783,3845,4893,5868,5906,5908,5921,6237,6464,55970	ARF6,GNB1,GNB2,KRAS,NRAS,RAB5A,RAP1A,RAP1B,RASA1,RRAS,SHC1,GNG12	12/59
4_Member	Canonical Pathways	M187	PID TRKR PATHWAY	-3.41964	-0.41716	391,3845,4893,5906,5908,5921,6464,10755	RHOG,KRAS,NRAS,RAP1A,RAP1B,RASA1,SHC1,GIPC1	8/30
4_Member	Reactome Gene Sets	R-HSA-8851805	MET activates RAS signaling	-3.33874	-0.382834	3845,4893,6464,10048	KRAS,NRAS,SHC1,RANBP9	4/7
4_Member	Reactome Gene Sets	R-HSA-9027284	Erythropoietin activates RAS	-3.05966	-0.246236	3845,4893,6464,8660	KRAS,NRAS,SHC1,IRS2	4/8
4_Member	Reactome Gene Sets	R-HSA-9006335	Signaling by Erythropoietin	-2.82629	-0.162629	3845,4893,6464,8660	KRAS,NRAS,SHC1,IRS2	4/9
4_Member	Canonical Pathways	M62	PID EPHB FWD PATHWAY	-2.77376	-0.155074	3845,4893,5906,5908,5921,6237,6464	KRAS,NRAS,RAP1A,RAP1B,RASA1,RRAS,SHC1	7/29
4_Member	Reactome Gene Sets	R-HSA-2404192	Signaling by Type 1 Insulin-like Growth Factor 1 Receptor (IGF1R)	-2.45181	0	3845,4893,6464,8660	KRAS,NRAS,SHC1,IRS2	4/11
4_Member	Reactome Gene Sets	R-HSA-2428924	IGF1R signaling cascade	-2.45181	0	3845,4893,6464,8660	KRAS,NRAS,SHC1,IRS2	4/11
4_Member	Reactome Gene Sets	R-HSA-112412	SOS-mediated signalling	-2.37139	0	3845,4893,8660	KRAS,NRAS,IRS2	3/6
4_Member	Reactome Gene Sets	R-HSA-1250347	SHC1 events in ERBB4 signaling	-2.37139	0	3845,4893,6464	KRAS,NRAS,SHC1	3/6
4_Member	Reactome Gene Sets	R-HSA-2428933	SHC-related events triggered by IGF1R	-2.37139	0	3845,4893,6464	KRAS,NRAS,SHC1	3/6
4_Member	Reactome Gene Sets	R-HSA-9026519	Activated NTRK2 signals through RAS	-2.37139	0	3845,4893,6464	KRAS,NRAS,SHC1	3/6
4_Member	Reactome Gene Sets	R-HSA-9034864	Activated NTRK3 signals through RAS	-2.37139	0	3845,4893,6464	KRAS,NRAS,SHC1	3/6
4_Member	KEGG Pathway	hsa05206	MicroRNAs in cancer	-2.32375	0	1029,1545,3845,4363,4893,6464,6624,7078,7430,8660	CDKN2A,CYP1B1,KRAS,ABCC1,NRAS,SHC1,FSCN1,TIMP3,EZR,IRS2	10/62
4_Member	Reactome Gene Sets	R-HSA-190236	Signaling by FGFR	-2.20974	0	3845,4893,5430,5437,6464,7072,10755	KRAS,NRAS,POLR2A,POLR2H,SHC1,TIA1,GIPC1	7/36
4_Member	Canonical Pathways	M141	PID PI3KCI PATHWAY	-2.15949	0	382,3845,4893,5906	ARF6,KRAS,NRAS,RAP1A	4/13
4_Member	Reactome Gene Sets	R-HSA-74751	Insulin receptor signalling cascade	-2.15949	0	3845,4893,6464,8660	KRAS,NRAS,SHC1,IRS2	4/13
4_Member	Reactome Gene Sets	R-HSA-180336	SHC1 events in EGFR signaling	-2.14889	0	3845,4893,6464	KRAS,NRAS,SHC1	3/7
4_Member	Reactome Gene Sets	R-HSA-210993	Tie2 Signaling	-2.14889	0	3845,4893,6464	KRAS,NRAS,SHC1	3/7
4_Member	Reactome Gene Sets	R-HSA-5654688	SHC-mediated cascade:FGFR1	-2.14889	0	3845,4893,6464	KRAS,NRAS,SHC1	3/7
4_Member	Reactome Gene Sets	R-HSA-5654699	SHC-mediated cascade:FGFR2	-2.14889	0	3845,4893,6464	KRAS,NRAS,SHC1	3/7
4_Member	Reactome Gene Sets	R-HSA-5654704	SHC-mediated cascade:FGFR3	-2.14889	0	3845,4893,6464	KRAS,NRAS,SHC1	3/7
4_Member	Reactome Gene Sets	R-HSA-5654719	SHC-mediated cascade:FGFR4	-2.14889	0	3845,4893,6464	KRAS,NRAS,SHC1	3/7
4_Member	Reactome Gene Sets	R-HSA-9006934	Signaling by Receptor Tyrosine Kinases	-2.08327	0	160,382,1173,3845,3913,3915,4893,5430,5437,5770,5796,5906,5908,5921,6464,7058,7072,8660,10048,10755,23385,50509	AP2A1,ARF6,AP2M1,KRAS,LAMB2,LAMC1,NRAS,POLR2A,POLR2H,PTPN1,PTPRK,RAP1A,RAP1B,RASA1,SHC1,THBS2,TIA1,IRS2,RANBP9,GIPC1,NCSTN,COL5A3	22/204
5_Summary	GO Biological Processes	GO:0140352	export from cell	-3.85137	-0.41716	821,1312,4053,4204,4363,5048,5906,5908,6400,6810,6814,10755,10890,11031,55207,55327,60684,80331,140606,201475,376497,790,9612,1739,2771,2776,2782,9294,10160	CANX,COMT,LTBP2,MECP2,ABCC1,PAFAH1B1,RAP1A,RAP1B,SEL1L,STX4,STXBP3,GIPC1,RAB10,RAB31,ARL8B,LIN7C,TRAPPC11,DNAJC5,SELENOM,RAB12,SLC27A1,CAD,NCOR2,DLG1,GNAI2,GNAQ,GNB1,S1PR2,FARP1	29/-
5_Member	GO Biological Processes	GO:0140352	export from cell	-3.85137	-0.41716	821,1312,4053,4204,4363,5048,5906,5908,6400,6810,6814,10755,10890,11031,55207,55327,60684,80331,140606,201475,376497	CANX,COMT,LTBP2,MECP2,ABCC1,PAFAH1B1,RAP1A,RAP1B,SEL1L,STX4,STXBP3,GIPC1,RAB10,RAB31,ARL8B,LIN7C,TRAPPC11,DNAJC5,SELENOM,RAB12,SLC27A1	21/140
5_Member	GO Biological Processes	GO:0046903	secretion	-3.54743	-0.41716	790,821,1312,4053,4204,5048,5906,5908,6400,6810,6814,9612,10755,10890,11031,55207,55327,60684,80331,140606,201475	CAD,CANX,COMT,LTBP2,MECP2,PAFAH1B1,RAP1A,RAP1B,SEL1L,STX4,STXBP3,NCOR2,GIPC1,RAB10,RAB31,ARL8B,LIN7C,TRAPPC11,DNAJC5,SELENOM,RAB12	21/147
5_Member	GO Biological Processes	GO:0032940	secretion by cell	-3.5181	-0.41716	821,1312,4053,4204,5048,5906,5908,6400,6810,6814,10755,10890,11031,55207,55327,60684,80331,140606,201475	CANX,COMT,LTBP2,MECP2,PAFAH1B1,RAP1A,RAP1B,SEL1L,STX4,STXBP3,GIPC1,RAB10,RAB31,ARL8B,LIN7C,TRAPPC11,DNAJC5,SELENOM,RAB12	19/127
5_Member	GO Biological Processes	GO:0099536	synaptic signaling	-3.20056	-0.319491	1312,1739,2771,2776,2782,4204,5048,5906,6814,9294,10160,10755,55327,80331	COMT,DLG1,GNAI2,GNAQ,GNB1,MECP2,PAFAH1B1,RAP1A,STXBP3,S1PR2,FARP1,GIPC1,LIN7C,DNAJC5	14/84
5_Member	GO Biological Processes	GO:0099537	trans-synaptic signaling	-2.36766	0	1312,1739,4204,5048,5906,6814,9294,10160,10755,55327,80331	COMT,DLG1,MECP2,PAFAH1B1,RAP1A,STXBP3,S1PR2,FARP1,GIPC1,LIN7C,DNAJC5	11/71
5_Member	GO Biological Processes	GO:0007268	chemical synaptic transmission	-2.12737	0	1312,1739,4204,5048,5906,6814,9294,10755,55327,80331	COMT,DLG1,MECP2,PAFAH1B1,RAP1A,STXBP3,S1PR2,GIPC1,LIN7C,DNAJC5	10/66
5_Member	GO Biological Processes	GO:0098916	anterograde trans-synaptic signaling	-2.12737	0	1312,1739,4204,5048,5906,6814,9294,10755,55327,80331	COMT,DLG1,MECP2,PAFAH1B1,RAP1A,STXBP3,S1PR2,GIPC1,LIN7C,DNAJC5	10/66
5_Member	GO Biological Processes	GO:0006887	exocytosis	-2.0548	0	5906,5908,6810,6814,10890,11031,55207,55327,60684,80331,201475	RAP1A,RAP1B,STX4,STXBP3,RAB10,RAB31,ARL8B,LIN7C,TRAPPC11,DNAJC5,RAB12	11/78
5_Member	GO Biological Processes	GO:0045055	regulated exocytosis	-2.01432	0	5906,5908,6814,10890,11031,55207,80331	RAP1A,RAP1B,STXBP3,RAB10,RAB31,ARL8B,DNAJC5	7/39
6_Summary	GO Biological Processes	GO:0071320	cellular response to cAMP	-3.74522	-0.41716	1545,3488,5906,5908,7430,29904,2771,6814,10079,159,790,4907,5983,5912,2194,5868,6810,9367,201475	CYP1B1,IGFBP5,RAP1A,RAP1B,EZR,EEF2K,GNAI2,STXBP3,ATP9A,ADSS2,CAD,NT5E,RFC3,RAP2B,FASN,RAB5A,STX4,RAB9A,RAB12	19/-
6_Member	GO Biological Processes	GO:0071320	cellular response to cAMP	-3.74522	-0.41716	1545,3488,5906,5908,7430,29904	CYP1B1,IGFBP5,RAP1A,RAP1B,EZR,EEF2K	6/15
6_Member	GO Biological Processes	GO:1903306	negative regulation of regulated secretory pathway	-3.68472	-0.41716	2771,5906,5908,6814	GNAI2,RAP1A,RAP1B,STXBP3	4/6
6_Member	GO Biological Processes	GO:0045955	negative regulation of calcium ion-dependent exocytosis	-3.61038	-0.41716	2771,5908,6814	GNAI2,RAP1B,STXBP3	3/3
6_Member	GO Biological Processes	GO:0045920	negative regulation of exocytosis	-3.497	-0.41716	2771,5906,5908,6814,10079	GNAI2,RAP1A,RAP1B,STXBP3,ATP9A	5/11
6_Member	GO Biological Processes	GO:0014074	response to purine-containing compound	-3.18727	-0.319491	159,790,1545,3488,4907,5906,5908,7430,29904	ADSS2,CAD,CYP1B1,IGFBP5,NT5E,RAP1A,RAP1B,EZR,EEF2K	9/40
6_Member	GO Biological Processes	GO:0046683	response to organophosphorus	-2.93484	-0.189568	1545,3488,4907,5906,5908,5983,7430,29904	CYP1B1,IGFBP5,NT5E,RAP1A,RAP1B,RFC3,EZR,EEF2K	8/35
6_Member	GO Biological Processes	GO:0051591	response to cAMP	-2.52454	0	1545,3488,5906,5908,7430,29904	CYP1B1,IGFBP5,RAP1A,RAP1B,EZR,EEF2K	6/24
6_Member	GO Biological Processes	GO:0032486	Rap protein signal transduction	-2.37139	0	5906,5908,5912	RAP1A,RAP1B,RAP2B	3/6
6_Member	GO Biological Processes	GO:0061028	establishment of endothelial barrier	-2.03502	0	2194,5906,5908,7430	FASN,RAP1A,RAP1B,EZR	4/14
6_Member	GO Biological Processes	GO:0017157	regulation of exocytosis	-2.02871	0	2771,5868,5906,5908,6810,6814,9367,10079,201475	GNAI2,RAB5A,RAP1A,RAP1B,STX4,STXBP3,RAB9A,ATP9A,RAB12	9/58
6_Member	GO Biological Processes	GO:1903305	regulation of regulated secretory pathway	-2.01795	0	2771,5868,5906,5908,6810,6814	GNAI2,RAB5A,RAP1A,RAP1B,STX4,STXBP3	6/30
7_Summary	Canonical Pathways	M155	PID S1P META PATHWAY	-3.73745	-0.41716	2771,2776,4363,9294,10672,2782,5064,1312,23385	GNAI2,GNAQ,ABCC1,S1PR2,GNA13,GNB1,PALM,COMT,NCSTN	9/-
7_Member	Canonical Pathways	M155	PID S1P META PATHWAY	-3.73745	-0.41716	2771,2776,4363,9294,10672	GNAI2,GNAQ,ABCC1,S1PR2,GNA13	5/10
7_Member	GO Biological Processes	GO:0007189	adenylate cyclase-activating G protein-coupled receptor signaling pathway	-2.92834	-0.189568	2771,2776,2782,9294,10672	GNAI2,GNAQ,GNB1,S1PR2,GNA13	5/14
7_Member	GO Biological Processes	GO:0007188	adenylate cyclase-modulating G protein-coupled receptor signaling pathway	-2.42843	0	2771,2776,2782,5064,9294,10672	GNAI2,GNAQ,GNB1,PALM,S1PR2,GNA13	6/25
7_Member	GO Biological Processes	GO:1903350	response to dopamine	-2.15949	0	1312,2776,2782,23385	COMT,GNAQ,GNB1,NCSTN	4/13
7_Member	GO Biological Processes	GO:0007213	G protein-coupled acetylcholine receptor signaling pathway	-2.14889	0	2771,2776,2782	GNAI2,GNAQ,GNB1	3/7
7_Member	GO Biological Processes	GO:0071867	response to monoamine	-2.03502	0	1312,2776,2782,23385	COMT,GNAQ,GNB1,NCSTN	4/14
7_Member	GO Biological Processes	GO:0071869	response to catecholamine	-2.03502	0	1312,2776,2782,23385	COMT,GNAQ,GNB1,NCSTN	4/14
7_Member	Canonical Pathways	M268	PID S1P S1P2 PATHWAY	-2.03502	0	2771,2776,9294,10672	GNAI2,GNAQ,S1PR2,GNA13	4/14
8_Summary	GO Biological Processes	GO:0043622	cortical microtubule organization	-3.61038	-0.41716	1739,5048,7430,1155,4137,11261,382,391,2040,6810,10160,3301,5770,5859,10048,221496	DLG1,PAFAH1B1,EZR,TBCB,MAPT,CHP1,ARF6,RHOG,STOM,STX4,FARP1,DNAJA1,PTPN1,QARS1,RANBP9,LEMD2	16/-
8_Member	GO Biological Processes	GO:0043622	cortical microtubule organization	-3.61038	-0.41716	1739,5048,7430	DLG1,PAFAH1B1,EZR	3/3
8_Member	GO Biological Processes	GO:0051660	establishment of centrosome localization	-2.65181	-0.0595464	1739,5048,7430	DLG1,PAFAH1B1,EZR	3/5
8_Member	GO Biological Processes	GO:0031122	cytoplasmic microtubule organization	-2.52454	0	1155,1739,4137,5048,7430,11261	TBCB,DLG1,MAPT,PAFAH1B1,EZR,CHP1	6/24
8_Member	GO Biological Processes	GO:1905477	positive regulation of protein localization to membrane	-2.21071	0	382,391,1739,2040,6810,7430,10160,11261	ARF6,RHOG,DLG1,STOM,STX4,EZR,FARP1,CHP1	8/45
8_Member	GO Biological Processes	GO:0043409	negative regulation of MAPK cascade	-2.09399	0	1739,3301,5048,5770,5859,7430,10048,221496	DLG1,DNAJA1,PAFAH1B1,PTPN1,QARS1,EZR,RANBP9,LEMD2	8/47
9_Summary	GO Biological Processes	GO:0007264	small GTPase-mediated signal transduction	-3.4669	-0.41716	391,1029,2782,3845,4893,4924,5906,5908,5912,6237,9367,10160,10435,10672,11261,64121,201475	RHOG,CDKN2A,GNB1,KRAS,NRAS,NUCB1,RAP1A,RAP1B,RAP2B,RRAS,RAB9A,FARP1,CDC42EP2,GNA13,CHP1,RRAGC,RAB12	17/-
9_Member	GO Biological Processes	GO:0007264	small GTPase-mediated signal transduction	-3.4669	-0.41716	391,1029,2782,3845,4893,4924,5906,5908,5912,6237,9367,10160,10435,10672,11261,64121,201475	RHOG,CDKN2A,GNB1,KRAS,NRAS,NUCB1,RAP1A,RAP1B,RAP2B,RRAS,RAB9A,FARP1,CDC42EP2,GNA13,CHP1,RRAGC,RAB12	17/108
10_Summary	GO Biological Processes	GO:0071417	cellular response to organonitrogen compound	-3.33261	-0.382834	1312,1545,2776,2782,3488,4204,4313,4363,5770,5906,5908,6464,7430,8660,10542,10890,11031,23385,29904,55004,64121,84709,94056,376497,2771,81035	COMT,CYP1B1,GNAQ,GNB1,IGFBP5,MECP2,MMP2,ABCC1,PTPN1,RAP1A,RAP1B,SHC1,EZR,IRS2,LAMTOR5,RAB10,RAB31,NCSTN,EEF2K,LAMTOR1,RRAGC,MGARP,SYAP1,SLC27A1,GNAI2,COLEC12	26/-
10_Member	GO Biological Processes	GO:0071417	cellular response to organonitrogen compound	-3.33261	-0.382834	1312,1545,2776,2782,3488,4204,4313,4363,5770,5906,5908,6464,7430,8660,10542,10890,11031,23385,29904,55004,64121,84709,94056,376497	COMT,CYP1B1,GNAQ,GNB1,IGFBP5,MECP2,MMP2,ABCC1,PTPN1,RAP1A,RAP1B,SHC1,EZR,IRS2,LAMTOR5,RAB10,RAB31,NCSTN,EEF2K,LAMTOR1,RRAGC,MGARP,SYAP1,SLC27A1	24/185
10_Member	GO Biological Processes	GO:1901699	cellular response to nitrogen compound	-3.31276	-0.382834	1312,1545,2771,2776,2782,3488,4204,4313,4363,5770,5906,5908,6464,7430,8660,10542,10890,11031,23385,29904,55004,64121,81035,84709,94056,376497	COMT,CYP1B1,GNAI2,GNAQ,GNB1,IGFBP5,MECP2,MMP2,ABCC1,PTPN1,RAP1A,RAP1B,SHC1,EZR,IRS2,LAMTOR5,RAB10,RAB31,NCSTN,EEF2K,LAMTOR1,RRAGC,COLEC12,MGARP,SYAP1,SLC27A1	26/208
11_Summary	GO Biological Processes	GO:0033673	negative regulation of kinase activity	-3.10188	-0.248334	1029,2776,3301,4137,5770,5859,7070,8660,9555,10527,11261,8815	CDKN2A,GNAQ,DNAJA1,MAPT,PTPN1,QARS1,THY1,IRS2,MACROH2A1,IPO7,CHP1,BANF1	12/-
11_Member	GO Biological Processes	GO:0033673	negative regulation of kinase activity	-3.10188	-0.248334	1029,2776,3301,4137,5770,5859,7070,8660,9555,10527,11261	CDKN2A,GNAQ,DNAJA1,MAPT,PTPN1,QARS1,THY1,IRS2,MACROH2A1,IPO7,CHP1	11/58
11_Member	GO Biological Processes	GO:0051348	negative regulation of transferase activity	-2.92683	-0.189568	1029,2776,3301,4137,5770,5859,7070,8660,8815,9555,10527,11261	CDKN2A,GNAQ,DNAJA1,MAPT,PTPN1,QARS1,THY1,IRS2,BANF1,MACROH2A1,IPO7,CHP1	12/70
11_Member	GO Biological Processes	GO:0006469	negative regulation of protein kinase activity	-2.23477	0	1029,2776,3301,5770,5859,7070,9555,10527,11261	CDKN2A,GNAQ,DNAJA1,PTPN1,QARS1,THY1,MACROH2A1,IPO7,CHP1	9/54
12_Summary	Reactome Gene Sets	R-HSA-9007101	Rab regulation of trafficking	-2.91406	-0.189568	382,5868,9367,10890,11031,11345,60684,64786,83874,201475	ARF6,RAB5A,RAB9A,RAB10,RAB31,GABARAPL2,TRAPPC11,TBC1D15,TBC1D10A,RAB12	10/-
12_Member	Reactome Gene Sets	R-HSA-9007101	Rab regulation of trafficking	-2.91406	-0.189568	382,5868,9367,10890,11031,11345,60684,64786,83874,201475	ARF6,RAB5A,RAB9A,RAB10,RAB31,GABARAPL2,TRAPPC11,TBC1D15,TBC1D10A,RAB12	10/52
13_Summary	GO Biological Processes	GO:0006869	lipid transport	-2.85232	-0.162629	123,950,1312,1376,4363,5947,9217,10079,26020,55207,57488,79065,140606,286410,376497	PLIN2,SCARB2,COMT,CPT2,ABCC1,RBP1,VAPB,ATP9A,LRP10,ARL8B,ESYT2,ATG9A,SELENOM,ATP11C,SLC27A1	15/-
13_Member	GO Biological Processes	GO:0006869	lipid transport	-2.85232	-0.162629	123,950,1312,1376,4363,5947,9217,10079,26020,55207,57488,79065,140606,286410,376497	PLIN2,SCARB2,COMT,CPT2,ABCC1,RBP1,VAPB,ATP9A,LRP10,ARL8B,ESYT2,ATG9A,SELENOM,ATP11C,SLC27A1	15/101
13_Member	GO Biological Processes	GO:0045332	phospholipid translocation	-2.45181	0	4363,10079,79065,286410	ABCC1,ATP9A,ATG9A,ATP11C	4/11
13_Member	GO Biological Processes	GO:0034204	lipid translocation	-2.29748	0	4363,10079,79065,286410	ABCC1,ATP9A,ATG9A,ATP11C	4/12
13_Member	GO Biological Processes	GO:0010876	lipid localization	-2.29232	0	123,950,1312,1376,4363,5947,9217,10079,26020,55207,57488,79065,140606,286410,376497	PLIN2,SCARB2,COMT,CPT2,ABCC1,RBP1,VAPB,ATP9A,LRP10,ARL8B,ESYT2,ATG9A,SELENOM,ATP11C,SLC27A1	15/115
13_Member	GO Biological Processes	GO:0097035	regulation of membrane lipid distribution	-2.15949	0	4363,10079,79065,286410	ABCC1,ATP9A,ATG9A,ATP11C	4/13
14_Summary	GO Biological Processes	GO:0007632	visual behavior	-2.82629	-0.162629	1312,3845,4204,83658	COMT,KRAS,MECP2,DYNLRB1	4/-
14_Member	GO Biological Processes	GO:0007632	visual behavior	-2.82629	-0.162629	1312,3845,4204,83658	COMT,KRAS,MECP2,DYNLRB1	4/9
15_Summary	GO Biological Processes	GO:0022604	regulation of cell morphogenesis	-2.79952	-0.155074	391,1739,4204,5048,5064,5361,5921,7430,10435,10672,23499,23654,29904,113251,2803,4137,3845,7058,7070,8882,51726,57142,222223	RHOG,DLG1,MECP2,PAFAH1B1,PALM,PLXNA1,RASA1,EZR,CDC42EP2,GNA13,MACF1,PLXNB2,EEF2K,LARP4,GOLGA4,MAPT,KRAS,THBS2,THY1,ZPR1,DNAJB11,RTN4,ELAPOR2	23/-
15_Member	GO Biological Processes	GO:0022604	regulation of cell morphogenesis	-2.79952	-0.155074	391,1739,4204,5048,5064,5361,5921,7430,10435,10672,23499,23654,29904,113251	RHOG,DLG1,MECP2,PAFAH1B1,PALM,PLXNA1,RASA1,EZR,CDC42EP2,GNA13,MACF1,PLXNB2,EEF2K,LARP4	14/92
15_Member	GO Biological Processes	GO:0050772	positive regulation of axonogenesis	-2.33753	0	2803,4137,5048,5361,23499,23654	GOLGA4,MAPT,PAFAH1B1,PLXNA1,MACF1,PLXNB2	6/26
15_Member	GO Biological Processes	GO:0051960	regulation of nervous system development	-2.33017	0	1739,2803,3845,4137,4204,5048,5361,7058,7070,8882,23499,23654,29904,51726,57142,222223	DLG1,GOLGA4,KRAS,MAPT,MECP2,PAFAH1B1,PLXNA1,THBS2,THY1,ZPR1,MACF1,PLXNB2,EEF2K,DNAJB11,RTN4,ELAPOR2	16/125
15_Member	GO Biological Processes	GO:0050770	regulation of axonogenesis	-2.15139	0	2803,4137,5048,5361,7070,23499,23654,57142	GOLGA4,MAPT,PAFAH1B1,PLXNA1,THY1,MACF1,PLXNB2,RTN4	8/46
16_Summary	CORUM	CORUM:1191	RNA pol II containing coactivator complex Tat-SF	-2.65181	-0.0595464	1025,5430,6829	CDK9,POLR2A,SUPT5H	3/-
16_Member	CORUM	CORUM:1191	RNA pol II containing coactivator complex Tat-SF	-2.65181	-0.0595464	1025,5430,6829	CDK9,POLR2A,SUPT5H	3/5
17_Summary	GO Biological Processes	GO:0002009	morphogenesis of an epithelium	-2.47818	0	1739,3488,3693,3845,4313,5048,5361,5371,5420,9645,10672,10890,23654,55327,157506	DLG1,IGFBP5,ITGB5,KRAS,MMP2,PAFAH1B1,PLXNA1,PML,PODXL,MICAL2,GNA13,RAB10,PLXNB2,LIN7C,RDH10	15/-
17_Member	GO Biological Processes	GO:0002009	morphogenesis of an epithelium	-2.47818	0	1739,3488,3693,3845,4313,5048,5361,5371,5420,9645,10672,10890,23654,55327,157506	DLG1,IGFBP5,ITGB5,KRAS,MMP2,PAFAH1B1,PLXNA1,PML,PODXL,MICAL2,GNA13,RAB10,PLXNB2,LIN7C,RDH10	15/110
18_Summary	GO Biological Processes	GO:0032530	regulation of microvillus organization	-2.37139	0	5420,6624,7430	PODXL,FSCN1,EZR	3/-
18_Member	GO Biological Processes	GO:0032530	regulation of microvillus organization	-2.37139	0	5420,6624,7430	PODXL,FSCN1,EZR	3/6
19_Summary	GO Biological Processes	GO:0050804	modulation of chemical synaptic transmission	-2.32834	0	2771,3845,4137,4204,5048,5868,5906,5908,6810,9294,10755,23154,23385,57142,94056	GNAI2,KRAS,MAPT,MECP2,PAFAH1B1,RAB5A,RAP1A,RAP1B,STX4,S1PR2,GIPC1,NCDN,NCSTN,RTN4,SYAP1	15/-
19_Member	GO Biological Processes	GO:0050804	modulation of chemical synaptic transmission	-2.32834	0	2771,3845,4137,4204,5048,5868,5906,5908,6810,9294,10755,23154,23385,57142,94056	GNAI2,KRAS,MAPT,MECP2,PAFAH1B1,RAB5A,RAP1A,RAP1B,STX4,S1PR2,GIPC1,NCDN,NCSTN,RTN4,SYAP1	15/114
19_Member	GO Biological Processes	GO:0099177	regulation of trans-synaptic signaling	-2.29232	0	2771,3845,4137,4204,5048,5868,5906,5908,6810,9294,10755,23154,23385,57142,94056	GNAI2,KRAS,MAPT,MECP2,PAFAH1B1,RAB5A,RAP1A,RAP1B,STX4,S1PR2,GIPC1,NCDN,NCSTN,RTN4,SYAP1	15/115
19_Member	GO Biological Processes	GO:0048167	regulation of synaptic plasticity	-2.29003	0	3845,4137,4204,5868,6810,10755,23154,23385,94056	KRAS,MAPT,MECP2,RAB5A,STX4,GIPC1,NCDN,NCSTN,SYAP1	9/53
20_Summary	GO Biological Processes	GO:0015695	organic cation transport	-2.14889	0	1312,23446,57153	COMT,SLC44A1,SLC44A2	3/-
20_Member	GO Biological Processes	GO:0015695	organic cation transport	-2.14889	0	1312,23446,57153	COMT,SLC44A1,SLC44A2	3/7

## Sheet: M9_enrichment
GroupID	Category	Term	Description	LogP	Log(q-value)	Genes	Symbols	InTerm_InList
1_Summary	KEGG Pathway	hsa04142	Lysosome	-31.2356	-26.8907	53,175,410,411,427,1200,1203,1508,1509,1513,1514,1522,2517,2548,2629,2720,2760,2799,3073,3074,3425,3988,4125,4668,4669,4758,5476,5538,5641,5660,6448,6609,23659,4311,5270,29952,79643,387921	ACP2,AGA,ARSA,ARSB,ASAH1,TPP1,CLN5,CTSB,CTSD,CTSK,CTSL,CTSZ,FUCA1,GAA,GBA1,GLB1,GM2A,GNS,HEXA,HEXB,IDUA,LIPA,MAN2B1,NAGA,NAGLU,NEU1,CTSA,PPT1,LGMN,PSAP,SGSH,SMPD1,PLA2G15,MME,SERPINE2,DPP7,CHMP6,NHLRC3	38/-
1_Member	KEGG Pathway	hsa04142	Lysosome	-31.2356	-26.8907	53,175,410,411,427,1200,1203,1508,1509,1513,1514,1522,2517,2548,2629,2720,2760,2799,3073,3074,3425,3988,4125,4668,4669,4758,5476,5538,5641,5660,6448,6609,23659	ACP2,AGA,ARSA,ARSB,ASAH1,TPP1,CLN5,CTSB,CTSD,CTSK,CTSL,CTSZ,FUCA1,GAA,GBA1,GLB1,GM2A,GNS,HEXA,HEXB,IDUA,LIPA,MAN2B1,NAGA,NAGLU,NEU1,CTSA,PPT1,LGMN,PSAP,SGSH,SMPD1,PLA2G15	33/76
1_Member	GO Biological Processes	GO:0030163	protein catabolic process	-3.53758	-1.09821	1200,1203,1508,1509,1513,1514,1522,2629,2720,3425,3988,4311,4669,5270,5538,5641,6448,29952,79643,387921	TPP1,CLN5,CTSB,CTSD,CTSK,CTSL,CTSZ,GBA1,GLB1,IDUA,LIPA,MME,NAGLU,SERPINE2,PPT1,LGMN,SGSH,DPP7,CHMP6,NHLRC3	20/293
2_Summary	Reactome Gene Sets	R-HSA-9840310	Glycosphingolipid catabolism	-13.9776	-9.9337	410,411,427,2629,2720,2760,3073,3074,4758,5476,5660,6609,2517,4668,5538,3988,175,4125,1486,1514,1890,2799,3425,4669,5213,6448,23659,57552,196463,2495,2512,2548,2934,6646,1200,1460,2180,5641,5740,114882	ARSA,ARSB,ASAH1,GBA1,GLB1,GM2A,HEXA,HEXB,NEU1,CTSA,PSAP,SMPD1,FUCA1,NAGA,PPT1,LIPA,AGA,MAN2B1,CTBS,CTSL,TYMP,GNS,IDUA,NAGLU,PFKM,SGSH,PLA2G15,NCEH1,PLBD2,FTH1,FTL,GAA,GSN,SOAT1,TPP1,CSNK2B,ACSL1,LGMN,PTGIS,OSBPL8	40/-
2_Member	Reactome Gene Sets	R-HSA-9840310	Glycosphingolipid catabolism	-13.9776	-9.9337	410,411,427,2629,2720,2760,3073,3074,4758,5476,5660,6609	ARSA,ARSB,ASAH1,GBA1,GLB1,GM2A,HEXA,HEXB,NEU1,CTSA,PSAP,SMPD1	12/19
2_Member	Reactome Gene Sets	R-HSA-1660662	Glycosphingolipid metabolism	-13.5905	-9.72273	410,411,427,2629,2720,2760,3073,3074,4758,5476,5660,6609	ARSA,ARSB,ASAH1,GBA1,GLB1,GM2A,HEXA,HEXB,NEU1,CTSA,PSAP,SMPD1	12/20
2_Member	GO Biological Processes	GO:0046466	membrane lipid catabolic process	-11.908	-8.16521	427,2517,2629,2720,2760,3073,3074,4668,4758,5538,6609	ASAH1,FUCA1,GBA1,GLB1,GM2A,HEXA,HEXB,NAGA,NEU1,PPT1,SMPD1	11/20
2_Member	GO Biological Processes	GO:0019377	glycolipid catabolic process	-11.0976	-7.45162	2517,2629,2720,2760,3073,3074,4668,4758,6609	FUCA1,GBA1,GLB1,GM2A,HEXA,HEXB,NAGA,NEU1,SMPD1	9/13
2_Member	WikiPathways	WP4153	Degradation pathway of sphingolipids including diseases	-10.6613	-7.21944	410,2629,2720,2760,3073,3074,3988,4758,5660	ARSA,GBA1,GLB1,GM2A,HEXA,HEXB,LIPA,NEU1,PSAP	9/14
2_Member	KEGG Pathway	hsa00511	Other glycan degradation	-10.165	-6.77432	175,2517,2629,2720,3073,3074,4125,4758	AGA,FUCA1,GBA1,GLB1,HEXA,HEXB,MAN2B1,NEU1	8/11
2_Member	GO Biological Processes	GO:1901136	carbohydrate derivative catabolic process	-9.94495	-6.68431	1486,1514,1890,2517,2629,2720,2760,2799,3073,3074,3425,3988,4668,4669,4758,5213,6448,6609	CTBS,CTSL,TYMP,FUCA1,GBA1,GLB1,GM2A,GNS,HEXA,HEXB,IDUA,LIPA,NAGA,NAGLU,NEU1,PFKM,SGSH,SMPD1	18/94
2_Member	GO Biological Processes	GO:0030149	sphingolipid catabolic process	-9.926	-6.68431	427,2629,2720,2760,3073,3074,4758,5538,6609	ASAH1,GBA1,GLB1,GM2A,HEXA,HEXB,NEU1,PPT1,SMPD1	9/16
2_Member	KEGG Pathway	hsa00600	Sphingolipid metabolism	-9.55317	-6.38436	410,427,2629,2720,2760,3073,3074,4758,5660,6609	ARSA,ASAH1,GBA1,GLB1,GM2A,HEXA,HEXB,NEU1,PSAP,SMPD1	10/23
2_Member	Reactome Gene Sets	R-HSA-428157	Sphingolipid metabolism	-9.45417	-6.31338	410,411,427,2629,2720,2760,3073,3074,4758,5476,5660,6609	ARSA,ARSB,ASAH1,GBA1,GLB1,GM2A,HEXA,HEXB,NEU1,CTSA,PSAP,SMPD1	12/38
2_Member	GO Biological Processes	GO:0006664	glycolipid metabolic process	-9.119	-6.04906	2517,2629,2720,2760,3073,3074,4668,4669,4758,6609	FUCA1,GBA1,GLB1,GM2A,HEXA,HEXB,NAGA,NAGLU,NEU1,SMPD1	10/25
2_Member	GO Biological Processes	GO:1903509	liposaccharide metabolic process	-9.119	-6.04906	2517,2629,2720,2760,3073,3074,4668,4669,4758,6609	FUCA1,GBA1,GLB1,GM2A,HEXA,HEXB,NAGA,NAGLU,NEU1,SMPD1	10/25
2_Member	GO Biological Processes	GO:0006643	membrane lipid metabolic process	-9.11521	-6.04906	427,2517,2629,2720,2760,3073,3074,4668,4669,4758,5538,5660,6609,23659	ASAH1,FUCA1,GBA1,GLB1,GM2A,HEXA,HEXB,NAGA,NAGLU,NEU1,PPT1,PSAP,SMPD1,PLA2G15	14/59
2_Member	GO Biological Processes	GO:0006687	glycosphingolipid metabolic process	-8.32688	-5.33614	2629,2720,2760,3073,3074,4669,4758,6609	GBA1,GLB1,GM2A,HEXA,HEXB,NAGLU,NEU1,SMPD1	8/16
2_Member	GO Biological Processes	GO:0046479	glycosphingolipid catabolic process	-8.31931	-5.33614	2629,2720,2760,3073,3074,4758,6609	GBA1,GLB1,GM2A,HEXA,HEXB,NEU1,SMPD1	7/11
2_Member	GO Biological Processes	GO:0006665	sphingolipid metabolic process	-8.15261	-5.18792	427,2629,2720,2760,3073,3074,4669,4758,5538,5660,6609,23659	ASAH1,GBA1,GLB1,GM2A,HEXA,HEXB,NAGLU,NEU1,PPT1,PSAP,SMPD1,PLA2G15	12/48
2_Member	GO Biological Processes	GO:0046514	ceramide catabolic process	-7.81718	-4.90345	427,2629,2760,3073,3074,4758	ASAH1,GBA1,GM2A,HEXA,HEXB,NEU1	6/8
2_Member	GO Biological Processes	GO:0016042	lipid catabolic process	-7.37694	-4.49444	427,2517,2629,2720,2760,3073,3074,3988,4668,4669,4758,5538,6609,23659,57552,196463	ASAH1,FUCA1,GBA1,GLB1,GM2A,HEXA,HEXB,LIPA,NAGA,NAGLU,NEU1,PPT1,SMPD1,PLA2G15,NCEH1,PLBD2	16/105
2_Member	GO Biological Processes	GO:0006672	ceramide metabolic process	-7.27532	-4.40754	427,2629,2760,3073,3074,4669,4758,6609,23659	ASAH1,GBA1,GM2A,HEXA,HEXB,NAGLU,NEU1,SMPD1,PLA2G15	9/28
2_Member	GO Biological Processes	GO:0044242	cellular lipid catabolic process	-7.14694	-4.2934	427,2517,2629,2720,2760,3073,3074,4668,4669,4758,5538,6609,23659,196463	ASAH1,FUCA1,GBA1,GLB1,GM2A,HEXA,HEXB,NAGA,NAGLU,NEU1,PPT1,SMPD1,PLA2G15,PLBD2	14/82
2_Member	GO Biological Processes	GO:0001573	ganglioside metabolic process	-6.92686	-4.10047	2760,3073,3074,4669,4758	GM2A,HEXA,HEXB,NAGLU,NEU1	5/6
2_Member	GO Biological Processes	GO:0006689	ganglioside catabolic process	-6.14936	-3.38424	2760,3073,3074,4758	GM2A,HEXA,HEXB,NEU1	4/4
2_Member	GO Biological Processes	GO:0051235	maintenance of location	-4.76641	-2.08426	2495,2512,2548,2629,2760,2934,3073,3074,3988,4669,6646	FTH1,FTL,GAA,GBA1,GM2A,GSN,HEXA,HEXB,LIPA,NAGLU,SOAT1	11/80
2_Member	GO Biological Processes	GO:0019915	lipid storage	-4.66694	-2.00327	2629,2760,3073,3074,3988,6646	GBA1,GM2A,HEXA,HEXB,LIPA,SOAT1	6/21
2_Member	GO Biological Processes	GO:0050885	neuromuscular process controlling balance	-4.32043	-1.7314	1200,2548,2760,3073,3074	TPP1,GAA,GM2A,HEXA,HEXB	5/15
2_Member	Reactome Gene Sets	R-HSA-556833	Metabolism of lipids	-4.18076	-1.59929	410,411,427,1460,2180,2629,2720,2760,3073,3074,4758,5476,5538,5641,5660,5740,6609,23659,114882	ARSA,ARSB,ASAH1,CSNK2B,ACSL1,GBA1,GLB1,GM2A,HEXA,HEXB,NEU1,CTSA,PPT1,LGMN,PSAP,PTGIS,SMPD1,PLA2G15,OSBPL8	19/242
2_Member	GO Biological Processes	GO:0051651	maintenance of location in cell	-3.94748	-1.43509	2495,2512,2548,2760,2934,3073,3074,4669	FTH1,FTL,GAA,GM2A,GSN,HEXA,HEXB,NAGLU	8/52
2_Member	GO Biological Processes	GO:0050905	neuromuscular process	-3.13873	-0.757614	1200,2548,2629,2760,3073,3074	TPP1,GAA,GBA1,GM2A,HEXA,HEXB	6/38
3_Summary	WikiPathways	WP4815	Glycosaminoglycan degradation	-10.7184	-7.21944	411,2720,2799,3073,3074,3425,4669,6448,1486,2517,2548,9061,1514,4668,4758,5476,4125,5213,2180,5538,6648,175	ARSB,GLB1,GNS,HEXA,HEXB,IDUA,NAGLU,SGSH,CTBS,FUCA1,GAA,PAPSS1,CTSL,NAGA,NEU1,CTSA,MAN2B1,PFKM,ACSL1,PPT1,SOD2,AGA	22/-
3_Member	WikiPathways	WP4815	Glycosaminoglycan degradation	-10.7184	-7.21944	411,2720,2799,3073,3074,3425,4669,6448	ARSB,GLB1,GNS,HEXA,HEXB,IDUA,NAGLU,SGSH	8/10
3_Member	KEGG Pathway	hsa00531	Glycosaminoglycan degradation	-10.7184	-7.21944	411,2720,2799,3073,3074,3425,4669,6448	ARSB,GLB1,GNS,HEXA,HEXB,IDUA,NAGLU,SGSH	8/10
3_Member	GO Biological Processes	GO:0006026	aminoglycan catabolic process	-8.93731	-5.89343	1486,2517,2720,2799,3073,3074,3425,6448	CTBS,FUCA1,GLB1,GNS,HEXA,HEXB,IDUA,SGSH	8/14
3_Member	Reactome Gene Sets	R-HSA-2206281	Mucopolysaccharidoses	-7.81718	-4.90345	411,2720,2799,3425,4669,6448	ARSB,GLB1,GNS,IDUA,NAGLU,SGSH	6/8
3_Member	GO Biological Processes	GO:0006027	glycosaminoglycan catabolic process	-7.62472	-4.72698	2517,2720,2799,3073,3074,3425,6448	FUCA1,GLB1,GNS,HEXA,HEXB,IDUA,SGSH	7/13
3_Member	GO Biological Processes	GO:0006022	aminoglycan metabolic process	-7.12479	-4.28504	1486,2517,2720,2799,3073,3074,3425,4669,6448	CTBS,FUCA1,GLB1,GNS,HEXA,HEXB,IDUA,NAGLU,SGSH	9/29
3_Member	Reactome Gene Sets	R-HSA-5663084	Diseases of carbohydrate metabolism	-6.83292	-4.01949	411,2548,2720,2799,3425,4669,6448	ARSB,GAA,GLB1,GNS,IDUA,NAGLU,SGSH	7/16
3_Member	GO Biological Processes	GO:0030203	glycosaminoglycan metabolic process	-6.20874	-3.42014	2517,2720,2799,3073,3074,3425,4669,6448	FUCA1,GLB1,GNS,HEXA,HEXB,IDUA,NAGLU,SGSH	8/27
3_Member	GO Biological Processes	GO:0044273	sulfur compound catabolic process	-6.0447	-3.29086	2720,2799,3073,3074,3425,4669,6448	GLB1,GNS,HEXA,HEXB,IDUA,NAGLU,SGSH	7/20
3_Member	Reactome Gene Sets	R-HSA-1630316	Glycosaminoglycan metabolism	-5.71099	-2.97887	411,2720,2799,3073,3074,3425,4669,6448,9061	ARSB,GLB1,GNS,HEXA,HEXB,IDUA,NAGLU,SGSH,PAPSS1	9/41
3_Member	GO Biological Processes	GO:0030167	proteoglycan catabolic process	-4.99328	-2.30159	2720,3425,4669,6448	GLB1,IDUA,NAGLU,SGSH	4/6
3_Member	GO Biological Processes	GO:0030200	heparan sulfate proteoglycan catabolic process	-4.99328	-2.30159	2720,3425,4669,6448	GLB1,IDUA,NAGLU,SGSH	4/6
3_Member	GO Biological Processes	GO:0006516	glycoprotein catabolic process	-4.66778	-2.00327	1514,2720,3425,4669,6448	CTSL,GLB1,IDUA,NAGLU,SGSH	5/13
3_Member	GO Biological Processes	GO:0030209	dermatan sulfate catabolic process	-4.60727	-1.98664	3073,3074,3425	HEXA,HEXB,IDUA	3/3
3_Member	GO Biological Processes	GO:0006029	proteoglycan metabolic process	-4.53915	-1.92665	2720,3073,3074,3425,4669,6448	GLB1,HEXA,HEXB,IDUA,NAGLU,SGSH	6/22
3_Member	GO Biological Processes	GO:1903510	mucopolysaccharide metabolic process	-4.41839	-1.81385	2720,2799,3073,3074,3425,4669	GLB1,GNS,HEXA,HEXB,IDUA,NAGLU	6/23
3_Member	Reactome Gene Sets	R-HSA-2024101	CS/DS degradation	-4.34426	-1.74755	411,3073,3074,3425	ARSB,HEXA,HEXB,IDUA	4/8
3_Member	Reactome Gene Sets	R-HSA-2022857	Keratan sulfate degradation	-4.09897	-1.55341	2720,2799,3073,3074	GLB1,GNS,HEXA,HEXB	4/9
3_Member	KEGG Pathway	hsa00603	Glycosphingolipid biosynthesis - globo and isoglobo series	-4.01466	-1.49583	3073,3074,4668	HEXA,HEXB,NAGA	3/4
3_Member	KEGG Pathway	hsa00604	Glycosphingolipid biosynthesis - ganglio series	-4.01466	-1.49583	2720,3073,3074	GLB1,HEXA,HEXB	3/4
3_Member	Reactome Gene Sets	R-HSA-5668914	Diseases of metabolism	-3.85313	-1.34707	411,2548,2720,2799,3073,3074,3425,4669,4758,5476,6448	ARSB,GAA,GLB1,GNS,HEXA,HEXB,IDUA,NAGLU,NEU1,CTSA,SGSH	11/100
3_Member	Reactome Gene Sets	R-HSA-2024096	HS-GAG degradation	-3.70076	-1.21319	2720,3425,4669,6448	GLB1,IDUA,NAGLU,SGSH	4/11
3_Member	GO Biological Processes	GO:0030205	dermatan sulfate metabolic process	-3.62616	-1.16207	3073,3074,3425	HEXA,HEXB,IDUA	3/5
3_Member	GO Biological Processes	GO:0050655	dermatan sulfate proteoglycan metabolic process	-3.62616	-1.16207	3073,3074,3425	HEXA,HEXB,IDUA	3/5
3_Member	Reactome Gene Sets	R-HSA-1638074	Keratan sulfate/keratin metabolism	-3.53463	-1.09821	2720,2799,3073,3074	GLB1,GNS,HEXA,HEXB	4/12
3_Member	Reactome Gene Sets	R-HSA-71387	Metabolism of carbohydrates	-3.30822	-0.907798	411,2548,2720,2799,3073,3074,3425,4125,4669,5213,6448,9061	ARSB,GAA,GLB1,GNS,HEXA,HEXB,IDUA,MAN2B1,NAGLU,PFKM,SGSH,PAPSS1	12/134
3_Member	GO Biological Processes	GO:0006790	sulfur compound metabolic process	-3.1264	-0.756025	2180,2720,2799,3073,3074,3425,4669,5538,6448,6648,9061	ACSL1,GLB1,GNS,HEXA,HEXB,IDUA,NAGLU,PPT1,SGSH,SOD2,PAPSS1	11/121
3_Member	Reactome Gene Sets	R-HSA-1638091	Heparan sulfate/heparin (HS-GAG) metabolism	-2.7103	-0.442128	2720,3425,4669,6448	GLB1,IDUA,NAGLU,SGSH	4/19
3_Member	Reactome Gene Sets	R-HSA-1793185	Chondroitin sulfate/dermatan sulfate metabolism	-2.7103	-0.442128	411,3073,3074,3425	ARSB,HEXA,HEXB,IDUA	4/19
3_Member	GO Biological Processes	GO:0009100	glycoprotein metabolic process	-2.55363	-0.323938	175,1514,2720,3073,3074,3425,4125,4669,6448	AGA,CTSL,GLB1,HEXA,HEXB,IDUA,MAN2B1,NAGLU,SGSH	9/102
4_Summary	GO Biological Processes	GO:0007040	lysosome organization	-9.91526	-6.68431	53,411,523,1200,1203,2548,2629,3073,3074,3988,4669,5538,8804,79643,1509,10043,1513,10490	ACP2,ARSB,ATP6V1A,TPP1,CLN5,GAA,GBA1,HEXA,HEXB,LIPA,NAGLU,PPT1,CREG1,CHMP6,CTSD,TOM1,CTSK,VTI1B	18/-
4_Member	GO Biological Processes	GO:0007040	lysosome organization	-9.91526	-6.68431	53,411,523,1200,1203,2548,2629,3073,3074,3988,4669,5538,8804,79643	ACP2,ARSB,ATP6V1A,TPP1,CLN5,GAA,GBA1,HEXA,HEXB,LIPA,NAGLU,PPT1,CREG1,CHMP6	14/52
4_Member	GO Biological Processes	GO:0080171	lytic vacuole organization	-9.91526	-6.68431	53,411,523,1200,1203,2548,2629,3073,3074,3988,4669,5538,8804,79643	ACP2,ARSB,ATP6V1A,TPP1,CLN5,GAA,GBA1,HEXA,HEXB,LIPA,NAGLU,PPT1,CREG1,CHMP6	14/52
4_Member	GO Biological Processes	GO:0007033	vacuole organization	-8.76013	-5.73744	53,411,523,1200,1203,1509,2548,2629,3073,3074,3988,4669,5538,8804,10043,79643	ACP2,ARSB,ATP6V1A,TPP1,CLN5,CTSD,GAA,GBA1,HEXA,HEXB,LIPA,NAGLU,PPT1,CREG1,TOM1,CHMP6	16/85
4_Member	GO Biological Processes	GO:0006914	autophagy	-2.09968	0	411,1509,1513,2548,2629,4669,8804,10043,10490,79643	ARSB,CTSD,CTSK,GAA,GBA1,NAGLU,CREG1,TOM1,VTI1B,CHMP6	10/141
4_Member	GO Biological Processes	GO:0061919	process utilizing autophagic mechanism	-2.09968	0	411,1509,1513,2548,2629,4669,8804,10043,10490,79643	ARSB,CTSD,CTSK,GAA,GBA1,NAGLU,CREG1,TOM1,VTI1B,CHMP6	10/141
5_Summary	Reactome Gene Sets	R-HSA-6798695	Neutrophil degranulation	-9.58124	-6.38436	175,410,411,427,1460,1508,1509,1522,2495,2512,2517,2548,2720,2760,2799,2934,3074,4125,4311,4758,5476,5547,5660,8655,8804,9145,10043,10493,29952,387921	AGA,ARSA,ARSB,ASAH1,CSNK2B,CTSB,CTSD,CTSZ,FTH1,FTL,FUCA1,GAA,GLB1,GM2A,GNS,GSN,HEXB,MAN2B1,MME,NEU1,CTSA,PRCP,PSAP,DYNLL1,CREG1,SYNGR1,TOM1,VAT1,DPP7,NHLRC3	30/-
5_Member	Reactome Gene Sets	R-HSA-6798695	Neutrophil degranulation	-9.58124	-6.38436	175,410,411,427,1460,1508,1509,1522,2495,2512,2517,2548,2720,2760,2799,2934,3074,4125,4311,4758,5476,5547,5660,8655,8804,9145,10043,10493,29952,387921	AGA,ARSA,ARSB,ASAH1,CSNK2B,CTSB,CTSD,CTSZ,FTH1,FTL,FUCA1,GAA,GLB1,GM2A,GNS,GSN,HEXB,MAN2B1,MME,NEU1,CTSA,PRCP,PSAP,DYNLL1,CREG1,SYNGR1,TOM1,VAT1,DPP7,NHLRC3	30/282
6_Summary	GO Biological Processes	GO:0009311	oligosaccharide metabolic process	-7.81699	-4.90345	1486,2548,2760,3074,3425,4125,4668,4758,2720,3988,5213,2517,9563	CTBS,GAA,GM2A,HEXB,IDUA,MAN2B1,NAGA,NEU1,GLB1,LIPA,PFKM,FUCA1,H6PD	13/-
6_Member	GO Biological Processes	GO:0009311	oligosaccharide metabolic process	-7.81699	-4.90345	1486,2548,2760,3074,3425,4125,4668,4758	CTBS,GAA,GM2A,HEXB,IDUA,MAN2B1,NAGA,NEU1	8/18
6_Member	GO Biological Processes	GO:0009313	oligosaccharide catabolic process	-6.39314	-3.59231	1486,2760,3074,4125,4758	CTBS,GM2A,HEXB,MAN2B1,NEU1	5/7
6_Member	GO Biological Processes	GO:0016052	carbohydrate catabolic process	-5.64785	-2.92619	1486,2548,2720,2760,3074,3988,4125,4668,4758,5213	CTBS,GAA,GLB1,GM2A,HEXB,LIPA,MAN2B1,NAGA,NEU1,PFKM	10/53
6_Member	GO Biological Processes	GO:0005975	carbohydrate metabolic process	-3.10949	-0.756025	1486,2517,2548,2720,2760,3074,3425,3988,4125,4668,4758,5213,9563	CTBS,FUCA1,GAA,GLB1,GM2A,HEXB,IDUA,LIPA,MAN2B1,NAGA,NEU1,PFKM,H6PD	13/161
6_Member	GO Biological Processes	GO:0019318	hexose metabolic process	-2.35158	-0.194879	2517,2548,2720,3988,4125,5213,9563	FUCA1,GAA,GLB1,LIPA,MAN2B1,PFKM,H6PD	7/71
6_Member	GO Biological Processes	GO:0005996	monosaccharide metabolic process	-2.09727	0	2517,2548,2720,3988,4125,5213,9563	FUCA1,GAA,GLB1,LIPA,MAN2B1,PFKM,H6PD	7/79
7_Summary	GO Biological Processes	GO:0007610	behavior	-6.15213	-3.38424	1803,2237,2548,2629,2760,3073,3074,3675,4125,4311,4669,5270,5538,5641,6448,6648	DPP4,FEN1,GAA,GBA1,GM2A,HEXA,HEXB,ITGA3,MAN2B1,MME,NAGLU,SERPINE2,PPT1,LGMN,SGSH,SOD2	16/-
7_Member	GO Biological Processes	GO:0007610	behavior	-6.15213	-3.38424	1803,2237,2548,2629,2760,3073,3074,3675,4125,4311,4669,5270,5538,5641,6448,6648	DPP4,FEN1,GAA,GBA1,GM2A,HEXA,HEXB,ITGA3,MAN2B1,MME,NAGLU,SERPINE2,PPT1,LGMN,SGSH,SOD2	16/128
7_Member	GO Biological Processes	GO:0007626	locomotory behavior	-3.60641	-1.148	1803,2548,3073,3074,4669,5538,6648	DPP4,GAA,HEXA,HEXB,NAGLU,PPT1,SOD2	7/44
8_Summary	GO Biological Processes	GO:0042445	hormone metabolic process	-5.72779	-2.98494	125,1508,1513,1514,1522,1803,4311,4669,10404,59342,2697,5213,8655,9563,51762,1509,1203,1368,5641	ADH1B,CTSB,CTSK,CTSL,CTSZ,DPP4,MME,NAGLU,CPQ,SCPEP1,GJA1,PFKM,DYNLL1,H6PD,RAB8B,CTSD,CLN5,CPM,LGMN	19/-
8_Member	GO Biological Processes	GO:0042445	hormone metabolic process	-5.72779	-2.98494	125,1508,1513,1514,1522,1803,4311,4669,10404,59342	ADH1B,CTSB,CTSK,CTSL,CTSZ,DPP4,MME,NAGLU,CPQ,SCPEP1	10/52
8_Member	GO Biological Processes	GO:0010817	regulation of hormone levels	-5.60955	-2.89812	125,1508,1513,1514,1522,1803,2697,4311,4669,5213,8655,9563,10404,51762,59342	ADH1B,CTSB,CTSK,CTSL,CTSZ,DPP4,GJA1,MME,NAGLU,PFKM,DYNLL1,H6PD,CPQ,RAB8B,SCPEP1	15/124
8_Member	GO Biological Processes	GO:0140448	signaling receptor ligand precursor processing	-3.38488	-0.969391	1514,1522,1803,4311	CTSL,CTSZ,DPP4,MME	4/13
8_Member	Reactome Gene Sets	R-HSA-2022377	Metabolism of Angiotensinogen to Angiotensins	-3.10093	-0.756025	1509,1522,4311	CTSD,CTSZ,MME	3/7
8_Member	GO Biological Processes	GO:0016485	protein processing	-3.04183	-0.70553	1203,1368,1514,1522,1803,4311,4669,5641	CLN5,CPM,CTSL,CTSZ,DPP4,MME,NAGLU,LGMN	8/70
8_Member	GO Biological Processes	GO:0016486	peptide hormone processing	-2.46504	-0.271491	1514,1522,1803	CTSL,CTSZ,DPP4	3/11
8_Member	Reactome Gene Sets	R-HSA-2980736	Peptide hormone metabolism	-2.07612	0	1509,1522,1803,4311	CTSD,CTSZ,DPP4,MME	4/28
9_Summary	Reactome Gene Sets	R-HSA-1679131	Trafficking and processing of endosomal TLR	-4.6353	-1.98664	1508,1513,1514,5641,10404,1509,1522,4015,5270,5476,5654,1295,308,2192,2199,3675,4239,2629,8655,2934,4669,1803,6541,6609	CTSB,CTSK,CTSL,LGMN,CPQ,CTSD,CTSZ,LOX,SERPINE2,CTSA,HTRA1,COL8A1,ANXA5,FBLN1,FBLN2,ITGA3,MFAP4,GBA1,DYNLL1,GSN,NAGLU,DPP4,SLC7A1,SMPD1	24/-
9_Member	Reactome Gene Sets	R-HSA-1679131	Trafficking and processing of endosomal TLR	-4.6353	-1.98664	1508,1513,1514,5641	CTSB,CTSK,CTSL,LGMN	4/7
9_Member	GO Biological Processes	GO:0006590	thyroid hormone generation	-4.60727	-1.98664	1508,1513,10404	CTSB,CTSK,CPQ	3/3
9_Member	GO Biological Processes	GO:0042403	thyroid hormone metabolic process	-4.60727	-1.98664	1508,1513,10404	CTSB,CTSK,CPQ	3/3
9_Member	Canonical Pathways	M3468	NABA ECM REGULATORS	-4.11931	-1.55341	1508,1509,1513,1514,1522,4015,5270,5476,5654	CTSB,CTSD,CTSK,CTSL,CTSZ,LOX,SERPINE2,CTSA,HTRA1	9/63
9_Member	Reactome Gene Sets	R-HSA-1442490	Collagen degradation	-2.79807	-0.506243	1295,1508,1509,1513,1514	COL8A1,CTSB,CTSD,CTSK,CTSL	5/30
9_Member	Canonical Pathways	M5885	NABA MATRISOME ASSOCIATED	-2.73756	-0.453352	308,1508,1509,1513,1514,1522,4015,5270,5476,5654	ANXA5,CTSB,CTSD,CTSK,CTSL,CTSZ,LOX,SERPINE2,CTSA,HTRA1	10/115
9_Member	Reactome Gene Sets	R-HSA-1474244	Extracellular matrix organization	-2.70785	-0.442128	1295,1508,1509,1513,1514,2192,2199,3675,4015,4239,5654	COL8A1,CTSB,CTSD,CTSK,CTSL,FBLN1,FBLN2,ITGA3,LOX,MFAP4,HTRA1	11/136
9_Member	GO Biological Processes	GO:0097066	response to thyroid hormone	-2.59398	-0.356286	1508,1514,2629	CTSB,CTSL,GBA1	3/10
9_Member	GO Biological Processes	GO:0018958	phenol-containing compound metabolic process	-2.46504	-0.271491	1508,1513,10404	CTSB,CTSK,CPQ	3/11
9_Member	GO Biological Processes	GO:0030574	collagen catabolic process	-2.46504	-0.271491	1508,1513,1514	CTSB,CTSK,CTSL	3/11
9_Member	Reactome Gene Sets	R-HSA-2132295	MHC class II antigen presentation	-2.35158	-0.194879	1508,1509,1513,1514,5476,5641,8655	CTSB,CTSD,CTSK,CTSL,CTSA,LGMN,DYNLL1	7/71
9_Member	Reactome Gene Sets	R-HSA-1474228	Degradation of the extracellular matrix	-2.29451	-0.151001	1295,1508,1509,1513,1514,5654	COL8A1,CTSB,CTSD,CTSK,CTSL,HTRA1	6/55
9_Member	WikiPathways	WP5115	Network map of SARS CoV 2 signaling pathway	-2.18065	-0.0610548	1508,1509,1514,1522,2934,3675	CTSB,CTSD,CTSL,CTSZ,GSN,ITGA3	6/58
9_Member	GO Biological Processes	GO:0032963	collagen metabolic process	-2.07612	0	1508,1513,1514,4669	CTSB,CTSK,CTSL,NAGLU	4/28
9_Member	GO Biological Processes	GO:0046718	symbiont entry into host cell	-2.01741	0	1508,1514,1803,6541,6609	CTSB,CTSL,DPP4,SLC7A1,SMPD1	5/45
10_Summary	Reactome Gene Sets	R-HSA-4341670	Defective NEU1 causes sialidosis	-4.60727	-1.98664	2720,4758,5476,64841	GLB1,NEU1,CTSA,GNPNAT1	4/-
10_Member	Reactome Gene Sets	R-HSA-4341670	Defective NEU1 causes sialidosis	-4.60727	-1.98664	2720,4758,5476	GLB1,NEU1,CTSA	3/3
10_Member	CORUM	CORUM:1379	GALNS-lysosomal hydrolase 1.27 MDa complex	-4.01466	-1.49583	2720,4758,5476	GLB1,NEU1,CTSA	3/4
10_Member	Reactome Gene Sets	R-HSA-4085001	Sialic acid metabolism	-3.10093	-0.756025	2720,4758,5476	GLB1,NEU1,CTSA	3/7
10_Member	Reactome Gene Sets	R-HSA-446219	Synthesis of substrates in N-glycan biosythesis	-2.39099	-0.207456	2720,4758,5476,64841	GLB1,NEU1,CTSA,GNPNAT1	4/23
11_Summary	Reactome Gene Sets	R-HSA-9857377	Regulation of MITF-M-dependent genes involved in lysosome biogenesis and autophagy	-4.09897	-1.55341	427,523,526,528,2495,2512,79901,1203,5538,8804,1513,1514,5880,2548,3074,4015,4669,5213,6648,9696,1509,389541	ASAH1,ATP6V1A,ATP6V1B2,ATP6V1C1,FTH1,FTL,CYBRD1,CLN5,PPT1,CREG1,CTSK,CTSL,RAC2,GAA,HEXB,LOX,NAGLU,PFKM,SOD2,CROCC,CTSD,LAMTOR4	22/-
11_Member	Reactome Gene Sets	R-HSA-9857377	Regulation of MITF-M-dependent genes involved in lysosome biogenesis and autophagy	-4.09897	-1.55341	427,523,526,528	ASAH1,ATP6V1A,ATP6V1B2,ATP6V1C1	4/9
11_Member	Reactome Gene Sets	R-HSA-917937	Iron uptake and transport	-3.80879	-1.30899	523,526,528,2495,2512,79901	ATP6V1A,ATP6V1B2,ATP6V1C1,FTH1,FTL,CYBRD1	6/29
11_Member	GO Biological Processes	GO:0007035	vacuolar acidification	-3.77365	-1.28001	523,526,1203,5538,8804	ATP6V1A,ATP6V1B2,CLN5,PPT1,CREG1	5/19
11_Member	KEGG Pathway	hsa05323	Rheumatoid arthritis	-3.65899	-1.17741	523,526,528,1513,1514	ATP6V1A,ATP6V1B2,ATP6V1C1,CTSK,CTSL	5/20
11_Member	GO Biological Processes	GO:0051452	intracellular pH reduction	-3.55117	-1.09836	523,526,1203,5538,8804	ATP6V1A,ATP6V1B2,CLN5,PPT1,CREG1	5/21
11_Member	Reactome Gene Sets	R-HSA-1222556	ROS and RNS production in phagocytes	-3.38488	-0.969391	523,526,528,5880	ATP6V1A,ATP6V1B2,ATP6V1C1,RAC2	4/13
11_Member	GO Biological Processes	GO:0019725	cellular homeostasis	-3.29772	-0.902206	523,526,528,1203,2495,2512,2548,3074,4015,4669,5213,5538,6648,8804,9696,79901	ATP6V1A,ATP6V1B2,ATP6V1C1,CLN5,FTH1,FTL,GAA,HEXB,LOX,NAGLU,PFKM,PPT1,SOD2,CREG1,CROCC,CYBRD1	16/216
11_Member	GO Biological Processes	GO:0007042	lysosomal lumen acidification	-3.0089	-0.681032	523,1203,5538,8804	ATP6V1A,CLN5,PPT1,CREG1	4/16
11_Member	Reactome Gene Sets	R-HSA-77387	Insulin receptor recycling	-3.0089	-0.681032	523,526,528,1509	ATP6V1A,ATP6V1B2,ATP6V1C1,CTSD	4/16
11_Member	GO Biological Processes	GO:0051453	regulation of intracellular pH	-2.73189	-0.451447	523,526,1203,5538,8804	ATP6V1A,ATP6V1B2,CLN5,PPT1,CREG1	5/31
11_Member	GO Biological Processes	GO:0035751	regulation of lysosomal lumen pH	-2.62328	-0.368281	523,1203,5538,8804	ATP6V1A,CLN5,PPT1,CREG1	4/20
11_Member	GO Biological Processes	GO:0006885	regulation of pH	-2.60715	-0.359162	523,526,1203,5538,8804	ATP6V1A,ATP6V1B2,CLN5,PPT1,CREG1	5/33
11_Member	GO Biological Processes	GO:0030641	regulation of cellular pH	-2.60715	-0.359162	523,526,1203,5538,8804	ATP6V1A,ATP6V1B2,CLN5,PPT1,CREG1	5/33
11_Member	KEGG Pathway	hsa04966	Collecting duct acid secretion	-2.46504	-0.271491	523,526,528	ATP6V1A,ATP6V1B2,ATP6V1C1	3/11
11_Member	GO Biological Processes	GO:0055080	monoatomic cation homeostasis	-2.41896	-0.232424	523,526,1203,2495,2512,3074,4669,5538,6648,8804,79901	ATP6V1A,ATP6V1B2,CLN5,FTH1,FTL,HEXB,NAGLU,PPT1,SOD2,CREG1,CYBRD1	11/148
11_Member	GO Biological Processes	GO:0050801	monoatomic ion homeostasis	-2.35222	-0.194879	523,526,1203,2495,2512,3074,4669,5538,6648,8804,79901	ATP6V1A,ATP6V1B2,CLN5,FTH1,FTL,HEXB,NAGLU,PPT1,SOD2,CREG1,CYBRD1	11/151
11_Member	CORUM	CORUM:6888	v-ATPase-Ragulator-AXIN/LKB1-AMPK complex	-2.34945	-0.194879	523,526,389541	ATP6V1A,ATP6V1B2,LAMTOR4	3/12
11_Member	GO Biological Processes	GO:0097401	synaptic vesicle lumen acidification	-2.34945	-0.194879	523,526,528	ATP6V1A,ATP6V1B2,ATP6V1C1	3/12
11_Member	GO Biological Processes	GO:0030003	intracellular monoatomic cation homeostasis	-2.29914	-0.152895	523,526,1203,2495,2512,3074,4669,5538,8804,79901	ATP6V1A,ATP6V1B2,CLN5,FTH1,FTL,HEXB,NAGLU,PPT1,CREG1,CYBRD1	10/132
11_Member	GO Biological Processes	GO:0070050	neuron cellular homeostasis	-2.25578	-0.114999	523,526,528,3074	ATP6V1A,ATP6V1B2,ATP6V1C1,HEXB	4/25
11_Member	GO Biological Processes	GO:0006873	intracellular monoatomic ion homeostasis	-2.25306	-0.114982	523,526,1203,2495,2512,3074,4669,5538,8804,79901	ATP6V1A,ATP6V1B2,CLN5,FTH1,FTL,HEXB,NAGLU,PPT1,CREG1,CYBRD1	10/134
11_Member	Reactome Gene Sets	R-HSA-9639288	Amino acids regulate mTORC1	-2.13325	-0.0238764	523,526,528,389541	ATP6V1A,ATP6V1B2,ATP6V1C1,LAMTOR4	4/27
11_Member	Reactome Gene Sets	R-HSA-74752	Signaling by Insulin receptor	-2.02146	0	523,526,528,1509	ATP6V1A,ATP6V1B2,ATP6V1C1,CTSD	4/29
12_Summary	GO Biological Processes	GO:0008340	determination of adult lifespan	-4.09897	-1.55341	2629,3988,4669,6448,1803,3675,5270	GBA1,LIPA,NAGLU,SGSH,DPP4,ITGA3,SERPINE2	7/-
12_Member	GO Biological Processes	GO:0008340	determination of adult lifespan	-4.09897	-1.55341	2629,3988,4669,6448	GBA1,LIPA,NAGLU,SGSH	4/9
12_Member	GO Biological Processes	GO:0061744	motor behavior	-4.09897	-1.55341	1803,2629,4669,6448	DPP4,GBA1,NAGLU,SGSH	4/9
12_Member	GO Biological Processes	GO:0035640	exploration behavior	-2.59398	-0.356286	1803,3675,4669	DPP4,ITGA3,NAGLU	3/10
12_Member	GO Biological Processes	GO:0021695	cerebellar cortex development	-2.14943	-0.0375251	2629,4669,5270	GBA1,NAGLU,SERPINE2	3/14
13_Summary	GO Biological Processes	GO:0045776	negative regulation of blood pressure	-4.01466	-1.49583	5547,6648,59342,1522,10391,2548,2697,2934	PRCP,SOD2,SCPEP1,CTSZ,CORO2B,GAA,GJA1,GSN	8/-
13_Member	GO Biological Processes	GO:0045776	negative regulation of blood pressure	-4.01466	-1.49583	5547,6648,59342	PRCP,SOD2,SCPEP1	3/4
13_Member	GO Biological Processes	GO:0003073	regulation of systemic arterial blood pressure	-2.7103	-0.442128	1522,5547,6648,10391	CTSZ,PRCP,SOD2,CORO2B	4/19
13_Member	GO Biological Processes	GO:0008217	regulation of blood pressure	-2.05844	0	1522,5547,6648,10391,59342	CTSZ,PRCP,SOD2,CORO2B,SCPEP1	5/44
13_Member	GO Biological Processes	GO:0008015	blood circulation	-2.01647	0	1522,2548,2697,2934,5547,6648,10391,59342	CTSZ,GAA,GJA1,GSN,PRCP,SOD2,CORO2B,SCPEP1	8/102
14_Summary	GO Biological Processes	GO:0097577	sequestering of iron ion	-3.62616	-1.16207	2495,2512,4669,79901,523,1803,2180,79643	FTH1,FTL,NAGLU,CYBRD1,ATP6V1A,DPP4,ACSL1,CHMP6	8/-
14_Member	GO Biological Processes	GO:0097577	sequestering of iron ion	-3.62616	-1.16207	2495,2512,4669	FTH1,FTL,NAGLU	3/5
14_Member	WikiPathways	WP5172	Iron metabolism disorders	-3.33455	-0.924148	2495,2512,79901	FTH1,FTL,CYBRD1	3/6
14_Member	GO Biological Processes	GO:0051238	sequestering of metal ion	-3.10093	-0.756025	2495,2512,4669	FTH1,FTL,NAGLU	3/7
14_Member	GO Biological Processes	GO:0006879	intracellular iron ion homeostasis	-3.09289	-0.752313	523,2495,2512,4669,79901	ATP6V1A,FTH1,FTL,NAGLU,CYBRD1	5/26
14_Member	WikiPathways	WP4313	Ferroptosis	-2.49151	-0.271491	1803,2180,2495,2512,79643	DPP4,ACSL1,FTH1,FTL,CHMP6	5/35
15_Summary	GO Biological Processes	GO:0009268	response to pH	-3.53463	-1.09821	411,2629,2697,5641,3988,5813,5880,523,526,528,1203	ARSB,GBA1,GJA1,LGMN,LIPA,PURA,RAC2,ATP6V1A,ATP6V1B2,ATP6V1C1,CLN5	11/-
15_Member	GO Biological Processes	GO:0009268	response to pH	-3.53463	-1.09821	411,2629,2697,5641	ARSB,GBA1,GJA1,LGMN	4/12
15_Member	GO Biological Processes	GO:0070661	leukocyte proliferation	-2.66831	-0.406194	2629,2697,3988,5813,5880	GBA1,GJA1,LIPA,PURA,RAC2	5/32
15_Member	GO Biological Processes	GO:0021700	developmental maturation	-2.42135	-0.232424	523,526,528,1203,2629,2697,5880	ATP6V1A,ATP6V1B2,ATP6V1C1,CLN5,GBA1,GJA1,RAC2	7/69
15_Member	GO Biological Processes	GO:0048469	cell maturation	-2.07612	0	1203,2629,2697,5880	CLN5,GBA1,GJA1,RAC2	4/28
16_Summary	GO Biological Processes	GO:0001894	tissue homeostasis	-3.4231	-0.997275	1200,1513,2697,3988,4669,5880,9696,2629,5547,6648,79901	TPP1,CTSK,GJA1,LIPA,NAGLU,RAC2,CROCC,GBA1,PRCP,SOD2,CYBRD1	11/-
16_Member	GO Biological Processes	GO:0001894	tissue homeostasis	-3.4231	-0.997275	1200,1513,2697,3988,4669,5880,9696	TPP1,CTSK,GJA1,LIPA,NAGLU,RAC2,CROCC	7/47
16_Member	GO Biological Processes	GO:0060249	anatomical structure homeostasis	-3.4231	-0.997275	1200,1513,2697,3988,4669,5880,9696	TPP1,CTSK,GJA1,LIPA,NAGLU,RAC2,CROCC	7/47
16_Member	GO Biological Processes	GO:0046849	bone remodeling	-3.24869	-0.862825	1200,1513,2697,5880	TPP1,CTSK,GJA1,RAC2	4/14
16_Member	GO Biological Processes	GO:0045453	bone resorption	-2.90621	-0.602729	1200,1513,5880	TPP1,CTSK,RAC2	3/8
16_Member	GO Biological Processes	GO:0048771	tissue remodeling	-2.54827	-0.323938	1200,1513,2697,3988,5880	TPP1,CTSK,GJA1,LIPA,RAC2	5/34
16_Member	GO Biological Processes	GO:0048871	multicellular organismal-level homeostasis	-2.48781	-0.271491	1200,1513,2629,2697,3988,4669,5547,5880,6648,9696,79901	TPP1,CTSK,GBA1,GJA1,LIPA,NAGLU,PRCP,RAC2,SOD2,CROCC,CYBRD1	11/145
17_Summary	GO Biological Processes	GO:0010876	lipid localization	-3.31514	-0.909758	2180,2629,2760,3073,3074,3988,5660,6646,29881,57088,114882,57552,125,427,1508,1513,5641,6609,10404	ACSL1,GBA1,GM2A,HEXA,HEXB,LIPA,PSAP,SOAT1,NPC1L1,PLSCR4,OSBPL8,NCEH1,ADH1B,ASAH1,CTSB,CTSK,LGMN,SMPD1,CPQ	19/-
17_Member	GO Biological Processes	GO:0010876	lipid localization	-3.31514	-0.909758	2180,2629,2760,3073,3074,3988,5660,6646,29881,57088,114882	ACSL1,GBA1,GM2A,HEXA,HEXB,LIPA,PSAP,SOAT1,NPC1L1,PLSCR4,OSBPL8	11/115
17_Member	GO Biological Processes	GO:0034383	low-density lipoprotein particle clearance	-2.90621	-0.602729	3988,6646,57552	LIPA,SOAT1,NCEH1	3/8
17_Member	GO Biological Processes	GO:0034381	plasma lipoprotein particle clearance	-2.46504	-0.271491	3988,6646,57552	LIPA,SOAT1,NCEH1	3/11
17_Member	GO Biological Processes	GO:1901615	organic hydroxy compound metabolic process	-2.33042	-0.17864	125,427,1508,1513,2629,3988,5641,6609,6646,10404,29881	ADH1B,ASAH1,CTSB,CTSK,GBA1,LIPA,LGMN,SMPD1,SOAT1,CPQ,NPC1L1	11/152
17_Member	GO Biological Processes	GO:0006775	fat-soluble vitamin metabolic process	-2.14943	-0.0375251	3988,5641,29881	LIPA,LGMN,NPC1L1	3/14
17_Member	Reactome Gene Sets	R-HSA-8964038	LDL clearance	-2.14943	-0.0375251	3988,6646,57552	LIPA,SOAT1,NCEH1	3/14
17_Member	GO Biological Processes	GO:0008203	cholesterol metabolic process	-2.05844	0	2629,3988,6609,6646,29881	GBA1,LIPA,SMPD1,SOAT1,NPC1L1	5/44
17_Member	GO Biological Processes	GO:0006869	lipid transport	-2.04134	0	2180,2760,3988,5660,6646,29881,57088,114882	ACSL1,GM2A,LIPA,PSAP,SOAT1,NPC1L1,PLSCR4,OSBPL8	8/101
18_Summary	WikiPathways	WP5121	Sphingolipid metabolism in senescence	-3.24869	-0.862825	427,1019,2629,2720,6609	ASAH1,CDK4,GBA1,GLB1,SMPD1	5/-
18_Member	WikiPathways	WP5121	Sphingolipid metabolism in senescence	-3.24869	-0.862825	427,1019,2629,2720	ASAH1,CDK4,GBA1,GLB1	4/14
18_Member	WikiPathways	WP4725	Sphingolipid metabolism overview	-2.46504	-0.271491	427,2629,6609	ASAH1,GBA1,SMPD1	3/11
18_Member	GO Biological Processes	GO:0046513	ceramide biosynthetic process	-2.34945	-0.194879	427,2629,6609	ASAH1,GBA1,SMPD1	3/12
19_Summary	GO Biological Processes	GO:0016139	glycoside catabolic process	-3.10093	-0.756025	2517,2629,4668,10043,10763	FUCA1,GBA1,NAGA,TOM1,NES	5/-
19_Member	GO Biological Processes	GO:0016139	glycoside catabolic process	-3.10093	-0.756025	2517,2629,4668	FUCA1,GBA1,NAGA	3/7
19_Member	GO Biological Processes	GO:0016137	glycoside metabolic process	-2.24484	-0.114785	2517,2629,4668	FUCA1,GBA1,NAGA	3/13
19_Member	GO Biological Processes	GO:0043243	positive regulation of protein-containing complex disassembly	-2.24484	-0.114785	2629,10043,10763	GBA1,TOM1,NES	3/13
19_Member	GO Biological Processes	GO:1901658	glycosyl compound catabolic process	-2.24484	-0.114785	2517,2629,4668	FUCA1,GBA1,NAGA	3/13
20_Summary	GO Biological Processes	GO:0009650	UV protection	-3.10093	-0.756025	2237,4239,51150	FEN1,MFAP4,SDF4	3/-
20_Member	GO Biological Processes	GO:0009650	UV protection	-3.10093	-0.756025	2237,4239,51150	FEN1,MFAP4,SDF4	3/7

## Sheet: M10_enrichment
GroupID	Category	Term	Description	LogP	Log(q-value)	Genes	Symbols	InTerm_InList
1_Summary	GO Biological Processes	GO:2000561	regulation of CD4-positive, alpha-beta T cell proliferation	-4.30672	0	975,1604,57045,857,961,3135,8613,388552,5156,1902,290,4791	CD81,CD55,TWSG1,CAV1,CD47,HLA-G,PLPP3,BLOC1S3,PDGFRA,LPAR1,ANPEP,NFKB2	12/-
1_Member	GO Biological Processes	GO:2000561	regulation of CD4-positive, alpha-beta T cell proliferation	-4.30672	0	975,1604,57045	CD81,CD55,TWSG1	3/5
1_Member	GO Biological Processes	GO:0046640	regulation of alpha-beta T cell proliferation	-3.77361	0	975,1604,57045	CD81,CD55,TWSG1	3/7
1_Member	GO Biological Processes	GO:2000514	regulation of CD4-positive, alpha-beta T cell activation	-3.00258	0	975,1604,57045	CD81,CD55,TWSG1	3/12
1_Member	GO Biological Processes	GO:0022409	positive regulation of cell-cell adhesion	-2.75178	0	857,961,975,1604,3135,8613	CAV1,CD47,CD81,CD55,HLA-G,PLPP3	6/75
1_Member	GO Biological Processes	GO:0051251	positive regulation of lymphocyte activation	-2.63567	0	857,961,975,1604,3135,388552	CAV1,CD47,CD81,CD55,HLA-G,BLOC1S3	6/79
1_Member	GO Biological Processes	GO:0002711	positive regulation of T cell mediated immunity	-2.61861	0	975,1604,3135	CD81,CD55,HLA-G	3/16
1_Member	GO Biological Processes	GO:0050865	regulation of cell activation	-2.60122	0	857,961,975,1604,3135,5156,57045,388552	CAV1,CD47,CD81,CD55,HLA-G,PDGFRA,TWSG1,BLOC1S3	8/138
1_Member	GO Biological Processes	GO:0051249	regulation of lymphocyte activation	-2.55588	0	857,961,975,1604,3135,57045,388552	CAV1,CD47,CD81,CD55,HLA-G,TWSG1,BLOC1S3	7/110
1_Member	GO Biological Processes	GO:0002696	positive regulation of leukocyte activation	-2.50047	0	857,961,975,1604,3135,388552	CAV1,CD47,CD81,CD55,HLA-G,BLOC1S3	6/84
1_Member	GO Biological Processes	GO:1903037	regulation of leukocyte cell-cell adhesion	-2.47464	0	857,961,975,1604,3135,57045	CAV1,CD47,CD81,CD55,HLA-G,TWSG1	6/85
1_Member	GO Biological Processes	GO:0002709	regulation of T cell mediated immunity	-2.46598	0	975,1604,3135	CD81,CD55,HLA-G	3/18
1_Member	GO Biological Processes	GO:0050863	regulation of T cell activation	-2.42413	0	857,961,975,1604,3135,57045	CAV1,CD47,CD81,CD55,HLA-G,TWSG1	6/87
1_Member	GO Biological Processes	GO:0050870	positive regulation of T cell activation	-2.40999	0	857,961,975,1604,3135	CAV1,CD47,CD81,CD55,HLA-G	5/61
1_Member	GO Biological Processes	GO:0050867	positive regulation of cell activation	-2.39943	0	857,961,975,1604,3135,388552	CAV1,CD47,CD81,CD55,HLA-G,BLOC1S3	6/88
1_Member	GO Biological Processes	GO:0002694	regulation of leukocyte activation	-2.36456	0	857,961,975,1604,3135,57045,388552	CAV1,CD47,CD81,CD55,HLA-G,TWSG1,BLOC1S3	7/119
1_Member	GO Biological Processes	GO:0022407	regulation of cell-cell adhesion	-2.36456	0	857,961,975,1604,3135,8613,57045	CAV1,CD47,CD81,CD55,HLA-G,PLPP3,TWSG1	7/119
1_Member	GO Biological Processes	GO:0046634	regulation of alpha-beta T cell activation	-2.33162	0	975,1604,57045	CD81,CD55,TWSG1	3/20
1_Member	GO Biological Processes	GO:1903039	positive regulation of leukocyte cell-cell adhesion	-2.31981	0	857,961,975,1604,3135	CAV1,CD47,CD81,CD55,HLA-G	5/64
1_Member	GO Biological Processes	GO:0002720	positive regulation of cytokine production involved in immune response	-2.21184	0	975,1604,3135	CD81,CD55,HLA-G	3/22
1_Member	GO Biological Processes	GO:0042129	regulation of T cell proliferation	-2.20429	0	975,1604,3135,57045	CD81,CD55,HLA-G,TWSG1	4/43
1_Member	GO Biological Processes	GO:0007204	positive regulation of cytosolic calcium ion concentration	-2.15656	0	857,1604,1902	CAV1,CD55,LPAR1	3/23
1_Member	GO Biological Processes	GO:0046718	symbiont entry into host cell	-2.13384	0	290,857,975,1604	ANPEP,CAV1,CD81,CD55	4/45
1_Member	GO Biological Processes	GO:0019724	B cell mediated immunity	-2.10398	0	975,1604,3135	CD81,CD55,HLA-G	3/24
1_Member	WikiPathways	WP2328	Allograft rejection	-2.10398	0	1604,3135,5156	CD55,HLA-G,PDGFRA	3/24
1_Member	GO Biological Processes	GO:0044409	symbiont entry into host	-2.10001	0	290,857,975,1604	ANPEP,CAV1,CD81,CD55	4/46
1_Member	GO Biological Processes	GO:0002460	adaptive immune response based on somatic recombination of immune receptors built from immunoglobulin superfamily domains	-2.06706	0	975,1604,3135,4791	CD81,CD55,HLA-G,NFKB2	4/47
1_Member	GO Biological Processes	GO:0002824	positive regulation of adaptive immune response based on somatic recombination of immune receptors built from immunoglobulin superfamily domains	-2.05387	0	975,1604,3135	CD81,CD55,HLA-G	3/25
2_Summary	Reactome Gene Sets	R-HSA-9696270	RND2 GTPase cycle	-3.57001	0	224,857,1828,2802,22800	ALDH3A2,CAV1,DSG1,GOLGA3,RRAS2	5/-
2_Member	Reactome Gene Sets	R-HSA-9696270	RND2 GTPase cycle	-3.57001	0	224,857,1828,2802	ALDH3A2,CAV1,DSG1,GOLGA3	4/19
2_Member	Reactome Gene Sets	R-HSA-9696273	RND1 GTPase cycle	-2.33162	0	224,857,22800	ALDH3A2,CAV1,RRAS2	3/20
3_Summary	KEGG Pathway	hsa04976	Bile secretion	-3.12206	0	476,483,2052,488,857,1346,215,10550,1471,22800,27129	ATP1A1,ATP1B3,EPHX1,ATP2A2,CAV1,COX7A1,ABCD1,ARL6IP5,CST3,RRAS2,HSPB7	11/-
3_Member	KEGG Pathway	hsa04976	Bile secretion	-3.12206	0	476,483,2052	ATP1A1,ATP1B3,EPHX1	3/11
3_Member	GO Biological Processes	GO:0002026	regulation of the force of heart contraction	-3.00258	0	476,488,857	ATP1A1,ATP2A2,CAV1	3/12
3_Member	Reactome Gene Sets	R-HSA-936837	Ion transport by P-type ATPases	-2.61861	0	476,483,488	ATP1A1,ATP1B3,ATP2A2	3/16
3_Member	KEGG Pathway	hsa04260	Cardiac muscle contraction	-2.53105	0	476,483,488,1346	ATP1A1,ATP1B3,ATP2A2,COX7A1	4/35
3_Member	Reactome Gene Sets	R-HSA-5578775	Ion homeostasis	-2.33162	0	476,483,488	ATP1A1,ATP1B3,ATP2A2	3/20
3_Member	GO Biological Processes	GO:0042391	regulation of membrane potential	-2.21394	0	215,476,483,488,857,10550	ABCD1,ATP1A1,ATP1B3,ATP2A2,CAV1,ARL6IP5	6/96
3_Member	Reactome Gene Sets	R-HSA-5576891	Cardiac conduction	-2.21184	0	476,483,488	ATP1A1,ATP1B3,ATP2A2	3/22
3_Member	KEGG Pathway	hsa04970	Salivary secretion	-2.15656	0	476,483,1471	ATP1A1,ATP1B3,CST3	3/23
3_Member	KEGG Pathway	hsa04972	Pancreatic secretion	-2.15656	0	476,483,488	ATP1A1,ATP1B3,ATP2A2	3/23
3_Member	KEGG Pathway	hsa04024	cAMP signaling pathway	-2.13384	0	476,483,488,22800	ATP1A1,ATP1B3,ATP2A2,RRAS2	4/45
3_Member	GO Biological Processes	GO:0008016	regulation of heart contraction	-2.00363	0	476,488,857,27129	ATP1A1,ATP2A2,CAV1,HSPB7	4/49
4_Summary	GO Biological Processes	GO:1990778	protein localization to cell periphery	-2.8978	0	483,857,975,10550,10627,30846,83871	ATP1B3,CAV1,CD81,ARL6IP5,MYL12A,EHD2,RAB34	7/-
4_Member	GO Biological Processes	GO:1990778	protein localization to cell periphery	-2.8978	0	483,857,975,10550,10627,30846,83871	ATP1B3,CAV1,CD81,ARL6IP5,MYL12A,EHD2,RAB34	7/96
4_Member	GO Biological Processes	GO:0072659	protein localization to plasma membrane	-2.4492	0	483,975,10550,10627,30846,83871	ATP1B3,CD81,ARL6IP5,MYL12A,EHD2,RAB34	6/86
5_Summary	GO Biological Processes	GO:0050673	epithelial cell proliferation	-2.71681	0	857,3486,9420,55679,79084,37,215	CAV1,IGFBP3,CYP7B1,LIMS2,WDR77,ACADVL,ABCD1	7/-
5_Member	GO Biological Processes	GO:0050673	epithelial cell proliferation	-2.71681	0	857,3486,9420,55679,79084	CAV1,IGFBP3,CYP7B1,LIMS2,WDR77	5/52
5_Member	GO Biological Processes	GO:0019217	regulation of fatty acid metabolic process	-2.21184	0	37,215,857	ACADVL,ABCD1,CAV1	3/22
5_Member	GO Biological Processes	GO:0055092	sterol homeostasis	-2.10398	0	215,857,9420	ABCD1,CAV1,CYP7B1	3/24
6_Summary	GO Biological Processes	GO:0043410	positive regulation of MAPK cascade	-2.67123	0	975,1902,3486,4215,5156,10550,112464,857	CD81,LPAR1,IGFBP3,MAP3K3,PDGFRA,ARL6IP5,CAVIN3,CAV1	8/-
6_Member	GO Biological Processes	GO:0043410	positive regulation of MAPK cascade	-2.67123	0	975,1902,3486,4215,5156,10550,112464	CD81,LPAR1,IGFBP3,MAP3K3,PDGFRA,ARL6IP5,CAVIN3	7/105
6_Member	GO Biological Processes	GO:0043408	regulation of MAPK cascade	-2.114	0	857,975,1902,3486,4215,5156,10550,112464	CAV1,CD81,LPAR1,IGFBP3,MAP3K3,PDGFRA,ARL6IP5,CAVIN3	8/166
7_Summary	GO Biological Processes	GO:0001568	blood vessel development	-2.53077	0	290,857,961,1282,4215,5156,8613,79659,154810	ANPEP,CAV1,CD47,COL4A1,MAP3K3,PDGFRA,PLPP3,DYNC2H1,AMOTL1	9/-
7_Member	GO Biological Processes	GO:0001568	blood vessel development	-2.53077	0	290,857,961,1282,4215,5156,8613,79659,154810	ANPEP,CAV1,CD47,COL4A1,MAP3K3,PDGFRA,PLPP3,DYNC2H1,AMOTL1	9/174
7_Member	GO Biological Processes	GO:0001944	vasculature development	-2.38399	0	290,857,961,1282,4215,5156,8613,79659,154810	ANPEP,CAV1,CD47,COL4A1,MAP3K3,PDGFRA,PLPP3,DYNC2H1,AMOTL1	9/183
8_Summary	GO Biological Processes	GO:0047496	vesicle transport along microtubule	-2.46598	0	79443,282991,388552,3267	FYCO1,BLOC1S2,BLOC1S3,AGFG1	4/-
8_Member	GO Biological Processes	GO:0047496	vesicle transport along microtubule	-2.46598	0	79443,282991,388552	FYCO1,BLOC1S2,BLOC1S3	3/18
8_Member	GO Biological Processes	GO:0033363	secretory granule organization	-2.27009	0	3267,282991,388552	AGFG1,BLOC1S2,BLOC1S3	3/21
8_Member	GO Biological Processes	GO:0099518	vesicle cytoskeletal trafficking	-2.27009	0	79443,282991,388552	FYCO1,BLOC1S2,BLOC1S3	3/21
9_Summary	KEGG Pathway	hsa04072	Phospholipase D signaling pathway	-2.241	0	1902,5156,8613,22800	LPAR1,PDGFRA,PLPP3,RRAS2	4/-
9_Member	KEGG Pathway	hsa04072	Phospholipase D signaling pathway	-2.241	0	1902,5156,8613,22800	LPAR1,PDGFRA,PLPP3,RRAS2	4/42
10_Summary	KEGG Pathway	hsa04144	Endocytosis	-2.01771	0	857,3135,5156,5878,23325,30846,56904	CAV1,HLA-G,PDGFRA,RAB5C,WASHC4,EHD2,SH3GLB2	7/-
10_Member	KEGG Pathway	hsa04144	Endocytosis	-2.01771	0	857,3135,5156,5878,23325,30846,56904	CAV1,HLA-G,PDGFRA,RAB5C,WASHC4,EHD2,SH3GLB2	7/138

## Sheet: M12_enrichment
GroupID	Category	Term	Description	LogP	Log(q-value)	Genes	Symbols	InTerm_InList
1_Summary	Reactome Gene Sets	R-HSA-1650814	Collagen biosynthesis and modifying enzymes	-27.9893	-23.6443	871,1277,1278,1280,1281,1289,1290,1303,5033,5034,5118,5351,5479,7373,8974,8985,10491,10536,64175,10609,60681,5806,6510,1627,7273,811,4035,10525,10911,9902	SERPINH1,COL1A1,COL1A2,COL2A1,COL3A1,COL5A1,COL5A2,COL12A1,P4HA1,P4HB,PCOLCE,PLOD1,PPIB,COL14A1,P4HA2,PLOD3,CRTAP,P3H3,P3H1,P3H4,FKBP10,PTX3,SLC1A5,DBN1,TTN,CALR,LRP1,HYOU1,UTS2,MRC2	30/-
1_Member	Reactome Gene Sets	R-HSA-1650814	Collagen biosynthesis and modifying enzymes	-27.9893	-23.6443	871,1277,1278,1280,1281,1289,1290,1303,5033,5034,5118,5351,5479,7373,8974,8985,10491,10536,64175	SERPINH1,COL1A1,COL1A2,COL2A1,COL3A1,COL5A1,COL5A2,COL12A1,P4HA1,P4HB,PCOLCE,PLOD1,PPIB,COL14A1,P4HA2,PLOD3,CRTAP,P3H3,P3H1	19/36
1_Member	Reactome Gene Sets	R-HSA-1474290	Collagen formation	-24.9016	-20.8578	871,1277,1278,1280,1281,1289,1290,1303,5033,5034,5118,5351,5479,7373,8974,8985,10491,10536,64175	SERPINH1,COL1A1,COL1A2,COL2A1,COL3A1,COL5A1,COL5A2,COL12A1,P4HA1,P4HB,PCOLCE,PLOD1,PPIB,COL14A1,P4HA2,PLOD3,CRTAP,P3H3,P3H1	19/48
1_Member	GO Biological Processes	GO:0030199	collagen fibril organization	-17.6727	-13.8049	871,1277,1278,1280,1281,1289,1290,1303,5033,7373,8985,10491,10609,60681	SERPINH1,COL1A1,COL1A2,COL2A1,COL3A1,COL5A1,COL5A2,COL12A1,P4HA1,COL14A1,PLOD3,CRTAP,P3H4,FKBP10	14/38
1_Member	Reactome Gene Sets	R-HSA-1474244	Extracellular matrix organization	-15.3828	-11.7368	871,1277,1278,1280,1281,1289,1290,1303,5033,5034,5118,5351,5479,7373,8974,8985,10491,10536,64175	SERPINH1,COL1A1,COL1A2,COL2A1,COL3A1,COL5A1,COL5A2,COL12A1,P4HA1,P4HB,PCOLCE,PLOD1,PPIB,COL14A1,P4HA2,PLOD3,CRTAP,P3H3,P3H1	19/136
1_Member	GO Biological Processes	GO:0030198	extracellular matrix organization	-12.7883	-9.39759	871,1277,1278,1280,1281,1289,1290,1303,5033,5806,7373,8985,10491,10609,60681	SERPINH1,COL1A1,COL1A2,COL2A1,COL3A1,COL5A1,COL5A2,COL12A1,P4HA1,PTX3,COL14A1,PLOD3,CRTAP,P3H4,FKBP10	15/96
1_Member	GO Biological Processes	GO:0043062	extracellular structure organization	-12.7883	-9.39759	871,1277,1278,1280,1281,1289,1290,1303,5033,5806,7373,8985,10491,10609,60681	SERPINH1,COL1A1,COL1A2,COL2A1,COL3A1,COL5A1,COL5A2,COL12A1,P4HA1,PTX3,COL14A1,PLOD3,CRTAP,P3H4,FKBP10	15/96
1_Member	GO Biological Processes	GO:0045229	external encapsulating structure organization	-12.7883	-9.39759	871,1277,1278,1280,1281,1289,1290,1303,5033,5806,7373,8985,10491,10609,60681	SERPINH1,COL1A1,COL1A2,COL2A1,COL3A1,COL5A1,COL5A2,COL12A1,P4HA1,PTX3,COL14A1,PLOD3,CRTAP,P3H4,FKBP10	15/96
1_Member	Canonical Pathways	M198	PID SYNDECAN 1 PATHWAY	-11.278	-8.01228	1277,1278,1280,1281,1289,1290,1303,5479,7373	COL1A1,COL1A2,COL2A1,COL3A1,COL5A1,COL5A2,COL12A1,PPIB,COL14A1	9/25
1_Member	Canonical Pathways	M3005	NABA COLLAGENS	-10.4914	-7.29258	1277,1278,1280,1281,1289,1290,1303,7373	COL1A1,COL1A2,COL2A1,COL3A1,COL5A1,COL5A2,COL12A1,COL14A1	8/20
1_Member	Reactome Gene Sets	R-HSA-8948216	Collagen chain trimerization	-10.4914	-7.29258	1277,1278,1280,1281,1289,1290,1303,7373	COL1A1,COL1A2,COL2A1,COL3A1,COL5A1,COL5A2,COL12A1,COL14A1	8/20
1_Member	KEGG Pathway	hsa04974	Protein digestion and absorption	-10.4528	-7.28402	1277,1278,1280,1281,1289,1290,1303,6510,7373	COL1A1,COL1A2,COL2A1,COL3A1,COL5A1,COL5A2,COL12A1,SLC1A5,COL14A1	9/30
1_Member	Reactome Gene Sets	R-HSA-2022090	Assembly of collagen fibrils and other multimeric structures	-10.1685	-7.02775	1277,1278,1280,1281,1289,1290,1303,5118,7373	COL1A1,COL1A2,COL2A1,COL3A1,COL5A1,COL5A2,COL12A1,PCOLCE,COL14A1	9/32
1_Member	Reactome Gene Sets	R-HSA-1442490	Collagen degradation	-8.86482	-5.79867	1277,1278,1280,1281,1289,1290,1303,7373	COL1A1,COL1A2,COL2A1,COL3A1,COL5A1,COL5A2,COL12A1,COL14A1	8/30
1_Member	GO Biological Processes	GO:0097435	supramolecular fiber organization	-7.959	-4.93632	871,1277,1278,1280,1281,1289,1290,1303,1627,5033,7273,7373,8985,10491,10609,60681	SERPINH1,COL1A1,COL1A2,COL2A1,COL3A1,COL5A1,COL5A2,COL12A1,DBN1,P4HA1,TTN,COL14A1,PLOD3,CRTAP,P3H4,FKBP10	16/239
1_Member	Canonical Pathways	M160	PID AVB3 INTEGRIN PATHWAY	-7.60893	-4.62575	1277,1278,1280,1281,1289,1290,1303,7373	COL1A1,COL1A2,COL2A1,COL3A1,COL5A1,COL5A2,COL12A1,COL14A1	8/42
1_Member	Reactome Gene Sets	R-HSA-2173782	Binding and Uptake of Ligands by Scavenger Receptors	-7.38762	-4.44066	811,1277,1278,1281,4035,10525	CALR,COL1A1,COL1A2,COL3A1,LRP1,HYOU1	6/18
1_Member	Reactome Gene Sets	R-HSA-8874081	MET activates PTK2 signaling	-7.38762	-4.44066	1277,1278,1280,1281,1289,1290	COL1A1,COL1A2,COL2A1,COL3A1,COL5A1,COL5A2	6/18
1_Member	Reactome Gene Sets	R-HSA-1474228	Degradation of the extracellular matrix	-6.64827	-3.71834	1277,1278,1280,1281,1289,1290,1303,7373	COL1A1,COL1A2,COL2A1,COL3A1,COL5A1,COL5A2,COL12A1,COL14A1	8/55
1_Member	Reactome Gene Sets	R-HSA-8875878	MET promotes cell motility	-6.32668	-3.41314	1277,1278,1280,1281,1289,1290	COL1A1,COL1A2,COL2A1,COL3A1,COL5A1,COL5A2	6/26
1_Member	Canonical Pathways	M5884	NABA CORE MATRISOME	-6.0857	-3.21792	1277,1278,1280,1281,1289,1290,1303,5118,7373	COL1A1,COL1A2,COL2A1,COL3A1,COL5A1,COL5A2,COL12A1,PCOLCE,COL14A1	9/88
1_Member	Reactome Gene Sets	R-HSA-3000171	Non-integrin membrane-ECM interactions	-5.43997	-2.62655	1277,1278,1280,1281,1289,1290	COL1A1,COL1A2,COL2A1,COL3A1,COL5A1,COL5A2	6/36
1_Member	Canonical Pathways	M18	PID INTEGRIN1 PATHWAY	-5.22815	-2.42731	1277,1278,1280,1281,1289,1290	COL1A1,COL1A2,COL2A1,COL3A1,COL5A1,COL5A2	6/39
1_Member	Reactome Gene Sets	R-HSA-3000480	Scavenging by Class A Receptors	-5.2151	-2.4265	811,1277,1278,1281	CALR,COL1A1,COL1A2,COL3A1	4/11
1_Member	Reactome Gene Sets	R-HSA-3000170	Syndecan interactions	-5.19815	-2.42145	1277,1278,1281,1289,1290	COL1A1,COL1A2,COL3A1,COL5A1,COL5A2	5/23
1_Member	GO Biological Processes	GO:0060348	bone development	-4.9729	-2.24079	871,1277,1280,1281,5479,64175	SERPINH1,COL1A1,COL2A1,COL3A1,PPIB,P3H1	6/43
1_Member	Reactome Gene Sets	R-HSA-216083	Integrin cell surface interactions	-4.9729	-2.24079	1277,1278,1280,1281,1289,1290	COL1A1,COL1A2,COL2A1,COL3A1,COL5A1,COL5A2	6/43
1_Member	Reactome Gene Sets	R-HSA-3000178	ECM proteoglycans	-4.9729	-2.24079	1277,1278,1280,1281,1289,1290	COL1A1,COL1A2,COL2A1,COL3A1,COL5A1,COL5A2	6/43
1_Member	Reactome Gene Sets	R-HSA-6806834	Signaling by MET	-4.85522	-2.13357	1277,1278,1280,1281,1289,1290	COL1A1,COL1A2,COL2A1,COL3A1,COL5A1,COL5A2	6/45
1_Member	GO Biological Processes	GO:0060350	endochondral bone morphogenesis	-4.745	-2.06286	871,1277,1280,1281	SERPINH1,COL1A1,COL2A1,COL3A1	4/14
1_Member	Reactome Gene Sets	R-HSA-419037	NCAM1 interactions	-4.745	-2.06286	1280,1281,1289,1290	COL2A1,COL3A1,COL5A1,COL5A2	4/14
1_Member	GO Biological Processes	GO:0001501	skeletal system development	-4.4324	-1.79507	871,1277,1278,1280,1281,1290,5479,64175	SERPINH1,COL1A1,COL1A2,COL2A1,COL3A1,COL5A2,PPIB,P3H1	8/107
1_Member	GO Biological Processes	GO:0060349	bone morphogenesis	-4.17674	-1.58771	871,1277,1280,1281	SERPINH1,COL1A1,COL2A1,COL3A1	4/19
1_Member	Reactome Gene Sets	R-HSA-198933	Immunoregulatory interactions between a Lymphoid and a non-Lymphoid cell	-4.17674	-1.58771	1277,1278,1280,1281	COL1A1,COL1A2,COL2A1,COL3A1	4/19
1_Member	GO Biological Processes	GO:0060351	cartilage development involved in endochondral bone morphogenesis	-4.03826	-1.46421	871,1277,1280	SERPINH1,COL1A1,COL2A1	3/8
1_Member	WikiPathways	WP453	Inflammatory response pathway	-4.03826	-1.46421	1277,1278,1281	COL1A1,COL1A2,COL3A1	3/8
1_Member	WikiPathways	WP2911	miRNA targets in ECM and membrane receptors	-3.99593	-1.42917	1278,1281,1289,1290	COL1A2,COL3A1,COL5A1,COL5A2	4/21
1_Member	WikiPathways	WP3967	miR 509 3p alteration of YAP1 ECM axis	-3.71479	-1.17607	1277,1281,1289	COL1A1,COL3A1,COL5A1	3/10
1_Member	Reactome Gene Sets	R-HSA-375165	NCAM signaling for neurite out-growth	-3.5523	-1.03347	1280,1281,1289,1290	COL2A1,COL3A1,COL5A1,COL5A2	4/27
1_Member	GO Biological Processes	GO:0061448	connective tissue development	-3.38794	-0.875542	871,1277,1280,1281,1289	SERPINH1,COL1A1,COL2A1,COL3A1,COL5A1	5/53
1_Member	Reactome Gene Sets	R-HSA-186797	Signaling by PDGF	-3.20819	-0.71455	1280,1281,1289,1290	COL2A1,COL3A1,COL5A1,COL5A2	4/33
1_Member	WikiPathways	WP5158	Urotensin II mediated signaling pathway	-3.20819	-0.71455	1277,1280,1281,10911	COL1A1,COL2A1,COL3A1,UTS2	4/33
1_Member	GO Biological Processes	GO:0051216	cartilage development	-3.01597	-0.546133	871,1277,1280,1281	SERPINH1,COL1A1,COL2A1,COL3A1	4/37
1_Member	GO Biological Processes	GO:0071230	cellular response to amino acid stimulus	-3.01597	-0.546133	1277,1278,1281,1290	COL1A1,COL1A2,COL3A1,COL5A2	4/37
1_Member	GO Biological Processes	GO:0043588	skin development	-2.8879	-0.444856	1277,1278,1281,1289,1290	COL1A1,COL1A2,COL3A1,COL5A1,COL5A2	5/68
1_Member	GO Biological Processes	GO:0071229	cellular response to acid chemical	-2.88667	-0.444856	1277,1278,1281,1290	COL1A1,COL1A2,COL3A1,COL5A2	4/40
1_Member	WikiPathways	WP3932	Focal adhesion PI3K Akt mTOR signaling pathway	-2.86844	-0.432025	1277,1278,1280,1281,1289,1290	COL1A1,COL1A2,COL2A1,COL3A1,COL5A1,COL5A2	6/102
1_Member	WikiPathways	WP5373	Osteoarthritic chondrocyte hypertrophy	-2.77458	-0.348759	1277,1280,1281	COL1A1,COL2A1,COL3A1	3/20
1_Member	GO Biological Processes	GO:0048705	skeletal system morphogenesis	-2.73048	-0.30986	871,1277,1280,1281	SERPINH1,COL1A1,COL2A1,COL3A1	4/44
1_Member	GO Biological Processes	GO:0002062	chondrocyte differentiation	-2.65145	-0.241047	871,1280,1281	SERPINH1,COL2A1,COL3A1	3/22
1_Member	KEGG Pathway	hsa04820	Cytoskeleton in muscle cells	-2.50803	-0.112518	1277,1278,1281,1289,1290,7273	COL1A1,COL1A2,COL3A1,COL5A1,COL5A2,TTN	6/120
1_Member	GO Biological Processes	GO:0043200	response to amino acid	-2.43179	-0.0553729	1277,1278,1281,1290	COL1A1,COL1A2,COL3A1,COL5A2	4/53
1_Member	GO Biological Processes	GO:0001503	ossification	-2.35103	0	1277,1278,1280,1290,9902	COL1A1,COL1A2,COL2A1,COL5A2,MRC2	5/90
1_Member	GO Biological Processes	GO:0001101	response to acid chemical	-2.29027	0	1277,1278,1281,1290	COL1A1,COL1A2,COL3A1,COL5A2	4/58
1_Member	KEGG Pathway	hsa05146	Amoebiasis	-2.14314	0	1277,1278,1281	COL1A1,COL1A2,COL3A1	3/33
2_Summary	WikiPathways	WP4786	Type I collagen synthesis in the context of osteogenesis imperfecta	-16.3233	-12.5804	871,1277,1278,5033,5034,5351,5479,8974,10491,60681,64175,8985,10536,10609,5480	SERPINH1,COL1A1,COL1A2,P4HA1,P4HB,PLOD1,PPIB,P4HA2,CRTAP,FKBP10,P3H1,PLOD3,P3H3,P3H4,PPIC	15/-
2_Member	WikiPathways	WP4786	Type I collagen synthesis in the context of osteogenesis imperfecta	-16.3233	-12.5804	871,1277,1278,5033,5034,5351,5479,8974,10491,60681,64175	SERPINH1,COL1A1,COL1A2,P4HA1,P4HB,PLOD1,PPIB,P4HA2,CRTAP,FKBP10,P3H1	11/20
2_Member	GO Biological Processes	GO:0018126	protein hydroxylation	-13.1703	-9.60354	5033,5034,5351,8974,8985,10491,10536,10609,64175	P4HA1,P4HB,PLOD1,P4HA2,PLOD3,CRTAP,P3H3,P3H4,P3H1	9/17
2_Member	GO Biological Processes	GO:0018208	peptidyl-proline modification	-7.83017	-4.82769	5033,5034,5479,5480,8974,10491,60681	P4HA1,P4HB,PPIB,PPIC,P4HA2,CRTAP,FKBP10	7/26
2_Member	GO Biological Processes	GO:0019511	peptidyl-proline hydroxylation	-5.87669	-3.02314	5033,5034,8974,10491	P4HA1,P4HB,P4HA2,CRTAP	4/8
2_Member	GO Biological Processes	GO:0018193	peptidyl-amino acid modification	-5.72049	-2.88074	5033,5034,5351,5479,5480,8974,8985,10491,10536,10609,60681	P4HA1,P4HB,PLOD1,PPIB,PPIC,P4HA2,PLOD3,CRTAP,P3H3,P3H4,FKBP10	11/156
2_Member	GO Biological Processes	GO:0018401	peptidyl-proline hydroxylation to 4-hydroxy-L-proline	-4.77515	-2.06372	5033,5034,8974	P4HA1,P4HB,P4HA2	3/5
2_Member	GO Biological Processes	GO:0170041	non-proteinogenic amino acid metabolic process	-4.67463	-2.00182	5033,5034,8974,8985,10491	P4HA1,P4HB,P4HA2,PLOD3,CRTAP	5/29
2_Member	GO Biological Processes	GO:0019471	4-hydroxyproline metabolic process	-4.23861	-1.61799	5033,5034,8974	P4HA1,P4HB,P4HA2	3/7
2_Member	GO Biological Processes	GO:0170033	L-amino acid metabolic process	-2.91706	-0.459499	5033,5034,8974,8985,10491	P4HA1,P4HB,P4HA2,PLOD3,CRTAP	5/67
2_Member	GO Biological Processes	GO:0006575	cellular modified amino acid metabolic process	-2.83106	-0.399974	5033,5034,8974,8985,10491	P4HA1,P4HB,P4HA2,PLOD3,CRTAP	5/70
2_Member	GO Biological Processes	GO:1901605	alpha-amino acid metabolic process	-2.4581	-0.0674433	5033,5034,8974,8985,10491	P4HA1,P4HB,P4HA2,PLOD3,CRTAP	5/85
3_Summary	GO Biological Processes	GO:0032963	collagen metabolic process	-12.4675	-9.12257	871,1277,1278,1289,5118,8985,9902,10536,10609,64175	SERPINH1,COL1A1,COL1A2,COL5A1,PCOLCE,PLOD3,MRC2,P3H3,P3H4,P3H1	10/-
3_Member	GO Biological Processes	GO:0032963	collagen metabolic process	-12.4675	-9.12257	871,1277,1278,1289,5118,8985,9902,10536,10609,64175	SERPINH1,COL1A1,COL1A2,COL5A1,PCOLCE,PLOD3,MRC2,P3H3,P3H4,P3H1	10/28
3_Member	GO Biological Processes	GO:0032964	collagen biosynthetic process	-9.6954	-6.58094	871,1277,1289,5118,10536,10609	SERPINH1,COL1A1,COL5A1,PCOLCE,P3H3,P3H4	6/9
3_Member	Reactome Gene Sets	R-HSA-2243919	Crosslinking of collagen fibrils	-3.71479	-1.17607	1277,1278,5118	COL1A1,COL1A2,PCOLCE	3/10
3_Member	WikiPathways	WP5055	Burn wound healing	-2.34604	0	871,1277,1278	SERPINH1,COL1A1,COL1A2	3/28
4_Summary	GO Biological Processes	GO:0006457	protein folding	-11.2815	-8.01228	811,2923,3309,3311,5034,5479,5480,9601,10130,10491,10525,10954,11328,60681,64175,81567,871	CALR,PDIA3,HSPA5,HSPA7,P4HB,PPIB,PPIC,PDIA4,PDIA6,CRTAP,HYOU1,PDIA5,FKBP9,FKBP10,P3H1,TXNDC5,SERPINH1	17/-
4_Member	GO Biological Processes	GO:0006457	protein folding	-11.2815	-8.01228	811,2923,3309,3311,5034,5479,5480,9601,10130,10491,10525,10954,11328,60681,64175,81567	CALR,PDIA3,HSPA5,HSPA7,P4HB,PPIB,PPIC,PDIA4,PDIA6,CRTAP,HYOU1,PDIA5,FKBP9,FKBP10,P3H1,TXNDC5	16/144
4_Member	GO Biological Processes	GO:0051604	protein maturation	-8.68487	-5.64099	811,871,2923,3309,3311,5034,5479,5480,9601,10130,10491,10525,10954,11328,60681,64175,81567	CALR,SERPINH1,PDIA3,HSPA5,HSPA7,P4HB,PPIB,PPIC,PDIA4,PDIA6,CRTAP,HYOU1,PDIA5,FKBP9,FKBP10,P3H1,TXNDC5	17/246
4_Member	GO Biological Processes	GO:0061077	chaperone-mediated protein folding	-4.21178	-1.6017	3309,3311,5479,9601,10491,64175	HSPA5,HSPA7,PPIB,PDIA4,CRTAP,P3H1	6/58
5_Summary	WikiPathways	WP5312	Metabolic pathways of fibroblasts	-9.4222	-6.33257	871,5033,5236,5351,6510,8974,10536,10609,8985,64175,11167	SERPINH1,P4HA1,PGM1,PLOD1,SLC1A5,P4HA2,P3H3,P3H4,PLOD3,P3H1,FSTL1	11/-
5_Member	WikiPathways	WP5312	Metabolic pathways of fibroblasts	-9.4222	-6.33257	871,5033,5236,5351,6510,8974,10536,10609	SERPINH1,P4HA1,PGM1,PLOD1,SLC1A5,P4HA2,P3H3,P3H4	8/26
5_Member	GO Biological Processes	GO:0017185	peptidyl-lysine hydroxylation	-6.17377	-3.29127	5351,8985,10536,10609	PLOD1,PLOD3,P3H3,P3H4	4/7
5_Member	Canonical Pathways	M3468	NABA ECM REGULATORS	-5.05617	-2.29105	871,5033,5351,8974,8985,10536,64175	SERPINH1,P4HA1,PLOD1,P4HA2,PLOD3,P3H3,P3H1	7/63
5_Member	Canonical Pathways	M5885	NABA MATRISOME ASSOCIATED	-4.20624	-1.6017	871,5033,5351,8974,8985,10536,11167,64175	SERPINH1,P4HA1,PLOD1,P4HA2,PLOD3,P3H3,FSTL1,P3H1	8/115
5_Member	GO Biological Processes	GO:0018205	peptidyl-lysine modification	-3.06174	-0.580162	5351,8985,10536,10609	PLOD1,PLOD3,P3H3,P3H4	4/36
6_Summary	KEGG Pathway	hsa04141	Protein processing in endoplasmic reticulum	-6.20545	-3.30771	811,2923,3309,5034,5589,9601,10130,10525,23193,81567,26003	CALR,PDIA3,HSPA5,P4HB,PRKCSH,PDIA4,PDIA6,HYOU1,GANAB,TXNDC5,GORASP2	11/-
6_Member	KEGG Pathway	hsa04141	Protein processing in endoplasmic reticulum	-6.20545	-3.30771	811,2923,3309,5034,5589,9601,10130,10525,23193,81567	CALR,PDIA3,HSPA5,P4HB,PRKCSH,PDIA4,PDIA6,HYOU1,GANAB,TXNDC5	10/111
6_Member	GO Biological Processes	GO:0034975	protein folding in endoplasmic reticulum	-5.62536	-2.79897	811,2923,3309,5034	CALR,PDIA3,HSPA5,P4HB	4/9
6_Member	Reactome Gene Sets	R-HSA-901042	Calnexin/calreticulin cycle	-4.745	-2.06286	811,2923,5589,23193	CALR,PDIA3,PRKCSH,GANAB	4/14
6_Member	GO Biological Processes	GO:0034976	response to endoplasmic reticulum stress	-4.31691	-1.68801	811,2923,3309,5034,9601,10130,10525,26003	CALR,PDIA3,HSPA5,P4HB,PDIA4,PDIA6,HYOU1,GORASP2	8/111
6_Member	Reactome Gene Sets	R-HSA-532668	N-glycan trimming in the ER and Calnexin/Calreticulin cycle	-3.91271	-1.35314	811,2923,5589,23193	CALR,PDIA3,PRKCSH,GANAB	4/22
6_Member	WikiPathways	WP3613	Photodynamic therapy induced unfolded protein response	-3.58024	-1.05489	811,3309,10130	CALR,HSPA5,PDIA6	3/11
6_Member	Reactome Gene Sets	R-HSA-983170	Antigen Presentation: Folding, assembly and peptide loading of class I MHC	-2.39153	-0.0197532	811,2923,3309	CALR,PDIA3,HSPA5	3/27
6_Member	KEGG Pathway	hsa04612	Antigen processing and presentation	-2.34604	0	811,2923,3309	CALR,PDIA3,HSPA5	3/28
7_Summary	Reactome Gene Sets	R-HSA-8957275	Post-translational protein phosphorylation	-4.63675	-1.97309	813,5034,5589,5954,10130,11167,811,8974,8985,10525,81567	CALU,P4HB,PRKCSH,RCN1,PDIA6,FSTL1,CALR,P4HA2,PLOD3,HYOU1,TXNDC5	11/-
7_Member	Reactome Gene Sets	R-HSA-8957275	Post-translational protein phosphorylation	-4.63675	-1.97309	813,5034,5589,5954,10130,11167	CALU,P4HB,PRKCSH,RCN1,PDIA6,FSTL1	6/49
7_Member	Reactome Gene Sets	R-HSA-381426	Regulation of Insulin-like Growth Factor (IGF) transport and uptake by Insulin-like Growth Factor Binding Proteins (IGFBPs)	-4.48583	-1.8399	813,5034,5589,5954,10130,11167	CALU,P4HB,PRKCSH,RCN1,PDIA6,FSTL1	6/52
7_Member	WikiPathways	WP3888	VEGFA VEGFR2 signaling	-2.45191	-0.0660524	811,813,5034,5954,8974,8985,10130,10525,81567	CALR,CALU,P4HB,RCN1,P4HA2,PLOD3,PDIA6,HYOU1,TXNDC5	9/258
8_Summary	GO Biological Processes	GO:0085029	extracellular matrix assembly	-4.49324	-1.8399	1278,1281,8985,60681,4035,1277,1280,1627,5954	COL1A2,COL3A1,PLOD3,FKBP10,LRP1,COL1A1,COL2A1,DBN1,RCN1	9/-
8_Member	GO Biological Processes	GO:0085029	extracellular matrix assembly	-4.49324	-1.8399	1278,1281,8985,60681	COL1A2,COL3A1,PLOD3,FKBP10	4/16
8_Member	GO Biological Processes	GO:0035909	aorta morphogenesis	-3.71479	-1.17607	1281,4035,60681	COL3A1,LRP1,FKBP10	3/10
8_Member	GO Biological Processes	GO:0048844	artery morphogenesis	-2.91231	-0.459499	1281,4035,60681	COL3A1,LRP1,FKBP10	3/18
8_Member	GO Biological Processes	GO:0035904	aorta development	-2.71138	-0.295896	1281,4035,60681	COL3A1,LRP1,FKBP10	3/21
8_Member	GO Biological Processes	GO:0043009	chordate embryonic development	-2.26981	0	1277,1280,1281,1627,5954,8985,60681	COL1A1,COL2A1,COL3A1,DBN1,RCN1,PLOD3,FKBP10	7/178
8_Member	GO Biological Processes	GO:0060840	artery development	-2.21984	0	1281,4035,60681	COL3A1,LRP1,FKBP10	3/31
8_Member	GO Biological Processes	GO:0009792	embryo development ending in birth or egg hatching	-2.21741	0	1277,1280,1281,1627,5954,8985,60681	COL1A1,COL2A1,COL3A1,DBN1,RCN1,PLOD3,FKBP10	7/182
9_Summary	Reactome Gene Sets	R-HSA-381119	Unfolded Protein Response (UPR)	-3.59211	-1.06012	811,3309,10130,10525,10954	CALR,HSPA5,PDIA6,HYOU1,PDIA5	5/-
9_Member	Reactome Gene Sets	R-HSA-381119	Unfolded Protein Response (UPR)	-3.59211	-1.06012	811,3309,10130,10525,10954	CALR,HSPA5,PDIA6,HYOU1,PDIA5	5/48
9_Member	Reactome Gene Sets	R-HSA-381070	IRE1alpha activates chaperones	-3.31445	-0.808401	3309,10130,10525,10954	HSPA5,PDIA6,HYOU1,PDIA5	4/31
9_Member	Reactome Gene Sets	R-HSA-381038	XBP1(S) activates chaperone genes	-2.26032	0	10130,10525,10954	PDIA6,HYOU1,PDIA5	3/30
10_Summary	GO Biological Processes	GO:0003013	circulatory system process	-3.0687	-0.581125	1278,4035,6510,7037,7273,8985,10911,1627	COL1A2,LRP1,SLC1A5,TFRC,TTN,PLOD3,UTS2,DBN1	8/-
10_Member	GO Biological Processes	GO:0003013	circulatory system process	-3.0687	-0.581125	1278,4035,6510,7037,7273,8985,10911	COL1A2,LRP1,SLC1A5,TFRC,TTN,PLOD3,UTS2	7/129
10_Member	GO Biological Processes	GO:0003018	vascular process in circulatory system	-2.91706	-0.459499	4035,6510,7037,8985,10911	LRP1,SLC1A5,TFRC,PLOD3,UTS2	5/67
10_Member	GO Biological Processes	GO:0010232	vascular transport	-2.54024	-0.139819	4035,6510,7037	LRP1,SLC1A5,TFRC	3/24
10_Member	GO Biological Processes	GO:0150104	transport across blood-brain barrier	-2.54024	-0.139819	4035,6510,7037	LRP1,SLC1A5,TFRC	3/24
10_Member	Reactome Gene Sets	R-HSA-9013407	RHOH GTPase cycle	-2.43895	-0.0578327	1627,6510,7037	DBN1,SLC1A5,TFRC	3/26
