# Supplementary material for: A Multi-Omics Framework for Decoding Disease Mechanisms: Insights From Methylmalonic Aciduria
Source: Mol Cell Proteomics. 2025 May 26;24(7):100998. doi: 10.1016/j.mcpro.2025.100998 (PMC12226375; doi:10.1016/j.mcpro.2025.100998)
Supplement: Table S10 [file mmc10.xlsx]

## Sheet: Sheet 1
Supplemental Table S10 Metabolites included in each module identified by CEMiTool.
Metabolites	ionMz	modules
Pyrogallic acid	125.024	M7
Oxoadipate	159.03	M7
Hydroxyadipate	161.046	M7
Glucono-lactone	177.04	M7
4-Hydroxyphenylpyruvic acid	179.036	M7
Hexose	179.056	M7
Succinic anhydride	99.0089	M7
3,6-Dihydro-4-(4-methyl-3-pentenyl)-1,2-dithiin	199.062	M7
Eugenitol	205.051	M7
1-(3,4-Dimethoxyphenyl)-1,2-ethanediol 2-O-b-D-glucoside	359.135	M7
(Iso)Leucine	130.087	M9
Heptane-1-thiol	131.091	M9
Histidine	154.062	M9
Phenylalanine	164.072	M9
3-(4-Methyl-3-pentenyl)thiophene	165.075	M9
Tyrosine	180.066	M9
Tryptophan	203.083	M9
Histamine	110.073	M9
desmethylclomipramine	299.133	M9
6-[5-(2-carboxy-2-oxoethyl)-2-hydroxyphenoxy]-3,4,5-trihydroxyoxane-2-carboxylic acid	371.062	M9
Dihydrothymine	127.052	M4
Oxoproline	128.035	M4
S-2-Propenyl propanethioate	129.039	M4
Acetone cyanohydrin	84.0456	M4
Alanine	88.0405	M4
Glutamine	145.062	M4
Ibervirin	146.012	M4
N-Acetylimidazole	109.041	M4
5-Aminoimidazole ribonucleotide	294.049	M4
5-[(6-carboxy-3,4,5-trihydroxyoxan-2-yl)oxy]-1H-indole-3-carboxylic acid	352.067	M4
Acetatic acid	59.0138	M1
Glycolate	75.0088	Not.Correlated
2-Hydroxyethanesulfonate	124.991	M2
LysoPE(0:0/20:1(11Z))	506.325	M1
Acetyl-T2 Toxin	507.224	M1
Fasciculol C	507.368	M1
FAHFA(16:1(9Z)/5-O-16:0)	507.441	M1
4-Hydroxy-16,18-tritriacontanedione	507.478	Not.Correlated
Grewinol	507.514	M1
2-[4,6-Bis(2,4-dimethylphenyl)-1,3,5-triazin-2-yl]-5-(octyloxy)phenol	508.296	M8
LysoPE(0:0/20:0)	508.341	M1
C14 Cer	508.473	M2
Propylene glycol mono- and diesters of fats and fatty acids	509.457	Not.Correlated
Sulfoglycolithocholate(2-)	510.253	M6
Cytochalasin Ppho	510.288	M8
Sulfolithocholylglycine	512.269	M3
Capsianoside V	513.272	M3
16-Acetylpriverogenin A	513.357	M6
Taurocholic acid	514.285	M6
22-Acetylpriverogenin B	515.373	M1
3,4,5-trihydroxy-6-{2-hydroxy-4-[(1E)-3-oxo-3-[(3,4,5,6-tetrahydroxyoxan-2-yl)methoxy]prop-1-en-1-yl]phenoxy}oxane-2-carboxylic acid	517.12	M5
Ganoderiol C	517.39	M2
LysoPC(18:2(9Z,12Z))	518.326	Not.Correlated
Thymine	125.035	M4
Cyclopassifloic acid B	519.369	M4
Bargustanine	521.229	M1
PA(10:0/13:0)	521.324	Not.Correlated
2-Oleoylglycerophosphocholine	521.347	M1
Tetrahydro-6-(2-hydroxy-16,19-dimethylhexacosyl)-4-methyl-2H-pyran-2-one	521.494	M1
GTP	521.984	M1
1-Stearoylglycerophosphoserine	522.284	M5
LysoPC(18:0)	522.356	M1
1-Stearoylglycerophosphocholine	523.364	M1
DG(14:1(9Z)/15:0/0:0)	523.436	M3
Toluene-cis-dihydrodiol	125.061	M4
LysoPE(0:0/22:6(4Z,7Z,10Z,13Z,16Z,19Z))	524.278	M1
6-(2-{8,8-dimethyl-2-oxo-2H,8H-pyrano[2,3-f]chromen-3-yl}-5-methoxyphenoxy)-3,4,5-trihydroxyoxane-2-carboxylic acid	525.14	M6
Ganosporeric acid A	525.248	M8
Desmosine	525.28	M1
DG(14:0/15:0/0:0)	525.45	M6
LysoPE(0:0/22:5(4Z,7Z,10Z,13Z,16Z))	526.293	M1
{4-[3-(4-hydroxy-3,6-dioxo-2-{[3,4,5-trihydroxy-6-(hydroxymethyl)oxan-2-yl]oxy}cyclohexa-1,4-dien-1-yl)-3-oxoprop-1-en-1-yl]phenyl}oxidanesulfonic acid	527.05	M1
LysoPE(0:0/22:4(7Z,10Z,13Z,16Z))	528.309	M6
3,4,5-trihydroxy-6-({4-hydroxy-7-methoxy-2,2-dimethyl-6-[(2E)-3-phenylprop-2-enoyl]-3,4-dihydro-2H-1-benzopyran-5-yl}oxy)oxane-2-carboxylic acid	529.172	M4
7-Acetoxy-6-hydroxylimonin	529.208	M4
Sulcatone	125.097	M2
Kukoamine A	529.305	M4
N-[(4E,8E)-1,3-dihydroxyoctadeca-4,8-dien-2-yl]hexadecanamide	534.489	M2
Aldosterone 18-glucuronide	535.22	M9
PA(8:0/16:0)	535.341	M1
FAHFA(16:1(9Z)/9-O-18:0)	535.472	M5
C16 Cer	536.505	M1
FAHFA(16:0/9-O-18:0)	537.488	M1
Thioguanosine 5''-triphosphate	537.959	M5
TG(8:0/8:0/a-13:0)[rac]	539.431	M7
Cefonicid	541.026	M9
2-Ethyl-4-methylthiazole	126.039	M4
Cortolone-3-glucuronide	541.266	Not.Correlated
1-[1,4-Dihydro-4-nonyl-5-(1-oxodecyl)-3-pyridinyl]-1-dodecanone	542.495	M1
Lacto-N-triaose	544.189	M1
Americine	544.292	M4
2-Hexaprenyl-6-methoxy-1,4-benzoquinol	547.414	M5
Endoxifen O-glucuronide	550.245	M8
DG(15:0/16:1(9Z)/0:0)	551.468	Not.Correlated
Vignatic acid A	552.273	Not.Correlated
6-({5,7-dihydroxy-2-[4-hydroxy-3-(sulfooxy)phenyl]-4-oxo-4H-chromen-3-yl}oxy)-3,4,5-trihydroxyoxane-2-carboxylic acid	557.023	M1
DG(14:0/18:3(6Z,9Z,12Z)/0:0)	561.453	M2
(S)-2,3,4,5-Tetrahydropyridine-2-carboxylate	126.057	M2
Taurolithocholic acid 3-sulfate	562.253	M1
C18:1 Cer	562.52	M2
dTDP-hexose	563.068	M2
PA(8:0/18:0)	563.372	M1
C18 Cer	564.536	M1
UDP-hexose	565.048	M5
FAHFA(18:0/9-O-18:0)	565.519	M7
(3a,5b,7a)-23-Carboxy-7-hydroxy-24-norcholan-3-yl-b-D-Glucopyranosiduronic acid	567.316	M3
Ganoderic acid F	569.275	M2
1-Palmitoylglycerophosphoinositol	571.289	M6
N-Cyclohexylformamide	126.092	M1
DG(15:0/18:4(6Z,9Z,12Z,15Z)/0:0)	573.452	Not.Correlated
DG(15:0/18:3(6Z,9Z,12Z)/0:0)	575.468	M1
DG(15:0/18:2(9Z,12Z)/0:0)	577.483	M6
Uridine diphosphate glucuronic acid	579.027	M1
Hordatine B	579.305	M1
Bilirubin	583.256	M2
Erythrinasinate A	585.489	M9
GDP-L-fucose	588.074	M5
Tuberoside	591.391	M1
C20 Cer	592.567	M1
Dihydro-4,4-dimethyl-2,3-furandione	127.04	M8
Epicatechin-(4beta->8)-gallocatechin	593.13	Not.Correlated
Astaxanthin	595.38	M1
Glycerol triundecanoate	595.494	M7
Erythrodiol 3-decanoate	595.511	M1
1-Oleoylglycerophosphoinositol	597.304	M6
(8''R)-Neochrome	597.432	M1
1-Stearoylglycerophosphoinositol	599.32	M6
Cycloartanyl ferulate	603.443	M4
GDP-hexose	604.069	M3
CE(3D5)	605.494	M9
UDP-acetyl-hexosamine	606.074	M2
Oxidized glutathione	611.145	M1
Cytidine monophosphate N-acetylneuraminic acid	613.14	M5
C16 CErP	616.471	M4
Cer(d18:1/22:1(13Z))	618.583	M1
1-Arachidonoylglycerophosphoinositol	619.29	M6
PA(8:0/22:0)	619.433	M1
CE(5M5)	619.509	M4
ADP-ribose 1""-2"" cyclic phosphate	620.019	M1
C22 Cer	620.6	M1
Sulfurous acid	80.9647	M5
Cyanuric acid	128.01	M4
C22DH Cer	622.614	Not.Correlated
Neferine	623.313	M1
Ponasteroside A	625.358	M1
Remikiren	629.337	Not.Correlated
3''-Sialyllactose	632.204	M1
CE(5D5)	633.526	M9
Annoglaucin	637.469	Not.Correlated
6-({4,5-dihydroxy-2-[hydroxy({2,3,4-trihydroxy-6-oxo-3-[3,4,5-trihydroxy-6-(hydroxymethyl)oxan-2-yl]cyclohexa-1,4-dien-1-yl})methyl]oxan-3-yl}oxy)-3,4,5-trihydroxyoxane-2-carboxylic acid	641.158	M6
Glycerol 1-(9Z-octadecenoate) 2-tetradecanoate 3-phosphate	645.45	M1
SM(d18:1/12:0)	645.499	Not.Correlated
C24:1 Cer	646.614	M1
PA(16:0/16:0)	647.464	M4
CE(5M7)	647.54	M1
C24 Cer	648.63	M1
DG(18:4(6Z,9Z,12Z,15Z)/22:6(4Z,7Z,10Z,13Z,16Z,19Z)/0:0)	659.468	M1
Mucronine D	660.375	M8
Campesteryl linoleate	661.591	M6
NAD (ox)	662.102	M2
Campesteryl elaidate	663.607	M2
NADH (red)	664.117	M5
2-Thiophenemethanethiol	128.984	M1
Glycogen	665.214	Not.Correlated
Glycerol 1,2-didodecanoate 3-tetradecanoate	665.574	M6
DG(15:0/24:0/0:0)	665.608	M1
Galactosylceramide (d18:1/14:0)	670.525	M5
PA(16:0/18:1(11Z))	673.481	M1
CE(20:3(8Z,11Z,14Z))	673.594	M1
PE(14:0/P-18:0)	674.512	M1
({6-[5,7-dihydroxy-4-oxo-8-(3,4,5-trihydroxyoxan-2-yl)-2-(2,4,5-trihydroxyphenyl)-4H-chromen-6-yl]-3,4,5-trihydroxyoxan-2-yl}methoxy)sulfonic acid	675.088	M3
C26 Cer	676.661	Not.Correlated
Canarigenin 3-[glucosyl-(1->4)-6-deoxy-alloside]	679.334	M1
Itaconate	129.019	M1
PA(15:0/20:2(11Z,14Z))	685.482	M1
PA(18:4(6Z,9Z,12Z,15Z)/18:4(6Z,9Z,12Z,15Z))	687.403	M8
PA(20:1(11Z)/15:0)	687.495	M5
PC(14:1(9Z)/15:0)	688.492	M8
PA(14:0/22:5(4Z,7Z,10Z,13Z,16Z))	693.448	M1
PE(18:4(6Z,9Z,12Z,15Z)/P-16:0)	694.481	M3
1,2-Di-(9Z,12Z-octadecadienoyl)-sn-glycero-3-phosphate	695.464	M1
N-[(4E,8Z)-1,3-dihydroxyoctadeca-4,8-dien-2-yl]hexadecanamide 1-glucoside	696.543	M5
N-(2R-Hydroxypentacosanoyl)-2S-amino-1,3S,4R-octadecanetriol	696.651	Not.Correlated
Glucosylceramide (d18:1/16:0)	698.557	M5
PA(18:0/18:2(9Z,12Z))	699.497	M1
PE(16:0/P-18:1(11Z))	700.528	M6
SM(d18:1/16:0)	702.568	M1
DG(18:1(11Z)/24:1(15Z)/0:0)	703.623	Not.Correlated
PE(14:0/20:4(5Z,8Z,11Z,14Z))	710.477	M5
N-(2R-Hydroxyhexacosanoyl)-2S-amino-1,3S,4R-octadecanetriol	710.665	Not.Correlated
PE(14:0/20:3(5Z,8Z,11Z))	712.492	M5
PE(14:0/20:2(11Z,14Z))	714.508	M5
PC(15:0/16:1(9Z))	716.523	M6
PG(16:0/16:1(9Z))	719.486	M1
4-Methyl-2-oxopentanoate	129.056	M9
PE(18:4(6Z,9Z,12Z,15Z)/P-18:1(11Z))	720.497	M1
PE(18:3(6Z,9Z,12Z)/P-18:1(11Z))	722.513	M1
PC(14:0/18:2(9Z,12Z))	728.524	M5
SM(d18:0/18:1(11Z))	729.59	M1
PC(14:0/18:1(11Z))	730.538	M2
PE(14:0/22:5(4Z,7Z,10Z,13Z,16Z))	736.493	M2
PC(15:0/18:4(6Z,9Z,12Z,15Z))	738.508	M1
PC(15:0/18:3(6Z,9Z,12Z))	740.523	M2
PC(15:0/18:2(9Z,12Z))	742.539	M5
PG(16:0/18:2(9Z,12Z))	745.503	M2
Ethyl isovalerate	129.092	M5
PE(O-16:1(1Z)/22:6(4Z,7Z,10Z,13Z,16Z,19Z))	746.513	M2
PE(20:4(5Z,8Z,11Z,14Z)/P-18:1(11Z))	748.528	M6
PE(O-18:1(1Z)/20:4(5Z,8Z,11Z,14Z))	750.544	M6
PC(14:0/20:3(5Z,8Z,11Z))	754.539	M5
Syzyginin B	755.073	M1
Pelargonidin 3-sophoroside 5-glucoside	756.213	M2
SM(d18:0/20:0)	759.639	M1
PE(16:0/22:6(4Z,7Z,10Z,13Z,16Z,19Z))	762.509	M2
Digitoxin	763.429	M8
PC(15:0/20:5(5Z,8Z,11Z,14Z,17Z))	764.523	M2
5-Aminolevulinic acid	130.051	M9
PC(15:0/20:4(5Z,8Z,11Z,14Z))	766.539	M1
PG(16:0/20:3(5Z,8Z,11Z))	771.52	M6
PE(22:6(4Z,7Z,10Z,13Z,16Z,19Z)/P-18:1(11Z))	772.528	M8
PE(22:4(7Z,10Z,13Z,16Z)/P-18:0)	778.576	M4
PC(14:0/22:4(7Z,10Z,13Z,16Z))	780.556	M6
PE(18:4(6Z,9Z,12Z,15Z)/22:6(4Z,7Z,10Z,13Z,16Z,19Z))	782.475	M9
FAD (ox)	784.149	M1
PS(16:0/20:3(8Z,11Z,14Z))	784.513	M9
PS(18:0/18:2(9Z,12Z))	786.529	M1
PE(22:0/P-18:0)	786.64	M1
PS(18:0/18:1(9Z))	788.544	M1
PA(22:6(4Z,7Z,10Z,13Z,16Z,19Z)/22:6(4Z,7Z,10Z,13Z,16Z,19Z))	791.468	M6
PG(16:1(9Z)/22:6(4Z,7Z,10Z,13Z,16Z,19Z))	791.487	M6
PC(15:0/22:5(4Z,7Z,10Z,13Z,16Z))	792.554	M6
PA(22:5(4Z,7Z,10Z,13Z,16Z)/22:6(4Z,7Z,10Z,13Z,16Z,19Z))	793.482	M6
PG(16:0/22:6(4Z,7Z,10Z,13Z,16Z,19Z))	793.503	M6
PG(16:0/22:5(4Z,7Z,10Z,13Z,16Z))	795.519	M6
Delphinidin 3-lathyroside 5-(6-acetylglucoside)	800.203	M1
PS(16:1(9Z)/22:6(4Z,7Z,10Z,13Z,16Z,19Z))	804.481	M5
PS(16:0/22:6(4Z,7Z,10Z,13Z,16Z,19Z))	806.498	M2
Glutarate	131.035	M2
PI(16:0/16:1(9Z))	807.503	M5
Acetyl-CoA	808.118	Not.Correlated
PS(18:0/20:4(8Z,11Z,14Z,17Z))	810.528	M7
PE(24:0/P-18:1(11Z))	812.655	M2
PG(18:2(9Z,12Z)/22:6(4Z,7Z,10Z,13Z,16Z,19Z))	817.502	M6
PG(18:1(11Z)/22:6(4Z,7Z,10Z,13Z,16Z,19Z))	819.517	M6
Loquatifolin A	821.417	M1
PS(DiMe(9,3)/MonoMe(11,3))	822.459	M2
Amylopectin	827.267	M4
PS(18:1(9Z)/22:6(4Z,7Z,10Z,13Z,16Z,19Z))	832.512	M8
Asparagine	131.046	M6
3,4-dihydroxy-5-all-trans-decaprenylbenzoate	832.637	M4
PI(16:0/18:2(9Z,12Z))	833.518	M1
Azaspiracid	840.489	M6
PG(22:6(4Z,7Z,10Z,13Z,16Z,19Z)/20:4(8Z,11Z,14Z,17Z))	841.502	M6
TG(14:0/18:4(6Z,9Z,12Z,15Z)/20:5(5Z,8Z,11Z,14Z,17Z))	843.652	M1
3-methoxy-4-hydroxy-5-all-trans-decaprenylbenzoate	846.653	M1
PC(24:1(15Z)/P-18:1(11Z))	852.684	M1
PC(24:0/P-18:1(11Z))	854.7	M1
PS(20:3(8Z,11Z,14Z)/22:6(4Z,7Z,10Z,13Z,16Z,19Z))	856.513	M1
PI(16:0/20:4(5Z,8Z,11Z,14Z))	857.519	M1
D-2-Hydroxyisocaproate	131.071	M8
TG(15:0/16:1(9Z)/22:6(4Z,7Z,10Z,13Z,16Z,19Z))	861.697	Not.Correlated
PG(22:6(4Z,7Z,10Z,13Z,16Z,19Z)/22:6(4Z,7Z,10Z,13Z,16Z,19Z))	865.502	M6
TG(14:1(9Z)/18:4(6Z,9Z,12Z,15Z)/22:6(4Z,7Z,10Z,13Z,16Z,19Z))	867.65	M6
TG(18:3(9Z,12Z,15Z)/18:2(9Z,12Z)/18:3(9Z,12Z,15Z))	873.696	M1
PS(DiMe(11,3)/MonoMe(11,5))	878.52	M3
PI(16:0/22:5(4Z,7Z,10Z,13Z,16Z))	883.534	M3
PI(16:0/22:4(10Z,13Z,16Z,19Z))	885.55	M2
TG(15:0/18:0/22:6(4Z,7Z,10Z,13Z,16Z,19Z))	891.744	Not.Correlated
TG(18:0/18:2(9Z,12Z)/20:4(5Z,8Z,11Z,14Z))	905.759	Not.Correlated
PI(18:0/22:6(4Z,7Z,10Z,13Z,16Z,19Z))	909.549	M1
Ornithine	131.083	M4
Amphotericin B	922.481	M1
Undecaprenyl diphosphate	925.627	M4
PS(DiMe(11,5)/MonoMe(13,5))	934.583	M9
PE(DiMe(13,5)/DiMe(13,5))	934.652	M4
Pisumsaponin II	939.497	Not.Correlated
CDP-DG(18:2(9Z,11Z)/a-15:0)	962.493	Not.Correlated
PIP(16:0/22:4(10Z,13Z,16Z,19Z))	965.517	M4
Aspartate	132.03	M7
Malate	133.014	M6
Deoxyribose	133.051	M2
2-Benzoxazolol	134.025	M2
Adenine	134.047	M1
(R)-Amphetamine	134.097	M1
Succinic aldehyde	85.0295	M8
Threonate	135.03	M7
Phenyl acetate	135.045	M8
4-Propylphenol	135.081	M3
Anthranilate	136.04	M8
Tyramine	136.077	M5
4-Hydroxybenzoate	137.024	M8
Urocanate	137.036	M1
Isophorone	137.097	M2
(3Z,6Z)-3,6-Nonadien-1-ol	139.113	M2
Methamidophos	139.995	Not.Correlated
Pyruvate	87.0089	M7
Tropine	140.108	M2
Thien-2-ylacetate	141.002	M2
2-Hydroxymuconate semialdehyde	141.018	M1
2-Hydroxymethylclavam	142.051	M4
2-Aminonaphthalene	142.066	M9
(E)-4-(Trimethylammonio)but-2-enoate	142.087	M6
4-Chlorocatechol	142.99	M5
2-oxoglutarate(2-)	142.999	M1
2,3-Dimethylmaleate	143.035	M7
trans-4-Hydroxycyclohexanecarboxylate	143.071	M2
4-Amino-1-piperidinecarboxylic acid	143.083	Not.Correlated
Octanoic acid	143.108	M5
2-Oxoglutaramate	144.03	Not.Correlated
3-Methyleneoxindole	144.046	M2
4-Acetamidobutanoate	144.066	M1
Oxoglutarate	145.014	M3
Coumarin	145.029	M2
2-Methylglutaric acid	145.05	M8
Lysine	145.098	M1
Lactate	89.0246	M5
Indole-5,6-quinone	146.025	M7
Glutamate	146.046	M4
Hydroxyglutarate	147.03	M3
3-(Methylthio)propyl acetate	147.049	M4
Methionine	148.044	M4
Tartaric acid	149.009	M1
Phenylglyoxylic acid	149.025	M2
Pentose	149.046	M4
Hydrocinnamic acid	149.061	M8
Cibulins	91.0216	M2
6-Methylnicotinamide	149.071	M8
Thymol	149.097	M2
1,2-Benzisothiazol-3(2H)-one	150.002	M4
Acetaminophen	150.056	M9
Xanthine	151.026	M2
p-Anisic acid	151.04	M1
N1-Methyl-2-pyridone-5-carboxamide	151.051	M5
2-Isopropyl-1,4-benzenediol	151.076	M2
2-Methoxy-(3 or 5 or 6)-isopropylpyrazine	151.088	M2
(-)-trans-Carveol	151.113	M1
Toluene	91.0554	M8
3-Sulfinoalanine	152.002	M7
3-Hydroxyanthranilic acid	152.035	M5
Dopamine	152.071	M8
N-Acetylhistamine	152.083	M3
psi-Pelletierine	152.108	M1
Gentisic acid	153.019	M2
5-(2-carboxylatoethyl)-4-oxo-4,5-dihydro-1H-imidazol-5-ide	153.03	M1
Hydroxytyrosol	153.055	M2
C9:2	153.092	M9
N-Methylethanolaminium phosphate	154.027	M4
Aniline	92.0507	M2
Phosphoglycolic acid	154.976	M9
S-Propyl thiosulfate	154.983	M2
2,5-Furandicarboxylic acid	154.999	M2
Ascladiol	155.035	M3
5-Hydroxymethyl-4-methyluracil	155.046	M6
C9:1	155.108	M2
3-Methylcrotonylglycine	156.067	M7
Zymonic acid	157.013	M1
Allantoin	157.037	M1
Propanol	59.0501	M6
Methylpyrazine	93.0459	M1
Isopropylmaleate	157.05	M5
cis-4-Hydroxycyclohexylacetic acid	157.087	M2
Oenanthic ether	157.123	M1
L-2-Amino-4-methylenepentanedioic acid	158.046	M1
Indoleacetaldehyde	158.06	M5
2-Methylbutyrylglycine	158.082	M4
6-Methylcoumarin	159.045	M1
Pimelate	159.066	M2
3-Methyl-4-phenyl-3-buten-2-one	159.081	M8
Hydroxypyridine	94.0299	M1
Propylhydroxypentanoic acid	159.102	M5
Methyl-Lys	159.114	M6
Erucin	160.027	M4
Aminoadipate	160.061	M4
Tryptophanol	160.076	M4
Amino-dideoxy-hexose	162.078	M9
Coumarate	163.04	M9
Ricinine	163.05	M7
Deoxyhexose	163.061	M4
Silicic acid	94.9807	M1
4-Pyridoxolactone	164.035	M2
Phthalate	165.019	M2
Pentonic acid	165.041	M7
3-(3-Hydroxyphenyl)propanoic acid	165.055	M5
C10:3	165.092	M9
2(3H)-Benzothiazolethione	165.979	M1
Homocysteinesulfinic acid	166.018	M7
Pyridoxal	166.051	M9
Furfural	95.014	M7
(S)-Spinacine	166.061	M7
3-Methoxytyramine	166.087	M9
Phosphoenolpyruvate	166.976	M5
Urate	167.021	M4
Glyphosate	168.009	Not.Correlated
Phosphodimethylethanolamine	168.043	M6
Glycerone phosphate	168.989	M5
Gallic acid	169.014	M1
Methyl beta-naphthyl ketone	169.066	M8
1,4-Ipomeadiol	169.086	M2
Cyclohexenone	95.0504	M2
Levetiracetam	169.098	M2
C10:1	169.123	M5
Metronidazole	170.056	M7
Glycerol 3-phosphate	171.007	M7
2-Octenedioic acid	171.065	M2
Tetrahydrofurfuryl butyrate	171.103	M2
Decanoic acid (FA10:0)	171.139	M1
Dehydroascorbide(1-)	172.001	M1
2-Quinolinecarboxylic acid	172.04	Not.Correlated
Acetyl-Glu-semialdehyde	172.062	Not.Correlated
1-Cyano-2-hydroxy-3-butene	96.0455	Not.Correlated
Acetyl-Leu	172.098	Not.Correlated
Indospicine	172.109	Not.Correlated
Phenol sulfate	172.991	M5
Aconitate	173.009	M1
Shikimate	173.046	M2
Suberic acid	173.082	M2
Acetylornithine	173.093	M9
Arginine	173.105	M1
Muscarine	173.143	Not.Correlated
Acetyl-Asp	174.041	M7
2-Methylthiophene	97.0109	M5
Indole-3-acetate	174.055	M7
Calystegin B2	174.077	M4
Citrulline	174.089	M7
Hexuronic acid; Ascorbate	175.025	Not.Correlated
3-Propylmalate	175.061	M2
Ethyl cinnamate	175.076	M8
Serotonin	175.087	M8
4-Methyl-1-phenyl-2-pentanone	175.112	M3
Allitridin	176.988	M1
7,8-Dihydroxycoumarin	177.02	M2
C5:2	97.0295	M8
4-Methoxycinnamic acid	177.056	M8
Digitalose	177.077	M2
5-Phenylvaleric acid	177.092	M8
Propofol	177.128	M3
Hippurate	178.051	M3
Hexosamine	178.071	M2
2(N)-Methyl-norsalsolinol	178.087	M5
4-Hydroxymethylpyrazole	97.0399	M8
trizma acetate	180.087	M2
beta-O-Methylynephrine	180.103	M2
6-hydroxy-2H-1,3-benzodioxole-5-carboxylic acid	181.014	M2
3-Methyluric acid	181.037	M6
Homovanillic acid	181.05	M4
Geranyl formate	181.123	Not.Correlated
Geosmin	181.16	M3
Saccharin	181.992	M5
4-Pyridoxate	182.045	M4
Cyclohexanone	97.0659	M1
L-Adrenaline	182.082	M1
3-Phosphonooxypyruvate	182.97	M2
7-Methyl-2-hydroxy-6-oxoocta-2,4-dienoate	183.066	M8
Harmalan	183.092	M2
5-exo-Hydroxy-1,2-campholide	183.102	M2
N-(3-acetamidopropyl)pyrrolidin-2-one	183.114	Not.Correlated
Citronellyl formate	183.139	M5
Dodecylaldehyde	183.175	M1
Phosphoserine	184.002	M4
Pseudoecgonine	184.098	M9
Butynal	67.0189	M1
Succinimide	98.0248	M4
Phosphoglycerate	184.986	M1
Erinapyrone C	185.045	M1
Pyroglutamylglycine	185.056	M4
5-(2-Methylpropyl)tetrahydro-2-oxo-3-furancarboxylic acid	185.082	M2
(E)-2-Tridecene-4,6,8-triyn-1-ol	185.097	M2
3-Oxodecanoic acid	185.118	M2
Undecanoic acid	185.155	M1
2,3-Dihydro-5-(5-methyl-2-furanyl)-1H-pyrrolizine	186.092	M6
N-Heptanoylglycine	186.114	Not.Correlated
p-Cresol sulfate	187.007	M5
2-Piperidinone	98.0612	M2
Azelaic acid	187.097	M3
Kynurenic acid	188.036	M4
Acetyl-Glu	188.056	M2
N-Methylcalystegine B2	188.093	M4
Pyrocatechol sulfate	188.986	M5
3-Dehydroquinate	189.041	M7
Carbamyl-Glu	189.052	M9
3-Hydroxysuberic acid	189.077	M2
C15:5	189.091	M2
5-Methoxytryptamine	189.102	Not.Correlated
beta-Damascenone	189.128	M2
Acetyl-Met	190.054	M4
5-Methoxytryptophol	190.086	M4
4-Hydroxydebrisoquine	190.099	M9
(Iso)Citrate	191.02	M1
Quinic acid	191.056	M1
Phenylacetylglycine	192.067	M4
2-(2H-1,3-benzodioxol-5-yl)-2-oxoacetic acid	193.014	M2
Hexuronate	193.035	M1
trans-Ferulic acid	193.05	Not.Correlated
Valerolactone	99.045	M6
4-Hydroxypropofol	193.123	M2
Geranylacetone	193.16	M2
3-Nonyl-1H-pyrazole	193.171	M1
Salicyluric acid	194.046	M7
alpha-[3-(Nitrosoamino)propyl]-3-pyridinemethanol	194.092	M7
Hexonic acid	195.051	M5
2,6-Dimethoxy-4-propylphenol	195.102	M6
2-Isopropyl-3,5-dimethoxy-6-methylpyrazine	195.113	M1
Dihydro-5-(2-octenyl)-2(3H)-furanone	195.139	M2
3-Hydroxy-2-methylpyridine-4,5-dicarboxylate	196.025	M7
N-Nitroso-pyrrolidine	99.0563	M4
Vanillylmandelic acid	197.046	Not.Correlated
Mimosine	197.058	M5
5-Acetylamino-6-amino-3-methyluracil	197.068	Not.Correlated
Guaifenesin	197.081	M2
C12:1	197.155	M5
P-homoserine	198.017	M4
Clavulanate	198.04	M1
(S)-Isowillardiine	198.054	M2
gamma-Glutamyl-beta-aminopropiononitrile	198.089	M5
4-Vinylphenol sulfate	199.007	M8
4,5-Dihydro-2-methylthiazole	100.023	M5
Monobenzone	199.075	M8
cis-4-Decenedioic acid	199.097	M2
(S)-9-Hydroxy-10-undecenoic acid	199.134	M2
Spermine dialdehyde	199.146	M2
Dodecanoic acid (FA12:0)	199.17	M1
Capryloylglycine	200.13	Not.Correlated
4-Heptenal diethyl acetal	201.077	M2
Sebacic acid	201.113	M2
Alanyl-Isoleucine	201.125	Not.Correlated
Homoserine lactone	100.041	M4
3-Hydroxynonyl acetate	201.15	M3
1-Isothiocyanato-7-(methylthio)heptane	202.072	M9
3-Indolebutyric acid	202.087	M4
L-Acetylcarnitine	202.109	M4
Daucic acid	203.02	M4
(2xi,6xi)-7-Methyl-3-methylene-1,2,6,7-octanetetrol	203.128	Not.Correlated
2,4-Di-tert-butylphenol	203.143	M9
Indolelactic acid	204.066	Not.Correlated
Pantothenol	204.124	M1
Oxobutanoic acid	101.025	M4
2-Methylcitric acid	205.035	M4
Ethyl trans-p-methoxycinnamate	205.087	M8
4-(1,1,3,3-Tetramethylbutyl)-phenol	205.16	M2
(2R,2''S)-Isobuteine	206.049	M2
Miglitol	206.103	Not.Correlated
3-(2H-1,3-benzodioxol-5-yl)-3-oxopropanoic acid	207.029	M8
(R)-2-Benzylsuccinate	207.065	M2
Ethyl beta-D-glucopyranoside	207.087	M1
Eremopetasinorol	207.139	M1
Pentanoic acid	101.061	M4
Vanilpyruvic acid	209.045	M7
Sinapyl alcohol	209.082	M2
L,L-Cyclo(leucylprolyl)	209.129	M6
C13:2	209.154	M2
Phosphocreatine	210.028	M2
Zalcitabine	210.088	M5
Vanillactic acid	211.06	M1
Glycyl-Histidine	211.083	M2
3,4-Methyleneazelaic acid	211.097	M2
Cucurbic acid	211.134	M2
Aminobutanoic acid (ABA)	102.056	M4
1,4''-Bipiperidine-1''-carboxylic acid	211.145	M1
10-Undecenyl acetate	211.17	M6
2-Tetradecanone	211.206	M1
Indoxyl sulfate	212.002	M7
2-(4-Methyl-5-thiazolyl)ethyl butanoate	212.075	M2
2-Oxo-3-hydroxy-4-phosphobutanoic acid	212.979	M5
{[(2E)-3-phenylprop-2-en-1-yl]oxy}sulfonic acid	213.022	M1
2-hydroxy-3-(2,4,5-trihydroxyphenyl)propanoic acid	213.039	Not.Correlated
Phenyl salicylate	213.055	Not.Correlated
(+)-(1R,2R)-1,2-Diphenylethane-1,2-diol	213.092	M1
1-Pyrrolinium	68.0505	M5
Hydroxybutanoic acid	103.04	M8
5-Hexyltetrahydro-2-oxo-3-furancarboxylic acid	213.113	M3
Dethiobiotin	213.125	M2
3-Oxododecanoic acid	213.149	M3
C13:0	213.186	Not.Correlated
Glycerylphosphorylethanolamine	214.048	M7
Propenoylcarnitine	214.108	M7
N-Nonanoylglycine	214.145	M7
(5-ethenyl-2-hydroxyphenyl)oxidanesulfonic acid	215.002	M4
Undecanedioic acid	215.129	M2
3-Hydroxydodecanoic acid	215.165	M1
Aminoalanine	103.051	M9
Lycoperdic acid	216.05	M7
N-a-Acetylcitrulline	216.099	M5
Diphenyl disulfide	217.016	M7
Meprobamate	217.118	M6
Nookatone	217.159	Not.Correlated
1-Isothiocyanato-7-(methylsulfinyl)heptane	218.067	M4
Pantothenic acid	218.103	Not.Correlated
1-Propenyl 1-(1-propenylthio)propyl disulfide	219.035	Not.Correlated
N-Acetyl-S-(N-methylcarbamoyl)cysteine	219.045	M5
L-beta-aspartyl-L-serine	219.064	M5
Isopentyl mercaptan	103.059	M4
1-Hydroxypyrene	219.082	M2
Nootkatol	219.175	M1
N-Acetylgalactosamine	220.082	M2
Dihydrozeatin	220.119	M3
Procarbazine	220.146	M1
L-Cystathionine	221.06	Not.Correlated
Monoisobutyl phthalic acid	221.081	Not.Correlated
Annuionone B	221.118	M2
Rishitin	221.154	M5
N-Acetyl-L-tyrosine	222.077	M6
Serine	104.036	M4
Cerulenin	222.114	M3
Elenolide	223.061	M2
4-Hydroxychalcone	223.076	M2
Diplosporin	223.097	M6
2-(2-phenylcyclobutyl)phenol	223.112	M2
Epoxyeremopetasinorol	223.134	M6
5,8-Tetradecadienoic acid	223.17	M6
Bis(2-furanylmethyl) disulfide	225.005	M4
Chorismate	225.04	Not.Correlated
3,4,5-Trimethoxyphenyl acetate	225.076	M2
Methylthioglycolic acid	105.002	M5
Allixin	225.113	M2
Pentobarbital	225.125	M5
Methyl dihydrojasmonate	225.149	M6
C14:1	225.186	M1
Pentadecanal	225.222	M1
Deoxycytidine	226.083	M4
2-Amino-3,4,8-trimethyl-3H-imidazo[4,5-f]quinoxaline	226.108	M3
Thiolutin	226.995	M7
{4-[(1E)-3-oxoprop-1-en-1-yl]phenyl}oxidanesulfonic acid	227.003	M4
2-oxo-3-(2,3,4,5-tetrahydroxyphenyl)propanoic acid	227.018	M8
D-Glyceric acid	105.019	M7
Propyl propane thiosulfonate	227.092	M2
Prolylhydroxyproline	227.104	Not.Correlated
Traumatic acid	227.129	M2
Isoleucylproline	227.14	M2
11-Hydroxy-9-tridecenoic acid	227.165	M6
C14:0	227.202	Not.Correlated
5-Phosphoribosylamine	228.028	M2
Asparaginyl-Proline	228.099	M5
N-Decanoylglycine	228.16	M7
Pentose P	229.012	M5
3-(Methylthio)-1-propanol	105.039	M4
Hydroxyprolyl-Valine	229.119	M2
Ibudilast	229.135	M5
Dodecanedioic acid	229.144	M3
Isoleucyl-Valine	229.155	Not.Correlated
3-[[5-Methyl-2-(1-methylethyl)cyclohexyl]oxy]-1,2-propanediol	229.181	M3
Paracetamol sulfate	230.013	M7
Isovalerylglutamic acid	230.103	Not.Correlated
Gamma-Aminobutyryl-lysine	230.149	M6
Acetyl citrate	231.015	M8
Glycerol 1-propanoate diacetate	231.087	M1
Benzyl alcohol	107.05	M2
N2-Succinyl-L-ornithine	231.099	M6
Spermic acid 2	231.136	Not.Correlated
1-(2,6,6-Trimethyl-2-cyclohexen-1-yl)-1,6-heptadien-3-one	231.175	M3
Asparaginyl-Threonine	232.094	M8
Hydroxypropionylcarnitine	232.119	Not.Correlated
Lysyl-Serine	232.13	M1
4-[2,2''-Bithiophen-5-yl]-3-butyn-1-ol	233.01	M2
7-Acetoxy-6-methoxycoumarin	233.046	M2
(2Z,4''Z)-2-(5-Methylthio-4-penten-2-ynylidene)-1,6-dioxaspiro[4.4]non-3-ene	233.063	M2
5-Methoxytryptophan	233.093	M8
Hypotaurine	108.013	M7
(10S,11S)-Pterosin C	233.118	M3
Valerenic acid	233.154	M1
Pamidronate	233.994	M5
6-Succinoaminopurine	234.065	M1
Brassinin	235.037	M1
Dillapional	235.061	M2
Methionyl-Serine	235.076	M2
Ethyl vanillin isobutyrate	235.097	M8
Heptyl 4-hydroxybenzoate	235.135	M2
Capsidiol	235.17	M4
Aminophenol	108.046	M5
N-(1-Deoxy-1-fructosyl)glycine	236.078	M6
Cystathionine sulfoxide	237.054	M2
3,4,5-trihydroxy-6-(2-hydroxyethoxy)oxane-2-carboxylic acid	237.062	M1
15(R)-hydroperoxy-EPE	237.091	M2
2,2,4,4,-Tetramethyl-6-(1-oxopropyl)-1,3,5-cyclohexanetrione	237.111	M2
Geranyl acetoacetate	237.149	M2
3-Methylcyclopentadecanone	237.222	M1
N-Gluconyl ethanolamine	238.094	M2
Trimetaphosphoric acid	238.893	M1
D-glycero-L-galacto-Octulose	239.077	M1
Butynol	69.0344	M8
2-Vinylthiophene	109.012	M4
3-(3,4,5-Trimethoxyphenyl)propanoic acid	239.092	M1
C15:1	239.202	Not.Correlated
Palmitaldehyde	239.238	M1
2,4-Dihydroxy-6,7-dimethoxy-2H-1,4-benzoxazin-3(4H)-one	240.052	Not.Correlated
Inositol cyclic phosphate	241.012	M5
Benzoyl peroxide	241.051	M7
Genipinic acid	241.072	M1
Equol	241.087	M5
2-Carboxy-4-dodecanolide	241.144	M5
3-Oxotetradecanoic acid	241.181	M3
Catechol	109.03	M5
C15:0	241.217	Not.Correlated
1-alkyl-2-acylglycerophosphoethanolamine	242.042	M9
Biotin amide	242.099	M7
Glutaminylproline	242.114	M7
N-Undecanoylglycine	242.176	M6
Urolithin C	243.031	M1
Uridine	243.062	M1
Carbidopa	243.098	M2
Polyethylene, oxidized	243.123	M2
Hydroxyprolyl-Isoleucine	243.135	Not.Correlated
1,11-Undecanedicarboxylic acid	243.16	M3
2-Hydroxymyristic acid	243.196	M3
Asparaginyl-Isoleucine	244.13	M3
Lysyl-Valine	244.166	M6
[3-(4-methoxyphenyl)propoxy]sulfonic acid	245.048	Not.Correlated
5,6-Dihydrouridine	245.076	M1
L-beta-aspartyl-L-leucine	245.114	M6
3-Hydroxydodecanedioic acid	245.139	M2
alpha-Amylcinnamyl acetate	245.154	M3
MG(10:0/0:0/0:0)	245.175	M3
2,3,5-Trimethylfuran	109.066	M7
2-Hydroxyacetaminophen sulfate	246.008	M7
Coriandrone E	247.06	M4
Gamma-CEHC	247.134	M3
C16:4	247.17	M2
Sulfapyridine	248.049	M7
5-Methoxycanthin-6-one	249.067	M7
Isopropyl citrate	249.098	M2
Isopentyl beta-D-glucoside	249.134	Not.Correlated
Gemfibrozil	249.15	M2
C16:3	249.186	M6
Pyrrole-2-carboxylic acid	110.025	Not.Correlated
Muramic acid	250.093	M7
2-O-(Z-p-Hydroxycinnamoyl)-(x)-glyceric acid	251.056	Not.Correlated
Anisindione	251.071	M2
2,3-Butanediol glucoside	251.112	M5
2,2,4,4-Tetramethyl-6-(1-oxobutyl)-1,3,5-cyclohexanetrione	251.129	M3
1-Hydroxyepiacorone	251.165	M3
C16:2	251.202	Not.Correlated
13-Heptadecyn-1-ol	251.238	M4
L-Threoneopterin	252.073	M2
N-Acetylvanilalanine	252.088	M5
Cytosine	110.035	Not.Correlated
5-L-Glutamyl-taurine	253.049	M4
L-Phosphoarginine	253.072	M2
L-Agaridoxin	253.083	M3
Ketoprofen	253.087	M2
Methyl 3-(2,3-dihydroxy-3-methylbutyl)-4-hydroxybenzoate	253.108	M2
Isoeugenol benzyl ether	253.123	M2
8-Hydroxy-4(6)-lactarene-5,14-diol	253.18	M6
Hypogeic acid	253.217	M1
Ascorbic acid-2-sulfate	254.982	M7
[(3-methyl-2-oxo-4-phenylbut-3-en-1-yl)oxy]sulfonic acid	255.033	M1
N-Acetyl-2,3-dihydro-1H-pyrrole	110.061	M3
3-hydroxy-3-(3,4,5-trimethoxyphenyl)propanoic acid	255.087	M3
Xenognosin A	255.103	M3
1-(9H-Pyrido[3,4-b]indol-1-yl)-1,4-butanediol	255.112	M2
1-Methoxy-1-(2,4,5-trimethoxyphenyl)-2-propanol	255.123	M2
5-Nonyltetrahydro-2-oxo-3-furancarboxylic acid	255.16	M2
Ipomeatetrahydrofuran	255.196	M3
gamma-L-Glutamyl-L-pipecolic acid	257.112	M5
Hexose P	259.022	M8
2,5-dimethoxy-4-[(2E)-3-phenylprop-2-en-1-yl]phenol	269.119	M1
8-Oxohexadecanoic acid	269.212	M2
7(14)-Bisabolene-2,3,10,11-tetrol	271.191	M3
1-(4-Hydroxy-3-methoxyphenyl)-3-decanone	277.182	M1
Alpha-Linolenic acid	277.217	Not.Correlated
7-Hydroxyticlopidine	278.042	M1
Acrylic acid-2-acrylamido-2-methyl propane sulfonic acid copolymer	278.07	M4
N-(1-Deoxy-1-fructosyl)valine	278.125	M7
1-Methoxyspirobrassinin	279.027	M4
L-Aspartyl-L-phenylalanine	279.098	M7
12S-HHT	279.196	M6
C18:2	279.233	Not.Correlated
Furoic acid	111.009	M1
8-Isoprostane	279.306	Not.Correlated
N-(1-Deoxy-1-fructosyl)threonine	280.104	M1
1-Methylinosine	281.089	Not.Correlated
Octyl gallate	281.14	M6
Miltirone	281.157	Not.Correlated
Lactapiperanol C	281.176	M3
Avenanthramide 1p	282.077	M9
Rhein	283.025	M2
6-Thioinosinic acid	283.049	M1
Xanthosine	283.067	M1
Uracil	111.02	M5
p-Cresol glucuronide	283.081	M4
arabinofuranosylguanine	283.092	M1
Glutamylhistidine	283.103	M3
Alpha-dihydroartemisinin	283.154	M3
Retinal	283.206	M2
Avocadyne	283.228	M2
3,5,7-trihydroxy-2-(3-methoxyphenyl)-1Œª‚Å¥-chromen-1-ylium	284.068	M1
Luteolin	285.041	M2
3,4,5-trihydroxy-6-(4-hydroxyphenoxy)oxane-2-carboxylic acid	285.062	M7
4''-Hydroxy-5,7-dimethoxyflavan	285.115	M8
Propenoic acid C3:1	71.0138	M1
C6:2	111.045	M1
10-alpha-methoxy-9,10-dihydrolysergol	285.16	M6
Hexadecanedioic acid	285.207	M3
Vitamin A	285.222	Not.Correlated
Avocadene	285.243	M3
Tenofovir	286.07	M2
Arginyl-Isoleucine	286.188	Not.Correlated
3-Carboxy-2,3,4,9-tetrahydro-1H-pyrido[3,4-b]indole-1-propanoic acid	287.103	M9
Arginyl-Asparagine	287.15	M2
Estriol	287.164	M3
6-Hydroxypentadecanedioic acid	287.186	M3
(Z)-4-Heptenal	111.082	M2
Dehydroepiandrosterone	287.201	M3
(S)-10,16-Dihydroxyhexadecanoic acid	287.223	M3
N-Succinyl-2-amino-6-ketopimelate	288.074	M7
Dihydro-2,4,6-tris(2-methylpropyl)-4h-1,3,5-dithiazine	288.182	Not.Correlated
N-gamma-Glutamyl-S-allylcysteine	289.086	M4
[6]-Dehydrogingerdione	289.144	M3
(9Z,11E,13E,15Z)-4-Oxo-9,11,13,15-octadecatetraenoic acid	289.181	M3
Androsterone	289.217	M3
(2S)-2-amino-3-[4-hydroxy-3-(sulfooxy)phenyl]-2-methylpropanoic acid	290.034	M1
Hawkinsin	290.07	M2
Pyrroline carboxylic acid	112.04	M5
Serinyl-Tryptophan	290.115	M8
S-(3-Methylbutanoyl)-dihydrolipoamide-E	290.126	M4
(1,3-diphenylpropoxy)sulfonic acid	291.069	M7
Edetic Acid	291.083	M8
(2S,4S)-Monatin	291.098	M7
11,12-Dimethoxydihydrokawain	291.124	M2
9-Acetoxyfukinanolide	291.16	M3
Galactosyl 4-hydroxyproline	292.103	M9
N-(1-Deoxy-1-fructosyl)leucine	292.14	M2
(2-hydroxy-1,2-diphenylethoxy)sulfonic acid	293.049	M5
Creatinine	112.052	Not.Correlated
7-Acetoxy-2-methylisoflavone	293.083	M1
Rosoxacin	293.091	M9
Distichonic acid A	293.099	M2
gamma-Glutamylphenylalanine	293.114	M7
Alosetron	293.142	M3
C19:2	293.249	Not.Correlated
Citalopram aldehyde	294.093	M4
6-(4-ethenylphenoxy)-3,4,5-trihydroxyoxane-2-carboxylic acid	295.082	Not.Correlated
Deoxynivalenol	295.119	M6
2-Hydroxy-2,4-pentadienoic acid	113.025	M4
5-[(4-Hydroxypheny)ethenyl]-2-(3-methyl-1-butenyl)-1,3-benzenediol	295.135	M2
3,8-Dihydroxy-6-methoxy-7(11)-eremophilen-12,8-olide	295.155	M6
Tanacetol B	295.191	M3
13S-hydroxyoctadecadienoic acid	295.228	M2
Nonadeca-10(Z)-enoic acid	295.264	Not.Correlated
5''-Methylthioadenosine	296.082	M4
2-Phenylethanol glucuronide	297.098	M4
LPA(8:0/0:0)	297.11	M4
Toxin T2 tetrol	297.135	M2
3-Oxooctadecanoic acid	297.243	M2
Dihydrouracil	113.036	M6
C19:0	297.279	M9
Avenanthramide 1c	298.072	M2
{[3-hydroxy-2-(phenylmethylidene)heptyl]oxy}sulfonic acid	299.097	M7
All-trans-retinoic acid	299.201	M4
MG(0:0/14:1(9Z)/0:0)	299.222	M3
(R)-3-Hydroxy-Octadecanoic acid	299.259	M2
Citpressine I	300.087	M1
(R)-3'',7-Dihydroxy-2'',4''-dimethoxyisoflavan	301.108	M7
6-Ketoestriol	301.143	M8
Delta-Hexanolactone	113.06	M2
Glycerol tributanoate	301.165	M3
2-Hydroxyestradiol-3-methyl ether	301.18	M3
xi-7-Hydroxyhexadecanedioic acid	301.202	Not.Correlated
Eicosapentaenoic acid	301.217	M4
Fenamiphos	302.098	M4
Indoleacetyl glutamine	302.115	M4
Pipemidic acid	302.124	M8
p-HPEA-EDA	303.123	M3
3a,16b-Dihydroxyandrostenone	303.197	M3
Arachidonic acid	303.233	M5
Nitrosopiperidine	113.072	M5
Cepharadione A	304.063	M4
Benzosimuline	304.133	M4
Glutathionate(1-)	305.068	M1
gamma-Glutamyl-S-(1-propenyl)cysteine sulfoxide	305.082	M1
Naematolone	305.139	M3
5''-Carboxy-gamma-chromanol	305.177	M3
8,11,14-Eicosatrienoic acid	305.248	M5
Histamine Phosphate	306.025	M5
Hallacridone	306.077	M5
dUMP	307.031	Not.Correlated
1-Isothiocyanatobutane	114.039	M9
Methylgingerol	307.19	M6
Obtusilactone A	307.227	M3
Eicosadienoic acid	307.264	Not.Correlated
N-Acetylneuraminic acid	308.099	M5
N-Hexadecanoylpyrrolidine	308.296	M1
Ribose 1,5-bisphosphate	308.98	M7
De-O-methylsterigmatocystin	309.041	M4
12(13)Ep-9-KODE	309.206	M3
(R)-2-Hydroxysterculic acid	309.242	M5
C20:1	309.28	Not.Correlated
Proline	114.056	M2
4-Hydroxybenzyl isothiocyanate rhamnoside	310.075	M2
N-(1-Deoxy-1-fructosyl)methionine	310.097	Not.Correlated
6-(4-ethenyl-2-hydroxyphenoxy)-3,4,5-trihydroxyoxane-2-carboxylic acid	311.077	M9
Galactose-beta-1,4-xylose	311.099	M6
Nivalenol	311.113	M8
4-(3-Methyl-1-butenyl)-3,3'',4'',5-tetrahydroxystilbene	311.13	M6
N-Undecylbenzenesulfonic acid	311.169	Not.Correlated
13-L-Hydroperoxylinoleic acid	311.223	M3
FGAM	312.059	M4
(S)-5''-Deoxy-5''-(methylsulfinyl)adenosine	312.076	M2
Glyoxylic acid	72.9931	M1
Fumarate	115.004	M6
Amoxapine	312.091	M3
Palmitoylglycine	312.255	M3
Rhazidigenine Nb-oxide	313.192	M6
Octadecanedioic acid	313.238	M3
3-hydroxypristanic acid	313.274	M3
(1R*,3R*,3''S*)-1,2,3,4-Tetrahydro-1-(2-thio-3-pyrrolidinyl)-beta-carboline-3-carboxylic acid	314.097	M4
Neosaxitoxin	314.122	M4
2-Methoxyestradiol-3-methylether	315.196	M3
MG(0:0/15:0/0:0)	315.254	M3
N-(1-Deoxy-1-fructosyl)histidine	316.115	M6
Ketovaline	115.04	M8
Nateglinide	316.191	M1
3-hydroxynonanoyl carnitine	316.213	Not.Correlated
Musanolone F	317.083	M7
4'',7-Di-O-methylcatechin	317.101	M4
Ubiquinone-2	317.175	M3
Leukotriene A4	317.212	M3
Erosnin	319.026	M4
Mycophenolic acid	319.117	M5
Bis(2-methylpropanoyloxy)-9,10-epoxy-p-mentha-1,3,5-triene	319.156	M3
QH2	319.191	M3
Diacetylhydrazine	115.052	M8
C21:3	319.264	M1
Beta-Citryl-L-glutamic acid	320.062	Not.Correlated
S-Glutaryldihydrolipoamide	320.099	M7
3,4-dihydroxy-5-(3,4,5-trihydroxybenzoyloxy)benzoic acid	321.026	M9
Flazine methyl ether	321.088	M6
D-Pantothenoyl-L-cysteine	321.112	M7
N2-Galacturonyl-L-lysine	321.132	M7
(S)-Neolitsine	322.11	M4
Linoleoyl ethanolamide	322.275	M1
Mahaleboside	323.078	M1
2-Methyl-1-methylthio-2-butene	115.059	M2
Prazepam	323.096	M7
(E)-2'',4,4''-Trihydroxy-3-prenylchalcone	323.13	M2
Galactosylhydroxylysine	323.146	Not.Correlated
Lactapiperanol D	323.186	M3
1-Acetoxy-2-hydroxy-16-heptadecyn-4-one	323.223	M3
(Z)-15-Oxo-11-eicosenoic acid	323.258	M3
C21:1	323.295	Not.Correlated
N-Glycolylneuraminic acid	324.093	M6
N-Oleoylethanolamine	324.291	M5
{[4-(7-methoxy-2-oxo-2H-chromen-6-yl)but-3-en-2-yl]oxy}sulfonic acid	325.039	M7
Hexanoic acid	115.076	M1
1,5-Dihydroxy-3-methoxy-2-prenylxanthone	325.108	Not.Correlated
2-Dodecylbenzenesulfonic acid	325.184	Not.Correlated
Acetaminophen glucuronide	326.089	M3
N-(1-Deoxy-1-fructosyl)phenylalanine	326.125	M1
Stearoylethanolamide	326.308	M5
Ethylvanillin glucoside	327.108	M5
2-hydroxymethylolanzapine	327.128	Not.Correlated
Corchorifatty acid F	327.218	M3
C22:6	327.233	M2
Polyoxyethylene 40 monostearate	327.29	M3
Aminopentanamide	115.087	M9
Cyclic AMP	328.046	Not.Correlated
Blighinone	329.031	M1
Gibberellin A105	329.141	M6
Picrocrocin	329.16	M1
Carnosol	329.175	M1
9,10,13-TriHOME	329.234	M3
C22:5	329.248	M5
Piroxicam	330.056	M2
Tryptophyl-Glutamate	331.118	M4
Gibberellin A61	331.156	M6
Aspartate semialdehyde	116.035	M4
7-Hydroxyterpineol 8-glucoside	331.176	M6
Carnosic acid	331.191	M3
C22:4	331.264	M5
2-Methyl-1,4-naphthalenediol bis(dihydrogen phosphate)	332.995	M4
[3-(7-hydroxy-4-oxo-4H-chromen-2-yl)phenyl]oxidanesulfonic acid	333.007	M7
5-(3'',4'',5''-Trihydroxyphenyl)-gamma-valerolactone-O-methyl-O-sulphate	333.027	M4
1-(sn-Glycero-3-phospho)-1D-myo-inositol	333.059	M7
15-Keto-13,14-dihydroprostaglandin A2	333.207	M3
Aspartylglycosamine	334.125	M4
Juglone glucoside	335.076	M2
Benzeneacetonitrile	116.051	M9
Hepoxilin A3	335.223	M3
3,4,5-trihydroxy-6-{3-[(1Z)-2-methyl-3-oxoprop-1-en-1-yl]phenoxy}oxane-2-carboxylic acid	337.093	M7
15-Acetyl-4-deoxynivalenol	337.128	M1
Erucic acid	337.311	Not.Correlated
6-{3-[(1E)-2-carboxyeth-1-en-1-yl]phenoxy}-3,4,5-trihydroxyoxane-2-carboxylic acid	339.071	M4
Linocinnamarin	339.109	M5
Mepenzolate	339.184	M6
Disaccharide	341.109	Not.Correlated
3-hydroxyundecanoyl carnitine	344.245	Not.Correlated
3-{3-[(3,3-dimethyloxiran-2-yl)methyl]-4-(sulfooxy)phenyl}-2-hydroxypropanoic acid	345.067	M6
Valine; Betaine	116.072	M9
(+)-Calycanthine	345.209	M3
Methyl-[10]-shogaol	345.243	M6
AMP	346.056	M1
Mytilin B	346.137	M1
7-hydroxy-6-methoxy-3-(2,3,5-trihydroxy-4-methoxyphenyl)-3,4-dihydro-2H-1-benzopyran-4-one	347.077	M1
Gibberellin A58	347.149	M3
Foeniculoside IX	347.171	M3
3b,15b,17a-Trihydroxy-pregnenone	347.222	M8
Moschamindole	349.119	M4
Calonectrin	349.165	M3
Succinate	117.019	Not.Correlated
(1S,2R,4R,8S)-p-Menthane-2,8,9-triol 2-glucoside	349.187	M1
15-Oxo-lipoxin A4	349.203	M3
9-(beta-D-Ribofuranosyl)zeatin	350.147	M1
a-L-threo-4-Hex-4-enopyranuronosyl-D-galacturonic acid	351.056	M7
Lansiumarin A	351.124	M7
Prostaglandin D2	351.218	M3
C23:1	351.327	M8
3''-Hydroxy-4''-methoxyglabridin	353.14	M3
Prostaglandin D1	353.232	M3
C3:0 (Propionic acid)	73.0295	M7
5-Hydroxypentanoic acid	117.056	Not.Correlated
MG(0:0/18:2(9Z,12Z)/0:0)	353.27	M5
C23:0	353.342	M9
Pristanoylglycine	354.304	M3
2-O-beta-D-Glucopyranuronosyl-D-mannose	355.087	M5
MG(0:0/18:1(9Z)/0:0)	355.285	M3
2(R)-hydroxydocosanoic acid	355.322	M3
Leu-Leu-Leu	356.255	M3
(2-hydroxy-2-{9-hydroxy-7-oxo-2H,3H,7H-furo[3,2-g]chromen-2-yl}propoxy)sulfonic acid	357.029	Not.Correlated
Phlorisobutyrophenone 2-glucoside	357.117	M1
2-{4-[(1E)-1,2-diphenylbut-1-en-1-yl]phenoxy}acetic acid	357.15	M2
Diisopropyl sulfide	117.075	M9
Piperoic acid	357.206	M3
13,14-Dihydro PGF-1a	357.265	M3
C24:5	357.28	M7
MG(0:0/18:0/0:0)	357.3	M3
C24:4	359.296	M1
Avenanthramide A2	360.109	Not.Correlated
De-O-methylsimmondsin	360.13	M7
2-(3,4-dihydroxy-5-methoxyphenyl)-3,5,7-trihydroxy-6-methoxy-4H-chromen-4-one	361.056	M4
Hydroxyisonobilin	361.166	M1
1,2-Diacylglycerol-LD-PI-pool	118.03	M2
19,20-DiHDPA	361.239	Not.Correlated
C24:3	361.312	M1
Xanthylic acid	363.036	M3
5-(4''-Hydroxyphenyl)-gamma-valerolactone-4''-O-glucuronide	363.18	M3
6-O-Acetylaustroinulin	363.253	M5
Nequinate	364.156	M2
{6-hydroxy-3-[3-(3-hydroxyphenyl)-3-oxoprop-1-en-1-yl]-2-methoxyphenyl}oxidanesulfonic acid	365.031	M9
Phosphoribosyl formamidocarboxamide	365.05	M7
Atovaquone	365.095	M4
Tetrahydropentoxyline	365.137	M3
Threonine	118.051	M9
20-Carboxy-leukotriene B4	365.197	M3
C24:1	365.342	M1
N-Acetyl-6-O-L-fucosyl-D-glucosamine	366.141	M4
N-Oleoyl GABA	366.302	M6
Orotidylic acid	367.018	M2
Dehydroepiandrosterone sulfate	367.159	Not.Correlated
19-Hydroxy-PGE2	367.213	M3
{4-[1-oxo-1-(2,3,4,6-tetrahydroxyphenyl)propan-2-yl]phenyl}oxidanesulfonic acid	369.027	M4
7-hydroxy-7-(4-hydroxy-3-methoxyphenyl)-1-(3-methoxyphenyl)hept-1-ene-3,5-dione	369.132	M6
(3beta,22E)-26,27-Dinorergosta-5,22-dien-3-ol	369.318	Not.Correlated
Mercaptopyruvic acid	118.981	Not.Correlated
Hydroxytriphenylstannane	370.04	M4
Trazodone	370.144	M2
Tamoxifen	370.219	M4
Gomphidic acid	371.042	M2
MG(19:0/0:0/0:0)	371.316	M3
Prochlorperazine	372.13	M9
Pebrellin	373.092	M1
Carissanol	375.144	M2
Kanzonol V	375.16	M2
Phenylacetaldehyde	119.05	M8
18-Oxocortisol	375.18	M3
MG(0:0/20:5(5Z,8Z,11Z,14Z,17Z)/0:0)	375.253	Not.Correlated
Allolithocholic acid	375.291	M2
Demethylcalabaxanthone	377.139	M6
Carinol	377.161	M3
18-Hydroxycortisol	377.196	M2
MG(0:0/20:4(8Z,11Z,14Z,17Z)/0:0)	377.269	M7
3,‚Äã4-‚ÄãDimethyl-‚Äã5-‚Äãpentyl-2-‚Äãfurantridecanoic acid	377.307	M1
2-(Arabinosylamino)-3-(glucosylamino)propanenitrile	378.152	M5
Sphingosine 1-phosphate	378.241	M5
Cys	120.013	M2
3-O-Methylglycyrol	379.117	M3
3-Methyl-3-butenyl apiosyl-(1->6)-glucoside	379.161	M3
Bisnorcholic acid	379.249	M5
C25:1	379.358	Not.Correlated
5''-Carboxy meloxicam	380.002	Not.Correlated
(R)-Pantothenic acid 4''-O-b-D-glucoside	380.155	M4
MG(0:0/20:2(11Z,14Z)/0:0)	381.301	M3
5a-Cholesta-8,24-dien-3-one	381.316	M1
C25:0	381.374	Not.Correlated
Gravacridonediolacetate	382.131	M7
Benzamide	120.045	M2
{3-[3-(3,4-dihydroxyphenyl)-3-oxopropyl]-6-hydroxy-2-methoxyphenyl}oxidanesulfonic acid	383.044	M8
2-O-Feruloylhydroxycitric acid	383.063	Not.Correlated
(+)-Zeylenol	383.114	M6
3b,16a-Dihydroxyandrostenone sulfate	383.153	Not.Correlated
MG(0:0/20:1(11Z)/0:0)	383.316	M3
Cerebronic acid	383.353	M9
Phosphatidylserine	384.106	M1
{4-[2-hydroxy-3-(2,4,6-trihydroxyphenyl)propyl]-2-methoxyphenyl}oxidanesulfonic acid	385.062	M5
NNAL-N-glucuronide	385.149	M1
Glycerol trihexanoate	385.258	M8
N,N-Dimethylaniline	120.082	M2
DG(18:0e/2:0/0:0)	385.332	M3
triazolopyridinone epoxide	386.139	M3
4-Hydroxytamoxifen	386.213	M8
dUDP	387.001	M7
6-[5-(2-carboxy-2-oxoethyl)-2,3-dihydroxyphenoxy]-3,4,5-trihydroxyoxane-2-carboxylic acid	387.055	M4
5a,6a-Epoxy-7E-megastigmene-3a,9e-diol 3-glucoside	387.202	M8
3-Hydroxy-1-phenyl-1-eicosanone	387.327	Not.Correlated
12-Ketodeoxycholic acid	389.269	M6
Tiotropium	391.092	M9
Marmesin rhamnoside	391.139	M8
3-Mercaptolactate	120.996	M1
CPA(16:0/0:0)	391.226	M1
3b,12a-Dihydroxy-5a-cholanoic acid	391.285	M1
6''-Apiosyllotaustralin	392.156	M1
Garcinone B	393.134	M4
C26:1	393.373	Not.Correlated
6''-[(carboxymethyl)-C-hydroxycarbonimidoyl]-2'',3'',4,4'',5,6-hexahydroxy-[1,1''-biphenyl]-2-carboxylic acid	394.041	M4
Artonin L	395.112	M9
3,4,5-trihydroxy-6-{[(2Z)-7-hydroxy-2-(phenylmethylidene)heptyl]oxy}oxane-2-carboxylic acid	395.17	M1
C26:0	395.389	M9
3''-Hydroxy-T2-triol	397.186	M8
Glycine	74.0248	M9
Benzoate	121.03	M5
2-Hydroxy-22-methyltetracosanoic acid	397.368	M3
Monoiodothyronine	397.988	M1
Thiethylperazine	398.173	M6
Corchoionoside B	399.167	M3
Cincassiol B	399.201	M1
3-(Acetyloxy)-2-hydroxypropyl octadecanoate	399.312	M3
7-Ketocholesterol	399.327	M1
MG(0:0/a-21:0/0:0)[rac]	399.347	M6
3-hydroxy-5-sulfino-2-[3-(sulfooxy)phenyl]-3,4-dihydro-2H-1-benzopyran-7-olate	399.994	M6
3-[3,5-dihydroxy-4-(sulfooxy)benzoyloxy]-4,5-dihydroxybenzoic acid	400.98	M5
Erythritol	121.051	Not.Correlated
dTDP	401.015	M7
{4-[3-(5-hydroxy-2,2-dimethyl-2H-chromen-6-yl)prop-2-enoyl]phenyl}oxidanesulfonic acid	401.07	M2
5-Hydroxy-3,3'',7,8-tetramethoxy-4'',5''-methylenedioxyflavone	401.087	M9
Sulforidazine	401.136	M1
Methyl 7-epi-12-hydroxyjasmonate glucoside	401.181	M8
Acetyl tributyl citrate	401.216	M2
24-Hydroxycholesterol	401.342	M8
CDP	402.012	M6
2-{[5,7-dihydroxy-2-(3-hydroxyphenyl)-5H-chromen-3-yl]oxy}oxane-3,4,5-triol	402.096	M7
N-Palmitoyl phenylalanine	402.303	Not.Correlated
Phenylethyl alcohol	121.066	M2
UDP	402.995	M3
Pisumionoside	403.196	Not.Correlated
MG(0:0/22:5(4Z,7Z,10Z,13Z,16Z)/0:0)	403.285	Not.Correlated
3a,7a-Dihydroxy-5b-cholestane	403.358	M2
3,4,5-trihydroxy-6-({8-methoxy-2-oxo-2H-furo[2,3-h]chromen-4-yl}oxy)oxane-2-carboxylic acid	407.062	M8
Cholate	407.28	M8
10,12-Heptacosanedione	407.389	M8
7,11,12-Triacetoxycoumestan	409.058	M2
Butyl 3-O-caffeoylquinate	409.15	Not.Correlated
1-Isomangostin	409.165	M7
Nicotinate	122.025	M1
Pteroside D	409.187	M8
LPA(0:0/16:0)	409.235	M1
C27:0	409.405	M9
5-(2,3-Dihydroxy-3-methylbutyl)-4-(3,4-epoxy-4-methylpentanoyl)-3,4-dihydroxy-2-isopentanoyl-2-cyclopenten-1-one	411.2	M3
MG(22:1(13Z)/0:0/0:0)	411.348	M3
Nafcillin	413.117	M6
DG(8:0/13:0/0:0)	413.327	M3
Ethyl 7-epi-12-hydroxyjasmonate glucoside	415.198	M2
24,25-Dihydroxyvitamin D	415.322	M1
(22Alpha)-hydroxy-5alpha-campestan-3-one	415.358	Not.Correlated
Anisidine	122.061	M9
6-({2-[2,4-dihydroxy-3-(3-methylbut-2-en-1-yl)phenyl]propanoyl}oxy)-3,4,5-trihydroxyoxane-2-carboxylic acid	425.146	M8
Pyridinoline	427.183	M8
Taraxacolide 1-O-b-D-glucopyranoside	427.197	M5
Spirostane-3,6-dione	427.285	M4
Glyceryl lactooleate	427.306	Not.Correlated
DG(8:0/i-14:0/0:0)	427.342	M3
CMP-2-aminoethylphosphonate	429.056	M6
2-(2-Methylbutanoyl)-9-(3-methyl-2E-pentenoyl)-2b,9a-dihydroxy-4Z,10(14)-oplopadien-3-one	429.263	Not.Correlated
3-hydroxy-2-[3-methoxy-4-(sulfooxy)phenyl]-5-sulfino-3,4-dihydro-2H-1-benzopyran-7-olate	430.002	M4
(4-{3,5-dihydroxy-8,8-dimethyl-4-oxo-4H,8H-pyrano[2,3-f]chromen-2-yl}phenyl)oxidanesulfonic acid	431.042	M1
1,2,4-Trithiolane	122.941	M6
3beta,7alpha-Dihydroxy-5-cholestenoate	431.317	M1
Floribundoside	433.113	M7
3a,7a-Dihydroxycoprostanic acid	433.332	M1
LPA(0:0/18:1(9Z))	435.252	M1
Pangamic acid	435.272	M1
5a-Cholestane-3a,7a,12a,25-tetrol	435.348	M1
14,16-Nonacosanedione	435.42	Not.Correlated
5-{6-hydroxy-4-[(E)-2-(4-hydroxyphenyl)ethenyl]-2-phenyl-2,3-dihydro-1-benzofuran-3-yl}benzene-1,3-diol	437.14	M8
LPA(0:0/18:0)	437.267	M1
27-Nor-5b-cholestane-3a,7a,12a,24,25-pentol	437.327	M1
Orcinol	123.045	M2
DG(8:0/0:0/i-15:0)	441.358	M3
6-[(3,3-dimethyloxiran-2-yl)methyl]-5-hydroxy-7-methoxy-2-(3,4,5-trimethoxyphenyl)-3,4-dihydro-2H-1-benzopyran-4-one	443.171	M2
Stearyl citrate	443.301	Not.Correlated
1-a,24R,25-Trihydroxyvitamin D2	443.316	M3
CDP-ethanolamine	445.053	M6
Estrone glucuronide	445.187	M1
(3beta,5alpha,6beta,7alpha,22E,24R)-Ergosta-8,22-diene-3,5,6,7-tetrol	445.332	M8
Temocaprilat	447.104	M5
Asperagenin	447.312	M2
6-Deoxodolichosterone	447.348	Not.Correlated
1-(1-Oxopropyl)-1H-imidazole	123.056	M2
Arnamiol	449.174	M5
6-Deoxocastasterone	449.363	M2
C30:1	449.436	M9
LysoPE(0:0/16:0)	452.278	M1
27-Norcholestanehexol	453.321	M6
DG(8:0/16:0/0:0)	455.372	M3
MG(0:0/a-25:0/0:0)[rac]	455.41	M3
a-L-Fucopyranosyl-(1->2)-b-D-galactopyranosyl-(1->2)-D-xylose	457.157	M1
22alpha-Hydroxyerythrodiol	457.368	Not.Correlated
all-trans-Carophyll yellow	459.327	M1
2,3-Dimethyl-2-cyclohexen-1-one	123.081	M3
13-Hydroxy-5''-O-methylmelledonal	461.181	M1
Dolichosterone	461.326	M4
Dihydroisomorphine-3-glucuronide	462.177	M3
Androsterone glucuronide	465.249	M2
2,3-bis(Acetyloxy)propyl icosanoate	469.353	M1
Austalide B	473.218	M1
Hydrocortamate	474.286	M3
Ebrotidine	474.967	M6
Brassinolide	479.337	Not.Correlated
18alpha-Hydroxyglycyrrhetic acid	485.325	M2
Taurine	124.007	M4
Ganoderiol H	489.358	Not.Correlated
PA(8:0/a-13:0)	493.293	M4
6-({8,8-dimethyl-2-oxo-4-phenyl-2H,8H-pyrano[2,3-f]chromen-5-yl}oxy)-3,4,5-trihydroxyoxane-2-carboxylic acid	495.131	M1
3,4,5-trihydroxy-6-{4-[3-(5-hydroxy-2,2-dimethyl-2H-chromen-6-yl)propanoyl]phenoxy}oxane-2-carboxylic acid	499.16	M8
LysoPE(0:0/20:4(5Z,8Z,11Z,14Z))	500.278	M1
Eriojaposide A	501.234	M8
Triose	503.16	M1
Crocin 4	503.228	M8
LysoPE(0:0/20:2(11Z,14Z))	504.31	M2
ATP	505.989	M1
