# Supplementary material for: A Multi-Omics Framework for Decoding Disease Mechanisms: Insights From Methylmalonic Aciduria
Source: Mol Cell Proteomics. 2025 May 26;24(7):100998. doi: 10.1016/j.mcpro.2025.100998 (PMC12226375; doi:10.1016/j.mcpro.2025.100998)
Supplement: Table S11 [file mmc11.xlsx]

## Sheet: M4
Pathways	Total	Expected	Hits	P value
Nitrogen metabolism	2	0.20588	2	0.010142
Glutathione metabolism	7	0.72059	3	0.025293
Purine metabolism	14	1.4412	4	0.042169
Arginine biosynthesis	9	0.92647	3	0.052862
Drug metabolism - cytochrome P450	5	0.51471	2	0.083593
Taurine and hypotaurine metabolism	5	0.51471	2	0.083593
Selenocompound metabolism	1	0.10294	1	0.10294
D-Amino acid metabolism	1	0.10294	1	0.10294
Pyrimidine metabolism	12	1.2353	3	0.11261
Alanine, aspartate and glutamate metabolism	13	1.3382	3	0.1367
Glyoxylate and dicarboxylate metabolism	14	1.4412	3	0.16248
Arginine and proline metabolism	8	0.82353	2	0.19353
Vitamin B6 metabolism	3	0.30882	1	0.27935
Glycine, serine and threonine metabolism	11	1.1324	2	0.31543
Ascorbate and aldarate metabolism	4	0.41176	1	0.35464
Porphyrin metabolism	4	0.41176	1	0.35464
Pentose and glucuronate interconversions	4	0.41176	1	0.35464
Retinol metabolism	4	0.41176	1	0.35464
Cysteine and methionine metabolism	12	1.2353	2	0.35599
Lysine degradation	5	0.51471	1	0.42241
Sphingolipid metabolism	6	0.61765	1	0.48336
Butanoate metabolism	6	0.61765	1	0.48336
Glycerolipid metabolism	6	0.61765	1	0.48336
Histidine metabolism	7	0.72059	1	0.53815
Primary bile acid biosynthesis	10	1.0294	1	0.67127
Glycerophospholipid metabolism	10	1.0294	1	0.67127

## Sheet: M7
Pathways	Total	Expected	Hits	P value
Lipoic acid metabolism	6	0.47059	3	0.0069195
Tyrosine metabolism	10	0.78431	3	0.034017
Lysine degradation	5	0.39216	2	0.050304
Taurine and hypotaurine metabolism	5	0.39216	2	0.050304
Glycerolipid metabolism	6	0.47059	2	0.071997
Tryptophan metabolism	7	0.54902	2	0.096187
Ether lipid metabolism	2	0.15686	1	0.15107
Glycerophospholipid metabolism	10	0.78431	2	0.17928
Glycine, serine and threonine metabolism	11	0.86275	2	0.20923
Ubiquinone and other terpenoid-quinone biosynthesis	3	0.23529	1	0.21831
Cysteine and methionine metabolism	12	0.94118	2	0.23978
Pyrimidine metabolism	12	0.94118	2	0.23978
Phenylalanine, tyrosine and tryptophan biosynthesis	4	0.31373	1	0.28053
Glyoxylate and dicarboxylate metabolism	14	1.098	2	0.30171
Pentose phosphate pathway	6	0.47059	1	0.39131
Pantothenate and CoA biosynthesis	6	0.47059	1	0.39131
Glycolysis / Gluconeogenesis	6	0.47059	1	0.39131
Pyruvate metabolism	6	0.47059	1	0.39131
Arginine and proline metabolism	8	0.62745	1	0.48594
Citrate cycle (TCA cycle)	9	0.70588	1	0.5279
Arginine biosynthesis	9	0.70588	1	0.5279
Alanine, aspartate and glutamate metabolism	13	1.0196	1	0.66573
Purine metabolism	14	1.098	1	0.69373

## Sheet: M9
Supplemental Table S11 Pathway analysis for modules M4, M7, and M9 from metabolomics data.
Pathways	Total	Expected	Hits	P value
Porphyrin metabolism	4	0.21569	2	0.015005
Phenylalanine metabolism	4	0.21569	2	0.015005
Phenylalanine, tyrosine and tryptophan biosynthesis	4	0.21569	2	0.015005
Glycine, serine and threonine metabolism	11	0.59314	3	0.015299
Valine, leucine and isoleucine biosynthesis	6	0.32353	2	0.035318
Histidine metabolism	7	0.37745	2	0.047978
Ubiquinone and other terpenoid-quinone biosynthesis	3	0.16176	1	0.15391
Vitamin B6 metabolism	3	0.16176	1	0.15391
Glyoxylate and dicarboxylate metabolism	14	0.7549	2	0.16846
beta-Alanine metabolism	4	0.21569	1	0.20022
Valine, leucine and isoleucine degradation	5	0.26961	1	0.24421
Lipoic acid metabolism	6	0.32353	1	0.28598
Glutathione metabolism	7	0.37745	1	0.32565
Tryptophan metabolism	7	0.37745	1	0.32565
Primary bile acid biosynthesis	10	0.53922	1	0.43294
Tyrosine metabolism	10	0.53922	1	0.43294
