# Supplementary material for: A Multi-Omics Framework for Decoding Disease Mechanisms: Insights From Methylmalonic Aciduria
Source: Mol Cell Proteomics. 2025 May 26;24(7):100998. doi: 10.1016/j.mcpro.2025.100998 (PMC12226375; doi:10.1016/j.mcpro.2025.100998)
Supplement: Table S12 [file mmc12.xlsx]

## Sheet: Sheet 1
Supplemental Table S12 Transcription factor enrichment analysis results for the gene sets that changed significantly with CSS.
Term	Overlap	P.value	Adjusted.P.value	Old.P.value	Old.Adjusted.P.value	Odds.Ratio	Combined.Score	Genes	Group	Term_ordered	Overlap_count	TF_name
AF4 26711339 ChIP-Seq SEM Human Blood Leukemia	91/2966	8.88958e-12	6.58718e-09	0	0	2.51157	63.9098	CYFIP2;ZNF331;ZNF253;SLC25A3;RAB3A;SPIN4;NVL;GDI2;WDR4;ASH2L;SLC2A3;MTO1;PHTF1;FNTA;ZC3H7A;FAM162A;PAPOLG;CASP3;FBXO4;SPIN1;EPC1;FAM53A;FBXO5;TRIM27;NBN;TMPO;HMGN1;WDR37;NCBP1;APAF1;TCF12;PRMT3;ATP11C;AP3B1;ACSL3;NIPA2;SENP1;TMX4;IRF1;GUF1;TRIM59;ZNF780A;LINS1;DCP2;FKBP5;RNASEH2B;SET;RNF34;SLC43A2;HMGCR;NDRG1;ADIPOR2;RNF113A;BTBD1;ERI1;UBR7;OXCT1;RBBP8;NUP43;PATZ1;CEP76;SLC38A2;CBR4;SNX6;TXNDC5;S…	Human	AF4 26711339 ChIP-Seq SEM Human Blood Leukemia	91	AF4
MYC 30127528 ChIP-Seq KELLY Human Brain Neuroblastoma	108/4188	1.98888e-09	4.91254e-07	0	0	2.11995	42.4748	CYFIP2;ZNF331;RAB3A;CLSTN2;MSMO1;TMEM267;FNTA;MPC1;PAPOLG;FBXO4;FBXO5;TRIM27;NBN;NEPRO;ZNF322;HMGN1;CA13;MCCC2;GEN1;ZNF283;ACSL3;GCAT;DCTD;PLPP5;TMX4;SHQ1;GUF1;PPID;FKBP5;URI1;SET;TMEM121B;MRPL19;MYNN;HNRNPLL;LYPD5;NDRG1;ERI1;GRPEL2;PATZ1;RAB6B;TXNDC5;SMAD1;NUP155;IDH1;AMMECR1;GPN1;COQ2;NDUFAF6;ADI1;MAFF;NOL10;ZNF253;GPI;SPIN4;MCUB;WDR4;ASH2L;ZFP82;PIGX;RBM3;MRPL3;ZNF527;SPIN1;WDR5;ZNF484;BCKDHB;…	Human	MYC 30127528 ChIP-Seq KELLY Human Brain Neuroblastoma	108	MYC
YY1 33199912 ChIP-Seq 293T Human KidneyEmbryo	93/3612	5.31951e-08	9.85439e-06	0	0	2.03596	34.1009	ZNF331;JRK;SLC25A3;TXNL4B;GDI2;MCUB;WDR4;ASH2L;IDE;MTO1;MRPL3;TMEM267;FNTA;ZC3H7A;FAM162A;PAPOLG;ZNF527;FBXO4;EPC1;FAM53A;FBXO5;NBN;HIF1AN;TMPO;RSPRY1;ZNF484;WDR37;NUP133;DESI2;TCF12;PRMT3;COMMD2;ZFP69B;AP3B1;FAM219A;ACSL3;QRSL1;GCAT;SENP1;TMX4;IMPACT;SHQ1;IRF1;TMEM126A;LINS1;ZNF112;UNC119B;ZNF594;SET;SF3B3;TNKS;GOSR2;MRPL19;CUL2;TMA16;ERI1;UBR7;KCTD21;ZNF501;PATZ1;RPP14;N4BP2;CBR4;TEFM;SMAD1;RAB…	Human	YY1 33199912 ChIP-Seq 293T Human KidneyEmbryo	93	YY1
FOXA1 33576154 ChIP-Seq Human Lung ProstateCancer	95/3825	2.05937e-07	2.54332e-05	0	0	1.95513	30.1005	ZNF331;ZNF253;SLC25A3;CD82;SPIN4;GEMIN2;NRL;IDE;ZFP82;LIPA;OPHN1;FNTA;ZC3H7A;FAM162A;MPC1;ZNF527;FBXO5;TRIM27;NBN;HMGN1;CA13;MCCC2;GEN1;ZNF484;NUP133;GGPS1;DESI2;TCF12;AP3B1;ACSL3;NIPA2;PDRG1;SENP1;PLPP5;TMX4;IMPACT;IRF1;GUF1;TRIM59;DLD;FKBP5;BIRC3;IGSF8;SHC2;RNASEH2B;ICA1L;GOSR2;MRPL19;ODC1;MYNN;AKAP7;HMGCR;NDRG1;ADIPOR2;ORC5;ZNF709;PTDSS1;PRKAR2B;ERI1;POLR2B;ZNF627;UBC;NUP43;RAB6B;SLC38A2;SNX6;…	Human	FOXA1 33576154 ChIP-Seq Human Lung ProstateCancer	95	FOXA1
KDM6A 18722178 ChIP-ChIP U937 AND SAOS2 Human	21/384	4.58892e-07	4.25049e-05	0	0	3.9663	57.8859	SF3B3;TXNL4B;NCBP1;GOSR2;TCF12;MYNN;COMMD2;ZNF180;ASH2L;MND1;QRSL1;SENP1;BAG4;RNF113A;SLC7A6OS;TMEM126A;SRPRB;ERCC8;INTS7;CEP76;LINS1	Human	KDM6A 18722178 ChIP-ChIP U937 AND SAOS2 Human	21	KDM6A
STAT1 19122651 ChIP-Seq HeLaS3 Human CervicalCancer	86/3434	7.24204e-07	5.36635e-05	0	0	1.93528	27.3614	ZNF331;SLC25A3;TXNL4B;SPIN4;NVL;GDI2;MCUB;NRL;SLC2A3;IDE;CCDC28A;RPS6KA4;RBM3;MRPL3;TMEM267;FNTA;MPC1;FBXO4;EPC1;FBXO5;TRIM27;NBN;HIF1AN;CA13;GEN1;ZNF484;DESI2;PRMT3;COMMD2;GPX8;ATP11C;PDRG1;IMPACT;POC5;TMEM33;IRF1;ZNF235;DCP2;PPID;ZNF112;BIRC3;SET;SF3B3;GOSR2;MYNN;IFI6;HMGCR;HNRNPLL;NDRG1;NEU3;BTBD1;ARL13B;ERI1;OXCT1;GRPEL2;CCL2;MGAT2;N4BP2;TEFM;SMAD1;H2AZ2;CBX5;NUP155;IDH1;MID1IP1;DNAH14;ZNF181…	Human	STAT1 19122651 ChIP-Seq HeLaS3 Human CervicalCancer	86	STAT1
VDR 23849224 ChIP-Seq CD4+ Human	54/1811	1.04437e-06	7.03523e-05	0	0	2.21434	30.4962	JRK;SLC25A3;NVL;WDR4;SLC2A3;MRPL3;CASP3;ZNF527;EPC1;HIF1AN;TMPO;ZNF484;NUP133;PRMT3;BCKDHB;AP3B1;RINT1;BBS12;MED20;CRY1;CRELD1;LINS1;ZNF594;SF3B3;GOSR2;MRPL19;ODC1;NDRG1;PTDSS1;BAG4;UBR7;OXCT1;UBC;NUP43;MGAT2;RPP14;N4BP2;SLC38A2;CBR4;DCAF13;FANCM;NUP155;UBE2A;GPN1;COPS3;SEC23IP;CNOT6;COQ2;SLC7A6OS;GPAM;SERBP1;NOL10;SLC25A32;NOL11	Human	VDR 23849224 ChIP-Seq CD4+ Human	54	VDR
ENL 26711339 ChIP-Seq SEM Human Blood Leukemia	47/1523	2.33606e-06	0.000123644	0	0	2.26644	29.389	ZNF253;RNASEH2B;SLC25A3;SEH1L;SF3B3;RNF34;SLC43A2;PANK1;SPIN4;GDI2;WDR4;HMGCR;ADIPOR2;MTO1;PHTF1;BTBD1;CASP3;RBBP8;EPC1;NUP43;MGAT2;CEP76;CBR4;TMPO;HMGN1;TXNDC5;SMAD1;WDR37;FANCM;TCF12;AMMECR1;ATP11C;AP3B1;MND1;TMEM154;ZNF33A;SEPSECS;ABCB10;TMEM117;IRF1;AGPS;SRPRB;SPRY2;TRIM59;SLC25A32;DCP2;FKBP5	Human	ENL 26711339 ChIP-Seq SEM Human Blood Leukemia	47	ENL
FOXM1 26100407 CHIP-SEQ Hek293 Flp-In Human	45/1577	2.84857e-05	0.00117266	0	0	2.06809	21.6449	ZNF331;SLC25A3;NVL;ICA1L;GOSR2;IFI6;LYPD3;SLC2A3;ADIPOR2;CCDC28A;ZC3H7A;OXCT1;UBC;EPC1;FBXO5;TRIM27;SEPHS1;HMGN2;TMPO;RAB4A;NUP155;NUP133;APAF1;IDH1;DNAH14;TCF12;CMTM6;ZNF181;DCTD;SEC23IP;IMPACT;ZZZ3;ABCB10;CCNY;POC5;GPAM;DPY19L3;TMEM117;CCDC6;CRY1;HYLS1;ZNF780A;TAF5;DCP2;FKBP5	Human	FOXM1 26100407 CHIP-SEQ Hek293 Flp-In Human	45	FOXM1
EST1 17652178 ChIP-ChIP JURKAT Human	22/597	0.000122643	0.00395124	0	0	2.60365	23.449	ZNF331;SF3B3;TXNL4B;CBX5;RNF34;FANCM;NUP155;GGPS1;NVL;GOSR2;ZNF181;RECQL;ZNF180;CCDC28A;RBM3;HCK;TMEM33;GRPEL2;SERBP1;LINS1;DCP2;CBR4	Human	EST1 17652178 ChIP-ChIP JURKAT Human	22	EST1
E2F4 17652178 ChIP-ChIP JURKAT Human	22/608	0.000158904	0.00420529	0	0	2.5533	22.3343	ZNF331;SMAD1;SET;SF3B3;CBX5;RNF34;FANCM;NUP155;TNKS;RECQL;ZNF180;CCDC28A;SENP1;PTDSS1;SHQ1;SERBP1;RBBP8;FBXO5;CEP76;DCP2;TMPO;BIRC3	Human	E2F4 17652178 ChIP-ChIP JURKAT Human	22	E2F4
EVI1 22308434 ChIP-Seq SKOV3 Human Ovary OvarianCancer	31/1010	0.00015732	0.00420529	0	0	2.17906	19.0825	ZNF253;PARPBP;MCUB;CUL2;IFI6;LYPD5;MTO1;ERI1;FAM162A;UBR7;CASP3;ZNF627;ZNF823;HMGN2;DCAF13;CA13;FANCM;NUP155;GGPS1;COMMD2;GPX8;ACSL3;QRSL1;TMEM154;GUF1;TMEM126A;CCDC6;TRMT13;SPRY2;MTFR1;BIRC3	Human	EVI1 22308434 ChIP-Seq SKOV3 Human Ovary OvarianCancer	31	EVI1
HOXC9 25013753 ChIP-Seq NEUROBLASTOMA BE2-C Human	43/1639	0.000284566	0.00680203	0	0	1.87571	15.3143	SLC25A3;RAB3A;MRPL19;WDR4;STC1;SLC2A3;LIPA;MTO1;CCDC28A;ZNF709;MRPL3;FNTA;ARL13B;ZNF627;NUP43;TRIM27;MGAT2;NBN;HIF1AN;ZNF501;ZNF441;UTP15;ZNF484;CBX5;ZNF283;COMMD2;ACSL3;EXOG;QRSL1;PDRG1;RINT1;COPS3;ZZZ3;BBS12;GUF1;TMEM126A;TRIM59;ZNF780A;ZNF578;CPEB3;DLD;DCP2;ZNF772	Human	HOXC9 25013753 ChIP-Seq NEUROBLASTOMA BE2-C Human	43	HOXC9
GABP 19822575 ChIP-Seq HepG2 Human	52/2155	0.000476325	0.0106957	0	0	1.73322	13.2581	GPI;JRK;WDR4;IDE;MRPL3;ZNF527;WDR5;FBXO5;TRIM27;ZNF564;HMGN1;GEN1;COMMD2;AP3B1;ACSL3;NIPA2;PDRG1;SENP1;IMPACT;SHQ1;DLD;PPID;SEH1L;RRAD;TNKS;GOSR2;ADIPOR2;ACAT2;GRPEL2;RBBP8;RPP14;TXNDC5;RAB4A;CBX5;NUP155;NR1D1;MSRA;COPS3;SEC23IP;ZZZ3;ABCB10;DPY19L3;UBLCP1;GNPDA2;ADI1;SERBP1;HYLS1;SRPRB;INTS7;NOL10;SLC25A32;CENPO	Human	GABP 19822575 ChIP-Seq HepG2 Human	52	GABP
TFAP2A 35110662 ChIP-Seq HEPM Human Embryo	32/1144	0.000626794	0.0132701	0	0	1.97351	14.5544	ZNF331;RRAD;ICA1L;ODC1;IDE;ACAT2;PHTF1;RPS6KA4;TMEM267;FBXO4;MGAT2;NBN;PATZ1;TOMM70;NIFK;BCKDHB;ZNF181;THAP12;ACSL3;VEGFA;COPS3;ZZZ3;LRFN4;NDUFAF6;POC5;TNIP1;IRF1;SHLD2;SERBP1;SPRY2;TRIM59;SSX2IP	Human	TFAP2A 35110662 ChIP-Seq HEPM Human Embryo	32	TFAP2A
AR 21909140 ChIP-Seq LNCAP Human	11/238	0.00106185	0.0187538	0	0	3.2311	22.1257	MCCC2;RAB4A;SLC25A3;BTBD1;MND1;ACSL3;NDRG1;PPID;ACAT2;TMPO;FKBP5	Human	AR 21909140 ChIP-Seq LNCAP Human	11	AR
RUNX1 21571218 ChIP-Seq MEGAKARYOCYTES Human	86/4172	0.00106039	0.0187538	0	0	1.51416	10.3706	ZNF331;SLC25A3;CD82;PANK1;GDI2;WDR4;SLC2A3;IDE;PHTF1;CCDC28A;RPS6KA4;OPHN1;FNTA;FAM162A;PAPOLG;CASP3;ZNF527;FBXO4;SPIN1;EPC1;FAM53A;HIF1AN;ZNF564;TMPO;HMGN1;NUP133;GGPS1;TCF12;PRMT3;BCKDHB;ACSL3;HCK;TMX4;IRF1;AGPS;CRY1;SSX2IP;FKBP5;UNC119B;RNASEH2B;SEH1L;RNF34;TNKS;ODC1;IFI6;AKAP7;ADIPOR2;ACAT2;PTDSS1;PRKAR2B;ERI1;POLR2B;KCTD21;ZNF627;GRPEL2;UBC;CCL2;MGAT2;ZNF501;SLC38A2;RAB4A;FANCM;API5;ZNF181;L…	Human	RUNX1 21571218 ChIP-Seq MEGAKARYOCYTES Human	86	RUNX1
CTCF 33576154 ChIP-Seq Human HilarLN ProstateCancer	77/3649	0.00109969	0.0189505	0	0	1.53805	10.4783	JRK;SLC25A3;SPIN4;IDE;PIGX;TMEM267;OPHN1;FNTA;ZC3H7A;FAM162A;MPC1;SPIN1;WDR5;EPC1;FAM53A;FBXO5;NBN;HIF1AN;CA13;NUP133;DESI2;PRMT3;ACSL3;GCAT;PDRG1;SENP1;RINT1;CRY1;MTFR1;CRELD1;DLD;LINS1;IGSF8;RNF34;SLC43A2;TMEM121B;ODC1;CABP1;HMGCR;HNRNPLL;NLK;NDRG1;ADIPOR2;ACAT2;ERI1;UBC;NUP43;MGAT2;PATZ1;RPP14;N4BP2;SLC38A2;CDK18;H2AZ2;CBX5;API5;IDH1;CPSF2;THAP12;MEAK7;MND1;NR1D1;EXOG;VEGFA;SEPSECS;ZZZ3;ABCB10…	Human	CTCF 33576154 ChIP-Seq Human HilarLN ProstateCancer	77	CTCF
TBX2 30127528 ChIP-Seq KELLY Human Brain Neuroblastoma	55/2425	0.00139187	0.0224212	0	0	1.62138	10.664	CLSTN2;GEMIN2;GDI2;NRL;PHTF1;RPS6KA4;FAM162A;FBXO4;TRIM27;NBN;TOMM70;WDR37;DESI2;TCF12;BCKDHB;COMMD2;AP3B1;FAM219A;ACSL3;DCTD;TMX4;TMEM126A;TRIM59;ZNF235;RNF34;ICA1L;ODC1;MYNN;STC1;HNRNPLL;ERI1;UBC;MGAT2;PATZ1;N4BP2;SLC38A2;SNX6;SMAD1;API5;MID1IP1;ZNF181;THAP12;OGA;EXOG;MSRA;SEC23IP;ZZZ3;ABCB10;LRFN4;NDUFAF6;TNIP1;MAFF;SPRY2;NOL11;CPEB3	Human	TBX2 30127528 ChIP-Seq KELLY Human Brain Neuroblastoma	55	TBX2
FLI1 21571218 ChIP-Seq MEGAKARYOCYTES Human	95/4775	0.00169684	0.026195	0	0	1.46554	9.34866	CYFIP2;ZNF331;GPI;SLC25A3;TXNL4B;CD82;WDR4;ASH2L;SLC2A3;IDE;ZFP82;LIPA;CCDC28A;RBM3;MRPL3;OPHN1;PAPOLG;FBXO4;SPIN1;HIF1AN;SEPHS1;TMPO;HMGN1;CA13;ZNF484;WDR37;NCBP1;GGPS1;PRMT3;RECQL;COMMD2;AP3B1;NIPA2;PDRG1;DCTD;RINT1;TMX4;SHQ1;TMEM33;IRF1;MED20;TRIM59;MTFR1;ZNF780A;ZNF235;DLD;DCP2;PPID;FKBP5;ZNF594;SEH1L;RNF34;TNKS;GOSR2;CUL2;MYNN;AKAP7;NLK;LYPD5;NDRG1;ADIPOR2;PTDSS1;BAG4;PRKAR2B;ERI1;UBR7;GRPEL…	Human	FLI1 21571218 ChIP-Seq MEGAKARYOCYTES Human	95	FLI1
SMAD3 30307970 ChIP-Seq HCASMC Human CoronaryArtery	42/1759	0.00214646	0.0314827	0	0	1.68511	10.3532	ZNF331;UNC119B;GPI;URI1;SHC2;RNASEH2B;SET;CLSTN2;PANK1;RRAD;NVL;NRL;CABP1;ISM2;PCSK1N;PRKAR2B;FAM162A;ZNF527;WDR5;EPC1;FAM53A;PATZ1;CBR4;HMGN1;TXNDC5;SMIM10L2B;UTP15;B3GALNT1;SMAD1;NIFK;TCF12;NIPA2;DUSP8;GPN1;CNOT6;COQ2;ZZZ3;CCNY;MAFF;PXMP2;EEF1AKMT2;SSX2IP	Human	SMAD3 30307970 ChIP-Seq HCASMC Human CoronaryArtery	42	SMAD3
TCF4 32651957 ChIP-Seq PLC/PRF/5 Human Liver Heptoma	18/561	0.0023828	0.0333143	0	0	2.22786	13.4551	ZNF441;MID1IP1;ZFP69B;NR1D1;HNRNPLL;ISM2;ZNF33A;TMX4;DPY19L3;TMEM33;KCTD21;ZNF823;S1PR1;EPC1;ZNF322;PPID;HMGN1;BIRC3	Human	TCF4 32651957 ChIP-Seq PLC/PRF/5 Human Liver Heptoma	18	TCF4
JUN 21703547 ChIP-Seq K562 Human	31/1206	0.0028582	0.0385077	0	0	1.79656	10.5235	RNASEH2B;PANK1;NVL;ODC1;AKAP7;MTO1;FNTA;KCTD21;RBBP8;CCL2;TRIM27;NBN;CBR4;MCCC2;WDR37;NUP155;GP1BB;TMEM154;ZNF33A;DCTD;IL6;SLC6A8;SHQ1;ADI1;LEP;AGPS;ERCC8;NOL10;SLC25A32;ZNF354C;PPID	Human	JUN 21703547 ChIP-Seq K562 Human	31	JUN
MAF 26560356 Chip-Seq TH1 Human	39/1631	0.00303009	0.0396152	0	0	1.68003	9.74275	CYFIP2;RNASEH2B;RAB3A;PANK1;RRAD;GDI2;CUL2;WDR4;NRL;PHTF1;ZC3H7A;KCTD21;UBC;RBBP8;S1PR1;EPC1;PATZ1;HMGN2;SLC38A2;GGPS1;GP1BB;MID1IP1;LIF;GCAT;ZNF33A;MPHOSPH9;ZZZ3;ABCB10;LRFN4;CCNY;DPY19L3;TNIP1;SERBP1;CCDC6;HYLS1;TAF5;SSX2IP;ARL8A;BIRC3	Human	MAF 26560356 Chip-Seq TH1 Human	39	MAF
