# Supplementary material for: A Multi-Omics Framework for Decoding Disease Mechanisms: Insights From Methylmalonic Aciduria
Source: Mol Cell Proteomics. 2025 May 26;24(7):100998. doi: 10.1016/j.mcpro.2025.100998 (PMC12226375; doi:10.1016/j.mcpro.2025.100998)
Supplement: Table S13 [file mmc13.xlsx]

## Sheet: diff_Tfs
Supplemental Table S13 Analysis of VIPER-inferred transcription factor activity in relation to disease severity (FDR-adjusted) and the target genes associated with transcription factors that show significantly altered activity.
	logFC	AveExpr	t	P.Value	adj.P.Val	B
STAT4	0.385623	0.0557682	4.53991	1.0793e-05	0.00291412	3.14114
SP3	0.485521	0.25247	4.00543	9.33754e-05	0.00861086	1.15533
RELB	0.506213	0.208064	3.99911	9.56762e-05	0.00861086	1.13305
KLF4	0.40341	0.125999	3.60002	0.000420284	0.0283692	-0.214912
TFAP2A	0.321823	0.102044	3.49693	0.000604532	0.0298097	-0.543659
HIF1A	0.759077	0.205603	3.47063	0.000662437	0.0298097	-0.626208
RELA	0.730056	0.533496	3.24322	0.00142993	0.0487698	-1.31754
NFKB1	0.776846	0.375088	3.24003	0.00144503	0.0487698	-1.32694

## Sheet: diff_Tfs_regulons
tf	confidence	target	mor
HIF1A	A	ABCA1	1
HIF1A	A	ABCB1	1
HIF1A	A	ABCG2	1
HIF1A	A	ADAM17	1
HIF1A	A	ADIPOQ	1
HIF1A	A	ADM	1
HIF1A	A	ADORA2B	1
HIF1A	A	AGT	1
HIF1A	A	ALAS2	1
HIF1A	A	ALDOA	1
HIF1A	A	ANGPT2	1
HIF1A	A	ANKRD37	1
HIF1A	A	APH1A	1
HIF1A	A	APLN	1
HIF1A	A	AQP1	1
HIF1A	A	AURKA	1
HIF1A	A	BAX	1
HIF1A	A	BCL2L1	1
HIF1A	A	BHLHE40	1
HIF1A	A	BHLHE41	1
HIF1A	A	BIRC5	1
HIF1A	A	BNIP3	1
HIF1A	A	BNIP3L	1
HIF1A	A	CA9	1
HIF1A	A	CCL2	1
HIF1A	A	CCN2	1
HIF1A	A	CCND1	-1
HIF1A	A	CD36	1
HIF1A	A	CDH13	1
HIF1A	A	CDKN1A	1
HIF1A	A	CDKN1B	1
HIF1A	A	CEACAM5	1
HIF1A	A	CITED2	1
HIF1A	A	COX4I1	1
HIF1A	A	COX4I2	1
HIF1A	A	CP	1
HIF1A	A	CXCL12	1
HIF1A	A	CXCR4	1
HIF1A	A	CYGB	1
HIF1A	A	DDIT4	1
HIF1A	A	E2F3	1
HIF1A	A	EDN1	1
HIF1A	A	EDNRB	1
HIF1A	A	EGLN1	1
HIF1A	A	EGLN3	1
HIF1A	A	ENG	1
HIF1A	A	ENO1	1
HIF1A	A	ENO2	1
HIF1A	A	EPO	1
HIF1A	A	ERCC6	1
HIF1A	A	ERRFI1	1
HIF1A	A	ETS1	1
HIF1A	A	FAM162A	1
HIF1A	A	FECH	1
HIF1A	A	FGF2	1
HIF1A	A	FHL1	1
HIF1A	A	FLT1	1
HIF1A	A	FOXM1	1
HIF1A	A	FURIN	1
HIF1A	A	GAPDH	1
HIF1A	A	GBE1	1
HIF1A	A	GCK	1
HIF1A	A	GFPT1	1
HIF1A	A	GPX3	1
HIF1A	A	GRIN1	1
HIF1A	A	GYS1	1
HIF1A	A	HEY1	1
HIF1A	A	HK1	1
HIF1A	A	HK2	1
HIF1A	A	HMGCR	1
HIF1A	A	HMOX1	1
HIF1A	A	HSP90B1	1
HIF1A	A	HSPA1B	1
HIF1A	A	ID2	1
HIF1A	A	IGFBP1	1
HIF1A	A	IL1B	1
HIF1A	A	IL20	1
HIF1A	A	ILK	1
HIF1A	A	ITGB1	1
HIF1A	A	ITGB2	1
HIF1A	A	KDM3A	1
HIF1A	A	KDM4B	1
HIF1A	A	KITLG	1
HIF1A	A	KLK3	1
HIF1A	A	LDHA	1
HIF1A	A	LEP	1
HIF1A	A	LGALS1	1
HIF1A	A	LOX	1
HIF1A	A	MCL1	1
HIF1A	A	MET	1
HIF1A	A	MIF	1
HIF1A	A	MMP14	1
HIF1A	A	MUC1	1
HIF1A	A	MUC5AC	1
HIF1A	A	NAMPT	1
HIF1A	A	NOS2	1
HIF1A	A	NOS3	1
HIF1A	A	NPM1	1
HIF1A	A	NPPB	1
HIF1A	A	NR3C1	1
HIF1A	A	NR4A1	1
HIF1A	A	NR4A3	1
HIF1A	A	NT5E	1
HIF1A	A	NTN1	1
HIF1A	A	NTRK1	1
HIF1A	A	PDK3	1
HIF1A	A	PFKFB3	1
HIF1A	A	PFKFB4	1
HIF1A	A	PFKL	1
HIF1A	A	PFKP	1
HIF1A	A	PGAM1	1
HIF1A	A	PGK1	1
HIF1A	A	PKM	1
HIF1A	A	PLA2G4A	1
HIF1A	A	PLAUR	1
HIF1A	A	PMAIP1	1
HIF1A	A	POLI	1
HIF1A	A	PPIA	1
HIF1A	A	PPP1R10	1
HIF1A	A	PPP1R3C	1
HIF1A	A	PPP5C	1
HIF1A	A	PTGS2	1
HIF1A	A	RNF7	1
HIF1A	A	RORA	1
HIF1A	A	SERPINE1	1
HIF1A	A	SLC11A1	1
HIF1A	A	SLC16A4	1
HIF1A	A	SLC2A1	1
HIF1A	A	SOCS1	1
HIF1A	A	SPHK1	1
HIF1A	A	STC2	1
HIF1A	A	TERT	1
HIF1A	A	TF	1
HIF1A	A	TFF3	1
HIF1A	A	TFRC	1
HIF1A	A	TGFB3	1
HIF1A	A	TIMP1	1
HIF1A	A	TLR2	1
HIF1A	A	TLR4	1
HIF1A	A	TLR6	1
HIF1A	A	TP53	1
HIF1A	A	TUBB3	1
HIF1A	A	TWIST1	1
HIF1A	A	VEGFA	1
HIF1A	A	VEGFB	1
HIF1A	A	VEGFD	1
HIF1A	A	VHL	1
HIF1A	A	ZNF217	1
KLF4	A	ATF3	1
KLF4	A	BIRC5	-1
KLF4	A	CCND1	1
KLF4	A	CDH1	1
KLF4	A	CDKN1A	1
KLF4	A	GPA33	1
KLF4	A	LAMA3	1
KLF4	A	NANOG	1
KLF4	A	PFKP	1
KLF4	A	RARA	-1
KLF4	A	THBD	1
KLF4	A	VDR	-1
NFKB1	A	A2M	1
NFKB1	A	ABCB1	1
NFKB1	A	ADORA1	1
NFKB1	A	AGER	1
NFKB1	A	AGT	1
NFKB1	A	AKT1	-1
NFKB1	A	ALOX5AP	1
NFKB1	A	AMH	1
NFKB1	A	AR	-1
NFKB1	A	ATF3	1
NFKB1	A	B2M	1
NFKB1	A	BCL2	1
NFKB1	A	BCL2A1	1
NFKB1	A	BCL2L1	1
NFKB1	A	BCL3	1
NFKB1	A	BIRC2	1
NFKB1	A	BIRC3	1
NFKB1	A	BIRC5	1
NFKB1	A	BRCA1	1
NFKB1	A	BRCA2	1
NFKB1	A	BST1	1
NFKB1	A	CCL11	1
NFKB1	A	CCL2	1
NFKB1	A	CCL22	1
NFKB1	A	CCL3	1
NFKB1	A	CCL4	1
NFKB1	A	CCL5	1
NFKB1	A	CCND1	1
NFKB1	A	CCND2	1
NFKB1	A	CCR7	1
NFKB1	A	CD40	1
NFKB1	A	CD40LG	1
NFKB1	A	CD58	1
NFKB1	A	CD69	1
NFKB1	A	CD74	1
NFKB1	A	CD80	1
NFKB1	A	CD83	1
NFKB1	A	CD86	1
NFKB1	A	CDK4	1
NFKB1	A	CFLAR	1
NFKB1	A	CFTR	1
NFKB1	A	COL1A1	-1
NFKB1	A	COL1A2	-1
NFKB1	A	CR2	1
NFKB1	A	CRMP1	1
NFKB1	A	CRP	1
NFKB1	A	CSF1	1
NFKB1	A	CSF2	1
NFKB1	A	CSNK2A1	1
NFKB1	A	CTCF	-1
NFKB1	A	CTSB	1
NFKB1	A	CXCL1	1
NFKB1	A	CXCL10	1
NFKB1	A	CXCL2	1
NFKB1	A	CXCL3	1
NFKB1	A	CXCL5	1
NFKB1	A	CXCL8	1
NFKB1	A	CYP19A1	-1
NFKB1	A	CYP27B1	1
NFKB1	A	DEFB4A	1
NFKB1	A	EBI3	1
NFKB1	A	EDN1	1
NFKB1	A	EGFR	1
NFKB1	A	ELF3	1
NFKB1	A	F3	1
NFKB1	A	F8	1
NFKB1	A	FAS	1
NFKB1	A	FASLG	1
NFKB1	A	FBP1	1
NFKB1	A	FCGRT	1
NFKB1	A	FN1	-1
NFKB1	A	GADD45A	1
NFKB1	A	GADD45G	1
NFKB1	A	GATA3	1
NFKB1	A	GDNF	1
NFKB1	A	GSTP1	1
NFKB1	A	HIF1A	1
NFKB1	A	HLA-F	1
NFKB1	A	HMOX1	1
NFKB1	A	HSD11B2	1
NFKB1	A	ICAM1	1
NFKB1	A	IER3	1
NFKB1	A	IFNA1	1
NFKB1	A	IFNB1	1
NFKB1	A	IFNG	1
NFKB1	A	IL10	1
NFKB1	A	IL12A	1
NFKB1	A	IL12B	1
NFKB1	A	IL17C	1
NFKB1	A	IL18	1
NFKB1	A	IL1A	-1
NFKB1	A	IL1B	1
NFKB1	A	IL1RN	1
NFKB1	A	IL2	1
NFKB1	A	IL23A	1
NFKB1	A	IL2RA	1
NFKB1	A	IL4	1
NFKB1	A	IL5	1
NFKB1	A	IL6	1
NFKB1	A	IRF1	1
NFKB1	A	IRF4	1
NFKB1	A	IRF7	1
NFKB1	A	JUNB	1
NFKB1	A	KLK3	1
NFKB1	A	LPL	1
NFKB1	A	LTA	1
NFKB1	A	MADCAM1	1
NFKB1	A	MAT2A	1
NFKB1	A	MICA	1
NFKB1	A	MMP13	1
NFKB1	A	MMP14	1
NFKB1	A	MMP2	1
NFKB1	A	MMP3	1
NFKB1	A	MMP9	1
NFKB1	A	MYB	1
NFKB1	A	MYC	1
NFKB1	A	NFKBIA	1
NFKB1	A	NOD2	1
NFKB1	A	NOLC1	1
NFKB1	A	NOS1	1
NFKB1	A	NOS2	1
NFKB1	A	NOS3	1
NFKB1	A	NQO1	1
NFKB1	A	PDE7A	1
NFKB1	A	PDGFB	1
NFKB1	A	PIGR	1
NFKB1	A	PLAU	1
NFKB1	A	PLAUR	1
NFKB1	A	PTAFR	1
NFKB1	A	PTGS2	1
NFKB1	A	PTHLH	1
NFKB1	A	PTPN13	1
NFKB1	A	RIPK2	1
NFKB1	A	RRM2B	1
NFKB1	A	SAA2	1
NFKB1	A	SELE	1
NFKB1	A	SERPINA3	-1
NFKB1	A	SERPINB1	1
NFKB1	A	SERPINE1	1
NFKB1	A	SOCS3	1
NFKB1	A	SOD2	1
NFKB1	A	TBX21	1
NFKB1	A	TFF3	1
NFKB1	A	TFPI2	1
NFKB1	A	THBD	-1
NFKB1	A	TIMP1	-1
NFKB1	A	TLR2	1
NFKB1	A	TNC	1
NFKB1	A	TNF	1
NFKB1	A	TNFAIP3	1
NFKB1	A	TNFRSF10A	1
NFKB1	A	TNFRSF10B	1
NFKB1	A	TNFSF10	1
NFKB1	A	TP53	1
NFKB1	A	TRAF1	1
NFKB1	A	TRAF2	1
NFKB1	A	VCAM1	1
NFKB1	A	VEGFA	1
NFKB1	A	VEGFC	1
NFKB1	A	VEGFD	1
NFKB1	A	VIM	1
NFKB1	A	VWF	1
NFKB1	A	WT1	1
NFKB1	A	XIAP	1
RELA	A	ABCB1	1
RELA	A	AGER	1
RELA	A	AGT	1
RELA	A	AKT1	-1
RELA	A	AMH	1
RELA	A	AR	-1
RELA	A	BAX	-1
RELA	A	BCL2	1
RELA	A	BCL2A1	1
RELA	A	BCL2L1	1
RELA	A	BCL3	1
RELA	A	BIRC2	1
RELA	A	BIRC3	1
RELA	A	BIRC5	1
RELA	A	BNIP3	-1
RELA	A	BRCA2	1
RELA	A	CCL11	1
RELA	A	CCL2	1
RELA	A	CCL20	1
RELA	A	CCL3	1
RELA	A	CCL4	1
RELA	A	CCL5	1
RELA	A	CCND1	1
RELA	A	CCR5	1
RELA	A	CD40	1
RELA	A	CD40LG	1
RELA	A	CD58	1
RELA	A	CD69	1
RELA	A	CD74	1
RELA	A	CD83	1
RELA	A	CD86	1
RELA	A	CDK4	1
RELA	A	CDK6	1
RELA	A	CDKN1A	1
RELA	A	CFLAR	1
RELA	A	CFTR	1
RELA	A	COL1A1	-1
RELA	A	COL1A2	-1
RELA	A	COL2A1	-1
RELA	A	CR2	1
RELA	A	CRHR1	1
RELA	A	CSF1	1
RELA	A	CSF2	1
RELA	A	CTSB	1
RELA	A	CXCL1	1
RELA	A	CXCL10	1
RELA	A	CXCL2	1
RELA	A	CXCL3	1
RELA	A	CXCL5	1
RELA	A	CXCL8	1
RELA	A	CXCR4	1
RELA	A	CYP3A4	1
RELA	A	DEFB4A	1
RELA	A	EBI3	1
RELA	A	EDN1	1
RELA	A	EGFR	1
RELA	A	EGR1	-1
RELA	A	ELF3	1
RELA	A	EPAS1	1
RELA	A	F3	1
RELA	A	FCGRT	1
RELA	A	FGF8	1
RELA	A	FN1	-1
RELA	A	GADD45G	1
RELA	A	GATA3	1
RELA	A	GSTP1	1
RELA	A	HDAC1	1
RELA	A	HIF1A	1
RELA	A	ICAM1	1
RELA	A	IER3	1
RELA	A	IFNA1	1
RELA	A	IFNB1	1
RELA	A	IFNG	1
RELA	A	IL10	1
RELA	A	IL12A	1
RELA	A	IL12B	1
RELA	A	IL17C	1
RELA	A	IL18	1
RELA	A	IL1A	-1
RELA	A	IL1B	1
RELA	A	IL2	1
RELA	A	IL23A	1
RELA	A	IL2RA	1
RELA	A	IL4	1
RELA	A	IL6	1
RELA	A	IRF1	1
RELA	A	IRF4	1
RELA	A	IRF7	1
RELA	A	KLK3	1
RELA	A	MAT2A	1
RELA	A	MCL1	1
RELA	A	MICA	1
RELA	A	MMP14	1
RELA	A	MMP2	1
RELA	A	MMP3	1
RELA	A	MMP9	1
RELA	A	MYC	1
RELA	A	NCAM1	1
RELA	A	NFKB1	1
RELA	A	NFKB2	1
RELA	A	NFKBIA	1
RELA	A	NOLC1	1
RELA	A	NOS2	1
RELA	A	NOS3	1
RELA	A	NR4A1	1
RELA	A	OPTN	1
RELA	A	PCK2	-1
RELA	A	PGR	-1
RELA	A	PIGR	1
RELA	A	PLAU	1
RELA	A	PLAUR	1
RELA	A	PPARA	1
RELA	A	PPARD	-1
RELA	A	PTGS2	1
RELA	A	PTHLH	1
RELA	A	PTPN13	1
RELA	A	PTX3	1
RELA	A	RIPK2	1
RELA	A	S100A6	1
RELA	A	SAA2	1
RELA	A	SELE	1
RELA	A	SERPINE1	1
RELA	A	SIRT1	1
RELA	A	SLC25A27	1
RELA	A	SNAI1	1
RELA	A	SOCS3	1
RELA	A	SOD2	1
RELA	A	TBX21	1
RELA	A	THBD	-1
RELA	A	TIMP1	-1
RELA	A	TNC	1
RELA	A	TNF	1
RELA	A	TNFAIP3	1
RELA	A	TNFRSF10A	1
RELA	A	TNFRSF10B	1
RELA	A	TP53	1
RELA	A	TRAF1	1
RELA	A	TRAF2	1
RELA	A	TRIB3	-1
RELA	A	VCAM1	1
RELA	A	VEGFA	1
RELA	A	VEGFD	1
RELA	A	WT1	1
RELA	A	XIAP	1
RELB	B	ABCB1	1
RELB	B	CCL19	1
RELB	B	CCL21	1
RELB	B	CD40	1
RELB	B	PIGR	1
RELB	B	TNFAIP3	1
RELB	B	BCL2	1
RELB	B	CD44	1
RELB	B	IL15	1
RELB	B	IL6	1
RELB	B	IRF1	1
RELB	B	TNIP1	1
RELB	B	TRAF3	1
SP3	A	ABCA1	-1
SP3	A	ADGRE5	1
SP3	A	AGTR1	1
SP3	A	ALPL	1
SP3	A	BPI	1
SP3	A	BTK	1
SP3	A	CA9	1
SP3	A	CCND1	1
SP3	A	CD14	1
SP3	A	CD2AP	1
SP3	A	CD83	1
SP3	A	CDKN1A	1
SP3	A	CDKN2A	1
SP3	A	CDKN2B	1
SP3	A	CDKN2D	1
SP3	A	CHRNB4	1
SP3	A	CNMD	1
SP3	A	COL1A1	1
SP3	A	COL2A1	1
SP3	A	CTSB	1
SP3	A	CTSL	1
SP3	A	CYP17A1	1
SP3	A	CYP27A1	1
SP3	A	CYP2F1	1
SP3	A	CYP3A5	1
SP3	A	CYP3A7	1
SP3	A	DNASE2	1
SP3	A	EAPP	-1
SP3	A	ETF1	-1
SP3	A	F2	1
SP3	A	F2R	1
SP3	A	HMGA2	1
SP3	A	HOXB7	1
SP3	A	HSD17B1	1
SP3	A	HSD17B2	1
SP3	A	IGFBP1	1
SP3	A	IGFBP3	1
SP3	A	ITGA2	1
SP3	A	ITGAD	1
SP3	A	ITGAV	1
SP3	A	KDR	1
SP3	A	KLK3	1
SP3	A	LCAT	1
SP3	A	LORICRIN	-1
SP3	A	LTC4S	1
SP3	A	MAOB	1
SP3	A	MMP2	1
SP3	A	MSH6	1
SP3	A	MUC2	1
SP3	A	MYC	1
SP3	A	MYCN	1
SP3	A	NKX2-1	1
SP3	A	NOS3	1
SP3	A	NOX4	1
SP3	A	OPRM1	1
SP3	A	PADI1	1
SP3	A	PADI3	1
SP3	A	PLAT	1
SP3	A	PLAUR	1
SP3	A	RORA	1
SP3	A	SCGB2A1	1
SP3	A	SCT	1
SP3	A	SCTR	1
SP3	A	SLC19A3	1
SP3	A	SLC1A3	1
SP3	A	SLC9A2	1
SP3	A	SLC9A3	1
SP3	A	TCN2	1
SP3	A	TFF1	1
SP3	A	TGM4	1
SP3	A	TIMP1	1
SP3	A	TIMP2	1
SP3	A	TNF	1
SP3	A	TPMT	1
SP3	A	UBC	1
SP3	A	UTRN	1
SP3	A	VEGFA	1
STAT4	B	IFNG	1
STAT4	B	IL2RA	1
STAT4	B	IRF1	1
STAT4	B	MYC	1
STAT4	B	PIM1	1
STAT4	B	PRF1	1
STAT4	B	S100A4	1
STAT4	B	SOCS3	-1
STAT4	B	TBX21	1
STAT4	B	CCND2	1
TFAP2A	A	ACHE	-1
TFAP2A	A	ADM	1
TFAP2A	A	ADRA1A	1
TFAP2A	A	ADRA2B	1
TFAP2A	A	APP	1
TFAP2A	A	BACE1	1
TFAP2A	A	BCL2	-1
TFAP2A	A	CCNB1	1
TFAP2A	A	CDH1	1
TFAP2A	A	CDKN1A	1
TFAP2A	A	CFTR	1
TFAP2A	A	CGA	1
TFAP2A	A	CRABP2	1
TFAP2A	A	CRX	1
TFAP2A	A	CSH1	1
TFAP2A	A	CYP11A1	1
TFAP2A	A	DBH	1
TFAP2A	A	EGFR	1
TFAP2A	A	ERBB2	1
TFAP2A	A	ETS1	1
TFAP2A	A	F2R	1
TFAP2A	A	FAS	1
TFAP2A	A	FMR1	1
TFAP2A	A	FOXA1	1
TFAP2A	A	GALNT3	1
TFAP2A	A	GAST	1
TFAP2A	A	GPX4	1
TFAP2A	A	GUSB	1
TFAP2A	A	HGF	-1
TFAP2A	A	HIP1	1
TFAP2A	A	HMOX1	1
TFAP2A	A	HOXA4	-1
TFAP2A	A	HSD17B1	-1
TFAP2A	A	HTT	1
TFAP2A	A	IGFBP5	1
TFAP2A	A	KIT	1
TFAP2A	A	KRT5	1
TFAP2A	A	L1CAM	1
TFAP2A	A	MIP	1
TFAP2A	A	MMP2	1
TFAP2A	A	MPG	1
TFAP2A	A	MYC	1
TFAP2A	A	NME3	1
TFAP2A	A	NR3C1	1
TFAP2A	A	OAT	1
TFAP2A	A	PENK	1
TFAP2A	A	PLAUR	1
TFAP2A	A	POLD2	1
TFAP2A	A	PRKCA	1
TFAP2A	A	PTGS2	1
TFAP2A	A	PVR	1
TFAP2A	A	S100B	1
TFAP2A	A	SERPINE1	1
TFAP2A	A	SLC19A1	1
TFAP2A	A	SMPD1	1
TFAP2A	A	SNAP91	1
TFAP2A	A	SP1	1
TFAP2A	A	SPRY2	1
TFAP2A	A	TAF7	1
TFAP2A	A	TH	1
TFAP2A	A	TIMP2	1
TFAP2A	A	VEGFA	1
